# Supplementary material for: Microbial polyphenol metabolism is part of the thawing permafrost carbon cycle
Source: Nat Microbiol. 2024 May 28;9(6):1454–66. doi: 10.1038/s41564-024-01691-0 (PMC11153144; doi:10.1038/s41564-024-01691-0)
Supplement: Supplementary file 3 — Sample metadata and data underlying Fig. 1. [file 41564_2024_1691_MOESM3_ESM.xlsx]

## Sheet: README
Tab	Description
Samples_Metadata	Sample naming and associated geochemistry and metadata.
Enzyme_Assays	Enzyme acitivty data.
polyphenol_content	Polyphenol content inferred from Folin-Ciocalteu assay (iven as mg Methyl-Gallate equivalents) and from FT-ICRMS (given as % polyphenol). % carboydrate (from FT-ICRMS) also included.
porewater_gas	Porewater CO2 and CH4 concentrations.
metaT_enzymes	geTMM values for Phenol Oxidase (PPO_metaT) and glycoside hydrolase (GH_metaT). The number of MAGs recruitin gtranscripts per sample is also given (metaT_richness)
Correlation Data	Data underlying correlations in Fig. 1, Fig. S4.
Bog = "S"
Fen = "E"
Palsa = "P"
Surface (1-5 cm) = "S"
Middle (10-14cm) = "M"
Deep (20-24 cm) = "D"
Core replicates = 1,2,3

## Sheet: Samples_Metadata
Sample	Date	Habitat	Core	depth	WaterTableDepth_fromSurface (cm)	DepthMin (cm)	DepthMax (cm)	DepthAvg (cm)	Temp_air (˚c)	Temp_soil (˚c)	pH (porewater)	RNA (ng/ul)
S1D	2016-07-26	Bog	1	deep	-10	20	24	22	17.2	11.6	4	27.6
S1M	2016-07-26	Bog	1	middle	-10	10	14	12	17.2	13.5	4	42.2
S1S	2016-07-26	Bog	1	surface	-10	1	5	3	17.2	14.8	4	30.4
S2D	2016-07-26	Bog	2	deep	-9	20	24	22	18.5	11.8	4	69.4
S2M	2016-07-26	Bog	2	middle	-9	10	14	12	18.5	13.5	3.9	184
S2S	2016-07-26	Bog	2	surface	-9	1	5	3	18.5	17.3	4	126
S3D	2016-07-26	Bog	3	deep	-10	20	24	22	20.3	13.7	4.3	0
S3M	2016-07-26	Bog	3	middle	-10	10	14	12	20.3	15.3	4.2	10.8
S3S	2016-07-26	Bog	3	surface	-10	1	5	3	20.3	18.6	4	11
E1D	2016-07-23	Fen	1	deep	-4.2	20	24	22	25.2	12.8	5.6	13.8
E1M	2016-07-23	Fen	1	middle	-4.2	10	14	12	25.2	13.7	5	31.8
E1S	2016-07-23	Fen	1	surface	-4.2	1	5	3	25.2	19.9	5.6	9.1
E2D	2016-07-23	Fen	2	deep	-3	20	24	22	25.1	15.1	4.5	9.8
E2M	2016-07-23	Fen	2	middle	-3	10	14	12	25.1	16.8	4.5	77.8
E2S	2016-07-23	Fen	2	surface	-3	1	5	3	25.1	19.2	NA	60.4
E3D	2016-07-23	Fen	3	deep	0	20	24	22	28	13.7	5.1	29.8
E3M	2016-07-23	Fen	3	middle	0	10	14	12	28	15.2	5	35
E3S	2016-07-23	Fen	3	surface	0	1	5	3	28	19.8	5.1	44.6
P1D	2016-07-24	Palsa	1	deep	Below Detection (<-100)	20	24	22	20.4	7.4	NA	13.1
P1M	2016-07-24	Palsa	1	middle	Below Detection (<-100)	10	14	12	20.4	10.4	NA	33.2
P1S	2016-07-24	Palsa	1	surface	Below Detection (<-100)	1	5	3	20.4	13.4	NA	5.9
P2D	2016-07-24	Palsa	2	deep	Below Detection (<-100)	20	24	22	20	6.8	NA	0
P2M	2016-07-24	Palsa	2	middle	Below Detection (<-100)	10	14	12	20	11.1	NA	20.6
P2S	2016-07-24	Palsa	2	surface	Below Detection (<-100)	1	5	3	20	21.1	NA	116
P3D	2016-07-24	Palsa	3	deep	Below Detection (<-100)	20	24	22	17.4	4.3	NA	37
P3M	2016-07-24	Palsa	3	middle	Below Detection (<-100)	10	14	12	17.4	9.5	NA	36
P3S	2016-07-24	Palsa	3	surface	Below Detection (<-100)	1	5	3	17.4	16	NA	10

## Sheet: Enzyme_Assays
Sample	ARYL (nmol activity /g/ hr)	BG (nmol activity /g/ hr)	NAG (nmol activity /g/ hr)	PHOS (nmol activity /g/ hr)	XYLO (nmol activity /g/ hr)	PhenOx (nmol activity /g/ hr)
S1D	619.019	1349.75	373.897	2096.71	469.728	0.105335
S1M	1571.67	7082.6	2577.22	3969.01	2814.67	0
S1S	5540.43	4451.7	4048.72	15911	6788.46	0
S2D	2003.53	3403.51	2128.77	NA	2399.41	0
S2M	1278.09	2290.23	1569.87	1477.18	1957	0
S2S	3464.85	2915.9	2970.23	5435.88	4252.35	0
S3D	260.038	3862.34	1351.91	4322.96	563.418	0.147314
S3M	616.332	2950.6	1757.63	3649.37	1788.07	0
S3S	2383.31	5581.92	6852.03	14909.6	4716.36	0
E1D	512.602	1863.8	2291.69	2755.24	1199.58	0.11009
E1M	674.574	7071.79	4261.96	7926.77	1184.75	0
E1S	374.515	5399.3	2679.11	4417.67	818.549	0.207966
E2D	NA	3858.88	1925.85	956.555	NA	0
E2M	2477.75	8990.19	7814.98	3058.86	5070.1	0
E2S	1420.25	5513.99	3782.76	NA	3049.51	0
E3D	1326.69	3347.6	4806.34	4341.92	1798.99	0.584308
E3M	1480.71	4085.75	5856.08	5371.79	1648.69	0.234473
E3S	849.637	5392.59	2797.42	4763.93	988.644	2.38997
P1D	433.298	1603.95	993.025	6614.27	1145.21	0.0852251
P1M	193.485	1223.27	980.909	3023.39	490.303	0
P1S	197.146	1029.25	618.335	4045.72	474.715	0
P2D	404.199	2532.28	1535.86	51962	1163.28	0.120707
P2M	147.859	842.027	576.075	18471	478.528	0
P2S	152.986	1534.16	759.24	42612.9	424.772	0
P3D	416.361	2227.82	908.426	32311	1245.42	0
P3M	355.025	1371.81	1339.19	18940.8	779.797	0
P3S	575.512	1711.78	1256.51	7175.44	1377.25	0

## Sheet: polyphenol_content
Sample	mgMeGal_dry	percent_polyphenol_fticrms
S1D	160.109	0.136475
S1M	181.616	0.117573
S1S	121.882	0.101914
S2D	300.453	0.148658
S2M	111.49	0.16685
S2S	431.186	0.103471
S3D	287.176	0.129305
S3M	72.871	0.10772
S3S	149.634	0.0786525
E1D	76.1617	0.0290771
E1M	58.9167	0.0401283
E1S	38.241	0.0297792
E2D	80.3101	0.0614181
E2M	160.721	0.0681777
E2S	76.2066	0.0600083
E3D	17.9329	0.0240216
E3M	67.1408	0.0268757
E3S	34.1311	0.0276136
P1D	123.967	0.124295
P1M	297.921	0.115741
P1S	366.836	0.0436594
P2D	67.3348	0.133171
P2M	38.1226	0.168781
P2S	46.5337	0.0465952
P3D	59.7521	0.112757
P3M	15.5868	0.0497177
P3S	57.7616	0.02178

## Sheet: porewater_gas
Sample	porewater CH4 (mM)	porewater CO2 (mM)
S1D	0.255077	5.30678
S1M	0.0312854	1.88304
S1S	NA	NA
S2D	0.129355	4.79992
S2M	0	1.7659
S2S	NA	NA
S3D	0.138151	3.31601
S3M	0.0984405	1.84675
S3S	NA	NA
E1D	0.163353	1.58325
E1M	0.125321	1.30404
E1S	0	0.640475
E2D	0.120391	3.03625
E2M	0.0137896	0.570288
E2S	NA	NA
E3D	0.25109	2.00273
E3M	0.1808	2.30001
E3S	0.120374	1.20407
P1D	NA	NA
P1M	NA	NA
P1S	NA	NA
P2D	NA	NA
P2M	NA	NA
P2S	NA	NA
P3D	NA	NA
P3M	NA	NA
P3S	NA	NA

## Sheet: metaT_enzymes
Sample	PPO_metaT	GH_metaT	metaT_richness
S1D	0.00577894	13.1108	179
S1M	0.0547151	27.1607	190
S1S	0.596987	68.4371	236
S2D	0.0958821	19.4913	225
S2M	0.422092	44.0622	222
S2S	0.544476	80.474	228
S3D	0	13.549	187
S3M	0.0617607	40.2904	208
S3S	0.545441	35.0874	223
E1D	0	0.798255	109
E1M	0	1.64611	152
E1S	0	2.95894	116
E2D	0.151845	91.9383	210
E2M	0.033128	174.411	238
E2S	0.292793	83.6879	228
E3D	0	0.731731	69
E3M	0.0194248	1.18068	114
E3S	0	2.25397	123
P1D	0.101921	24.4654	163
P1M	0.194873	24.1731	166
P1S	0.171028	19.6694	183
P2D	0.231765	2.01163	175
P2M	0.0757001	16.2149	145
P2S	0.194239	14.2694	176
P3D	0.0213052	3.94098	141
P3M	0	19.5845	157
P3S	0.707242	44.8336	200

## Sheet: Correlation Data
	Variable 1	Variable 2	Overall datapoints (n)	Overall p-value	Overall BH adj. p-value	Overall Pearson Coefficient	Overall adj R2	Palsa datapoints	Palsa p-value	Palsa BH adj p-value	Palsa Pearson Coefficient	Palsa adj R2	Bog datapoints	Bog p-value	Bog BH adj p-value	Bog Pearson Coefficient	Bog adj R2	Fen datapoints	Fen p-value	Fen BH adj p-value	Fen Pearson Coefficient	Fen R2
fig. 1b iv	FC_pp	CH4	14	0.8114	0.8114	-0.0702413	-0.07799	0	--	--	--	--	6	0.6065	0.7678	0.268781	-0.1597	8	0.2144	0.4288	-0.493121	0.117
fig. 1c iv	FTICRMS_pp	CH4	14	0.5091	0.8114	-0.192762	-0.04308	0	--	--	--	--	6	0.7678	0.7678	-0.156062	-0.2196	8	0.1927	0.4288	-0.513814	0.1413
fig. 1b iv	FC_pp	CO2	14	0.02257	0.0312	0.60257	0.31	0	--	--	--	--	6	0.2529	0.8892	0.555	0.1351	8	0.6164	0.8892	-0.210725	-0.1149
fig. 1c iv	FTICRMS_pp	CO2	14	0.0312	0.0312	0.575727	0.2758	0	--	--	--	--	6	0.6669	0.8892	0.225889	-0.1862	8	0.9865	0.9865	0.00722333	-0.1666
fig 1.b iii	FC_pp	Beta-Glu	27	0.7185	0.8633	-0.0727088	-0.0345	9	0.3029	0.36348	-0.387404	0.02866	9	0.8735	0.8735	-0.0623068	-0.1384	9	0.1328	0.3334	0.540697	0.1913
fig. 1c iii	FTICRMS_pp	GH	27	0.8633	0.8633	0.0347778	-0.03874	9	0.1667	0.3334	-0.503849	0.1473	9	0.2917	0.36348	-0.39578	0.03616	9	0.0002735	0.001641	0.930398	0.8464
fig. 1b ii	PPO_assay	FC_pp	27	0.2448	0.4896	-0.231748	0.01586	9	0.7455	0.7455	-0.126605	-0.1245	9	0.6868	0.7455	0.156944	-0.1147	9	0.2221	0.39915	-0.451819	0.09045
fig. 1c ii	PPO_metaT	FTICRMS_pp	27	0.6973	0.6973	0.0784467	-0.0336	9	0.1949	0.39915	-0.476322	0.1164	9	0.2661	0.39915	-0.415453	0.0544	9	0.05331	0.31986	0.659486	0.3542
					these were computed for the 2 values in each comparison set					these adj p were calculated for each comparison set across all sites
