# Supplementary material for: Microbial polyphenol metabolism is part of the thawing permafrost carbon cycle
Source: Nat Microbiol. 2024 May 28;9(6):1454–66. doi: 10.1038/s41564-024-01691-0 (PMC11153144; doi:10.1038/s41564-024-01691-0)
Supplement: Supplementary file 4 — MAG polyphenol genome potential and metatranscriptome expression. [file 41564_2024_1691_MOESM4_ESM.xlsx]

## Sheet: README
tab	description
polyphenol_genes	Presence/absence of genes within the 100 pathways across the 1,864 MAGs.
MAG_metaG_paths	Pathways encoded >=50% complete in the 1,864 MAGs
MAG_metaT_polyphenol_genes	Polyphenol genes expressed across the 27 metatranscriptomes
metaT_pathway_relabun	The summed expression of the polyphenol transformation pathways in the 27 metatranscriptomes.
CAMPER_validation	CAMPER annotations for 5 isolate genomes.
Bog = "S"
Fen = "E"
Palsa = "P"
Surface (1-5 cm) = "S"
Middle (10-14cm) = "M"
Deep (20-24 cm) = "D"
Core replicates = 1,2,3

## Sheet: polyphenol_genes
rxn	gene_id	gene_description	Transformation	Substrate	subheader	points	oxygen	figure_2_rxn_number	20100900_E1D_10	20100900_E1D_13	20100900_E1D_4	20100900_E1D_8	20100900_E1D_9	20100900_E2D_7	20100900_E3D_12	20100900_E3D_14	20100900_E3D_5	20100900_E3S_1	20110600_P1D_12	20110600_P1D_1	20110600_P1D_4	20110600_P1D_5	20110600_P1D_7	20110600_P1M_10	20110600_P1M_11	20110600_P1M_13	20110600_P1M_14	20110600_P1M_15	20110600_P1M_17	20110600_P1M_18	20110600_P1M_1	20110600_P1M_20	20110600_P1M_21	20110600_P1M_22	20110600_P1M_23	20110600_P1M_24	20110600_P1M_25	20110600_P1M_3	20110600_P1M_4	20110600_P1M_5	20110600_P1M_6	20110600_P1M_7	20110600_P1M_8	20110600_P1M_9	20110600_P2S_1	20110600_P2S_2	20110600_P2S_3	20110600_P3S_11	20110600_P3S_13
290	D00008	SesA; THF-dependent sesamin/sesamin-monocatechol methylenetransferase	Sesamin Conversion (anoxic)	polyphenols;lignans;lignans;sesamin	step 1	1	anoxic	1	0	0	0	0	0	0	0	0	0	0	0	0	0	0	0	0	0	0	0	0	0	0	0	0	0	0	0	0	0	0	0	0	0	0	1	0	0	0	0	0	0
274	K00448	protocatechuate 3,4-dioxygenase, alpha subunit [EC:1.13.11.3]	Protocatechuic Acid Degradation- Ortho-cleavage (oxic)	polyphenols;phenolic_acids;hydroxybenzoic_acids;protocatechuic_acid	step 1 subunit A	0.5	oxic	2	0	0	0	0	0	0	0	0	0	0	0	0	0	1	0	0	0	0	0	0	0	0	1	0	1	0	0	0	0	0	1	1	0	0	0	0	0	0	0	0	0
275	K00449	protocatechuate 3,4-dioxygenase, beta subunit [EC:1.13.11.3]	Protocatechuic Acid Degradation- Ortho-cleavage (oxic)	polyphenols;phenolic_acids;hydroxybenzoic_acids;protocatechuic_acid	step 1 subunit B	0.5	oxic	2	0	0	0	0	0	0	0	0	0	0	0	0	0	1	0	0	0	0	0	0	0	0	1	0	1	0	0	0	0	0	1	1	0	0	0	0	0	0	0	0	0
276	K01857	3-carboxy-cis,cis-muconate cycloisomerase [EC:5.5.1.2]	Protocatechuic Acid Degradation- Ortho-cleavage (oxic)	polyphenols;phenolic_acids;hydroxybenzoic_acids;protocatechuic_acid	step 2	1	oxic	2	0	0	0	0	0	0	0	0	0	0	0	1	0	1	0	0	0	0	0	0	0	0	1	0	1	0	0	0	0	0	1	1	0	1	0	0	0	0	0	0	0
277	K01607	4-carboxymuconolactone decarboxylase [EC:4.1.1.44]	Protocatechuic Acid Degradation- Ortho-cleavage (oxic)	polyphenols;phenolic_acids;hydroxybenzoic_acids;protocatechuic_acid	step 3	1	oxic	2	0	0	0	0	0	1	0	3	1	0	1	6	0	2	0	1	0	1	1	5	0	0	1	1	2	1	1	0	0	0	0	1	0	1	0	0	0	1	1	0	0
37	K15511	boxA; benzoyl-CoA 2,3-epoxidase subunit A [EC:1.14.13.208]	Benzoyl-CoA degradation (oxic)	non-polyphenol;aromatic_hydrocarbon;benzoyl-coa	step 1 subunit A	0.5	oxic	3	0	0	0	0	0	0	0	0	0	0	0	0	0	0	0	0	0	0	0	0	0	0	0	0	0	0	0	0	0	0	0	0	0	0	0	0	0	0	0	0	0
38	K15512	boxB; benzoyl-CoA 2,3-epoxidase subunit B [EC:1.14.13.208]	Benzoyl-CoA degradation (oxic)	non-polyphenol;aromatic_hydrocarbon;benzoyl-coa	step 1 subunit B	0.5	oxic	3	0	0	0	0	0	0	0	0	0	0	0	1	0	2	0	1	0	0	0	0	0	0	0	0	1	0	0	0	0	1	0	1	1	1	0	0	0	1	0	0	0
39	K15513	boxC; benzoyl-CoA-dihydrodiol lyase [EC:4.1.2.44]	Benzoyl-CoA degradation (oxic)	non-polyphenol;aromatic_hydrocarbon;benzoyl-coa	step 2	1	oxic	3	0	0	0	0	0	0	0	0	0	0	0	1	0	1	0	1	0	0	0	0	0	0	0	0	1	0	0	0	0	0	0	1	0	1	0	0	0	1	0	0	0
40	K15514	boxD; 3,4-dehydroadipyl-CoA semialdehyde dehydrogenase [EC:1.2.1.77]	Benzoyl-CoA degradation (oxic)	non-polyphenol;aromatic_hydrocarbon;benzoyl-coa	step 3	1	oxic	3	0	0	0	0	0	0	0	0	0	0	0	0	0	0	0	0	0	0	0	0	0	0	0	0	0	0	0	0	0	0	0	0	0	0	0	0	0	0	0	0	0
79	K03381	catechol 1,2-dioxygenase [EC:1.13.11.1]	Catechol Degradation- Ortho Cleavage (oxic)	polyphenols;other_polyphenols;other_polyphenols;catechol	Step 1	1	oxic	4	0	0	0	0	0	0	0	0	0	0	0	1	0	0	0	1	0	0	0	1	0	0	0	0	0	0	0	0	0	0	0	0	0	0	0	0	0	0	0	0	0
80	K01856	muconate cycloisomerase [EC:5.5.1.1]	Catechol Degradation- Ortho Cleavage (oxic)	polyphenols;other_polyphenols;other_polyphenols;catechol	Step 2	1	oxic	4	0	0	0	0	0	0	0	0	0	0	0	1	0	0	0	1	0	0	0	0	0	0	0	0	0	0	0	0	0	0	0	0	0	0	0	0	0	0	0	0	1
81	K03464	muconolactone D-isomerase [EC:5.3.3.4]	Catechol Degradation- Ortho Cleavage (oxic)	polyphenols;other_polyphenols;other_polyphenols;catechol	Step 3	1	oxic	4	0	0	0	0	0	0	0	0	0	0	0	1	0	0	0	0	0	0	0	0	1	0	0	0	0	0	0	0	0	0	0	0	0	0	0	0	0	0	0	0	0
209	K00480	salicylate hydroxylase [EC:1.14.13.1]	Phenanthrene conversion to Naphthalene-1,2-diol (oxic)	non-polyphenol;aromatic_hydrocarbon;phenanthrene	step 6	1	oxic	5	0	0	0	0	0	0	0	0	0	0	0	6	0	0	0	0	0	0	0	1	0	0	0	0	1	0	0	0	0	0	0	0	0	0	0	0	0	1	0	0	0
287	K00480	nahG; salicylate hydroxylase	Salicylic Acid conversion to Catechol (oxic)	polyphenols;phenolic_acids;hydroxybenzoic_acids;salicylic_acid	step 1	1	oxic	5	0	0	0	0	0	0	0	0	0	0	0	6	0	0	0	0	0	0	0	1	0	0	0	0	1	0	0	0	0	0	0	0	0	0	0	0	0	1	0	0	0
181	D00035	FdeE;naringenin hydroxylase	Naringenin Degradation (oxic)	polyphenols;flavonoids;flavanones;naringenin	step 1	1	oxic	6	0	0	0	0	0	0	0	0	0	0	0	1	0	0	0	0	0	0	0	1	0	0	1	0	0	0	0	0	0	0	0	0	0	0	1	0	0	1	0	2	0
182	D00036	FdeC;naringenin dioxygenase	Naringenin Degradation (oxic)	polyphenols;flavonoids;flavanones;naringenin	step 2	1	oxic	6	0	0	0	0	0	0	0	0	0	0	0	0	0	0	0	0	0	0	0	0	0	0	0	0	0	0	0	0	0	0	0	0	0	0	1	0	0	1	0	0	0
34	K07824	benzoate 4-monooxygenase [EC:1.14.14.92]	Benzoate degradation to Protocatechuic Acid (oxic)	non-polyphenol;aromatic_hydrocarbon;benzoic_acid	step 1	1	oxic	7	0	0	0	0	0	0	0	0	0	0	0	0	0	0	0	0	0	0	0	0	0	0	0	0	0	0	0	0	0	0	0	0	0	0	0	0	0	0	0	0	0
35	K00481	pobA; p-hydroxybenzoate 3-monooxygenase [EC:1.14.13.2]	Benzoate degradation to Protocatechuic Acid (oxic)	non-polyphenol;aromatic_hydrocarbon;benzoic_acid	step 2	1	oxic	7	0	0	0	0	0	0	0	0	0	0	0	1	0	1	0	1	0	0	0	1	0	0	1	0	1	0	0	0	1	0	1	1	0	0	1	0	0	1	0	0	0
334	K03862	vanA; vanillate monooxygenase subunit A	vanillate conversion to protocatechuate Route 1 (oxic)	polyphenols;phenolic_acids;hydroxybenzoic_acids;vanillic_acid	step 1 subunit A	0.5	oxic	8	0	0	0	0	0	0	0	0	0	0	0	0	0	0	0	0	0	0	0	0	0	0	0	0	0	0	0	0	0	0	0	0	0	0	0	0	0	0	0	0	0
335	K03863	vanB; vanillate monooxygenase subunit B	vanillate conversion to protocatechuate Route 1 (oxic)	polyphenols;phenolic_acids;hydroxybenzoic_acids;vanillic_acid	step 1 subunit B	0.5	oxic	8	0	0	0	0	0	0	0	0	0	0	0	0	0	0	0	0	0	0	0	0	0	0	0	0	0	0	0	0	0	0	0	0	0	0	0	0	0	0	0	0	0
5	K15065	desZ; 3-O-methylgallate 3,4-dioxygenase [EC:1.13.11.-]	3-O-methylgallate degradation (oxic)	polyphenols;phenolic_acids;hydroxybenzoic_acids;3-o-methylgallic_acid	step 1	1	oxic	9	0	0	0	0	0	0	0	0	0	0	0	0	0	0	0	0	0	0	0	0	0	0	0	0	0	0	0	0	0	0	0	0	0	0	0	0	0	0	0	0	0
10	K00483	hpaB; 4-hydroxyphenylacetate 3-monooxygenase [EC:1.14.14.9]	4-Hydroxyphenylacetate conversion to Homoprotocatechuic Acid (oxic)	polyphenols;phenolic_acids;hydroxyphenylacetic_acids;4-hydroxyphenylacetic_acid	step 1	1	oxic	10	0	0	0	0	0	0	0	0	0	0	0	6	0	0	0	0	0	0	0	0	0	0	0	0	1	0	0	0	0	0	0	0	0	0	0	0	0	0	2	0	0
134	K04099	GalD;gallate dioxygenase	Gallate degradation (oxic)	polyphenols;phenolic_acids;hydroxybenzoic_acids;gallic_acid	step 1	1	oxic	11	0	0	0	0	0	0	0	0	0	0	0	0	0	0	0	0	0	0	0	0	0	0	0	0	0	0	0	0	0	0	0	0	0	0	0	0	0	1	0	0	0
83	D00034	ChlE;chlorogenic acid esterase	Chlorogenic Acid Cleavage (oxic or anoxic)	polyphenols;phenolic_acids;hydroxycinnamic_acids;chlorogenic_acid	step 1	1	both	12	1	0	0	0	0	0	0	0	0	0	0	0	0	0	0	0	0	0	0	3	1	0	4	0	0	0	0	0	0	0	0	0	0	0	0	1	0	4	1	0	0
285	D00007	LSD;Iignostilbene-e,y-dioxygenase	Resveratrol conversion to HydroxyBenzaldehydes (oxic)	polyphenols;stilbenes;stilbenes;resveratrol	step 1	1	oxic	13	0	0	0	0	0	0	0	0	0	0	0	0	0	0	0	0	0	0	0	0	0	0	0	0	0	0	0	0	0	0	0	0	0	0	0	0	0	0	0	0	0
100	D00029	PhcD;(-)-dehydrodiconiferyl acid dehydrogenase/hydroxylase	Dehydroconiferyl alcohol conversion (oxic or anoxic)	polyphenols;lignans;lignans;dehydroconiferyl_alcohol	Step 1 enzyme (-)	1	both	14	0	0	0	0	0	0	0	0	0	1	0	5	0	0	0	0	0	0	2	0	0	0	0	0	1	0	0	0	0	0	0	0	0	0	2	2	0	1	1	2	0
101	D00028	PhcC;(+)-dehydrodiconiferyl acid dehydrogenase	Dehydroconiferyl alcohol conversion (oxic or anoxic)	polyphenols;lignans;lignans;dehydroconiferyl_alcohol	Step 1 enzyme (+)	1	both	14	0	0	0	0	0	0	0	0	0	1	0	1	0	0	0	0	0	0	0	0	1	0	0	0	2	0	0	0	0	0	0	0	0	0	0	0	1	1	0	1	0
102	D00031	PhcG;(-)-DCA-CC decarboxylase	Dehydroconiferyl alcohol conversion (oxic or anoxic)	polyphenols;lignans;lignans;dehydroconiferyl_alcohol	Step 2 enzyme (-)	1	both	14	0	0	0	0	0	0	0	0	0	0	0	0	0	0	0	0	0	0	0	0	0	0	0	0	0	0	0	0	0	0	0	0	0	0	0	0	0	0	0	0	0
103	D00030	PhcF;(+)-DCA-CC decarboxylase	Dehydroconiferyl alcohol conversion (oxic or anoxic)	polyphenols;lignans;lignans;dehydroconiferyl_alcohol	Step 2 enzyme (+)	1	both	14	0	0	0	0	0	0	0	0	0	0	0	0	0	0	0	0	0	0	0	0	0	0	0	0	0	0	0	0	0	0	0	0	0	0	0	0	0	0	0	0	0
104	D00007	LSD;Iignostilbene-e,y-dioxygenase	Dehydroconiferyl alcohol conversion (oxic or anoxic)	polyphenols;lignans;lignans;dehydroconiferyl_alcohol	Step 3	1	both	14	0	0	0	0	0	0	0	0	0	0	0	0	0	0	0	0	0	0	0	0	0	0	0	0	0	0	0	0	0	0	0	0	0	0	0	0	0	0	0	0	0
282	D00041	GARD;>-resorcylic acid decarboxylase,EC:4.1.1.103	Resorcylic Acid Degradation (oxic)	polyphenols;other_polyphenols;other_polyphenols;resorcinol	step 1	1	oxic	15	0	0	0	0	0	0	0	0	1	0	0	11	0	0	0	1	0	0	0	2	0	0	0	0	0	0	0	0	0	0	0	0	0	0	0	0	0	0	1	0	0
289	K18242	salicylate-5-hydroxylase	Salicylic Acid conversion to Gentisic Acid Route 2 (oxic)	polyphenols;phenolic_acids;hydroxybenzoic_acids;salicylic_acid	route 2 step 2	1	oxic	16	0	0	0	0	0	0	0	0	0	0	0	0	0	0	0	0	0	0	0	0	0	0	0	0	0	0	0	0	0	0	0	0	0	0	0	0	0	1	0	0	0
260	D00032	PAH;pinoresinol-a-hydroxylase	Pinoresinol Conversion (oxic)	polyphenols;lignans;lignans;pinoresinol	step 1	1	oxic	17	0	0	0	0	0	0	0	0	0	0	0	0	0	0	0	0	0	0	0	0	0	0	0	0	0	0	0	0	0	0	0	0	0	0	0	0	0	0	0	0	0
197	K00457	4-hydroxyphenylpyruvate dioxygenase	p-hydroxyphenyl conversion to homogentisate (oxic)	polyphenols;phenolic_acids;hydroxyphenypropanoic_acids;4-hydroxyphenypyruvic_acid	step 1	1	oxic	18	1	0	0	0	0	1	0	0	0	0	1	0	1	1	0	1	0	1	2	0	1	0	1	0	0	0	0	0	0	0	0	0	1	1	0	1	0	1	1	0	1
136	K20758	HbzF;maleylpyruvate hydrolase	Gentisic Acid degradation Route 1 (oxic)	polyphenols;phenolic_acids;hydroxybenzoic_acids;gentisic_acid	route 1 step 2	1	oxic	19	0	0	0	0	0	0	0	0	0	0	0	0	0	0	0	0	0	0	0	0	0	0	0	0	0	0	0	0	0	0	0	0	0	0	0	0	0	0	0	0	0
242	K05708	3-phenylpropionate/trans-cinnamate dioxygenase subunit alpha [EC:1.14.12.19]	Phenylpropionate degradation (oxic)	polyphenols;phenolic_acids;hydroxyphenylpropanoic_acids;3-phenylpropionic_acid	step 1 subunit A	0.25	oxic	20	0	0	0	0	0	0	0	0	0	0	0	0	0	0	0	0	0	0	0	0	0	0	0	0	0	0	0	0	0	0	0	0	0	0	0	0	0	0	0	0	0
243	K05709	3-phenylpropionate/trans-cinnamate dioxygenase subunit beta [EC:1.14.12.19]	Phenylpropionate degradation (oxic)	polyphenols;phenolic_acids;hydroxyphenylpropanoic_acids;3-phenylpropionic_acid	step 1 subunit B	0.25	oxic	20	0	0	0	0	0	0	0	0	0	0	0	0	0	0	0	0	0	0	0	0	0	0	0	0	0	0	0	0	0	0	0	0	0	0	0	0	0	0	0	0	0
244	K05710	3-phenylpropionate/trans-cinnamate dioxygenase ferredoxin component	Phenylpropionate degradation (oxic)	polyphenols;phenolic_acids;hydroxyphenylpropanoic_acids;3-phenylpropionic_acid	step 1 subunit C	0.25	oxic	20	0	0	0	0	0	1	0	1	0	0	1	0	1	1	0	1	0	1	2	0	0	0	0	1	0	1	1	1	1	0	1	0	2	1	0	0	0	2	0	0	1
245	K00529	3-phenylpropionate/trans-cinnamate dioxygenase ferredoxin reductase component [EC:1.18.1.3]	Phenylpropionate degradation (oxic)	polyphenols;phenolic_acids;hydroxyphenylpropanoic_acids;3-phenylpropionic_acid	step 1 subunit D	0.25	oxic	20	0	0	0	0	0	0	0	0	0	1	0	0	0	0	0	0	0	0	1	0	0	0	0	0	0	2	0	1	0	0	1	0	0	0	1	1	1	1	0	0	1
246	K05711	2,3-dihydroxy-2,3-dihydrophenylpropionate dehydrogenase [EC:1.3.1.87]	Phenylpropionate degradation (oxic)	polyphenols;phenolic_acids;hydroxyphenylpropanoic_acids;3-phenylpropionic_acid	step 2	1	oxic	20	0	0	0	0	0	0	0	0	0	0	0	0	0	0	0	0	0	0	0	0	0	0	0	0	0	0	0	0	0	0	0	0	0	0	0	0	0	0	0	0	0
247	K05713	2,3-dihydroxyphenylpropionate 1,2-dioxygenase [EC:1.13.11.16]	Phenylpropionate degradation (oxic)	polyphenols;phenolic_acids;hydroxyphenylpropanoic_acids;3-phenylpropionic_acid	step 3	1	oxic	20	0	0	0	0	0	0	0	0	0	0	0	1	0	0	0	0	0	0	0	0	0	0	0	0	0	0	0	0	0	0	0	0	0	0	0	0	0	0	0	0	0
248	K05714	2-hydroxy-6-oxonona-2,4-dienedioate hydrolase [EC:3.7.1.14]	Phenylpropionate degradation (oxic)	polyphenols;phenolic_acids;hydroxyphenylpropanoic_acids;3-phenylpropionic_acid	step 4	1	oxic	20	0	0	0	0	0	0	0	0	0	0	0	0	0	0	0	0	0	0	0	0	0	0	0	0	0	0	0	0	0	0	0	0	0	0	0	0	0	0	0	0	0
326	K05708	3-phenylpropionate/trans-cinnamate dioxygenase subunit alpha [EC:1.14.12.19]	trans-cinnamate degradation (oxic)	polyphenols;phenolic_acids;hydrxoycinnamic_acids;trans-cinnamate	step 1 subunit A	0.25	oxic	20	0	0	0	0	0	0	0	0	0	0	0	0	0	0	0	0	0	0	0	0	0	0	0	0	0	0	0	0	0	0	0	0	0	0	0	0	0	0	0	0	0
327	K05709	3-phenylpropionate/trans-cinnamate dioxygenase subunit beta [EC:1.14.12.19]	trans-cinnamate degradation (oxic)	polyphenols;phenolic_acids;hydrxoycinnamic_acids;trans-cinnamate	step 1 subunit B	0.25	oxic	20	0	0	0	0	0	0	0	0	0	0	0	0	0	0	0	0	0	0	0	0	0	0	0	0	0	0	0	0	0	0	0	0	0	0	0	0	0	0	0	0	0
328	K05710	3-phenylpropionate/trans-cinnamate dioxygenase ferredoxin component	trans-cinnamate degradation (oxic)	polyphenols;phenolic_acids;hydrxoycinnamic_acids;trans-cinnamate	step 1 subunit C	0.25	oxic	20	0	0	0	0	0	1	0	1	0	0	1	0	1	1	0	1	0	1	2	0	0	0	0	1	0	1	1	1	1	0	1	0	2	1	0	0	0	2	0	0	1
329	K00529	3-phenylpropionate/trans-cinnamate dioxygenase ferredoxin reductase component [EC:1.18.1.3]	trans-cinnamate degradation (oxic)	polyphenols;phenolic_acids;hydrxoycinnamic_acids;trans-cinnamate	step 1 subunit D	0.25	oxic	20	0	0	0	0	0	0	0	0	0	1	0	0	0	0	0	0	0	0	1	0	0	0	0	0	0	2	0	1	0	0	1	0	0	0	1	1	1	1	0	0	1
330	K05712	3-(3-hydroxy-phenyl)propionate hydroxylase [EC:1.14.13.127]	trans-cinnamate degradation (oxic)	polyphenols;phenolic_acids;hydrxoycinnamic_acids;trans-cinnamate	step 1 v2	1	oxic	20	0	0	0	0	0	0	0	0	0	0	0	4	0	0	0	0	0	0	0	1	0	0	0	0	0	0	0	0	0	0	0	0	0	0	0	0	0	0	0	0	0
331	K05711	2,3-dihydroxy-2,3-dihydrophenylpropionate dehydrogenase [EC:1.3.1.87]	trans-cinnamate degradation (oxic)	polyphenols;phenolic_acids;hydrxoycinnamic_acids;trans-cinnamate	step 2	1	oxic	20	0	0	0	0	0	0	0	0	0	0	0	0	0	0	0	0	0	0	0	0	0	0	0	0	0	0	0	0	0	0	0	0	0	0	0	0	0	0	0	0	0
332	K05713	2,3-dihydroxyphenylpropionate 1,2-dioxygenase [EC:1.13.11.16]	trans-cinnamate degradation (oxic)	polyphenols;phenolic_acids;hydrxoycinnamic_acids;trans-cinnamate	step 3	1	oxic	20	0	0	0	0	0	0	0	0	0	0	0	1	0	0	0	0	0	0	0	0	0	0	0	0	0	0	0	0	0	0	0	0	0	0	0	0	0	0	0	0	0
333	K05714	2-hydroxy-6-oxonona-2,4-dienedioate hydrolase [EC:3.7.1.14]	trans-cinnamate degradation (oxic)	polyphenols;phenolic_acids;hydrxoycinnamic_acids;trans-cinnamate	step 4	1	oxic	20	0	0	0	0	0	0	0	0	0	0	0	0	0	0	0	0	0	0	0	0	0	0	0	0	0	0	0	0	0	0	0	0	0	0	0	0	0	0	0	0	0
86	D00039	sam5;flavonoid hydroxylase	Coumaric Acid Conversion (oxic)	polyphenols;phenolic_acids;hydroxycinnamic_acids;coumaric_acid	step 1	1	oxic	21	0	0	0	0	0	0	0	0	0	0	0	7	0	0	0	0	0	0	0	1	0	0	0	0	2	0	0	0	0	0	0	0	0	0	0	0	0	0	2	0	0
121	D00039	sam5;flavonoid hydroxylase	Flavanone Degradation (oxic)	polyphenols;flavonoids;flavanones;	step 1	1	oxic	21	0	0	0	0	0	0	0	0	0	0	0	7	0	0	0	0	0	0	0	1	0	0	0	0	2	0	0	0	0	0	0	0	0	0	0	0	0	0	2	0	0
122	D00039	sam5;flavonoid hydroxylase	Flavone degradation (oxic)	polyphenols;flavonoids;flavones;	step 1	1	oxic	21	0	0	0	0	0	0	0	0	0	0	0	7	0	0	0	0	0	0	0	1	0	0	0	0	2	0	0	0	0	0	0	0	0	0	0	0	0	0	2	0	0
159	D00039	sam5;flavonoid hydroxylase	Isoflavonoid degradation (oxic)	polyphenols;flavonoids;isoflavonoids;	step 1	1	oxic	21	0	0	0	0	0	0	0	0	0	0	0	7	0	0	0	0	0	0	0	1	0	0	0	0	2	0	0	0	0	0	0	0	0	0	0	0	0	0	2	0	0
266	AA1	AA1 Laccase / p-diphenol:oxygen oxidoreductase / ferroxidase (EC 1.10.3.2); ; ferroxidase (EC 1.10.3.-); Laccase-like multicopper oxidase (EC 1.10.3.-)	Polyphenol Oxidase (Non-specific)	non-specific;non-specific;non-specific	step 1	1	oxic	22	1	0	0	0	0	0	0	0	0	0	2	1	0	3	0	2	0	1	1	2	1	1	1	0	0	0	0	0	0	2	0	3	1	1	1	0	0	1	4	0	0
154	D00027	IEM;isoeugenol monooxygenase	Isoeugenol conversion to vanillin (oxic)	polyphenols;other_polyphenols;hydroxyphenylpropenes;isoeugenol	step 1	1	oxic	23	0	0	0	0	0	0	0	0	0	0	0	0	0	0	0	1	0	0	0	0	0	0	0	0	1	0	1	1	0	0	0	0	0	0	0	0	0	0	0	0	0
155	D00002	DZR;daidzein reductase	Isoflavonoid conversion (anoxic)	polyphenols;flavonoids;isoflavonoids;	step 1	1	anoxic	44	0	0	0	0	0	0	0	0	0	0	0	0	0	0	0	0	0	0	0	0	0	0	0	0	0	0	0	0	0	0	0	0	0	0	0	0	0	0	0	0	0
11	K22553	4-methoxybenzoate monooxygenase (O-demethylating) [EC:1.14.99.15]	4-Methoxybenzoate conversion (oxic)	polyphenols;phenolic_acids;hydroxybenzoic_acids;4-methoxybenzoate	step 1	1	oxic	24	0	0	0	0	0	0	0	0	0	0	0	0	0	0	0	1	0	0	0	0	0	0	0	0	0	0	0	0	0	0	0	0	0	0	0	0	0	0	0	0	0
138	K01801	NagL;maleylpyruvate isomerase	Gentisic Acid degradation Route 2 (oxic)	polyphenols;phenolic_acids;hydroxybenzoic_acids;gentisic_acid	route 2 step 2	1	oxic	25	0	0	0	0	0	0	0	0	0	0	0	0	0	0	0	0	0	0	1	0	0	0	0	0	0	0	0	0	0	0	0	0	0	0	0	0	0	0	0	0	0
139	K16165	NagK;fumarylpyruvate hydrolase	Gentisic Acid degradation Route 2 (oxic)	polyphenols;phenolic_acids;hydroxybenzoic_acids;gentisic_acid	route 2 step 3	1	oxic	25	0	0	0	0	0	0	0	0	0	0	0	1	0	0	0	0	0	0	1	0	0	0	0	0	0	0	0	0	0	0	0	0	0	0	0	0	0	0	0	0	0
117	D00024	EhyA;eugenol hydroxylase subunit A	Eugenol Conversion to Coniferyl Alcohol (oxic)	polyphenols;other_polyphenols;hydroxyphenylpropenes;eugenol	Step 1 Subunit A	0.5	oxic	26	0	0	0	0	0	0	0	0	0	0	0	0	0	0	0	0	0	0	0	0	0	0	0	0	0	0	0	0	0	0	0	0	0	0	0	0	0	0	0	0	0
118	D00025	EhyB;eugenol hydroxylase subunit B	Eugenol Conversion to Coniferyl Alcohol (oxic)	polyphenols;other_polyphenols;hydroxyphenylpropenes;eugenol	Step 1 Subunit B	0.5	oxic	26	0	0	0	0	0	0	0	0	0	0	0	0	0	0	0	0	0	0	0	0	0	0	0	0	0	0	0	0	0	0	0	0	0	0	0	0	0	0	0	0	0
145	K00455	hpad;3,4-dihydroxyphenylacetate 2,3-dioxygenase [EC:1.13.11.15]	Homoprotocatechuic Acid degradation (oxic)	polyphenols;phenolic_acids;hydroxyphenylacetic_acids;homoprotocatechuic_acid	step 1	1	oxic	27	0	0	0	0	0	0	0	0	0	0	0	0	0	0	0	0	0	0	0	0	0	0	0	0	0	0	0	0	0	0	0	0	0	0	0	0	0	0	0	0	0
146	K00151	hpaE; 5-carboxymethyl-2-hydroxymuconic-semialdehyde dehydrogenase [EC:1.2.1.60]	Homoprotocatechuic Acid degradation (oxic)	polyphenols;phenolic_acids;hydroxyphenylacetic_acids;homoprotocatechuic_acid	step 2 a	1	oxic	27	0	0	0	0	0	0	0	0	0	0	0	0	0	0	0	0	0	0	0	0	0	0	0	0	1	0	0	0	0	0	0	0	0	0	1	0	0	0	0	0	0
147	K10219	ligB; 2-hydroxy-4-carboxymuconate semialdehyde hemiacetal dehydrogenase [EC:1.1.1.312]	Homoprotocatechuic Acid degradation (oxic)	polyphenols;phenolic_acids;hydroxyphenylacetic_acids;homoprotocatechuic_acid	step 2 b	1	oxic	27	0	0	0	0	0	0	0	0	0	0	0	1	0	0	0	1	0	0	0	1	0	0	0	0	0	0	0	0	1	0	0	0	0	0	2	0	0	1	0	0	0
148	K01826	hpaF; 5-carboxymethyl-2-hydroxymuconate isomerase [EC:5.3.3.10]	Homoprotocatechuic Acid degradation (oxic)	polyphenols;phenolic_acids;hydroxyphenylacetic_acids;homoprotocatechuic_acid	step 3	1	oxic	27	0	0	0	0	0	0	0	0	0	0	0	0	0	0	0	0	0	0	0	0	0	0	0	0	0	0	0	0	0	0	0	0	0	0	0	0	0	0	0	0	0
149	K05921	hpaG; 5-oxopent-3-ene-1,2,5-tricarboxylate decarboxylase / 2-hydroxyhepta-2,4-diene-1,7-dioate isomerase [EC:4.1.1.68 5.3.3.-]	Homoprotocatechuic Acid degradation (oxic)	polyphenols;phenolic_acids;hydroxyphenylacetic_acids;homoprotocatechuic_acid	step 4	1	oxic	27	0	0	0	0	0	0	0	0	0	0	0	0	0	0	0	0	0	0	0	0	0	0	0	0	0	0	0	0	0	0	0	0	0	0	0	0	0	0	0	0	0
150	K02509	2-oxo-hept-3-ene-1,7-dioate hydratase	Homoprotocatechuic Acid degradation (oxic)	polyphenols;phenolic_acids;hydroxyphenylacetic_acids;homoprotocatechuic_acid	step 5	1	oxic	27	0	0	0	0	0	0	0	0	0	0	0	1	0	0	0	0	0	0	0	0	0	0	0	0	0	0	0	0	0	0	0	0	0	0	0	0	0	1	0	0	0
151	K02510	4-hydroxy-2-oxoheptanedioate aldolase	Homoprotocatechuic Acid degradation (oxic)	polyphenols;phenolic_acids;hydroxyphenylacetic_acids;homoprotocatechuic_acid	step 6	1	oxic	27	0	0	0	0	0	0	0	0	0	0	1	2	1	1	0	1	0	2	0	0	0	1	0	1	0	1	0	0	0	0	0	0	0	1	0	1	1	3	0	0	0
152	K00135	succinate-semialdehyde dehydrogenase	Homoprotocatechuic Acid degradation (oxic)	polyphenols;phenolic_acids;hydroxyphenylacetic_acids;homoprotocatechuic_acid	step 7	1	oxic	27	1	0	0	0	0	0	0	0	0	1	1	2	0	2	0	2	0	2	1	1	1	1	0	1	0	1	0	1	1	1	1	1	1	1	3	0	2	5	0	1	1
231	K02609	phenylacetyl-CoA 1,2-epoxidase subunit A	phenylacteate degradation (oxic)	polyphenols;phenolic_acids;hydroxyphenylacetic_acids;phenylacetic_acid	step 2 subunit A	0.2	oxic	28	0	0	0	0	0	0	0	0	0	0	0	0	1	0	0	0	0	0	1	0	0	0	0	0	1	0	0	0	0	0	0	0	0	1	0	0	0	1	0	0	0
232	K02610	phenylacetyl-CoA 1,2-epoxidase subunit B	phenylacteate degradation (oxic)	polyphenols;phenolic_acids;hydroxyphenylacetic_acids;phenylacetic_acid	step 2 subunit B	0.2	oxic	28	0	0	0	0	0	0	0	0	0	0	0	0	1	0	0	0	0	0	1	0	0	0	0	0	0	0	0	0	0	0	0	0	0	0	0	0	0	1	0	0	0
233	K02611	phenylacetyl-CoA 1,2-epoxidase subunit C	phenylacteate degradation (oxic)	polyphenols;phenolic_acids;hydroxyphenylacetic_acids;phenylacetic_acid	step 2 subunit C	0.2	oxic	28	0	0	0	0	0	0	0	0	0	0	0	0	1	0	0	0	0	0	1	0	0	0	0	0	0	0	0	0	0	0	0	0	0	0	0	0	0	1	0	0	0
234	K02612	phenylacetyl-CoA 1,2-epoxidase subunit D	phenylacteate degradation (oxic)	polyphenols;phenolic_acids;hydroxyphenylacetic_acids;phenylacetic_acid	step 2 subunit D	0.2	oxic	28	0	0	0	0	0	0	0	0	0	0	0	0	1	0	0	0	0	0	1	0	0	0	0	0	0	0	0	0	0	0	0	0	0	0	0	0	0	1	0	0	0
235	K02613	phenylacetyl-CoA 1,2-epoxidase subunit E	phenylacteate degradation (oxic)	polyphenols;phenolic_acids;hydroxyphenylacetic_acids;phenylacetic_acid	step 2 subunit E	0.2	oxic	28	0	0	0	0	0	0	0	0	0	0	0	0	0	0	0	0	0	0	1	0	0	0	0	0	0	0	0	0	0	0	0	0	0	0	0	0	0	1	0	0	0
236	K15866	1,2-epoxyphenylacetyl-CoA isomerase	phenylacteate degradation (oxic)	polyphenols;phenolic_acids;hydroxyphenylacetic_acids;phenylacetic_acid	step 3	1	oxic	28	0	0	0	0	0	0	0	0	0	1	1	0	1	1	0	1	0	1	2	0	2	0	1	1	3	2	5	3	0	0	2	1	0	1	0	2	2	4	0	2	1
237	K02618	oxepin-CoA hydrolase	phenylacteate degradation (oxic)	polyphenols;phenolic_acids;hydroxyphenylacetic_acids;phenylacetic_acid	step 4	1	oxic	28	0	0	0	0	0	0	0	0	0	0	1	0	0	0	0	0	0	0	1	0	0	0	0	0	0	0	0	0	0	0	0	0	0	0	0	0	0	1	0	0	0
238	K02618	3-oxo-5,6-dehydrosuberyl-CoA semialdehyde dehydrogenase	phenylacteate degradation (oxic)	polyphenols;phenolic_acids;hydroxyphenylacetic_acids;phenylacetic_acid	step 5	1	oxic	28	0	0	0	0	0	0	0	0	0	0	1	0	0	0	0	0	0	0	1	0	0	0	0	0	0	0	0	0	0	0	0	0	0	0	0	0	0	1	0	0	0
239	K02615	3-oxo-5,6-dehydrosuberyl-CoA thiolase	phenylacteate degradation (oxic)	polyphenols;phenolic_acids;hydroxyphenylacetic_acids;phenylacetic_acid	step 6	1	oxic	28	0	0	0	0	0	0	0	0	0	0	0	0	0	0	0	0	0	0	0	0	0	0	0	1	0	1	0	0	0	0	0	0	0	0	0	0	0	0	0	0	0
240	K01692	2,3-dehydroadipyl-CoA hydratase	phenylacteate degradation (oxic)	polyphenols;phenolic_acids;hydroxyphenylacetic_acids;phenylacetic_acid	step 7	1	oxic	28	0	0	0	0	0	1	0	0	0	0	1	2	1	2	0	1	0	1	0	0	1	0	1	12	5	15	8	10	2	0	3	0	0	1	0	1	2	1	0	5	3
241	K00074	3-hydroxyadipyl-CoA dehydrogenase	phenylacteate degradation (oxic)	polyphenols;phenolic_acids;hydroxyphenylacetic_acids;phenylacetic_acid	step 8	1	oxic	28	3	0	1	2	0	1	0	2	0	0	1	5	3	0	0	1	1	1	0	1	0	0	0	1	1	1	1	1	2	3	0	2	1	1	0	0	3	0	1	2	1
84	D00026	CalA;coniferyl alcohol dehydrogenase	Coniferyl Alcohol Conversion to Ferulic Acid (oxic)	polyphenols;other_polyphenols;methoxyphenols;coniferyl_alcohol	Step 1	1	oxic	29	0	0	0	0	0	0	0	0	0	0	0	0	0	0	0	0	0	0	0	0	0	0	0	0	0	0	1	2	0	0	0	0	0	0	0	0	0	0	0	0	0
85	D00037	CalB;coniferyl aldehyde dehydrogenase	Coniferyl Alcohol Conversion to Ferulic Acid (oxic)	polyphenols;other_polyphenols;methoxyphenols;coniferyl_alcohol	Step 2	1	oxic	29	5	0	0	1	0	1	0	1	0	4	3	2	5	3	1	5	0	2	6	2	5	2	2	7	1	8	4	8	8	7	7	5	2	2	10	2	2	9	2	3	6
267	K04100	protocatechuate 4,5-dioxygenase, alpha chain	Protocatechuic Acid Degradation- Meta-cleavage (oxic)	polyphenols;phenolic_acids;hydroxybenzoic_acids;protocatechuic_acid	step 1 subunit A	0.5	oxic	30	0	0	0	0	0	0	0	0	0	0	0	2	0	0	0	1	0	0	0	0	0	0	0	0	0	0	0	0	1	0	0	0	0	0	1	0	0	1	0	0	0
268	K04101	protocatechuate 4,5-dioxygenase, beta chain	Protocatechuic Acid Degradation- Meta-cleavage (oxic)	polyphenols;phenolic_acids;hydroxybenzoic_acids;protocatechuic_acid	step 1 subunit B	0.5	oxic	30	0	0	0	0	0	0	0	0	0	0	0	3	0	0	0	1	0	0	0	0	0	0	0	0	0	0	0	0	1	0	0	0	0	0	1	0	0	1	0	0	0
269	K10219	2-hydroxy-4-carboxymuconic-6-semialdehyde dehydrogenase	Protocatechuic Acid Degradation- Meta-cleavage (oxic)	polyphenols;phenolic_acids;hydroxybenzoic_acids;protocatechuic_acid	step 2	1	oxic	30	0	0	0	0	0	0	0	0	0	0	0	1	0	0	0	1	0	0	0	1	0	0	0	0	0	0	0	0	1	0	0	0	0	0	2	0	0	1	0	0	0
270	K10221	2-pyrone-4,6-dicarboxylate hydrolase	Protocatechuic Acid Degradation- Meta-cleavage (oxic)	polyphenols;phenolic_acids;hydroxybenzoic_acids;protocatechuic_acid	step 3	1	oxic	30	0	0	0	0	0	0	0	0	0	0	0	1	0	0	0	1	0	0	0	0	0	0	0	0	0	0	0	0	1	0	0	0	0	0	1	0	0	1	0	0	0
271	K16514	4-oxalomesaconate tautomerase	Protocatechuic Acid Degradation- Meta-cleavage (oxic)	polyphenols;phenolic_acids;hydroxybenzoic_acids;protocatechuic_acid	step 4	1	oxic	30	0	0	0	0	0	0	0	0	0	0	0	0	0	0	0	1	0	0	0	0	0	0	0	0	0	0	0	0	1	0	0	0	0	0	1	0	0	1	0	0	0
272	K10220	4-oxalomescaconate hydratase	Protocatechuic Acid Degradation- Meta-cleavage (oxic)	polyphenols;phenolic_acids;hydroxybenzoic_acids;protocatechuic_acid	step 5	1	oxic	30	0	0	0	0	0	0	0	0	0	0	0	1	0	0	0	2	0	0	0	1	0	0	1	0	0	0	0	0	1	0	0	0	0	0	1	0	0	1	0	0	0
273	K10218	4-oxalocitramalate aldolase	Protocatechuic Acid Degradation- Meta-cleavage (oxic)	polyphenols;phenolic_acids;hydroxybenzoic_acids;protocatechuic_acid	step 6	1	oxic	30	0	0	0	0	0	0	0	0	0	0	0	0	0	0	0	1	0	0	0	1	0	0	1	0	0	1	1	1	1	0	0	0	0	0	1	0	0	1	0	0	0
250	K18068	phthalate 4,5-dioxygenase [EC:1.14.12.7]	Phthalate conversion to protocatechuic acid Route 1 (oxic)	non-polyphenol;aromatic_hydrocarbon;phthalic_acid	route 1 step 1 Subunit A	0.5	oxic	31	0	0	0	0	0	0	0	0	0	0	0	3	0	1	0	0	0	0	0	0	0	0	0	0	0	0	0	0	0	0	2	0	0	0	0	0	0	0	0	0	0
251	K18069	phthalate 4,5-dioxygenase reductase component [EC:1.18.1.-]	Phthalate conversion to protocatechuic acid Route 1 (oxic)	non-polyphenol;aromatic_hydrocarbon;phthalic_acid	route 1 step 1 Subunit B	0.5	oxic	31	0	0	0	0	0	0	0	0	0	0	0	0	0	0	0	0	0	0	0	0	0	0	0	0	0	0	0	0	0	0	0	0	0	0	0	0	0	0	0	0	0
252	K18067	phthalate 4,5-cis-dihydrodiol dehydrogenase [EC:1.3.1.64]	Phthalate conversion to protocatechuic acid Route 1 (oxic)	non-polyphenol;aromatic_hydrocarbon;phthalic_acid	route 1 step 2	1	oxic	31	0	0	0	0	0	0	0	0	0	0	0	1	0	0	0	1	0	0	0	0	0	0	0	0	0	0	0	0	0	0	0	0	0	0	0	0	0	0	0	0	0
253	K04102	4,5-dihydroxyphthalate decarboxylase [EC:4.1.1.55]	Phthalate conversion to protocatechuic acid Route 1 (oxic)	non-polyphenol;aromatic_hydrocarbon;phthalic_acid	route 1 step 3	1	oxic	31	0	0	0	0	0	0	0	0	0	0	0	9	0	0	0	0	0	0	0	1	0	0	0	0	0	0	0	0	0	0	0	0	0	0	0	0	0	0	0	0	0
221	K18360	phenylacetyl-CoA:acceptor oxidoreductase accessory protein	Phenylacetate conversion to benzoyl-coA (anoxic)	polyphenols;phenolic_acids;hydroxyphenylacetic_acids;phenylacetic_acid	step 2 subunit A	0.25	anoxic	32	0	0	0	0	0	0	0	0	0	0	0	0	0	0	0	0	0	0	0	0	0	0	0	0	0	0	0	0	0	0	0	0	0	0	0	0	0	0	0	0	0
222	K18361	phenylacetyl-CoA:acceptor oxidoreductase subunit B	Phenylacetate conversion to benzoyl-coA (anoxic)	polyphenols;phenolic_acids;hydroxyphenylacetic_acids;phenylacetic_acid	step 2 subunit B	0.25	anoxic	32	0	0	0	0	0	0	0	0	0	0	0	0	0	0	0	0	0	0	0	0	0	0	0	0	0	0	0	0	0	0	0	0	0	0	0	0	0	0	0	0	0
223	K18362	phenylacetyl-CoA:acceptor oxidoreductase subunit C	Phenylacetate conversion to benzoyl-coA (anoxic)	polyphenols;phenolic_acids;hydroxyphenylacetic_acids;phenylacetic_acid	step 2 subunit C	0.25	anoxic	32	0	0	0	0	0	0	0	0	0	0	0	0	0	0	0	0	0	0	0	0	0	0	0	0	0	0	0	0	0	0	0	0	0	0	0	0	0	0	0	0	0
224	K18363	phenylacetyl-CoA:acceptor oxidoreductase subunit D	Phenylacetate conversion to benzoyl-coA (anoxic)	polyphenols;phenolic_acids;hydroxyphenylacetic_acids;phenylacetic_acid	step 2 subunit D	0.25	anoxic	32	0	0	0	0	0	0	0	0	0	0	0	0	0	0	0	0	0	0	0	0	0	0	0	0	0	0	0	0	0	0	0	0	0	0	0	0	0	0	0	0	0
225	K18355	phenylglyoxylate dehydrogenase alpha subunit	Phenylacetate conversion to benzoyl-coA (anoxic)	polyphenols;phenolic_acids;hydroxyphenylacetic_acids;phenylacetic_acid	step 3 subunit A	0.2	anoxic	32	0	0	0	0	0	0	0	0	0	0	0	0	0	0	0	0	0	0	0	0	0	0	0	0	0	0	0	0	0	0	0	0	0	0	0	0	0	0	0	0	0
226	K18356	phenylglyoxylate dehydrogenase beta subunit	Phenylacetate conversion to benzoyl-coA (anoxic)	polyphenols;phenolic_acids;hydroxyphenylacetic_acids;phenylacetic_acid	step 3 subunit B	0.2	anoxic	32	0	0	0	0	0	0	0	0	0	0	0	0	0	0	0	0	0	0	0	0	0	0	0	0	0	0	0	0	0	0	0	0	0	0	0	0	0	0	0	0	0
227	K18357	phenylglyoxylate dehydrogenase gamma subunit	Phenylacetate conversion to benzoyl-coA (anoxic)	polyphenols;phenolic_acids;hydroxyphenylacetic_acids;phenylacetic_acid	step 3 subunit C	0.2	anoxic	32	0	0	0	0	0	0	0	0	0	0	0	0	0	0	0	0	0	0	0	0	0	0	0	0	0	0	0	0	0	0	0	0	0	0	0	0	0	0	0	0	0
228	K18358	phenylglyoxylate dehydrogenase delta subunit	Phenylacetate conversion to benzoyl-coA (anoxic)	polyphenols;phenolic_acids;hydroxyphenylacetic_acids;phenylacetic_acid	step 3 subunit D	0.2	anoxic	32	0	0	0	0	0	0	0	0	0	0	0	0	0	0	0	0	0	0	0	0	0	0	0	0	0	0	0	0	0	0	0	0	0	0	0	0	0	0	0	0	0
229	K18359	phenylglyoxylate dehydrogenase epsilon subunit	Phenylacetate conversion to benzoyl-coA (anoxic)	polyphenols;phenolic_acids;hydroxyphenylacetic_acids;phenylacetic_acid	step 3 subunit E	0.2	anoxic	32	0	0	0	0	0	0	0	0	0	0	0	0	0	0	0	0	0	0	0	0	0	0	0	0	0	0	0	0	0	0	0	0	0	0	0	0	0	0	0	0	0
210	K01612	vanillate/4-hydroxybenzoate decarboxylase subunit C [EC:4.1.1.- 4.1.1.61]	Phenol conversion to 4-Hydroxybenzoate (anoxic)	polyphenols;other_polyphenols;other_polyphenols;phenol	step 1 subunit C	0.3	anoxic	33	0	0	0	0	0	0	0	0	0	0	0	0	0	0	0	0	0	0	0	0	0	0	0	0	0	0	0	0	0	0	0	0	0	0	0	0	0	0	0	0	0
211	K21759	vanillate/4-hydroxybenzoate decarboxylase subunit D [EC:4.1.1.- 4.1.1.61]	Phenol conversion to 4-Hydroxybenzoate (anoxic)	polyphenols;other_polyphenols;other_polyphenols;phenol	step 1 subunit D	0.3	anoxic	33	0	0	0	0	0	0	0	0	0	0	0	0	0	0	0	0	0	0	0	0	0	0	0	0	0	0	0	0	0	0	0	0	0	0	0	0	0	0	0	0	0
212	K03186	flavin prenyltransferase [EC:2.5.1.129]	Phenol conversion to 4-Hydroxybenzoate (anoxic)	polyphenols;other_polyphenols;other_polyphenols;phenol	step 1 subunit F	0.3	anoxic	33	1	1	1	1	1	1	1	1	1	0	1	1	1	1	0	1	0	1	0	0	1	0	1	0	0	0	0	0	0	0	0	1	1	1	0	1	0	1	1	0	0
142	K00451	HmgA;homogentisate 1,2-dioxygenase	Homogentisic Acid degradation (oxic)	polyphenols;phenolic_acids;hydroxyphenylacetic_acids;homogentisic_acid	step 1	1	oxic	34	1	0	0	0	0	1	0	0	0	0	1	1	2	0	0	1	0	1	1	0	1	0	1	0	0	0	0	0	0	0	0	0	1	1	1	1	0	2	1	0	1
143	K01800	MaiA;maleylacetoacetate isomerase	Homogentisic Acid degradation (oxic)	polyphenols;phenolic_acids;hydroxyphenylacetic_acids;homogentisic_acid	step 2	1	oxic	34	0	0	0	0	0	0	0	0	0	0	0	0	0	0	0	0	0	0	0	0	0	0	0	0	0	0	0	0	0	0	0	0	0	0	0	0	0	0	0	0	0
144	K01555	FahA;fumarylacetoacetate hydrolase	Homogentisic Acid degradation (oxic)	polyphenols;phenolic_acids;hydroxyphenylacetic_acids;homogentisic_acid	step 3	1	oxic	34	1	0	0	0	0	1	0	0	0	0	1	1	1	1	0	1	0	1	1	0	1	0	1	0	0	0	0	0	0	0	0	0	1	1	1	0	0	1	0	0	2
339	AA4	AA4 vanillyl-alcohol oxidase (EC 1.1.3.38)	Vanillyl-Alcohol Oxidase (Non-Specific)	polyphenols;other_polyphenols;hydroxybenzyl_alcohols;vanillyl_alcohol	step 1	1	oxic	35	0	0	0	0	0	1	0	0	0	1	3	3	0	0	0	2	0	1	1	1	1	0	1	1	1	1	0	1	0	0	1	1	0	1	2	1	1	1	0	0	0
119	D00038	FCS;feruloyl-CoA synthetase	Ferulic Acid Conversion to Vanillin (oxic)	polyphenols;phenolic_acids;hydroxycinnamic_acids;ferulic_acid	Step 1	1	oxic	36	0	0	0	0	0	0	0	0	0	0	0	3	0	0	0	6	0	0	0	0	0	0	0	1	0	0	0	0	0	0	0	0	0	2	0	0	0	0	0	0	0
120	K18383	feruloyl-CoA hydratase/lyase	Ferulic Acid Conversion to Vanillin (oxic)	polyphenols;phenolic_acids;hydroxycinnamic_acids;ferulic_acid	Step 2	1	oxic	36	0	0	0	0	0	0	0	0	0	0	0	3	0	0	0	0	0	0	0	0	0	0	0	0	0	0	0	0	0	0	0	0	0	0	0	0	0	0	0	0	0
64	D00018	CarA;hydrocaffeyl-CoA:caffeate CoA transferase	Caffeate Respiration (anoxic)	polyphenols;phenolic_acids;hydroxycinnamic_acids;caffeic_acid	Subunit A	0.2	anoxic	37	0	0	0	0	0	0	0	0	0	0	0	0	0	0	0	0	0	0	0	0	0	0	0	0	0	0	0	0	0	0	0	0	0	0	1	0	0	0	0	0	0
65	D00017	CarB;caffeyl-CoA synthetase	Caffeate Respiration (anoxic)	polyphenols;phenolic_acids;hydroxycinnamic_acids;caffeic_acid	Subunit B	0.2	anoxic	37	1	1	1	2	1	1	2	0	2	0	2	5	0	5	0	6	1	1	2	2	7	0	6	9	1	11	11	11	3	2	10	2	0	3	1	5	4	5	0	1	4
66	D00016	CarC;caffeyl-CoA reductase	Caffeate Respiration (anoxic)	polyphenols;phenolic_acids;hydroxycinnamic_acids;caffeic_acid	Subunit C	0.2	anoxic	37	4	0	5	0	0	4	0	0	0	3	7	15	7	5	0	8	2	6	5	5	10	4	4	12	21	10	11	12	6	4	10	5	6	3	3	6	11	8	5	11	10
67	D00015	CarD;electron transfer flavoprotein A	Caffeate Respiration (anoxic)	polyphenols;phenolic_acids;hydroxycinnamic_acids;caffeic_acid	Subunit D	0.2	anoxic	37	1	0	1	1	0	1	0	1	0	1	0	0	1	1	0	1	0	0	1	0	0	0	0	1	1	1	1	0	0	0	1	1	1	1	1	0	1	1	0	1	1
68	D00014	CarE;electron transfer flavoprotein B	Caffeate Respiration (anoxic)	polyphenols;phenolic_acids;hydroxycinnamic_acids;caffeic_acid	Subunit E	0.2	anoxic	37	1	0	2	1	0	2	0	1	0	1	0	1	1	1	0	1	2	0	1	1	1	1	1	2	2	1	1	2	1	0	1	1	1	1	1	1	1	2	0	1	1
281	K06911	QueD;quercetin-2,3-dioxygenase	Quercetin degradation (oxic)	polyphenols;flavonoids;flavonols;quercetin	step 1	1	oxic	38	2	0	0	1	0	1	1	2	0	1	1	2	0	1	0	2	0	1	2	2	1	1	2	2	2	1	1	1	2	1	1	1	1	2	2	1	0	2	2	0	0
281	D00040	QueD;quercetin-2,3-dioxygenase	Quercetin degradation (oxic)	polyphenols;flavonoids;flavonols;quercetin	step 1	1	oxic	38	2	0	0	1	0	1	1	2	0	1	1	2	0	1	0	2	0	1	2	2	1	1	2	2	2	1	1	1	2	1	1	1	1	2	2	1	0	2	2	0	0
202	AA2	AA2 manganese peroxidase (EC 1.11.1.13); versatile peroxidase (EC 1.11.1.16); lignin peroxidase (EC 1.11.1.14); peroxidase (EC 1.11.1.-)	Peroxidase (Non-Specific)	non-specific;non-specific;non-specific	step 1	1	oxic	39	0	0	0	0	0	0	0	0	0	1	0	0	0	1	0	1	0	1	0	1	1	1	0	0	0	0	0	0	1	1	1	0	1	1	0	0	1	2	1	1	2
74	K07104	catechol 2,3 dioxygenase	Catechol Degradation- Meta-Cleavage Route 2 (oxic)	polyphenols;other_polyphenols;other_polyphenols;catechol	route 2 step 1	1	oxic	40	0	1	0	0	0	0	1	0	0	0	0	3	1	0	0	0	0	0	0	0	0	0	0	0	0	0	0	0	0	0	0	1	0	0	0	0	0	0	0	1	1
75	K10216	2-hydroxymuconic semialdehyde hydrolase	Catechol Degradation- Meta-Cleavage Route 2 (oxic)	polyphenols;other_polyphenols;other_polyphenols;catechol	route 2 step 2	1	oxic	40	0	0	0	0	0	0	0	0	0	0	0	0	0	0	0	0	0	0	0	0	0	0	0	0	0	0	0	0	0	0	0	0	0	0	0	0	0	0	0	0	0
76	K02554	2-oxo-4-pentenoate hydratase	Catechol Degradation- Meta-Cleavage Route 2 (oxic)	polyphenols;other_polyphenols;other_polyphenols;catechol	route 2 step 3	1	oxic	40	0	0	0	0	0	0	0	0	0	0	0	0	0	0	0	0	0	0	0	0	0	0	0	0	0	0	0	0	0	0	0	0	0	0	0	0	0	0	0	0	0
78	K01666	4-hydroxy-2-oxovalerate aldolase	Catechol Degradation- Meta-Cleavage Route 2 (oxic)	polyphenols;other_polyphenols;other_polyphenols;catechol	route 2 step 4	1	oxic	40	0	0	0	0	1	0	0	0	0	0	0	0	0	0	0	0	0	0	0	0	0	0	0	0	0	0	0	0	0	0	0	0	0	0	0	0	0	0	0	0	0
7	K04108	4-hydroxybenzoyl-CoA reductase subunit alpha [EC:1.1.7.1]	4-hydroxybenzoate conversion to benzoyl-CoA (anoxic)	polyphenols;phenolic_acids;hydroxybenzoic_acids;4-hydroxybenzoic_acid	step 2 subunit A	0.3	anoxic	41	0	0	0	0	0	0	0	0	0	0	0	3	0	0	0	0	0	0	0	0	0	0	0	0	0	0	0	0	0	1	0	0	0	0	0	0	0	0	0	0	0
8	K04109	4-hydroxybenzoyl-CoA reductase subunit beta [EC:1.1.7.1]	4-hydroxybenzoate conversion to benzoyl-CoA (anoxic)	polyphenols;phenolic_acids;hydroxybenzoic_acids;4-hydroxybenzoic_acid	step 2 subunit B	0.3	anoxic	41	0	0	0	0	0	0	0	0	0	0	0	2	0	0	0	0	0	0	0	0	0	0	0	0	0	0	0	0	0	1	0	0	0	0	0	0	0	0	0	0	0
95	D00019	CurA; curcumin/dihydrocurcumin reductase	Curcumin Conversion	polyphenols;other_polyphenols;curcuminoids;curcumin	step 1	1	anoxic	42	0	0	0	1	0	1	0	1	0	2	1	0	0	2	0	1	0	0	2	0	2	0	1	1	0	1	1	0	1	0	1	1	0	0	0	1	1	0	2	1	0
29	K04110	badA; benzoate-CoA ligase [EC:6.2.1.25]	Benzoate conversion to Benzoyl-CoA (oxic or anoxic)	non-polyphenol;aromatic_hydrocarbon;benzoic_acid	step 1	1	both	43	0	0	0	0	0	0	0	0	0	0	0	1	0	0	0	0	0	0	0	0	0	0	0	0	0	0	0	0	0	0	0	0	0	0	0	0	0	0	0	0	0
156	D00022	DDRC;dihydrodaidzein racemase	Isoflavonoid conversion (anoxic)	polyphenols;flavonoids;isoflavonoids;	step 2a	1	anoxic	44	0	0	0	0	0	0	0	0	0	0	0	0	0	0	0	0	0	0	0	0	0	0	0	0	0	0	0	0	0	0	0	0	0	0	0	0	0	0	0	0	0
157	D00005	DDR;dihydrodaidzein reductase	Isoflavonoid conversion (anoxic)	polyphenols;flavonoids;isoflavonoids;	step 2b	1	anoxic	44	0	0	0	0	0	0	0	0	0	0	0	0	0	0	0	0	0	0	0	0	0	0	0	0	0	0	0	0	0	0	0	0	0	0	0	0	0	0	0	0	0
158	D00004	TDR;tetrahydrodaidzein reductase	Isoflavonoid conversion (anoxic)	polyphenols;flavonoids;isoflavonoids;	step 3	1	anoxic	44	0	0	0	0	0	0	0	0	0	0	0	0	0	0	0	0	0	0	0	0	0	0	0	0	0	0	0	0	0	0	0	0	0	0	0	0	0	0	0	0	0
53	K19066	cyclohex-1-ene-1-carbonyl-CoA dehydrogenase [EC:1.3.8.10]	Benzoyl-CoA Degradation Route 3 (anoxic)	non-polyphenol;aromatic_hydrocarbon;benzoyl-coa	route 3 step 2	1	anoxic	45	0	0	0	0	0	0	0	0	0	0	0	0	0	0	0	0	0	0	0	0	0	0	0	0	0	0	0	0	0	0	0	0	0	0	0	0	0	0	0	0	0
54	K07534	badK; cyclohex-1-ene-1-carboxyl-CoA hydratase [EC:4.2.1.-]	Benzoyl-CoA Degradation Route 3 (anoxic)	non-polyphenol;aromatic_hydrocarbon;benzoyl-coa	route 3 step 3	1	anoxic	45	0	0	0	0	0	0	0	0	0	0	0	0	0	0	0	0	0	0	0	0	0	0	0	0	0	0	0	0	0	0	0	0	0	0	0	0	0	0	0	0	0
55	K07535	badH; 2-hydroxycyclohexanecarboxyl-CoA dehydrogenase [EC:1.1.1.-]	Benzoyl-CoA Degradation Route 3 (anoxic)	non-polyphenol;aromatic_hydrocarbon;benzoyl-coa	route 3 step 4	1	anoxic	45	0	0	0	0	0	0	0	0	0	0	0	1	0	0	0	0	0	0	0	0	0	0	0	0	1	0	0	0	0	0	0	0	0	0	0	0	0	0	0	0	0
56	K07536	badI; 2-ketocyclohexanecarboxyl-CoA hydrolase [EC:3.1.2.-]	Benzoyl-CoA Degradation Route 3 (anoxic)	non-polyphenol;aromatic_hydrocarbon;benzoyl-coa	route 3 step 5	1	anoxic	45	0	0	0	0	0	0	0	0	0	0	0	0	0	0	0	0	0	0	0	0	0	0	0	0	0	0	0	0	0	0	0	0	0	0	0	0	0	0	0	0	0
161	K03380	phenol 2-monooxygenase	m-cresol conversion to 3-methylcatechol (oxic)	non-polyphenol;aromatic_hydrocarbon;m-cresol	step 1	1	oxic	46	0	0	0	0	0	0	0	0	0	0	0	0	0	0	0	1	0	0	0	0	0	0	0	0	0	0	0	0	0	0	0	0	0	0	0	0	0	0	0	0	0
213	K03380	phenol 2-monooxygenase	Phenol Conversion to Catechol (oxic)	polyphenols;other_polyphenols;other_polyphenols;phenol	step 1	1	oxic	46	0	0	0	0	0	0	0	0	0	0	0	0	0	0	0	1	0	0	0	0	0	0	0	0	0	0	0	0	0	0	0	0	0	0	0	0	0	0	0	0	0
36	AA6	AA6 1,4-benzoquinone reductase (EC. 1.6.5.6)	Benzoquinone Reductase (Non-Specific)	non-specific;non-specific;non-specific	step 1	1	oxic	47	0	0	0	0	1	0	0	0	1	0	0	0	0	0	0	0	0	0	1	0	0	0	0	0	0	0	0	0	0	0	0	1	0	0	1	0	0	1	0	0	0
30	K05549	benA;benzoate/toluate 1,2-dioxygenase subunit alpha [EC:1.14.12.10 1.14.12.-] [RN:R05290 R05291 R05428 R05621 R05622 R05665 R08100 R08101 R08108 R08109 R08110]	Benzoate degradation to catechol (oxic)	non-polyphenol;aromatic_hydrocarbon;benzoic_acid	step 1 subunit A	0.3	oxic	48	0	0	0	0	0	0	0	0	0	0	0	0	0	0	0	0	0	0	0	0	0	0	0	0	0	0	0	0	0	0	0	0	0	0	0	0	0	0	0	0	0
31	K05550	benB; benzoate/toluate 1,2-dioxygenase subunit beta [EC:1.14.12.10 1.14.12.-] [RN:R05290 R05291 R05428 R05621 R05622 R05665 R08100 R08101 R08108 R08109 R08110]	Benzoate degradation to catechol (oxic)	non-polyphenol;aromatic_hydrocarbon;benzoic_acid	step 1 subunit B	0.3	oxic	48	0	0	0	0	0	0	0	0	0	0	0	0	0	0	0	0	0	0	0	0	0	0	0	0	0	0	0	0	0	0	0	0	0	0	0	0	0	0	0	0	0
32	K05784	benC; benzoate/toluate 1,2-dioxygenasreductase component [EC:1.18.1.-]	Benzoate degradation to catechol (oxic)	non-polyphenol;aromatic_hydrocarbon;benzoic_acid	step 1 subunit C	0.3	oxic	48	0	0	0	0	0	0	0	0	0	0	0	0	0	0	0	0	0	0	0	0	0	0	0	0	0	0	0	0	0	0	0	0	0	0	0	0	0	0	0	0	0
33	K05783	benD; dihydroxycyclohexadiene carboxylate dehydrogenase [EC:1.3.1.25 1.3.1.-]	Benzoate degradation to catechol (oxic)	non-polyphenol;aromatic_hydrocarbon;benzoic_acid	step 2	1	oxic	48	0	0	0	0	0	0	0	0	0	0	0	0	0	0	0	0	0	0	0	0	0	0	0	0	0	0	0	0	0	0	0	0	0	0	0	0	0	0	0	0	0
162	K05549	benzoate/toluate 1,2-dioxygenase subunit alpha [EC:1.14.12.10 1.14.12.-] [RN:R05290 R05291 R05428 R05621 R05622 R05665 R08100 R08101 R08108 R08109 R08110]	m-methylbenzoic acid degradation to 3-methylcatechol (oxic)	non-polyphenol;aromatic_hydrocarbon;m-methylbenzoic_acid	step 1 subunit A	0.3	oxic	48	0	0	0	0	0	0	0	0	0	0	0	0	0	0	0	0	0	0	0	0	0	0	0	0	0	0	0	0	0	0	0	0	0	0	0	0	0	0	0	0	0
163	K05550	benzoate/toluate 1,2-dioxygenase subunit beta [EC:1.14.12.10 1.14.12.-] [RN:R05290 R05291 R05428 R05621 R05622 R05665 R08100 R08101 R08108 R08109 R08110]	m-methylbenzoic acid degradation to 3-methylcatechol (oxic)	non-polyphenol;aromatic_hydrocarbon;m-methylbenzoic_acid	step 1 subunit B	0.3	oxic	48	0	0	0	0	0	0	0	0	0	0	0	0	0	0	0	0	0	0	0	0	0	0	0	0	0	0	0	0	0	0	0	0	0	0	0	0	0	0	0	0	0
164	K05784	benzoate/toluate 1,2-dioxygenasreductase component [EC:1.18.1.-]	m-methylbenzoic acid degradation to 3-methylcatechol (oxic)	non-polyphenol;aromatic_hydrocarbon;m-methylbenzoic_acid	step 1 subunit C	0.3	oxic	48	0	0	0	0	0	0	0	0	0	0	0	0	0	0	0	0	0	0	0	0	0	0	0	0	0	0	0	0	0	0	0	0	0	0	0	0	0	0	0	0	0
165	K05783	dihydroxycyclohexadiene carboxylate dehydrogenase [EC:1.3.1.25 1.3.1.-]	m-methylbenzoic acid degradation to 3-methylcatechol (oxic)	non-polyphenol;aromatic_hydrocarbon;m-methylbenzoic_acid	step 2	1	oxic	48	0	0	0	0	0	0	0	0	0	0	0	0	0	0	0	0	0	0	0	0	0	0	0	0	0	0	0	0	0	0	0	0	0	0	0	0	0	0	0	0	0
189	K05549	benzoate/toluate 1,2-dioxygenase subunit alpha [EC:1.14.12.10 1.14.12.-] [RN:R05290 R05291 R05428 R05621 R05622 R05665 R08100 R08101 R08108 R08109 R08110]	O-Toluate degradation to 3-methylcatechol (oxic)	non-polyphenol;aromatic_hydrocarbon;o-toluic_acid	step 1 subunit A	0.3	oxic	48	0	0	0	0	0	0	0	0	0	0	0	0	0	0	0	0	0	0	0	0	0	0	0	0	0	0	0	0	0	0	0	0	0	0	0	0	0	0	0	0	0
190	K05550	benzoate/toluate 1,2-dioxygenase subunit beta [EC:1.14.12.10 1.14.12.-] [RN:R05290 R05291 R05428 R05621 R05622 R05665 R08100 R08101 R08108 R08109 R08110]	O-Toluate degradation to 3-methylcatechol (oxic)	non-polyphenol;aromatic_hydrocarbon;o-toluic_acid	step 1 subunit B	0.3	oxic	48	0	0	0	0	0	0	0	0	0	0	0	0	0	0	0	0	0	0	0	0	0	0	0	0	0	0	0	0	0	0	0	0	0	0	0	0	0	0	0	0	0
191	K05784	benzoate/toluate 1,2-dioxygenasreductase component [EC:1.18.1.-]	O-Toluate degradation to 3-methylcatechol (oxic)	non-polyphenol;aromatic_hydrocarbon;o-toluic_acid	step 1 subunit C	0.3	oxic	48	0	0	0	0	0	0	0	0	0	0	0	0	0	0	0	0	0	0	0	0	0	0	0	0	0	0	0	0	0	0	0	0	0	0	0	0	0	0	0	0	0
192	K05783	dihydroxycyclohexadiene carboxylate dehydrogenase [EC:1.3.1.25 1.3.1.-]	O-Toluate degradation to 3-methylcatechol (oxic)	non-polyphenol;aromatic_hydrocarbon;o-toluic_acid	step 2	1	oxic	48	0	0	0	0	0	0	0	0	0	0	0	0	0	0	0	0	0	0	0	0	0	0	0	0	0	0	0	0	0	0	0	0	0	0	0	0	0	0	0	0	0
295	K05549	benzoate/toluate 1,2-dioxygenase subunit alpha [EC:1.14.12.10 1.14.12.-] [RN:R05290 R05291 R05428 R05621 R05622 R05665 R08100 R08101 R08108 R08109 R08110]	Toluate degradation to 4-methylcatechol (oxic)	non-polyphenol;aromatic_hydrocarbon;toluic_acid	step 1 subunit A	0.3	oxic	48	0	0	0	0	0	0	0	0	0	0	0	0	0	0	0	0	0	0	0	0	0	0	0	0	0	0	0	0	0	0	0	0	0	0	0	0	0	0	0	0	0
296	K05550	benzoate/toluate 1,2-dioxygenase subunit beta [EC:1.14.12.10 1.14.12.-] [RN:R05290 R05291 R05428 R05621 R05622 R05665 R08100 R08101 R08108 R08109 R08110]	Toluate degradation to 4-methylcatechol (oxic)	non-polyphenol;aromatic_hydrocarbon;toluic_acid	step 1 subunit B	0.3	oxic	48	0	0	0	0	0	0	0	0	0	0	0	0	0	0	0	0	0	0	0	0	0	0	0	0	0	0	0	0	0	0	0	0	0	0	0	0	0	0	0	0	0
297	K05784	benzoate/toluate 1,2-dioxygenasreductase component [EC:1.18.1.-]	Toluate degradation to 4-methylcatechol (oxic)	non-polyphenol;aromatic_hydrocarbon;toluic_acid	step 1 subunit C	0.3	oxic	48	0	0	0	0	0	0	0	0	0	0	0	0	0	0	0	0	0	0	0	0	0	0	0	0	0	0	0	0	0	0	0	0	0	0	0	0	0	0	0	0	0
298	K05783	dihydroxycyclohexadiene carboxylate dehydrogenase [EC:1.3.1.25 1.3.1.-]	Toluate degradation to 4-methylcatechol (oxic)	non-polyphenol;aromatic_hydrocarbon;toluic_acid	step 2	1	oxic	48	0	0	0	0	0	0	0	0	0	0	0	0	0	0	0	0	0	0	0	0	0	0	0	0	0	0	0	0	0	0	0	0	0	0	0	0	0	0	0	0	0
41	K04114	bcrA; benzoyl-CoA reductase subunit A [EC:1.3.7.8]	Benzoyl-CoA Degradation Route 1 (anoxic)	non-polyphenol;aromatic_hydrocarbon;benzoyl-coa	route 1 Step 1 subunit A	0.25	anoxic	49	0	0	0	0	0	0	0	0	0	0	0	1	0	0	0	0	0	0	0	0	0	0	0	0	0	0	0	0	0	0	0	0	0	0	0	0	0	0	0	0	0
42	K04113	bcrB; benzoyl-CoA reductase subunit B [EC:1.3.7.8]	Benzoyl-CoA Degradation Route 1 (anoxic)	non-polyphenol;aromatic_hydrocarbon;benzoyl-coa	route 1 Step 1 subunit B	0.25	anoxic	49	0	0	0	0	0	0	0	0	0	0	0	1	0	0	0	0	0	0	0	0	0	0	0	0	0	0	0	0	0	0	0	0	0	0	0	0	0	0	0	0	0
43	K04112	bcrC; benzoyl-CoA reductase subunit C [EC:1.3.7.8]	Benzoyl-CoA Degradation Route 1 (anoxic)	non-polyphenol;aromatic_hydrocarbon;benzoyl-coa	route 1 Step 1 subunit C	0.25	anoxic	49	0	0	0	0	0	0	0	0	0	0	0	1	0	0	0	0	0	0	0	0	0	0	0	0	0	0	0	0	0	0	0	0	0	0	0	0	0	0	0	0	0
44	K04115	bcrD; benzoyl-CoA reductase subunit D [EC:1.3.7.8]	Benzoyl-CoA Degradation Route 1 (anoxic)	non-polyphenol;aromatic_hydrocarbon;benzoyl-coa	route 1 Step 1 subunit D	0.25	anoxic	49	0	0	0	0	0	0	0	0	0	0	0	0	0	0	0	0	0	0	0	0	0	0	0	0	0	0	0	0	0	0	0	0	0	0	0	0	0	0	0	0	0
48	K19515	benzoyl-CoA reductase subunit BamB [EC:1.3.-.-]	Benzoyl-CoA Degradation Route 2 (anoxic)	non-polyphenol;aromatic_hydrocarbon;benzoyl-coa	route 2 step 1 subunit B	0.5	anoxic	50	0	0	0	0	0	0	0	0	0	0	0	0	0	0	0	0	0	0	0	0	0	0	0	0	0	0	0	0	0	0	0	0	0	0	0	0	0	0	0	0	0
49	K19516	benzoyl-CoA reductase subunit BamC [EC:1.3.-.-]	Benzoyl-CoA Degradation Route 2 (anoxic)	non-polyphenol;aromatic_hydrocarbon;benzoyl-coa	route 2 step 1 subunit C	0.5	anoxic	50	0	0	0	0	0	0	0	0	0	0	0	0	0	0	0	0	0	0	0	0	0	0	0	0	0	0	0	0	0	0	0	0	0	0	0	0	0	0	0	0	0
279	D00020	pgthA;pyrogallol-phloroglucinol transhydroxylase subunit A	Pyrogallol conversion to phloroglucinol (anoxic)	polyphenols;other_polyphenols;other_polyphenols;pyrogallol	step 1 subunit A	0.5	anoxic	51	0	0	0	0	0	0	0	0	0	0	0	2	0	0	0	0	0	0	0	0	0	0	0	0	1	0	0	0	0	0	0	0	0	0	0	0	0	0	0	0	0
280	D00021	pgthB;pyrogallol-phloroglucinol transhydroxylase subunit B	Pyrogallol conversion to phloroglucinol (anoxic)	polyphenols;other_polyphenols;other_polyphenols;pyrogallol	step 1 subunit B	0.5	anoxic	51	0	0	0	0	0	0	0	0	0	0	0	1	0	0	0	0	0	0	0	0	0	0	0	0	0	0	0	0	0	0	0	0	0	0	0	0	0	0	0	0	0
265	D00033	PinZ; pinoresinol reductase	Pinoresinol Conversion Route 2 (anoxic)	polyphenols;lignans;lignans;pinoresinol	route 2 step 1	1	anoxic	52	0	0	0	0	0	0	0	0	0	0	0	0	0	0	0	0	0	0	0	0	0	0	0	0	0	0	0	0	0	0	0	0	0	0	0	0	0	0	0	0	0
261	D00010	BER; benzyl ether reductase	Pinoresinol Conversion Route 1 (anoxic)	polyphenols;lignans;lignans;pinoresinol	route 1 step 1	1	anoxic	53	0	0	0	0	0	0	0	0	0	0	0	0	0	0	0	0	0	0	0	0	0	0	0	0	0	0	0	0	0	0	0	0	0	0	0	0	0	0	0	0	0
23	K16249	dmpK; phenol hydroxylase P0 protein [RN:R10042 R10043]	Benzene Conversion to Phenol (oxic)	non-polyphenol;aromatic_hydrocarbon;benzene	subunit 0	0.166667	oxic	54	0	0	0	0	0	0	0	0	0	0	0	0	0	0	0	0	0	0	0	0	0	0	0	0	0	0	0	0	0	0	0	0	0	0	0	0	0	0	0	0	0
24	K16243	dmpL; Phenol hydroxylase P1 protein [RN:R10042 R10043]	Benzene Conversion to Phenol (oxic)	non-polyphenol;aromatic_hydrocarbon;benzene	subunit 1	0.166667	oxic	54	0	0	0	0	0	0	0	0	0	0	0	0	0	0	0	0	0	0	0	0	0	0	0	0	0	0	0	0	0	0	0	0	0	0	0	0	0	0	0	0	0
25	K16244	dmpM; phenol hydroxylase P2 protein [RN:R10042 R10043]	Benzene Conversion to Phenol (oxic)	non-polyphenol;aromatic_hydrocarbon;benzene	subunit 2	0.166667	oxic	54	0	0	0	0	0	0	0	0	0	0	0	0	0	0	0	0	0	0	0	0	0	0	0	0	0	0	0	0	0	0	0	0	0	0	0	0	0	0	0	0	0
26	K16242	dmpN; phenol hydroxylase P3 protein [EC:1.14.13.-] [RN:R10042 R10043]	Benzene Conversion to Phenol (oxic)	non-polyphenol;aromatic_hydrocarbon;benzene	subunit 3	0.166667	oxic	54	0	0	0	0	0	0	0	0	0	0	0	0	0	0	0	0	0	0	0	0	0	0	0	0	0	0	0	0	0	0	0	0	0	0	0	0	0	0	0	0	0
27	K16245	dmpO; phenol hydroxylase P4 protein [RN:R10042 R10043]	Benzene Conversion to Phenol (oxic)	non-polyphenol;aromatic_hydrocarbon;benzene	subunit 4	0.166667	oxic	54	0	0	0	0	0	0	0	0	0	0	0	0	0	0	0	0	0	0	0	0	0	0	0	0	0	0	0	0	0	0	0	0	0	0	0	0	0	0	0	0	0
28	K16246	dmpP; phenol hydroxylase P5 protein [RN:R10042 R10043]	Benzene Conversion to Phenol (oxic)	non-polyphenol;aromatic_hydrocarbon;benzene	subunit 5	0.166667	oxic	54	0	0	0	0	0	0	0	0	0	0	0	0	0	0	0	0	0	0	0	0	0	0	0	0	0	0	0	0	0	0	0	0	0	0	0	0	0	0	0	0	0
183	K16249	dmpK; phenol hydroxylase P0 protein [RN:R10042 R10043]	O-Cresol Conversion to 2,3-Dihydroxytoluene (oxic)	non-polyphenol;aromatic_hydrocarbon;o-cresol	subunit 0	1	oxic	54	0	0	0	0	0	0	0	0	0	0	0	0	0	0	0	0	0	0	0	0	0	0	0	0	0	0	0	0	0	0	0	0	0	0	0	0	0	0	0	0	0
184	K16243	dmpL; Phenol hydroxylase P1 protein [RN:R10042 R10043]	O-Cresol Conversion to 2,3-Dihydroxytoluene (oxic)	non-polyphenol;aromatic_hydrocarbon;o-cresol	subunit 1	1	oxic	54	0	0	0	0	0	0	0	0	0	0	0	0	0	0	0	0	0	0	0	0	0	0	0	0	0	0	0	0	0	0	0	0	0	0	0	0	0	0	0	0	0
185	K16244	dmpM; phenol hydroxylase P2 protein [RN:R10042 R10043]	O-Cresol Conversion to 2,3-Dihydroxytoluene (oxic)	non-polyphenol;aromatic_hydrocarbon;o-cresol	subunit 2	1	oxic	54	0	0	0	0	0	0	0	0	0	0	0	0	0	0	0	0	0	0	0	0	0	0	0	0	0	0	0	0	0	0	0	0	0	0	0	0	0	0	0	0	0
186	K16242	dmpN; phenol hydroxylase P3 protein [EC:1.14.13.-] [RN:R10042 R10043]	O-Cresol Conversion to 2,3-Dihydroxytoluene (oxic)	non-polyphenol;aromatic_hydrocarbon;o-cresol	subunit 3	1	oxic	54	0	0	0	0	0	0	0	0	0	0	0	0	0	0	0	0	0	0	0	0	0	0	0	0	0	0	0	0	0	0	0	0	0	0	0	0	0	0	0	0	0
187	K16245	dmpO; phenol hydroxylase P4 protein [RN:R10042 R10043]	O-Cresol Conversion to 2,3-Dihydroxytoluene (oxic)	non-polyphenol;aromatic_hydrocarbon;o-cresol	subunit 4	1	oxic	54	0	0	0	0	0	0	0	0	0	0	0	0	0	0	0	0	0	0	0	0	0	0	0	0	0	0	0	0	0	0	0	0	0	0	0	0	0	0	0	0	0
188	K16246	dmpP; phenol hydroxylase P5 protein [RN:R10042 R10043]	O-Cresol Conversion to 2,3-Dihydroxytoluene (oxic)	non-polyphenol;aromatic_hydrocarbon;o-cresol	subunit 5	1	oxic	54	0	0	0	0	0	0	0	0	0	0	0	0	0	0	0	0	0	0	0	0	0	0	0	0	0	0	0	0	0	0	0	0	0	0	0	0	0	0	0	0	0
214	K16249	dmpK; phenol hydroxylase P0 protein [RN:R10042 R10043]	Phenol Conversion to Catechol (oxic)	polyphenols;other_polyphenols;other_polyphenols;phenol	subunit 0	0.166667	oxic	54	0	0	0	0	0	0	0	0	0	0	0	0	0	0	0	0	0	0	0	0	0	0	0	0	0	0	0	0	0	0	0	0	0	0	0	0	0	0	0	0	0
215	K16243	dmpL; Phenol hydroxylase P1 protein [RN:R10042 R10043]	Phenol Conversion to Catechol (oxic)	polyphenols;other_polyphenols;other_polyphenols;phenol	subunit 1	0.166667	oxic	54	0	0	0	0	0	0	0	0	0	0	0	0	0	0	0	0	0	0	0	0	0	0	0	0	0	0	0	0	0	0	0	0	0	0	0	0	0	0	0	0	0
216	K16244	dmpM; phenol hydroxylase P2 protein [RN:R10042 R10043]	Phenol Conversion to Catechol (oxic)	polyphenols;other_polyphenols;other_polyphenols;phenol	subunit 2	0.166667	oxic	54	0	0	0	0	0	0	0	0	0	0	0	0	0	0	0	0	0	0	0	0	0	0	0	0	0	0	0	0	0	0	0	0	0	0	0	0	0	0	0	0	0
217	K16242	dmpN; phenol hydroxylase P3 protein [EC:1.14.13.-] [RN:R10042 R10043]	Phenol Conversion to Catechol (oxic)	polyphenols;other_polyphenols;other_polyphenols;phenol	subunit 3	0.166667	oxic	54	0	0	0	0	0	0	0	0	0	0	0	0	0	0	0	0	0	0	0	0	0	0	0	0	0	0	0	0	0	0	0	0	0	0	0	0	0	0	0	0	0
218	K16245	dmpO; phenol hydroxylase P4 protein [RN:R10042 R10043]	Phenol Conversion to Catechol (oxic)	polyphenols;other_polyphenols;other_polyphenols;phenol	subunit 4	0.166667	oxic	54	0	0	0	0	0	0	0	0	0	0	0	0	0	0	0	0	0	0	0	0	0	0	0	0	0	0	0	0	0	0	0	0	0	0	0	0	0	0	0	0	0
219	K16246	dmpP; phenol hydroxylase P5 protein [RN:R10042 R10043]	Phenol Conversion to Catechol (oxic)	polyphenols;other_polyphenols;other_polyphenols;phenol	subunit 5	0.166667	oxic	54	0	0	0	0	0	0	0	0	0	0	0	0	0	0	0	0	0	0	0	0	0	0	0	0	0	0	0	0	0	0	0	0	0	0	0	0	0	0	0	0	0
314	K16249	dmpK; phenol hydroxylase P0 protein [RN:R10042 R10043]	Toluene Conversion to O-Cresol (oxic)	non-polyphenol;aromatic_hydrocarbon;toluene	subunit 0	0.1667	oxic	54	0	0	0	0	0	0	0	0	0	0	0	0	0	0	0	0	0	0	0	0	0	0	0	0	0	0	0	0	0	0	0	0	0	0	0	0	0	0	0	0	0
315	K16243	dmpL; Phenol hydroxylase P1 protein [RN:R10042 R10043]	Toluene Conversion to O-Cresol (oxic)	non-polyphenol;aromatic_hydrocarbon;toluene	subunit 1	0.1667	oxic	54	0	0	0	0	0	0	0	0	0	0	0	0	0	0	0	0	0	0	0	0	0	0	0	0	0	0	0	0	0	0	0	0	0	0	0	0	0	0	0	0	0
316	K16244	dmpM; phenol hydroxylase P2 protein [RN:R10042 R10043]	Toluene Conversion to O-Cresol (oxic)	non-polyphenol;aromatic_hydrocarbon;toluene	subunit 2	0.1667	oxic	54	0	0	0	0	0	0	0	0	0	0	0	0	0	0	0	0	0	0	0	0	0	0	0	0	0	0	0	0	0	0	0	0	0	0	0	0	0	0	0	0	0
317	K16242	dmpN; phenol hydroxylase P3 protein [EC:1.14.13.-] [RN:R10042 R10043]	Toluene Conversion to O-Cresol (oxic)	non-polyphenol;aromatic_hydrocarbon;toluene	subunit 3	0.1667	oxic	54	0	0	0	0	0	0	0	0	0	0	0	0	0	0	0	0	0	0	0	0	0	0	0	0	0	0	0	0	0	0	0	0	0	0	0	0	0	0	0	0	0
318	K16245	dmpO; phenol hydroxylase P4 protein [RN:R10042 R10043]	Toluene Conversion to O-Cresol (oxic)	non-polyphenol;aromatic_hydrocarbon;toluene	subunit 4	0.1667	oxic	54	0	0	0	0	0	0	0	0	0	0	0	0	0	0	0	0	0	0	0	0	0	0	0	0	0	0	0	0	0	0	0	0	0	0	0	0	0	0	0	0	0
319	K16246	dmpP; phenol hydroxylase P5 protein [RN:R10042 R10043]	Toluene Conversion to O-Cresol (oxic)	non-polyphenol;aromatic_hydrocarbon;toluene	subunit 5	0.1667	oxic	54	0	0	0	0	0	0	0	0	0	0	0	0	0	0	0	0	0	0	0	0	0	0	0	0	0	0	0	0	0	0	0	0	0	0	0	0	0	0	0	0	0
123	D00009	FLR; Flavone/flavonol reductase	Flavone degradation to phloroglucinol (anoxic)	polyphenols;flavonoids;flavones;	step 1	1	anoxic	55	0	0	0	0	0	0	0	0	0	0	0	0	0	0	0	0	0	0	0	0	0	0	0	0	0	0	0	0	0	0	0	0	0	0	0	0	0	0	0	0	0
124	D00003	CHI; Chalcone isomerase	Flavone degradation to phloroglucinol (anoxic)	polyphenols;flavonoids;flavones;	step 2a	1	anoxic	55	0	0	0	0	0	0	0	0	0	0	0	0	0	0	0	0	0	0	0	0	0	0	0	0	0	0	0	0	0	0	0	0	0	0	0	0	0	0	0	0	0
125	D00001	FCR; Flavanone/flavanonol-cleaving reductase	Flavone degradation to phloroglucinol (anoxic)	polyphenols;flavonoids;flavones;	step 2b	1	anoxic	55	0	0	0	0	0	0	0	0	0	0	0	0	0	0	0	0	0	0	0	0	0	0	0	0	0	0	0	0	0	0	0	0	0	0	0	0	0	0	0	0	0
126	D00006	PHY; Phloretin hydrolase [EC:3.7.1.4]	Flavone degradation to phloroglucinol (anoxic)	polyphenols;flavonoids;flavones;	step 3	1	anoxic	55	0	0	0	0	0	0	0	0	0	0	0	0	0	0	0	0	0	0	0	0	0	0	0	0	0	0	0	0	0	0	0	0	0	0	0	0	0	0	0	0	0
127	D00009	FLR; Flavone/flavonol reductase	Flavonol degradation to phloroglucinol (anoxic)	polyphenols;flavonoids;flavonols;	step 1	1	anoxic	55	0	0	0	0	0	0	0	0	0	0	0	0	0	0	0	0	0	0	0	0	0	0	0	0	0	0	0	0	0	0	0	0	0	0	0	0	0	0	0	0	0
128	D00003	CHI; Chalcone isomerase	Flavonol degradation to phloroglucinol (anoxic)	polyphenols;flavonoids;flavonols;	step 2a	1	anoxic	55	0	0	0	0	0	0	0	0	0	0	0	0	0	0	0	0	0	0	0	0	0	0	0	0	0	0	0	0	0	0	0	0	0	0	0	0	0	0	0	0	0
129	D00001	FCR; Flavanone/flavanonol-cleaving reductase	Flavonol degradation to phloroglucinol (anoxic)	polyphenols;flavonoids;flavonols;	step 2b	1	anoxic	55	0	0	0	0	0	0	0	0	0	0	0	0	0	0	0	0	0	0	0	0	0	0	0	0	0	0	0	0	0	0	0	0	0	0	0	0	0	0	0	0	0
130	D00006	PHY; Phloretin hydrolase [EC:3.7.1.4]	Flavonol degradation to phloroglucinol (anoxic)	polyphenols;flavonoids;flavonols;	step 3	1	anoxic	55	0	0	0	0	0	0	0	0	0	0	0	0	0	0	0	0	0	0	0	0	0	0	0	0	0	0	0	0	0	0	0	0	0	0	0	0	0	0	0	0	0
249	D00023	PGR;phloroglucinol reductase	Phloroglucinol degradation (anoxic)	polyphenols;other_polyphenols;other_polyphenols;phloroglucinol	step 1	1	anoxic	56	1	0	0	0	0	0	0	0	0	0	0	2	0	0	0	0	0	0	0	0	1	0	0	0	0	0	0	0	0	0	0	0	0	0	0	0	0	0	2	0	0
69	K00446	catechol 2,3 dioxygenase	Catechol Degradation- Meta-Cleavage Route 1 (oxic)	polyphenols;other_polyphenols;other_polyphenols;catechol	route 1 step 1	1	oxic	57	0	0	0	0	0	0	0	0	0	0	0	4	0	0	0	0	0	0	0	0	0	0	0	0	0	0	0	0	0	0	0	0	0	0	0	0	0	0	0	0	0
70	K10217	2-hydroxymuconate semialdehyde dehydrogenase	Catechol Degradation- Meta-Cleavage Route 1 (oxic)	polyphenols;other_polyphenols;other_polyphenols;catechol	route 2 step 2	1	oxic	57	0	0	0	0	0	0	0	0	0	0	0	0	0	0	0	0	0	0	1	0	0	0	0	0	0	0	0	0	0	0	0	0	0	0	0	0	0	1	0	0	0
71	K01821	2-hydroxymuconate tautomerase	Catechol Degradation- Meta-Cleavage Route 1 (oxic)	polyphenols;other_polyphenols;other_polyphenols;catechol	route 2 step 3	1	oxic	57	1	0	0	0	0	0	0	0	2	0	0	1	0	0	0	0	0	0	0	1	0	0	0	0	0	0	0	0	0	1	0	0	0	0	0	0	0	1	0	0	0
72	K18364	2-oxopent-4-enoate hydratase	Catechol Degradation- Meta-Cleavage Route 1 (oxic)	polyphenols;other_polyphenols;other_polyphenols;catechol	route 2 step 5	1	oxic	57	0	0	0	0	0	0	0	0	0	0	0	0	0	0	0	0	0	0	0	0	0	0	0	0	0	0	0	0	0	0	0	0	0	0	0	0	0	0	0	0	0
73	K18365	4-hydroxy-2-oxovalerate/4-hydroxy-2-oxohexanoate aldolase [EC:4.1.3.39 4.1.3.43]	Catechol Degradation- Meta-Cleavage Route 1 (oxic)	polyphenols;other_polyphenols;other_polyphenols;catechol	route 2 step 6	1	oxic	57	0	0	0	0	0	0	0	0	0	0	0	0	0	0	0	0	0	0	0	0	0	0	0	0	0	0	0	0	0	0	0	0	0	0	0	0	0	0	0	0	0
77	K01617	2-oxo-3-hexenedioate decarboxylase	Catechol Degradation- Meta-Cleavage Route 2 (oxic)	polyphenols;other_polyphenols;other_polyphenols;catechol	route 2 step 4	1	oxic	57	0	0	0	0	0	0	0	0	0	0	0	0	0	0	0	0	0	0	0	0	0	0	0	0	0	0	0	0	0	1	0	0	0	1	0	0	0	0	0	0	0
337	K21802	vanillin dehydrogenase	vanillin conversion to vanillate (oxic)	polyphenols;other_polyphenols;hydroxybenzaldehydes;vanillin	step 1	1	oxic	58	0	0	0	0	0	0	0	0	0	0	0	0	0	0	0	0	0	0	0	0	0	0	0	0	0	0	0	0	0	0	0	0	0	0	0	0	0	0	0	0	0
135	K00450	GenD;gentisate 1,2-dioxygenase	Gentisic Acid degradation Route 1 (oxic)	polyphenols;phenolic_acids;hydroxybenzoic_acids;gentisic_acid	route 1 step 1	1	oxic	19,25	0	0	0	0	0	0	0	0	0	0	0	4	0	1	0	1	0	0	0	0	0	0	0	0	0	0	0	0	0	0	0	0	0	1	0	0	0	0	0	0	0
137	K00450	GenD;gentisate 1,2-dioxygenase	Gentisic Acid degradation Route 2 (oxic)	polyphenols;phenolic_acids;hydroxybenzoic_acids;gentisic_acid	route 2 step 1	1	oxic	19,25	0	0	0	0	0	0	0	0	0	0	0	4	0	1	0	1	0	0	0	0	0	0	0	0	0	0	0	0	0	0	0	0	0	1	0	0	0	0	0	0	0
82	K01055	3-oxoadipate enol-lactonase [EC:3.1.1.24]	Catechol Degradation- Ortho Cleavage (oxic)	polyphenols;other_polyphenols;other_polyphenols;catechol	Step 4	1	oxic	2,4	0	0	0	0	0	0	0	0	0	0	0	3	0	1	0	0	0	0	0	0	0	0	0	0	0	0	0	0	0	0	0	1	0	0	0	0	0	1	0	0	0
278	K01055	3-oxoadipate enol-lactonase [EC:3.1.1.24]	Protocatechuic Acid Degradation- Ortho-cleavage (oxic)	polyphenols;phenolic_acids;hydroxybenzoic_acids;protocatechuic_acid	step 4	1	oxic	2,4	0	0	0	0	0	0	0	0	0	0	0	3	0	1	0	0	0	0	0	0	0	0	0	0	0	0	0	0	0	0	0	1	0	0	0	0	0	1	0	0	0
220	K01912	paaK;phenylacetate-CoA ligase	Phenylacetate conversion to benzoyl-coA (anoxic)	polyphenols;phenolic_acids;hydroxyphenylacetic_acids;phenylacetic_acid	step 1	1	anoxic	28,32	0	0	1	1	0	0	1	1	1	0	1	2	0	2	0	3	0	1	1	0	0	0	1	1	1	1	1	1	0	0	0	0	0	1	0	1	0	2	3	0	0
230	K01912	paaK;phenylacetate-CoA ligase	phenylacteate degradation (oxic)	polyphenols;phenolic_acids;hydroxyphenylacetic_acids;phenylacetic_acid	step 1	1	oxic	28,32	0	0	1	1	0	0	1	1	1	0	1	2	0	2	0	3	0	1	1	0	0	0	1	1	1	1	1	1	0	0	0	0	0	1	0	1	0	2	3	0	0
45	K07537	dch; cyclohexa-1,5-dienecarbonyl-CoA hydratase [EC:4.2.1.100]	Benzoyl-CoA Degradation Route 1 (anoxic)	non-polyphenol;aromatic_hydrocarbon;benzoyl-coa	route 1 step 2	1	anoxic	49,50	0	0	0	0	0	0	0	0	0	0	0	1	0	0	0	0	0	0	0	1	0	0	0	0	0	0	0	0	0	1	0	1	0	0	0	0	0	0	0	0	0
46	K07538	had; 6-hydroxycyclohex-1-ene-1-carbonyl-CoA dehydrogenase [EC:1.1.1.368]	Benzoyl-CoA Degradation Route 1 (anoxic)	non-polyphenol;aromatic_hydrocarbon;benzoyl-coa	route 1 step 3	1	anoxic	49,50	0	0	0	0	0	0	0	0	0	0	0	1	0	0	0	0	0	0	0	0	0	0	0	0	0	0	0	0	0	0	0	0	0	0	0	0	0	0	0	0	0
47	K07539	oah; 6-oxocyclohex-1-ene-carbonyl-CoA hydrolase [EC:3.7.1.21]	Benzoyl-CoA Degradation Route 1 (anoxic)	non-polyphenol;aromatic_hydrocarbon;benzoyl-coa	route 1 step 4	1	anoxic	49,50	0	0	0	0	0	0	0	0	0	0	0	1	0	0	0	0	0	0	0	0	0	0	0	0	0	0	0	0	0	0	0	0	0	0	0	0	0	0	0	0	0
50	K07537	dch; cyclohexa-1,5-dienecarbonyl-CoA hydratase [EC:4.2.1.100]	Benzoyl-CoA Degradation Route 2 (anoxic)	non-polyphenol;aromatic_hydrocarbon;benzoyl-coa	route 2 step 2	1	anoxic	49,50	0	0	0	0	0	0	0	0	0	0	0	1	0	0	0	0	0	0	0	1	0	0	0	0	0	0	0	0	0	1	0	1	0	0	0	0	0	0	0	0	0
51	K07538	had; 6-hydroxycyclohex-1-ene-1-carbonyl-CoA dehydrogenase [EC:1.1.1.368]	Benzoyl-CoA Degradation Route 2 (anoxic)	non-polyphenol;aromatic_hydrocarbon;benzoyl-coa	route 2 step 3	1	anoxic	49,50	0	0	0	0	0	0	0	0	0	0	0	1	0	0	0	0	0	0	0	0	0	0	0	0	0	0	0	0	0	0	0	0	0	0	0	0	0	0	0	0	0
52	K07539	oah; 6-oxocyclohex-1-ene-carbonyl-CoA hydrolase [EC:3.7.1.21]	Benzoyl-CoA Degradation Route 2 (anoxic)	non-polyphenol;aromatic_hydrocarbon;benzoyl-coa	route 2 step 4	1	anoxic	49,50	0	0	0	0	0	0	0	0	0	0	0	1	0	0	0	0	0	0	0	0	0	0	0	0	0	0	0	0	0	0	0	0	0	0	0	0	0	0	0	0	0
262	D00011	GLM; guaiacol lignan methyltransferase	Pinoresinol Conversion Route 1 (anoxic)	polyphenols;lignans;lignans;pinoresinol	route 1 step 2	1	anoxic	52,53	0	0	0	0	0	0	0	0	0	0	0	0	0	0	0	0	0	0	0	0	0	0	0	0	0	0	0	0	0	0	0	0	0	0	0	0	0	0	0	0	0
263	D00012	CLD; catechol lignan dehydroxylase	Pinoresinol Conversion Route 1 (anoxic)	polyphenols;lignans;lignans;pinoresinol	route 1 step 3	1	anoxic	52,53	1	0	0	0	0	0	0	0	2	1	1	1	0	1	0	1	0	1	0	0	1	1	2	0	0	0	1	0	0	2	0	0	0	1	0	1	0	3	1	0	2
264	D00013	EDL; END lactonizing enzyme	Pinoresinol Conversion Route 1 (anoxic)	polyphenols;lignans;lignans;pinoresinol	route 1 step 4	1	anoxic	52,53	1	0	0	0	1	0	0	0	0	0	0	1	0	1	0	1	0	1	0	1	1	0	1	1	5	0	2	1	0	1	1	2	2	2	0	2	0	2	1	0	0
1	K19065	mobA; 3-hydroxybenzoate 4-monooxygenase [EC:1.14.13.23]	3-hydroxybenzoate conversion to protocatechuic acid (oxic)	polyphenols;phenolic_acids;hydroxybenzoic_acids;3-hydroxybenzoic_acid	step 1	1	oxic		0	0	0	0	0	0	0	0	0	0	0	0	0	0	0	0	0	0	0	0	0	0	0	0	0	0	0	0	0	0	0	0	0	0	0	0	0	0	0	0	0
2	K16270	todE;3-methylcatechol 2,3-dioxygenase [EC:1.13.11.-]	3-methylcatechol degradation (oxic)	polyphenols;other_polyphenols;other_polyphenols;3-methylcatechol	step 1	1	oxic		0	0	0	0	0	0	0	0	0	0	0	0	0	0	0	0	0	0	0	0	0	0	0	0	0	0	0	0	0	0	0	0	0	0	0	0	0	0	0	0	0
3	K10702	todF;2-hydroxy-6-oxohepta-2,4-dienoate hydrolase [EC:3.7.1.25]	3-methylcatechol degradation (oxic)	polyphenols;other_polyphenols;other_polyphenols;3-methylcatechol	step 2	1	oxic		0	0	0	0	0	0	0	0	0	0	0	0	0	0	0	0	0	0	0	0	0	0	0	0	0	0	0	0	0	0	0	0	0	0	0	0	0	0	0	0	0
4	K15066	ligM; 3-O-methylgallate O-demethylase [EC:2.1.1.341]	3-O-methylgallate coversion to gallate (oxic)	polyphenols;phenolic_acids;hydroxybenzoic_acids;3-o-methylgallic_acid	step 1	1	oxic		0	0	0	0	0	0	0	0	0	0	0	0	0	0	0	0	0	0	0	0	0	0	0	0	0	0	0	0	0	0	0	0	0	0	1	0	0	0	0	0	0
6	K04105	4-hydroxybenzoate-CoA ligase [EC:6.2.1.27 6.2.1.25]	4-hydroxybenzoate conversion to benzoyl-CoA (anoxic)	polyphenols;phenolic_acids;hydroxybenzoic_acids;4-hydroxybenzoic_acid	step 1	1	anoxic		0	0	0	0	0	0	0	0	0	0	0	1	0	0	0	0	0	0	0	0	0	0	0	0	0	0	0	0	0	0	0	0	0	0	0	0	0	0	0	0	0
9	K04107	4-hydroxybenzoyl-CoA reductase subunit gamma [EC:1.1.7.1]	4-hydroxybenzoate conversion to benzoyl-CoA (anoxic)	polyphenols;phenolic_acids;hydroxybenzoic_acids;4-hydroxybenzoic_acid	step 2 subunit C	0.3	anoxic		0	0	0	0	0	0	0	0	0	0	0	2	0	0	0	0	0	0	0	0	0	0	0	0	0	0	0	0	0	1	0	0	0	0	0	0	0	0	0	0	0
12	K15060	ligX;5,5'-dehydrodivanillate O-demethylase oxygenase subunit	5,5'-dehydrodivanillate conversion to Vanillate (oxic)	polyphenols;phenolic_acids;phenolic_polymers;lignin	step 1 subunit A	0.3	oxic		0	0	0	0	0	0	0	0	0	0	0	0	0	0	0	0	0	0	0	0	0	0	0	0	0	0	0	0	0	0	0	0	0	0	0	0	0	0	0	0	0
13	K24244	LigX;5,5'-dehydrodivanillate O-demethylase ferredoxin subunit	5,5'-dehydrodivanillate conversion to Vanillate (oxic)	polyphenols;phenolic_acids;phenolic_polymers;lignin	step 1 subunit B	0.3	oxic		0	0	0	0	0	0	0	0	0	0	0	0	0	0	0	0	0	0	0	0	0	0	0	0	0	0	0	0	0	0	0	0	0	0	0	0	0	0	0	0	0
14	K24245	ligX;5,5'-dehydrodivanillate O-demethylase ferredoxin reductase subunit	5,5'-dehydrodivanillate conversion to Vanillate (oxic)	polyphenols;phenolic_acids;phenolic_polymers;lignin	step 1 subunit C	0.3	oxic		0	0	0	0	0	0	0	0	0	0	0	0	0	0	0	0	0	0	0	0	0	0	0	0	0	0	0	0	0	0	0	0	0	0	0	0	0	0	0	0	0
15	K15061	LigZ;OH_DDVA oxygenase	5,5'-dehydrodivanillate conversion to Vanillate (oxic)	polyphenols;phenolic_acids;phenolic_polymers;lignin	step 2	1	oxic		0	0	0	0	0	0	0	0	0	0	0	0	0	0	0	0	0	0	0	0	0	0	0	0	0	0	0	0	0	0	0	0	0	0	0	0	0	0	0	0	0
16	K15062	ligY;OH-DDVA meta-cleavage compound hydrolase	5,5'-dehydrodivanillate conversion to Vanillate (oxic)	polyphenols;phenolic_acids;phenolic_polymers;lignin	step 3	1	oxic		0	0	0	0	0	0	0	0	0	0	0	0	0	0	0	0	0	0	0	0	0	0	0	0	0	0	0	0	0	0	0	0	0	0	0	0	0	0	0	0	0
17	K15063	ligW;5-carboxyvanillate decarboxylase	5,5'-dehydrodivanillate conversion to Vanillate (oxic)	polyphenols;phenolic_acids;phenolic_polymers;lignin	step 4	1	oxic		0	0	0	0	0	0	0	0	0	0	0	0	0	0	0	0	0	0	0	0	0	0	0	0	0	0	0	0	0	0	0	0	0	0	0	0	0	0	0	0	0
18	K03268	benzene/toluene/chlorobenzene dioxygenase subunit alpha [EC:1.14.12.3 1.14.12.11 1.14.12.26]	Benzene Conversion to Catechol (oxic)	non-polyphenol;aromatic_hydrocarbon;benzene	step 1 subunit A	0.25	oxic		0	0	0	0	0	0	0	0	0	0	0	0	0	0	0	0	0	0	0	0	0	0	0	0	0	0	0	0	0	0	0	0	0	0	0	0	0	0	0	0	0
19	K16268	benzene/toluene/chlorobenzene dioxygenase subunit beta [EC:1.14.12.3¬†1.14.12.11¬†1.14.12.26] [RN:R03543 R03559 R05429 R06831 R06856 R09151 R09152]	Benzene Conversion to Catechol (oxic)	non-polyphenol;aromatic_hydrocarbon;benzene	step 1 subunit B	0.25	oxic		0	0	0	0	0	0	0	0	0	0	0	0	0	0	0	0	0	0	0	0	0	0	0	0	0	0	0	0	0	0	0	0	0	0	0	0	0	0	0	0	0
20	K18089	benzene/toluene/chlorobenzene dioxygenase ferredoxin component	Benzene Conversion to Catechol (oxic)	non-polyphenol;aromatic_hydrocarbon;benzene	step 1 subunit C	0.25	oxic		0	0	0	0	0	0	0	0	0	0	0	0	0	0	0	0	0	0	0	0	0	0	0	0	0	0	0	0	0	0	0	0	0	0	0	0	0	0	0	0	0
21	K18090	benzene/toluene/chlorobenzene dioxygenase ferredoxin reductase component [EC:1.18.1.3 1.18.1.-]	Benzene Conversion to Catechol (oxic)	non-polyphenol;aromatic_hydrocarbon;benzene	step 1 subunit D	0.25	oxic		0	0	0	0	0	0	0	0	0	0	0	0	0	0	0	0	0	0	0	0	0	0	0	0	0	0	0	0	0	0	0	0	0	0	0	0	0	0	0	0	0
22	K16269	cis-1,2-dihydrobenzene-1,2-diol/chlorobenzene dihydrodiol dehydrogenase [EC:1.3.1.19 1.3.1.119]	Benzene Conversion to Catechol (oxic)	non-polyphenol;aromatic_hydrocarbon;benzene	step 2	1	oxic		0	0	0	0	0	0	0	0	0	0	0	0	0	0	0	0	0	0	0	0	0	0	0	0	0	0	0	0	0	0	0	0	0	0	0	0	0	0	0	0	0
57	K08689	Biphenyl 2,3-dioxygenase subunit alpha [EC:1.14.12.18]	Biphenyl Conversion to Benzoate (oxic)	non-polyphenol;aromatic_hydrocarbon;biphenyl	step 1 subunit A	0.25	oxic		0	0	0	0	0	0	0	0	0	0	0	0	0	0	0	0	0	0	0	0	0	0	0	0	0	0	0	0	0	0	0	0	0	0	0	0	0	0	0	0	0
58	K15750	biphenyl 2,3-dioxygenase subunit beta [EC:1.14.12.18]	Biphenyl Conversion to Benzoate (oxic)	non-polyphenol;aromatic_hydrocarbon;biphenyl	step 1 subunit B	0.25	oxic		0	0	0	0	0	0	0	0	0	0	0	0	0	0	0	0	0	0	0	0	0	0	0	0	0	0	0	0	0	0	0	0	0	0	0	0	0	0	0	0	0
59	K18087	biphenyl 2,3-dioxygenase ferredoxin component	Biphenyl Conversion to Benzoate (oxic)	non-polyphenol;aromatic_hydrocarbon;biphenyl	step 1 subunit C	0.25	oxic		0	0	0	0	0	0	0	0	0	0	0	0	0	0	0	0	0	0	0	0	0	0	0	0	0	0	0	0	0	0	0	0	0	0	0	0	0	0	0	0	0
60	K18088	biphenyl 2,3-dioxygenase ferredoxin reductase component [EC:1.18.1.3]	Biphenyl Conversion to Benzoate (oxic)	non-polyphenol;aromatic_hydrocarbon;biphenyl	step 1 subunit D	0.25	oxic		0	0	0	0	0	0	0	0	0	0	0	0	0	0	0	0	0	0	0	0	0	0	0	0	0	0	0	0	0	0	0	0	0	0	0	0	0	0	0	0	0
61	K08690	cis-2,3-dihydrobiphenyl-2,3-diol dehydrogenase [EC:1.3.1.56]	Biphenyl Conversion to Benzoate (oxic)	non-polyphenol;aromatic_hydrocarbon;biphenyl	step 2	1	oxic		0	0	0	0	0	0	0	0	0	0	0	0	0	0	0	0	0	0	0	0	0	0	0	0	0	0	0	0	0	0	0	0	0	0	0	0	0	0	0	0	0
62	K00462	biphenyl-2,3-diol 1,2-dioxygenase [EC:1.13.11.39]	Biphenyl Conversion to Benzoate (oxic)	non-polyphenol;aromatic_hydrocarbon;biphenyl	step 3	1	oxic		0	0	0	0	0	0	0	0	0	0	0	0	0	0	0	0	0	0	0	0	0	0	0	0	0	0	0	0	0	0	0	0	0	0	0	0	0	0	0	0	0
63	K10222	2,6-dioxo-6-phenylhexa-3-enoate hydrolase [EC:3.7.1.8]	Biphenyl Conversion to Benzoate (oxic)	non-polyphenol;aromatic_hydrocarbon;biphenyl	step 4	1	oxic		0	0	0	0	0	0	0	0	0	0	0	0	0	0	0	0	0	0	0	0	0	0	0	0	0	0	0	0	0	0	0	0	0	0	0	0	0	0	0	0	0
87	K10619	p-cumate 2,3-dioxygenase subunit alpha [EC:1.14.12.25]	Cumic Acid Degradation (oxic)	non-polyphenol;aromatic_hydrocarbon;terpenoid;p-cumate	Step 1 subunit A	0.25	oxic		0	0	0	0	0	0	0	0	0	0	0	1	0	0	0	0	0	0	0	0	0	0	0	0	1	0	0	0	0	0	0	0	0	0	0	0	0	0	0	0	0
88	K16303	p-cumate 2,3-dioxygenase subunit beta [EC:1.14.12.25]	Cumic Acid Degradation (oxic)	non-polyphenol;aromatic_hydrocarbon;terpenoid;p-cumate	Step 1 subunit B	0.25	oxic		0	0	0	0	0	0	0	0	0	0	0	1	0	0	0	0	0	0	0	0	0	0	0	0	1	0	0	0	0	0	0	0	0	0	0	0	0	0	0	0	0
89	K16304	p-cumate 2,3-dioxygenase ferredoxin component	Cumic Acid Degradation (oxic)	non-polyphenol;aromatic_hydrocarbon;terpenoid;p-cumate	Step 1 subunit C	0.25	oxic		0	0	0	0	0	0	0	0	0	0	0	0	0	0	0	0	0	0	0	0	0	0	0	0	0	0	0	0	0	0	0	0	0	0	0	0	0	0	0	0	0
90	K18227	p-cumate 2,3-dioxygenase ferredoxin reductase component [EC:1.18.1.3]	Cumic Acid Degradation (oxic)	non-polyphenol;aromatic_hydrocarbon;terpenoid;p-cumate	Step 1 subunit D	0.25	oxic		0	0	0	0	0	0	0	0	0	0	0	0	0	0	0	0	0	0	0	0	0	0	0	0	0	0	0	0	0	0	0	0	0	0	0	0	0	0	0	0	0
91	K10620	2,3-dihydroxy-2,3-dihydro-p-cumate dehydrogenase [EC:1.3.1.58]	Cumic Acid Degradation (oxic)	non-polyphenol;aromatic_hydrocarbon;terpenoid;p-cumate	step 2	1	oxic		0	0	0	0	0	0	0	0	0	0	0	0	0	0	0	0	0	0	0	0	0	0	0	0	0	0	0	0	0	0	0	0	0	0	0	0	0	0	0	0	0
92	K10621	2,3-dihydroxy-p-cumate/2,3-dihydroxybenzoate 3,4-dioxygenase [EC:1.13.11.- 1.13.11.14]	Cumic Acid Degradation (oxic)	non-polyphenol;aromatic_hydrocarbon;terpenoid;p-cumate	step 3	1	oxic		0	0	0	0	0	0	0	0	0	0	0	0	0	0	0	0	0	0	0	0	0	0	0	0	0	0	0	0	0	0	0	0	0	0	0	0	0	1	0	0	0
93	K10622	HCOMODA/2-hydroxy-3-carboxy-muconic semialdehyde decarboxylase [EC:4.1.1.-]	Cumic Acid Degradation (oxic)	non-polyphenol;aromatic_hydrocarbon;terpenoid;p-cumate	step 4	1	oxic		0	0	0	0	0	0	0	0	0	0	0	0	0	0	0	0	0	0	0	0	0	0	0	0	0	0	0	0	0	0	0	0	0	0	0	0	0	1	0	0	0
94	K10623	HOMODA hydrolase [EC:3.7.1.-]	Cumic Acid Degradation (oxic)	non-polyphenol;aromatic_hydrocarbon;terpenoid;p-cumate	step 5	1	oxic		0	0	0	0	0	0	0	0	0	0	0	0	0	0	0	0	0	0	0	0	0	0	0	0	0	0	0	0	0	0	0	0	0	0	0	0	0	0	0	0	0
96	K10616	p-cymene methyl-monooxygenase [EC:1.14.15.25]	Cymene conversion to Cumic acid (oxic)	non-polyphenol;aromatic_hydrocarbon;terpenoid;p-cymene	step 1 subunit A	0.5	oxic		0	0	0	0	0	0	0	0	0	0	0	0	0	0	0	0	0	0	0	0	0	0	0	0	0	0	0	0	0	0	0	0	0	0	0	0	0	0	0	0	0
97	K18293	p-cymene methyl-monooxygenase electron transfer component [EC:1.18.1.3]	Cymene conversion to Cumic acid (oxic)	non-polyphenol;aromatic_hydrocarbon;terpenoid;p-cymene	step 1 subunit B	0.5	oxic		0	0	0	0	0	0	0	0	0	0	0	0	0	0	0	0	0	0	0	0	0	0	0	0	0	0	0	0	0	0	0	0	0	0	0	0	0	0	0	0	0
98	K10617	p-cumic alcohol dehydrogenase	Cymene conversion to Cumic acid (oxic)	non-polyphenol;aromatic_hydrocarbon;terpenoid;p-cymene	step 2	1	oxic		0	0	0	0	0	0	0	0	0	0	0	0	0	0	0	0	0	0	0	0	0	0	0	0	0	0	0	0	0	0	0	0	0	0	0	0	0	0	0	0	0
99	K10618	p-cumic aldehyde dehydrogenase	Cymene conversion to Cumic acid (oxic)	non-polyphenol;aromatic_hydrocarbon;terpenoid;p-cymene	step 3	1	oxic		0	0	0	0	0	0	0	0	0	0	0	0	0	0	0	0	0	0	0	0	0	0	0	0	0	0	0	0	0	0	0	0	0	0	0	0	0	0	0	0	0
105	K10700	ethylbenzene hydroxylase subunit alpha [EC:1.17.99.2]	Ethylbenzene Conversion to Benzoyl-CoA (anoxic)	non-polyphenol;aromatic_hydrocarbon;ethylbenzene	step 1 subunit A	0.3	anoxic		0	0	0	0	0	0	0	0	0	0	0	0	0	0	0	0	0	0	0	0	0	0	0	0	0	0	0	0	0	0	0	0	0	0	0	0	0	0	0	0	0
106	K17048	ethylbenzene hydroxylase subunit beta	Ethylbenzene Conversion to Benzoyl-CoA (anoxic)	non-polyphenol;aromatic_hydrocarbon;ethylbenzene	step 1 subunit B	0.3	anoxic		0	0	0	0	0	0	0	0	0	0	0	0	0	0	0	0	0	0	0	0	0	0	0	0	0	0	0	0	0	0	0	0	0	0	0	0	0	0	0	0	0
107	K17049	ethylbenzene hydroxylase subunit gamma	Ethylbenzene Conversion to Benzoyl-CoA (anoxic)	non-polyphenol;aromatic_hydrocarbon;ethylbenzene	step 1 subunit C	0.3	anoxic		0	0	0	0	0	0	0	0	0	0	0	0	0	0	0	0	0	0	0	0	0	0	0	0	0	0	0	0	0	0	0	0	0	0	0	0	0	0	0	0	0
108	K14746	(S)-1-phenylethanol dehydrogenase [EC:1.1.1.311]	Ethylbenzene Conversion to Benzoyl-CoA (anoxic)	non-polyphenol;aromatic_hydrocarbon;ethylbenzene	step 2	1	anoxic		0	0	0	0	0	0	0	0	0	0	0	0	0	0	0	0	0	0	0	0	0	0	0	0	0	0	0	0	0	0	0	0	0	0	0	0	0	0	0	0	0
109	K10701	acetophenone carboxylase [EC:6.4.1.8]	Ethylbenzene Conversion to Benzoyl-CoA (anoxic)	non-polyphenol;aromatic_hydrocarbon;ethylbenzene	step 3	1	anoxic		0	0	0	0	0	0	0	0	0	0	0	0	0	0	0	0	0	0	0	0	0	0	0	0	0	0	0	0	0	0	0	0	0	0	0	0	0	0	0	0	0
110	K14747	benzoylacetate-CoA ligase [EC:6.2.1.-]	Ethylbenzene Conversion to Benzoyl-CoA (anoxic)	non-polyphenol;aromatic_hydrocarbon;ethylbenzene	step 4	1	anoxic		0	0	0	0	0	0	0	0	0	0	0	0	0	0	0	0	0	0	0	0	0	0	0	0	0	0	0	0	0	0	0	0	0	0	0	0	0	0	0	0	0
111	K14748	ethylbenzene dioxygenase subunit alpha [EC:1.14.12.-]	Ethylbenzene Degradation (oxic)	non-polyphenol;aromatic_hydrocarbon;ethylbenzene	step 1 subunit A	0.3	oxic		0	0	0	0	0	0	0	0	0	0	0	0	0	0	0	0	0	0	0	0	0	0	0	0	0	0	0	0	0	0	0	0	0	0	0	0	0	0	0	0	0
112	K14749	ethylbenzene dioxygenase subunit beta [EC:1.14.12.-]	Ethylbenzene Degradation (oxic)	non-polyphenol;aromatic_hydrocarbon;ethylbenzene	step 1 subunit B	0.3	oxic		0	0	0	0	0	0	0	0	0	0	0	0	0	0	0	0	0	0	0	0	0	0	0	0	0	0	0	0	0	0	0	0	0	0	0	0	0	0	0	0	0
113	K14750	ethylbenzene dioxygenase ferredoxin component	Ethylbenzene Degradation (oxic)	non-polyphenol;aromatic_hydrocarbon;ethylbenzene	step 1 subunit C	0.3	oxic		0	0	0	0	0	0	0	0	0	0	0	0	0	0	0	0	0	0	0	0	0	0	0	0	0	0	0	0	0	0	0	0	0	0	0	0	0	0	0	0	0
114	EC:1.3.1.66	cis-1,2-Dihydro-3-ethylcatechol:NAD+ oxidoreductase	Ethylbenzene Degradation (oxic)	non-polyphenol;aromatic_hydrocarbon;ethylbenzene	step 2	1	oxic		0	0	0	0	0	0	0	0	0	0	0	0	0	0	0	0	0	0	0	0	0	0	0	0	0	0	0	0	0	0	0	0	0	0	0	0	0	0	0	0	0
115	K14751	2,3-dihydroxyethylbenzene 1,2-dioxygenase [EC:1.13.11.-]	Ethylbenzene Degradation (oxic)	non-polyphenol;aromatic_hydrocarbon;ethylbenzene	step 3	1	oxic		0	0	0	0	0	0	0	0	0	0	0	0	0	0	0	0	0	0	0	0	0	0	0	0	0	0	0	0	0	0	0	0	0	0	0	0	0	0	0	0	0
116	K18092	2-hydroxy-6-oxo-octa-2,4-dienoate hydrolase [EC:3.7.1.-]	Ethylbenzene Degradation (oxic)	non-polyphenol;aromatic_hydrocarbon;ethylbenzene	step 4	1	oxic		0	0	0	0	0	0	0	0	0	0	0	0	0	0	0	0	0	0	0	0	0	0	0	0	0	0	0	0	0	0	0	0	0	0	0	0	0	0	0	0	0
131	K22959	lpdB;gallate decarboxylase subunit B	Gallate Conversion to Pyrogallol (anoxic)	polyphenols;phenolic_acids;hydroxybenzoic_acids;gallic_acid	step 1 subunit B	0.3	anoxic		0	0	0	0	0	0	0	0	0	0	0	0	0	0	0	0	0	0	0	0	0	0	0	0	0	0	0	0	0	0	0	0	0	0	0	0	0	0	0	0	0
132	K22958	lpdC;gallate decarboxylase subunit C	Gallate Conversion to Pyrogallol (anoxic)	polyphenols;phenolic_acids;hydroxybenzoic_acids;gallic_acid	step 1 subunit C	0.3	anoxic		0	0	0	0	0	0	0	0	0	0	0	1	0	0	0	0	0	0	0	0	0	0	0	0	0	0	0	0	0	0	0	0	0	0	0	0	0	0	0	0	0
133	K22960	lpdD;gallate decarboxylase subunit D	Gallate Conversion to Pyrogallol (anoxic)	polyphenols;phenolic_acids;hydroxybenzoic_acids;gallic_acid	step 1 subunit D	0.3	anoxic		0	0	0	0	0	0	0	0	0	0	0	0	0	0	0	0	0	0	0	0	0	0	0	0	0	0	0	0	0	0	0	0	0	0	0	0	0	0	0	0	0
140	K23526	gcoA; aromatic O-demethylase, cytochrome P450 subunit [EC:1.14.14.-]	Guaiacol conversion to Catechol (oxic)	polyphenols;other_polyphenols;methoxyphenols;guaiacol	step 1 subunit A	0.5	oxic		0	0	0	0	0	0	0	0	0	0	0	0	0	0	0	0	0	0	0	0	0	0	0	0	0	0	0	0	0	0	0	0	0	0	0	0	0	0	0	0	0
141	K23527	gcoB; aromatic O-demethylase, reductase subunit [EC:1.6.2.-]	Guaiacol conversion to Catechol (oxic)	polyphenols;other_polyphenols;methoxyphenols;guaiacol	step 1 subunit B	0.5	oxic		0	0	0	0	0	0	0	0	0	0	0	0	0	0	0	0	0	0	0	0	0	0	0	0	0	0	0	0	0	0	0	0	0	0	0	0	0	0	0	0	0
153	K10759	tannin feruloyl esterase	Hydrolyzable Tannin Depolymerization (oxic or anoxic)	polyphenols;phenolic_acids;phenolic_polymers;hydrolyzable_tannin	step 1	1	both		0	0	0	0	0	0	0	0	0	0	0	0	0	0	0	0	0	0	0	0	0	0	0	0	0	0	0	0	0	0	0	0	0	0	0	0	0	0	0	0	0
160	K09252	feruloyl esterase	lignocellulose depolymerization (oxic or anoxic)	non-specific;non-specific;non-specific	Step 1	1	both		9	1	3	3	0	3	1	6	0	2	6	1	3	1	0	3	0	2	1	2	5	2	3	5	2	3	1	2	0	3	1	4	3	2	1	12	0	2	7	1	1
166	K15757	toluene methyl-monooxygenase [EC:1.14.15.26] [RN:R02550 R05288 R05442 R05443]	m-xylene conversion to m-Toluate (oxic)	non-polyphenol;aromatic_hydrocarbon;m-xylene	step 1 subunit A	0.5	oxic		0	0	0	0	0	0	0	0	0	0	0	0	0	0	0	0	0	0	0	0	0	0	0	0	0	0	0	0	0	0	0	0	0	0	0	0	0	0	0	0	0
167	K15758	toluene methyl-monooxygenase electron transfer component [EC:1.18.1.3] [RN:R02550 R05288 R05442 R05443]	m-xylene conversion to m-Toluate (oxic)	non-polyphenol;aromatic_hydrocarbon;m-xylene	step 1 subunit B	0.5	oxic		0	0	0	0	0	0	0	0	0	0	0	0	0	0	0	0	0	0	0	0	0	0	0	0	0	0	0	0	0	0	0	0	0	0	0	0	0	0	0	0	0
168	K00055	aryl-alcohol dehydrogenase [EC:1.1.1.90] [RN:R01763 R02611 R04304 R05282 R05347 R05348]	m-xylene conversion to m-Toluate (oxic)	non-polyphenol;aromatic_hydrocarbon;m-xylene	step 2	1	oxic		1	0	0	1	0	0	0	0	0	3	1	6	0	1	0	2	1	1	3	1	10	0	2	0	3	0	0	0	0	0	2	4	0	0	3	6	2	4	2	3	0
169	K00141	benzaldehyde dehydrogenase (NAD) [EC:1.2.1.28] [RN:R01293 R01419 R05289 R05663 R05664 R07667	m-xylene conversion to m-Toluate (oxic)	non-polyphenol;aromatic_hydrocarbon;m-xylene	step 3	1	oxic		0	0	0	0	0	0	0	0	0	0	0	0	0	0	0	0	0	0	0	0	0	0	0	0	0	0	0	0	1	0	0	0	0	0	0	0	0	0	1	0	0
170	K01781	mandelate racemase	Mandelic acid conversion to benzaldehyde (oxic)	non-polyphenol;aromatic_hydrocarbon;mandelic_acid	step 1	1	oxic		0	0	0	0	0	0	0	0	0	0	1	0	0	0	0	1	0	0	0	0	0	0	0	0	0	0	0	0	0	0	0	0	0	0	0	0	0	0	0	0	0
171	K15054	(S)-mandelate dehydrogenase	Mandelic acid conversion to benzaldehyde (oxic)	non-polyphenol;aromatic_hydrocarbon;mandelic_acid	step 2	1	oxic		0	0	0	0	0	0	0	0	0	0	0	0	0	0	0	0	0	0	1	0	0	0	0	1	0	0	0	0	0	0	0	0	0	0	0	0	1	0	0	0	0
172	K01576	benzoylformate decarboxylase	Mandelic acid conversion to benzaldehyde (oxic)	non-polyphenol;aromatic_hydrocarbon;mandelic_acid	step 3	1	oxic		0	0	0	0	0	0	0	0	0	0	0	4	0	0	0	1	0	0	0	0	0	0	1	0	0	0	0	0	0	0	0	0	0	1	1	0	0	0	0	1	0
173	K14579	nahA; naphthalene 1,2-dioxygenase subunit alpha [EC:1.14.12.12 1.14.12.23 1.14.12.24]	Napthalene Conversion to Salicylaldehyde (oxic)	non-polyphenol;aromatic_hydrocarbon;naphthalene	step 1 subunit A	0.25	oxic		0	0	0	0	0	0	0	0	0	0	0	0	0	0	0	0	0	0	0	0	0	0	0	0	0	0	0	0	0	0	0	0	0	0	0	0	0	0	0	0	0
174	K14580	nahA; naphthalene 1,2-dioxygenase subunit beta [EC:1.14.12.12 1.14.12.23 1.14.12.24]	Napthalene Conversion to Salicylaldehyde (oxic)	non-polyphenol;aromatic_hydrocarbon;naphthalene	step 1 subunit B	0.25	oxic		0	0	0	0	0	0	0	0	0	0	0	0	0	0	0	0	0	0	0	0	0	0	0	0	0	0	0	0	0	0	0	0	0	0	0	0	0	0	0	0	0
175	K14578	nahA; naphthalene 1,2-dioxygenase ferredoxin component	Napthalene Conversion to Salicylaldehyde (oxic)	non-polyphenol;aromatic_hydrocarbon;naphthalene	step 1 subunit C	0.25	oxic		0	0	0	0	0	0	0	0	0	0	0	0	0	0	0	0	0	0	0	0	0	0	0	0	0	0	0	0	0	0	0	0	0	0	0	0	0	1	0	0	0
176	K14581	nahA; naphthalene 1,2-dioxygenase ferredoxin reductase component [EC:1.18.1.7]	Napthalene Conversion to Salicylaldehyde (oxic)	non-polyphenol;aromatic_hydrocarbon;naphthalene	step 1 subunit D	0.25	oxic		0	0	0	0	0	0	0	0	0	0	0	0	0	0	0	0	0	0	0	0	0	0	0	0	0	0	0	0	0	0	0	0	0	0	0	0	0	0	0	0	0
177	K14582	nahB; cis-1,2-dihydro-1,2-dihydroxynaphthalene/dibenzothiophene dihydrodiol dehydrogenase [EC:1.3.1.29 1.3.1.60]	Napthalene Conversion to Salicylaldehyde (oxic)	non-polyphenol;aromatic_hydrocarbon;naphthalene	step 2	1	oxic		0	0	0	0	0	0	0	0	0	0	0	0	0	0	0	0	0	0	0	0	0	0	0	0	0	0	0	0	0	0	0	0	0	0	0	0	0	0	0	0	0
178	K14583	nahC; 1,2-dihydroxynaphthalene dioxygenase [EC:1.13.11.56]	Napthalene Conversion to Salicylaldehyde (oxic)	non-polyphenol;aromatic_hydrocarbon;naphthalene	step 3	1	oxic		0	0	0	0	0	0	0	0	0	0	0	0	0	0	0	0	0	0	0	0	0	0	0	0	0	0	0	0	0	0	0	0	0	0	0	0	0	0	0	0	0
179	K14584	nahD; 2-hydroxychromene-2-carboxylate isomerase [EC:5.99.1.4]	Napthalene Conversion to Salicylaldehyde (oxic)	non-polyphenol;aromatic_hydrocarbon;naphthalene	step 4	1	oxic		0	0	0	0	0	0	0	0	0	0	0	0	0	0	0	0	0	0	0	0	0	0	0	0	0	0	0	0	0	0	0	0	0	0	0	0	0	0	0	0	0
180	K14585	nahE; trans-o-hydroxybenzylidenepyruvate hydratase-aldolase [EC:4.1.2.45]	Napthalene Conversion to Salicylaldehyde (oxic)	non-polyphenol;aromatic_hydrocarbon;naphthalene	step 5	1	oxic		0	0	0	0	0	0	0	0	0	0	0	0	0	0	0	0	0	0	0	0	0	0	0	0	0	0	0	0	0	0	0	0	0	0	0	0	0	0	0	0	0
193	K15757	toluene methyl-monooxygenase [EC:1.14.15.26] [RN:R02550 R05288 R05442 R05443]	o-xylene conversion to o-Toluate (oxic)	non-polyphenol;aromatic_hydrocarbon;o-xylene	step 1 subunit A	0.5	oxic		0	0	0	0	0	0	0	0	0	0	0	0	0	0	0	0	0	0	0	0	0	0	0	0	0	0	0	0	0	0	0	0	0	0	0	0	0	0	0	0	0
194	K15758	toluene methyl-monooxygenase electron transfer component [EC:1.18.1.3] [RN:R02550 R05288 R05442 R05443]	o-xylene conversion to o-Toluate (oxic)	non-polyphenol;aromatic_hydrocarbon;o-xylene	step 1 subunit B	0.5	oxic		0	0	0	0	0	0	0	0	0	0	0	0	0	0	0	0	0	0	0	0	0	0	0	0	0	0	0	0	0	0	0	0	0	0	0	0	0	0	0	0	0
195	K00055	aryl-alcohol dehydrogenase [EC:1.1.1.90] [RN:R01763 R02611 R04304 R05282 R05347 R05348]	o-xylene conversion to o-Toluate (oxic)	non-polyphenol;aromatic_hydrocarbon;o-xylene	step 2	1	oxic		1	0	0	1	0	0	0	0	0	3	1	6	0	1	0	2	1	1	3	1	10	0	2	0	3	0	0	0	0	0	2	4	0	0	3	6	2	4	2	3	0
196	K00141	benzaldehyde dehydrogenase (NAD) [EC:1.2.1.28] [RN:R01293 R01419 R05289 R05663 R05664 R07667	o-xylene conversion to o-Toluate (oxic)	non-polyphenol;aromatic_hydrocarbon;o-xylene	step 3	1	oxic		0	0	0	0	0	0	0	0	0	0	0	0	0	0	0	0	0	0	0	0	0	0	0	0	0	0	0	0	1	0	0	0	0	0	0	0	0	0	1	0	0
198	K15757	toluene methyl-monooxygenase [EC:1.14.15.26] [RN:R02550 R05288 R05442 R05443]	p-xylene conversion to Toluate (oxic)	non-polyphenol;aromatic_hydrocarbon;p-xylene	step 1 subunit A	0.5	oxic		0	0	0	0	0	0	0	0	0	0	0	0	0	0	0	0	0	0	0	0	0	0	0	0	0	0	0	0	0	0	0	0	0	0	0	0	0	0	0	0	0
199	K15758	toluene methyl-monooxygenase electron transfer component [EC:1.18.1.3] [RN:R02550 R05288 R05442 R05443]	p-xylene conversion to Toluate (oxic)	non-polyphenol;aromatic_hydrocarbon;p-xylene	step 1 subunit B	0.5	oxic		0	0	0	0	0	0	0	0	0	0	0	0	0	0	0	0	0	0	0	0	0	0	0	0	0	0	0	0	0	0	0	0	0	0	0	0	0	0	0	0	0
200	K00055	aryl-alcohol dehydrogenase [EC:1.1.1.90] [RN:R01763 R02611 R04304 R05282 R05347 R05348]	p-xylene conversion to Toluate (oxic)	non-polyphenol;aromatic_hydrocarbon;p-xylene	step 2	1	oxic		1	0	0	1	0	0	0	0	0	3	1	6	0	1	0	2	1	1	3	1	10	0	2	0	3	0	0	0	0	0	2	4	0	0	3	6	2	4	2	3	0
201	K00141	benzaldehyde dehydrogenase (NAD) [EC:1.2.1.28] [RN:R01293 R01419 R05289 R05663 R05664 R07667	p-xylene conversion to Toluate (oxic)	non-polyphenol;aromatic_hydrocarbon;p-xylene	step 3	1	oxic		0	0	0	0	0	0	0	0	0	0	0	0	0	0	0	0	0	0	0	0	0	0	0	0	0	0	0	0	1	0	0	0	0	0	0	0	0	0	1	0	0
203	K11943	nidA; PAH dioxygenase large subunit [EC:1.13.11.-]	Phenanthrene conversion to Naphthalene-1,2-diol (oxic)	non-polyphenol;aromatic_hydrocarbon;phenanthrene	step 1 subunit A	0.5	oxic		0	0	0	0	0	0	0	0	0	0	0	0	0	0	0	0	0	0	0	0	0	0	0	0	0	0	0	0	0	0	0	0	0	0	0	0	0	0	0	0	0
204	K11944	nidB; PAH dioxygenase small subunit [EC:1.13.11.-]	Phenanthrene conversion to Naphthalene-1,2-diol (oxic)	non-polyphenol;aromatic_hydrocarbon;phenanthrene	step 1 subunit B	0.5	oxic		0	0	0	0	0	0	0	0	0	0	0	0	0	0	0	0	0	0	0	0	0	0	0	0	0	0	0	0	0	0	0	0	0	0	0	0	0	0	0	0	0
205	K18257	phdE; cis-3,4-dihydrophenanthrene-3,4-diol dehydrogenase [EC:1.3.1.49]	Phenanthrene conversion to Naphthalene-1,2-diol (oxic)	non-polyphenol;aromatic_hydrocarbon;phenanthrene	step 2	1	oxic		0	0	0	0	0	0	0	0	0	0	0	0	0	0	0	0	0	0	0	0	0	0	0	0	0	0	0	0	0	0	0	0	0	0	0	0	0	0	0	0	0
206	K11945	phdF; extradiol dioxygenase [EC:1.13.11.-]	Phenanthrene conversion to Naphthalene-1,2-diol (oxic)	non-polyphenol;aromatic_hydrocarbon;phenanthrene	step 3	1	oxic		0	0	0	0	0	0	0	0	0	0	0	0	0	0	0	0	0	0	0	0	0	0	0	0	0	0	0	0	0	0	0	0	0	0	0	0	0	0	0	0	0
207	K11946	phdG; hydratase-aldolase [EC:4.1.2.-]	Phenanthrene conversion to Naphthalene-1,2-diol (oxic)	non-polyphenol;aromatic_hydrocarbon;phenanthrene	step 4	1	oxic		0	0	0	0	0	0	0	0	0	0	0	0	0	0	0	0	0	0	0	0	0	0	0	0	0	0	0	0	0	0	0	0	0	0	0	0	0	0	0	0	0
208	K11947	nidD; aldehyde dehydrogenase [EC:1.2.1.-]	Phenanthrene conversion to Naphthalene-1,2-diol (oxic)	non-polyphenol;aromatic_hydrocarbon;phenanthrene	step 5	1	oxic		0	0	0	0	0	0	0	0	0	0	0	0	0	0	0	0	0	0	0	0	0	0	0	0	0	0	0	0	0	0	0	0	0	0	0	0	0	0	0	0	0
254	K18251	phthalate 3,4-dioxygenase subunit alpha [EC:1.14.12.-]	Phthalate conversion to protocatechuic acid Route 2 (oxic)	non-polyphenol;aromatic_hydrocarbon;phthalic_acid	route 2 step 1 subunit A	0.3	oxic		0	0	0	0	0	0	0	0	0	0	0	0	0	0	0	0	0	0	0	0	0	0	0	0	0	0	0	0	0	0	0	0	0	0	0	0	0	0	0	0	0
255	K18252	phthalate 3,4-dioxygenase subunit beta [EC:1.14.12.-]	Phthalate conversion to protocatechuic acid Route 2 (oxic)	non-polyphenol;aromatic_hydrocarbon;phthalic_acid	route 2 step 1 subunit B	0.3	oxic		0	0	0	0	0	0	0	0	0	0	0	0	0	0	0	0	0	0	0	0	0	0	0	0	0	0	0	0	0	0	0	0	0	0	0	0	0	0	0	0	0
256	K18253	phthalate 3,4-dioxygenase ferredoxin component	Phthalate conversion to protocatechuic acid Route 2 (oxic)	non-polyphenol;aromatic_hydrocarbon;phthalic_acid	route 2 step 1 subunit C	0.3	oxic		0	0	0	0	0	0	0	0	0	0	0	0	0	0	0	0	0	0	0	0	0	0	0	0	0	0	0	0	0	0	0	0	0	0	0	0	0	0	0	0	0
257	K18254	phthalate 3,4-dioxygenase ferredoxin reductase component [EC:1.18.1.3]	Phthalate conversion to protocatechuic acid Route 2 (oxic)	non-polyphenol;aromatic_hydrocarbon;phthalic_acid	route 2 step 2	1	oxic		0	0	0	0	0	0	0	0	0	0	0	0	0	0	0	0	0	0	0	0	0	0	0	0	0	0	0	0	0	0	0	0	0	0	0	0	0	0	0	0	0
258	K18255	phthalate 3,4-cis-dihydrodiol dehydrogenase [EC:1.3.1.-]	Phthalate conversion to protocatechuic acid Route 2 (oxic)	non-polyphenol;aromatic_hydrocarbon;phthalic_acid	route 2 step 3	1	oxic		0	0	0	0	0	0	0	0	0	0	0	0	0	0	0	0	0	0	0	0	0	0	0	0	0	0	0	0	0	0	0	0	0	0	0	0	0	0	0	0	0
259	K18256	3,4-dihydroxyphthalate decarboxylase [EC:4.1.1.69]	Phthalate conversion to protocatechuic acid Route 2 (oxic)	non-polyphenol;aromatic_hydrocarbon;phthalic_acid	route 2 step 4	1	oxic		0	0	0	0	0	0	0	0	0	0	0	0	0	0	0	0	0	0	0	0	0	0	0	0	0	0	0	0	0	0	0	0	0	0	0	0	0	0	0	0	0
283	K20942	resorcinol 4-hydroxylase	Resorcylic Acid Degradation (oxic)	polyphenols;other_polyphenols;other_polyphenols;resorcinol	step 2	1	oxic		0	0	0	0	0	0	0	0	0	0	0	1	0	0	0	0	0	0	0	0	0	0	0	0	0	0	0	0	0	0	0	0	0	0	0	0	0	1	0	0	0
284	K04098	hydroxyquinol 1,2-dioxygenase	Resorcylic Acid Degradation (oxic)	polyphenols;other_polyphenols;other_polyphenols;resorcinol	step 3	1	oxic		0	0	0	0	0	0	0	0	0	0	0	1	0	0	0	0	0	0	0	1	0	0	0	0	0	0	0	0	0	0	0	0	0	0	0	0	0	0	0	0	0
286	K00152	salicylaldehyde dehydrogenase	Salicylaldehyde conversion to salicylate (oxic)	polyphenols;phenolic_acids;hydroxybenzoic_acids;salicylaldehyde	step 1	1	oxic		0	0	0	0	0	0	0	0	0	0	0	0	0	0	0	0	0	0	0	0	0	0	0	0	0	0	0	0	0	0	0	0	0	0	0	0	0	0	0	0	0
288	K21684	salicylyl-CoA 5-hydroxylase	Salicylic Acid conversion to Gentisic Acid Route 1 (oxic)	polyphenols;phenolic_acids;hydroxybenzoic_acids;salicylic_acid	route 1 step 1	1	oxic		0	0	0	0	0	0	0	0	0	0	0	0	0	0	0	0	0	0	0	0	0	0	0	0	0	0	0	0	0	0	0	0	0	0	0	0	0	0	0	0	0
291	K15064	desA; syringate O-demethylase [EC:2.1.1.-]	Syringic acid coversion to 3-O-methylgallate (oxic)	polyphenols;phenolic_acids;hydroxybenzoic_acids;syringic_acid	step 1	1	oxic		0	0	0	0	0	0	0	0	0	0	0	0	0	0	0	0	0	0	0	0	0	0	0	0	0	0	0	0	0	0	0	0	0	0	0	0	0	0	0	0	0
292	K18074	terephthalate 1,2-dioxygenase oxygenase component alpha subunit [EC:1.14.12.15]	Terephthalate Conversion to Protocatechuate (oxic)	non-polyphenol;aromatic_hydrocarbon;benzene_derivative;terephthalic_acid	step 1 subunit A	0.5	oxic		0	0	0	0	0	0	0	0	0	0	0	0	0	0	0	0	0	0	0	0	0	0	0	0	0	0	0	0	0	0	0	0	0	0	0	0	0	0	0	0	0
293	K18075	terephthalate 1,2-dioxygenase oxygenase component beta subunit [EC:1.14.12.15]	Terephthalate Conversion to Protocatechuate (oxic)	non-polyphenol;aromatic_hydrocarbon;benzene_derivative;terephthalic_acid	step 1 subunit B	0.5	oxic		0	0	0	0	0	0	0	0	0	0	0	0	0	0	0	0	0	0	0	0	0	0	0	0	0	0	0	0	0	0	0	0	0	0	0	0	0	0	0	0	0
294	K18076	1,2-dihydroxy-3,5-cyclohexadiene-1,4-dicarboxylate dehydrogenase [EC:1.3.1.53]	Terephthalate Conversion to Protocatechuate (oxic)	non-polyphenol;aromatic_hydrocarbon;benzene_derivative;terephthalic_acid	step 2	1	oxic		0	0	0	0	0	0	0	0	0	0	0	0	0	0	0	0	0	0	0	0	0	0	0	0	0	0	0	0	0	0	0	0	0	0	0	0	0	0	0	0	0
299	K15760	toluene monooxygenase system protein A [EC:1.14.13.236 1.14.13.-] [RN:R02550 R03562 R05666]	Toluene Conversion to Benzoate (oxic)	non-polyphenol;aromatic_hydrocarbon;toluene	step 1 subunit A	0.1667	oxic		0	0	0	0	0	0	0	0	0	0	0	0	0	0	0	0	0	0	0	0	0	0	0	0	0	0	0	0	0	2	0	0	0	0	0	0	0	0	0	0	0
300	K15761	toluene monooxygenase system protein B [EC:1.14.13.236 1.14.13.-]. [RN:R02550 R03562 R05666]	Toluene Conversion to Benzoate (oxic)	non-polyphenol;aromatic_hydrocarbon;toluene	step 1 subunit B	0.1667	oxic		0	0	0	0	0	0	0	0	0	0	0	0	0	0	0	0	0	0	0	0	0	0	0	0	0	0	0	0	0	1	0	0	0	0	0	0	0	0	0	0	0
301	K15762	toluene monooxygenase system ferredoxin subunit [RN:R02550 R03562 R05666 R09513]	Toluene Conversion to Benzoate (oxic)	non-polyphenol;aromatic_hydrocarbon;toluene	step 1 subunit C	0.1667	oxic		0	0	0	0	0	0	0	0	0	0	0	0	0	0	0	0	0	0	0	0	0	0	0	0	0	0	0	0	0	1	0	0	0	0	0	0	0	0	0	0	0
302	K15763	toluene monooxygenase system protein D [EC:1.14.13.236 1.14.13.-] [RN:R02550 R03562 R05666]	Toluene Conversion to Benzoate (oxic)	non-polyphenol;aromatic_hydrocarbon;toluene	step 1 subunit D	0.1667	oxic		0	0	0	0	0	0	0	0	0	0	0	0	0	0	0	0	0	0	0	0	0	0	0	0	0	0	0	0	0	1	0	0	0	0	0	0	0	0	0	0	0
303	K15764	toluene monooxygenase system protein E [EC:1.14.13.236 1.14.13.-] [RN:R02550 R03562 R05666]	Toluene Conversion to Benzoate (oxic)	non-polyphenol;aromatic_hydrocarbon;toluene	step 1 subunit E	0.1667	oxic		0	0	0	0	0	0	0	0	0	0	0	0	0	0	0	0	0	0	0	0	0	0	0	0	0	0	0	0	0	1	0	0	0	0	0	0	0	0	0	0	0
304	K15765	toluene monooxygenase electron transfer component [EC:1.18.1.3] [RN:R02550 R03562 R05666 R09513]	Toluene Conversion to Benzoate (oxic)	non-polyphenol;aromatic_hydrocarbon;toluene	step 1 subunit F	0.1667	oxic		0	0	0	0	0	0	0	0	0	0	0	0	0	0	0	0	0	0	0	0	0	0	0	0	0	0	0	0	0	0	0	0	0	0	0	0	0	0	0	0	0
305	K00055	aryl-alcohol dehydrogenase [EC:1.1.1.90] [RN:R01763 R02611 R04304 R05282 R05347 R05348]	Toluene Conversion to Benzoate (oxic)	non-polyphenol;aromatic_hydrocarbon;toluene	step 2	1	oxic		1	0	0	1	0	0	0	0	0	3	1	6	0	1	0	2	1	1	3	1	10	0	2	0	3	0	0	0	0	0	2	4	0	0	3	6	2	4	2	3	0
306	K00141	benzaldehyde dehydrogenase (NAD) [EC:1.2.1.28] [RN:R01293 R01419 R05289 R05663 R05664 R07667	Toluene Conversion to Benzoate (oxic)	non-polyphenol;aromatic_hydrocarbon;toluene	step 3	1	oxic		0	0	0	0	0	0	0	0	0	0	0	0	0	0	0	0	0	0	0	0	0	0	0	0	0	0	0	0	1	0	0	0	0	0	0	0	0	0	1	0	0
307	K07540	benzylsuccinate synthase [EC:4.1.99.11]	Toluene Conversion to Benzoyl-CoA (anoxic)	non-polyphenol;aromatic_hydrocarbon;toluene	step 1	1	anoxic		0	0	0	0	0	0	0	0	0	0	0	0	0	0	0	0	0	0	0	0	0	0	0	0	0	0	0	0	0	0	0	0	0	0	0	0	0	0	0	0	0
308	K07543	benzylsuccinate CoA-transferase BbsE subunit [EC:2.8.3.15]	Toluene Conversion to Benzoyl-CoA (anoxic)	non-polyphenol;aromatic_hydrocarbon;toluene	step 2 subunit A	0.5	anoxic		0	0	0	0	0	0	0	0	0	0	0	0	0	0	0	0	0	0	0	0	0	0	0	0	0	0	0	0	0	0	0	0	0	0	0	0	0	0	0	0	0
309	K07544	benzylsuccinate CoA-transferase BbsF subunit [EC:2.8.3.15]	Toluene Conversion to Benzoyl-CoA (anoxic)	non-polyphenol;aromatic_hydrocarbon;toluene	step 2 subunit B	0.5	anoxic		0	0	0	0	0	0	0	0	0	0	0	0	0	0	0	0	0	0	0	0	0	0	0	0	1	0	0	0	0	0	0	0	0	0	0	0	0	0	0	0	0
310	K07545	(R)-benzylsuccinyl-CoA dehydrogenase [EC:1.3.8.3]	Toluene Conversion to Benzoyl-CoA (anoxic)	non-polyphenol;aromatic_hydrocarbon;toluene	step 3	1	anoxic		0	0	0	0	0	0	0	0	0	0	0	0	0	0	0	0	0	0	0	0	0	0	0	0	0	0	0	0	0	0	0	0	0	0	0	0	0	0	0	0	0
311	K07546	E-phenylitaconyl-CoA hydratase [EC:4.2.1.-]	Toluene Conversion to Benzoyl-CoA (anoxic)	non-polyphenol;aromatic_hydrocarbon;toluene	step 4	1	anoxic		0	0	0	0	0	0	0	0	0	0	0	0	0	0	0	0	0	0	0	0	0	0	0	0	0	0	0	0	0	0	0	0	0	0	0	0	1	0	0	0	0
312	K07549	benzoylsuccinyl-CoA thiolase BbsA subunit [EC:2.3.1.-]	Toluene Conversion to Benzoyl-CoA (anoxic)	non-polyphenol;aromatic_hydrocarbon;toluene	step 5 subunit A	0.5	anoxic		0	0	0	0	0	0	0	0	0	0	0	0	0	0	0	0	0	0	0	0	0	0	0	0	0	0	0	0	0	0	0	0	0	0	0	0	0	0	0	0	0
313	K07550	benzoylsuccinyl-CoA thiolase BbsB subunit [EC:2.3.1.-]	Toluene Conversion to Benzoyl-CoA (anoxic)	non-polyphenol;aromatic_hydrocarbon;toluene	step 5 subunit B	0.5	anoxic		0	0	0	0	0	0	0	0	0	0	0	0	0	0	0	0	0	0	0	0	0	0	0	0	0	0	0	0	0	0	0	0	0	0	0	0	0	0	0	0	0
320	K15769	p-toluenesulfonate methyl-monooxygenase reductase component TsaB [EC:1.5.1.-]	Toluene-4-Sulfonate conversion to Protocatechuic acid (oxic)	non-polyphenol;aromatic_hydrocarbon;toluene-4-sulfonate	step 1 subunit B	0.5	oxic		0	0	0	0	0	0	0	0	0	0	0	0	0	0	0	0	0	0	0	0	0	0	0	0	0	0	0	0	0	0	0	0	0	0	0	0	0	0	0	0	0
321	K15768	p-toluenesulfonate methyl-monooxygenase oxygenase component TsaM [EC:1.14.13.-]	Toluene-4-Sulfonate conversion to Protocatechuic acid (oxic)	non-polyphenol;aromatic_hydrocarbon;toluene-4-sulfonate	step 1 subunit M	0.5	oxic		0	0	0	0	0	0	0	0	0	0	0	0	0	0	0	0	0	0	0	0	0	0	0	0	0	0	0	0	0	0	0	0	0	0	0	0	0	0	0	0	0
322	K19629	4-(hydroxymethyl)benzenesulfonate dehydrogenase [EC:1.1.1.257]	Toluene-4-Sulfonate conversion to Protocatechuic acid (oxic)	non-polyphenol;aromatic_hydrocarbon;toluene-4-sulfonate	step 2	1	oxic		0	0	0	0	0	0	0	0	0	0	0	0	0	0	0	0	0	0	0	0	0	0	0	0	0	0	0	0	0	0	0	0	0	0	0	0	0	0	0	0	0
323	K19630	4-formylbenzenesulfonate dehydrogenase [EC:1.2.1.62]	Toluene-4-Sulfonate conversion to Protocatechuic acid (oxic)	non-polyphenol;aromatic_hydrocarbon;toluene-4-sulfonate	step 3	1	oxic		0	0	0	0	0	0	0	0	0	0	0	0	0	0	0	0	0	0	0	0	0	0	0	0	0	0	0	0	0	0	0	0	0	0	0	0	0	0	0	0	0
324	EC:1.14.12.8	4-sulfobenzoate 3,4-dioxygenase	Toluene-4-Sulfonate conversion to Protocatechuic acid (oxic)	non-polyphenol;aromatic_hydrocarbon;toluene-4-sulfonate	step 4	1	oxic		0	0	0	0	0	0	0	0	0	0	0	0	0	0	0	0	0	0	0	0	0	0	0	0	0	0	0	0	0	0	0	0	0	0	0	0	0	0	0	0	0
325	K00487	trans-cinnamate 4-monooxygenase [EC:1.14.14.91]	Trans-Cinnamate conversion to Coumarate (oxic)	polyphenols;phenolic_acids;hydrxoycinnamic_acids;trans-cinnamate	step 1	1	oxic		0	0	0	0	0	0	0	0	0	0	0	0	0	0	0	0	0	0	0	0	0	0	0	0	0	0	0	0	0	0	0	0	0	0	0	0	0	0	0	0	0
336	K15066	ligM; vanillate O-demethylase	vanillate conversion to protocatechuate Route 2 (oxic)	polyphenols;phenolic_acids;hydroxybenzoic_acids;vanillic_acid	step 1	1	oxic		0	0	0	0	0	0	0	0	0	0	0	0	0	0	0	0	0	0	0	0	0	0	0	0	0	0	0	0	0	0	0	0	0	0	1	0	0	0	0	0	0
338	K20153	vanillyl-alcohol oxidase	Vanillyl-Alcohol conversion to Vanillate (oxic)	polyphenols;other_polyphenols;hydroxybenzyl_alcohols;vanillyl_alcohol	step 1	1	oxic		0	0	0	0	0	2	0	0	0	2	6	6	0	0	0	4	0	2	2	2	2	0	2	2	2	2	0	2	0	0	2	2	0	2	4	2	2	2	0	0	0
[truncated: 1,823 more columns]

## Sheet: MAG_metaG_paths
mag	path	presence	polyphenols	family	subfamily	compound	oxygen	GTDB_v2_r207
20110600_P1M_8	3-O-methylgallate coversion to gallate (oxic)	1	polyphenols	phenolic_acids	hydroxybenzoic_acids	3-o-methylgallic_acid	oxic	d__Bacteria;p__Proteobacteria;c__Gammaproteobacteria;o__Steroidobacterales;f__Steroidobacteraceae;g__FEN-1191;s__
20110700_P3M_9	3-O-methylgallate coversion to gallate (oxic)	1	polyphenols	phenolic_acids	hydroxybenzoic_acids	3-o-methylgallic_acid	oxic	d__Bacteria;p__Acidobacteriota;c__Acidobacteriae;o__Acidoferrales;f__UBA7541;g__Palsa-295;s__Palsa-295 sp003166795
20110800_S2M_9	3-O-methylgallate coversion to gallate (oxic)	1	polyphenols	phenolic_acids	hydroxybenzoic_acids	3-o-methylgallic_acid	oxic	d__Bacteria;p__Proteobacteria;c__Gammaproteobacteria;o__Steroidobacterales;f__Steroidobacteraceae;g__Bog-1198;s__Bog-1198 sp003164785
20110800_S3S_13	3-O-methylgallate coversion to gallate (oxic)	1	polyphenols	phenolic_acids	hydroxybenzoic_acids	3-o-methylgallic_acid	oxic	d__Bacteria;p__Proteobacteria;c__Gammaproteobacteria;o__Steroidobacterales;f__Steroidobacteraceae;g__;s__
20110800_S3S_35	3-O-methylgallate coversion to gallate (oxic)	1	polyphenols	phenolic_acids	hydroxybenzoic_acids	3-o-methylgallic_acid	oxic	d__Bacteria;p__Actinobacteriota;c__Thermoleophilia;o__Solirubrobacterales;f__Solirubrobacteraceae;g__Palsa-465;s__Palsa-465 sp003137075
20111000_P3M_15	3-O-methylgallate coversion to gallate (oxic)	1	polyphenols	phenolic_acids	hydroxybenzoic_acids	3-o-methylgallic_acid	oxic	d__Bacteria;p__Acidobacteriota;c__Acidobacteriae;o__Bryobacterales;f__Bryobacteraceae;g__Palsa-187;s__
20111000_P3M_27	3-O-methylgallate coversion to gallate (oxic)	1	polyphenols	phenolic_acids	hydroxybenzoic_acids	3-o-methylgallic_acid	oxic	d__Bacteria;p__Proteobacteria;c__Gammaproteobacteria;o__Burkholderiales;f__SG8-39;g__2-12-FULL-64-23;s__
20111000_S2M_4	3-O-methylgallate coversion to gallate (oxic)	1	polyphenols	phenolic_acids	hydroxybenzoic_acids	3-o-methylgallic_acid	oxic	d__Bacteria;p__Proteobacteria;c__Gammaproteobacteria;o__Steroidobacterales;f__Steroidobacteraceae;g__Bog-1198;s__Bog-1198 sp003134045
20120500_P13_5	3-O-methylgallate coversion to gallate (oxic)	1	polyphenols	phenolic_acids	hydroxybenzoic_acids	3-o-methylgallic_acid	oxic	d__Bacteria;p__Acidobacteriota;c__Acidobacteriae;o__Bryobacterales;f__Bryobacteraceae;g__Palsa-89;s__Palsa-89 sp003132905
20120500_P31_3	3-O-methylgallate coversion to gallate (oxic)	1	polyphenols	phenolic_acids	hydroxybenzoic_acids	3-o-methylgallic_acid	oxic	d__Bacteria;p__Proteobacteria;c__Gammaproteobacteria;o__Steroidobacterales;f__Steroidobacteraceae;g__FEN-1191;s__FEN-1191 sp003132025
20120600_E1D_9	3-O-methylgallate coversion to gallate (oxic)	1	polyphenols	phenolic_acids	hydroxybenzoic_acids	3-o-methylgallic_acid	oxic	d__Bacteria;p__Actinobacteriota;c__Thermoleophilia;o__RBG-16-64-13;f__RBG-16-64-13;g__Chersky-299;s__
20120600_E2D_24	3-O-methylgallate coversion to gallate (oxic)	1	polyphenols	phenolic_acids	hydroxybenzoic_acids	3-o-methylgallic_acid	oxic	d__Bacteria;p__Actinobacteriota;c__Thermoleophilia;o__RBG-16-64-13;f__RBG-16-64-13;g__CAIQPS01;s__
20120600_E3D_41	3-O-methylgallate coversion to gallate (oxic)	1	polyphenols	phenolic_acids	hydroxybenzoic_acids	3-o-methylgallic_acid	oxic	d__Bacteria;p__Actinobacteriota;c__Thermoleophilia;o__RBG-16-64-13;f__RBG-16-64-13;g__RBG-16-64-13;s__RBG-16-64-13 sp003157225
20120700_P2M_1	3-O-methylgallate coversion to gallate (oxic)	1	polyphenols	phenolic_acids	hydroxybenzoic_acids	3-o-methylgallic_acid	oxic	d__Bacteria;p__Proteobacteria;c__Alphaproteobacteria;o__Rhizobiales;f__Xanthobacteraceae;g__BOG-931;s__
20120700_P3D_38	3-O-methylgallate coversion to gallate (oxic)	1	polyphenols	phenolic_acids	hydroxybenzoic_acids	3-o-methylgallic_acid	oxic	d__Bacteria;p__Actinobacteriota;c__Thermoleophilia;o__Solirubrobacterales;f__Solirubrobacteraceae;g__Palsa-465;s__
20120700_P3D_50	3-O-methylgallate coversion to gallate (oxic)	1	polyphenols	phenolic_acids	hydroxybenzoic_acids	3-o-methylgallic_acid	oxic	d__Bacteria;p__Acidobacteriota;c__Acidobacteriae;o__Bryobacterales;f__Bryobacteraceae;g__Palsa-89;s__
20120700_P3D_68	3-O-methylgallate coversion to gallate (oxic)	1	polyphenols	phenolic_acids	hydroxybenzoic_acids	3-o-methylgallic_acid	oxic	d__Bacteria;p__Actinobacteriota;c__Thermoleophilia;o__Solirubrobacterales;f__Solirubrobacteraceae;g__Palsa-465;s__
20120700_P3D_87	3-O-methylgallate coversion to gallate (oxic)	1	polyphenols	phenolic_acids	hydroxybenzoic_acids	3-o-methylgallic_acid	oxic	d__Bacteria;p__Proteobacteria;c__Alphaproteobacteria;o__Rhizobiales;f__Xanthobacteraceae;g__BOG-931;s__
20120700_P3D_92	3-O-methylgallate coversion to gallate (oxic)	1	polyphenols	phenolic_acids	hydroxybenzoic_acids	3-o-methylgallic_acid	oxic	d__Bacteria;p__Acidobacteriota;c__Acidobacteriae;o__Acidoferrales;f__UBA7541;g__Palsa-295;s__Palsa-295 sp003131705
20120700_S1D_45	3-O-methylgallate coversion to gallate (oxic)	1	polyphenols	phenolic_acids	hydroxybenzoic_acids	3-o-methylgallic_acid	oxic	d__Bacteria;p__Proteobacteria;c__Gammaproteobacteria;o__Steroidobacterales;f__Steroidobacteraceae;g__Bog-1198;s__
20150700_P24_8	3-O-methylgallate coversion to gallate (oxic)	1	polyphenols	phenolic_acids	hydroxybenzoic_acids	3-o-methylgallic_acid	oxic	d__Bacteria;p__Proteobacteria;c__Gammaproteobacteria;o__Steroidobacterales;f__Steroidobacteraceae;g__Bog-1198;s__
20160700_P15_17	3-O-methylgallate coversion to gallate (oxic)	1	polyphenols	phenolic_acids	hydroxybenzoic_acids	3-o-methylgallic_acid	oxic	d__Bacteria;p__Proteobacteria;c__Gammaproteobacteria;o__Steroidobacterales;f__Steroidobacteraceae;g__FEN-1191;s__
20160700_P15_2	3-O-methylgallate coversion to gallate (oxic)	1	polyphenols	phenolic_acids	hydroxybenzoic_acids	3-o-methylgallic_acid	oxic	d__Bacteria;p__Acidobacteriota;c__Acidobacteriae;o__Acidoferrales;f__UBA7541;g__Palsa-295;s__
20160700_S14_9	3-O-methylgallate coversion to gallate (oxic)	1	polyphenols	phenolic_acids	hydroxybenzoic_acids	3-o-methylgallic_acid	oxic	d__Bacteria;p__Proteobacteria;c__Gammaproteobacteria;o__Steroidobacterales;f__Steroidobacteraceae;g__Bog-1198;s__
20160700_S33_6	3-O-methylgallate coversion to gallate (oxic)	1	polyphenols	phenolic_acids	hydroxybenzoic_acids	3-o-methylgallic_acid	oxic	d__Bacteria;p__Proteobacteria;c__Gammaproteobacteria;o__Steroidobacterales;f__Steroidobacteraceae;g__FEN-1191;s__
20170700_S33_37	3-O-methylgallate coversion to gallate (oxic)	1	polyphenols	phenolic_acids	hydroxybenzoic_acids	3-o-methylgallic_acid	oxic	d__Bacteria;p__Actinobacteriota;c__Thermoleophilia;o__Solirubrobacterales;f__Solirubrobacteraceae;g__Palsa-465;s__
Bog.Labelled.R1.T2.F3.trimmomatic.metaspades_bin.87_99.52_1.28	3-O-methylgallate coversion to gallate (oxic)	1	polyphenols	phenolic_acids	hydroxybenzoic_acids	3-o-methylgallic_acid	oxic	d__Bacteria;p__Proteobacteria;c__Alphaproteobacteria;o__Sphingomonadales;f__Sphingomonadaceae;g__Novosphingobium;s__
Bog.None.R1.T0.trimmomatic.megahit_bin.316_95.55_4.21	3-O-methylgallate coversion to gallate (oxic)	1	polyphenols	phenolic_acids	hydroxybenzoic_acids	3-o-methylgallic_acid	oxic	d__Bacteria;p__Proteobacteria;c__Gammaproteobacteria;o__Steroidobacterales;f__Steroidobacteraceae;g__Bog-1198;s__
Bog.None.R2.T0.trimmomatic.megahit_bin.358_96.68_6.10	3-O-methylgallate coversion to gallate (oxic)	1	polyphenols	phenolic_acids	hydroxybenzoic_acids	3-o-methylgallic_acid	oxic	d__Bacteria;p__Proteobacteria;c__Gammaproteobacteria;o__Steroidobacterales;f__Steroidobacteraceae;g__Bog-1198;s__
Bog.None.R3.T0.trimmomatic.megahit_bin.383_96.18_3.47	3-O-methylgallate coversion to gallate (oxic)	1	polyphenols	phenolic_acids	hydroxybenzoic_acids	3-o-methylgallic_acid	oxic	d__Bacteria;p__Proteobacteria;c__Gammaproteobacteria;o__Steroidobacterales;f__Steroidobacteraceae;g__Bog-1198;s__Bog-1198 sp003137095
Bog.Unlabelled.R3.T1.F3.JGI.BFC.metaspades_bin.75_99.00_0.81	3-O-methylgallate coversion to gallate (oxic)	1	polyphenols	phenolic_acids	hydroxybenzoic_acids	3-o-methylgallic_acid	oxic	d__Bacteria;p__Proteobacteria;c__Alphaproteobacteria;o__Sphingomonadales;f__Sphingomonadaceae;g__Novosphingobium;s__Novosphingobium sp001519055
Bog.Unlabelled.R3.T1.F3.trimmomatic.metaspades_bin.185_88.24_2.99	3-O-methylgallate coversion to gallate (oxic)	1	polyphenols	phenolic_acids	hydroxybenzoic_acids	3-o-methylgallic_acid	oxic	d__Bacteria;p__Proteobacteria;c__Alphaproteobacteria;o__Sphingomonadales;f__Sphingomonadaceae;g__Novosphingobium;s__Novosphingobium sp001519065
Palsa.Labelled.R1.T1.F3.trimmomatic.metaspades_bin.56_91.47_0.17	3-O-methylgallate coversion to gallate (oxic)	1	polyphenols	phenolic_acids	hydroxybenzoic_acids	3-o-methylgallic_acid	oxic	d__Bacteria;p__Actinobacteriota;c__Thermoleophilia;o__Solirubrobacterales;f__Solirubrobacteraceae;g__Palsa-465;s__
Palsa.None.R2.T0.JGI.BFC.metaspades_bin.21_97.13_1.25	3-O-methylgallate coversion to gallate (oxic)	1	polyphenols	phenolic_acids	hydroxybenzoic_acids	3-o-methylgallic_acid	oxic	d__Bacteria;p__Proteobacteria;c__Gammaproteobacteria;o__Steroidobacterales;f__Steroidobacteraceae;g__Bog-1198;s__
Palsa.None.R2.T0.JGI.BFC.metaspades_bin.279_93.16_1.71	3-O-methylgallate coversion to gallate (oxic)	1	polyphenols	phenolic_acids	hydroxybenzoic_acids	3-o-methylgallic_acid	oxic	d__Bacteria;p__Acidobacteriota;c__Acidobacteriae;o__Acidobacteriales;f__SbA1;g__Bog-209;s__
Palsa.None.R2.T0.JGI.BFC.metaspades_bin.320_77.36_1.34	3-O-methylgallate coversion to gallate (oxic)	1	polyphenols	phenolic_acids	hydroxybenzoic_acids	3-o-methylgallic_acid	oxic	d__Bacteria;p__Proteobacteria;c__Alphaproteobacteria;o__Rhizobiales;f__Xanthobacteraceae;g__BOG-931;s__
Palsa.None.R2.T0.JGI.BFC.metaspades_bin.61_83.67_6.26	3-O-methylgallate coversion to gallate (oxic)	1	polyphenols	phenolic_acids	hydroxybenzoic_acids	3-o-methylgallic_acid	oxic	d__Bacteria;p__Acidobacteriota;c__Acidobacteriae;o__Bryobacterales;f__Bryobacteraceae;g__Palsa-89;s__
Palsa.Unlabelled.R1.T3.F2.trimmomatic.megahit_bin.36_77.59_1.72	3-O-methylgallate coversion to gallate (oxic)	1	polyphenols	phenolic_acids	hydroxybenzoic_acids	3-o-methylgallic_acid	oxic	d__Bacteria;p__Proteobacteria;c__Gammaproteobacteria;o__Steroidobacterales;f__Steroidobacteraceae;g__;s__
Palsa.Unlabelled.R1.T3.F3.trimmomatic.metaspades_bin.94_89.19_4.42	3-O-methylgallate coversion to gallate (oxic)	1	polyphenols	phenolic_acids	hydroxybenzoic_acids	3-o-methylgallic_acid	oxic	d__Bacteria;p__Proteobacteria;c__Gammaproteobacteria;o__Steroidobacterales;f__Steroidobacteraceae;g__FEN-1191;s__
Palsa.Unlabelled.R2.T3.F3.JGI.BFC.metaspades_bin.5_87.01_6.92	3-O-methylgallate coversion to gallate (oxic)	1	polyphenols	phenolic_acids	hydroxybenzoic_acids	3-o-methylgallic_acid	oxic	d__Bacteria;p__Proteobacteria;c__Gammaproteobacteria;o__Steroidobacterales;f__Steroidobacteraceae;g__FEN-1191;s__
Palsa.Unlabelled.R2.T3.F3.trimmomatic.megahit_bin.329_90.03_5.09	3-O-methylgallate coversion to gallate (oxic)	1	polyphenols	phenolic_acids	hydroxybenzoic_acids	3-o-methylgallic_acid	oxic	d__Bacteria;p__Actinobacteriota;c__Thermoleophilia;o__Solirubrobacterales;f__Solirubrobacteraceae;g__Palsa-465;s__
Palsa.Unlabelled.R3.T3.F2.trimmomatic.metaspades_bin.58_71.79_7.57	3-O-methylgallate coversion to gallate (oxic)	1	polyphenols	phenolic_acids	hydroxybenzoic_acids	3-o-methylgallic_acid	oxic	d__Bacteria;p__Proteobacteria;c__Gammaproteobacteria;o__Steroidobacterales;f__Steroidobacteraceae;g__Bog-1198;s__
PLXI01	3-O-methylgallate coversion to gallate (oxic)	1	polyphenols	phenolic_acids	hydroxybenzoic_acids	3-o-methylgallic_acid	oxic	d__Bacteria;p__Proteobacteria;c__Alphaproteobacteria;o__Rhizobiales;f__Aestuariivirgaceae;g__Aestuariivirga;s__Aestuariivirga sp003151375
PMCJ01	3-O-methylgallate coversion to gallate (oxic)	1	polyphenols	phenolic_acids	hydroxybenzoic_acids	3-o-methylgallic_acid	oxic	d__Bacteria;p__Proteobacteria;c__Gammaproteobacteria;o__Steroidobacterales;f__Steroidobacteraceae;g__Bog-1198;s__
PMCP01	3-O-methylgallate coversion to gallate (oxic)	1	polyphenols	phenolic_acids	hydroxybenzoic_acids	3-o-methylgallic_acid	oxic	d__Bacteria;p__Proteobacteria;c__Gammaproteobacteria;o__UBA6522;f__UBA6522;g__FEN-1219;s__FEN-1219 sp003155415
PMUP01	3-O-methylgallate coversion to gallate (oxic)	1	polyphenols	phenolic_acids	hydroxybenzoic_acids	3-o-methylgallic_acid	oxic	d__Bacteria;p__Acidobacteriota;c__Acidobacteriae;o__Bryobacterales;f__Bryobacteraceae;g__Palsa-89;s__Palsa-89 sp003166865
20111000_P3M_15	3-O-methylgallate degradation (oxic)	1	polyphenols	phenolic_acids	hydroxybenzoic_acids	3-o-methylgallic_acid	oxic	d__Bacteria;p__Acidobacteriota;c__Acidobacteriae;o__Bryobacterales;f__Bryobacteraceae;g__Palsa-187;s__
20120700_P3D_74	3-O-methylgallate degradation (oxic)	1	polyphenols	phenolic_acids	hydroxybenzoic_acids	3-o-methylgallic_acid	oxic	d__Bacteria;p__Proteobacteria;c__Alphaproteobacteria;o__ATCC43930;f__Stellaceae;g__;s__
Palsa.None.R2.T0.JGI.BFC.metaspades_bin.21_97.13_1.25	3-O-methylgallate degradation (oxic)	1	polyphenols	phenolic_acids	hydroxybenzoic_acids	3-o-methylgallic_acid	oxic	d__Bacteria;p__Proteobacteria;c__Gammaproteobacteria;o__Steroidobacterales;f__Steroidobacteraceae;g__Bog-1198;s__
PLTN01	3-O-methylgallate degradation (oxic)	1	polyphenols	phenolic_acids	hydroxybenzoic_acids	3-o-methylgallic_acid	oxic	d__Bacteria;p__Eremiobacterota;c__Eremiobacteria;o__Baltobacterales;f__Baltobacteraceae;g__Lustribacter;s__Lustribacter caenicola
20110600_P1D_1	4-hydroxybenzoate conversion to benzoyl-CoA (anoxic)	1	polyphenols	phenolic_acids	hydroxybenzoic_acids	4-hydroxybenzoic_acid	anoxic	d__Bacteria;p__Proteobacteria;c__Alphaproteobacteria;o__Rhizobiales;f__Xanthobacteraceae;g__BOG-931;s__
20110800_P1M_9	4-hydroxybenzoate conversion to benzoyl-CoA (anoxic)	1	polyphenols	phenolic_acids	hydroxybenzoic_acids	4-hydroxybenzoic_acid	anoxic	d__Bacteria;p__Proteobacteria;c__Alphaproteobacteria;o__Rhizobiales;f__Xanthobacteraceae;g__Pseudolabrys;s__Pseudolabrys sp003133345
20110800_P2D_9	4-hydroxybenzoate conversion to benzoyl-CoA (anoxic)	1	polyphenols	phenolic_acids	hydroxybenzoic_acids	4-hydroxybenzoic_acid	anoxic	d__Bacteria;p__Proteobacteria;c__Alphaproteobacteria;o__Rhizobiales;f__Xanthobacteraceae;g__Bradyrhizobium;s__
20110800_S3S_33	4-hydroxybenzoate conversion to benzoyl-CoA (anoxic)	1	polyphenols	phenolic_acids	hydroxybenzoic_acids	4-hydroxybenzoic_acid	anoxic	d__Bacteria;p__Proteobacteria;c__Alphaproteobacteria;o__Acetobacterales;f__Acetobacteraceae;g__Acidocella;s__Acidocella sp003137135
20120500_P27_10	4-hydroxybenzoate conversion to benzoyl-CoA (anoxic)	1	polyphenols	phenolic_acids	hydroxybenzoic_acids	4-hydroxybenzoic_acid	anoxic	d__Bacteria;p__Proteobacteria;c__Alphaproteobacteria;o__Rhizobiales;f__Xanthobacteraceae;g__Pseudolabrys;s__Pseudolabrys sp003133345
20120700_P2D_11	4-hydroxybenzoate conversion to benzoyl-CoA (anoxic)	1	polyphenols	phenolic_acids	hydroxybenzoic_acids	4-hydroxybenzoic_acid	anoxic	d__Bacteria;p__Proteobacteria;c__Alphaproteobacteria;o__Rhizobiales;f__Xanthobacteraceae;g__Pseudolabrys;s__Pseudolabrys sp003152455
20120700_P3D_124	4-hydroxybenzoate conversion to benzoyl-CoA (anoxic)	1	polyphenols	phenolic_acids	hydroxybenzoic_acids	4-hydroxybenzoic_acid	anoxic	d__Bacteria;p__Proteobacteria;c__Alphaproteobacteria;o__Rhizobiales;f__Beijerinckiaceae;g__;s__
20120700_P3D_32	4-hydroxybenzoate conversion to benzoyl-CoA (anoxic)	1	polyphenols	phenolic_acids	hydroxybenzoic_acids	4-hydroxybenzoic_acid	anoxic	d__Bacteria;p__Actinobacteriota;c__Thermoleophilia;o__Miltoncostaeales;f__Miltoncostaeaceae;g__Ga0077560;s__
20120700_P3D_87	4-hydroxybenzoate conversion to benzoyl-CoA (anoxic)	1	polyphenols	phenolic_acids	hydroxybenzoic_acids	4-hydroxybenzoic_acid	anoxic	d__Bacteria;p__Proteobacteria;c__Alphaproteobacteria;o__Rhizobiales;f__Xanthobacteraceae;g__BOG-931;s__
20150700_E23_7	4-hydroxybenzoate conversion to benzoyl-CoA (anoxic)	1	polyphenols	phenolic_acids	hydroxybenzoic_acids	4-hydroxybenzoic_acid	anoxic	d__Bacteria;p__Proteobacteria;c__Alphaproteobacteria;o__Rhizobiales;f__Beijerinckiaceae;g__Rhodoblastus;s__
20160700_S14_9	4-hydroxybenzoate conversion to benzoyl-CoA (anoxic)	1	polyphenols	phenolic_acids	hydroxybenzoic_acids	4-hydroxybenzoic_acid	anoxic	d__Bacteria;p__Proteobacteria;c__Gammaproteobacteria;o__Steroidobacterales;f__Steroidobacteraceae;g__Bog-1198;s__
Bog.Unlabelled.R3.T1.F3.trimmomatic.metaspades_bin.134_78.37_6.24	4-hydroxybenzoate conversion to benzoyl-CoA (anoxic)	1	polyphenols	phenolic_acids	hydroxybenzoic_acids	4-hydroxybenzoic_acid	anoxic	d__Bacteria;p__Proteobacteria;c__Alphaproteobacteria;o__Rhizobiales;f__Beijerinckiaceae;g__Roseiarcus;s__
PLBP01	4-hydroxybenzoate conversion to benzoyl-CoA (anoxic)	1	polyphenols	phenolic_acids	hydroxybenzoic_acids	4-hydroxybenzoic_acid	anoxic	d__Bacteria;p__Proteobacteria;c__Alphaproteobacteria;o__Rhizobiales;f__Xanthobacteraceae;g__Palsa-892;s__Palsa-892 sp003135415
PLTJ01	4-hydroxybenzoate conversion to benzoyl-CoA (anoxic)	1	polyphenols	phenolic_acids	hydroxybenzoic_acids	4-hydroxybenzoic_acid	anoxic	d__Bacteria;p__Proteobacteria;c__Alphaproteobacteria;o__Acetobacterales;f__Acetobacteraceae;g__BOG-930;s__BOG-930 sp003164455
20110600_P1D_1	4-Hydroxyphenylacetate conversion to Homoprotocatechuic Acid (oxic)	1	polyphenols	phenolic_acids	hydroxyphenylacetic_acids	4-hydroxyphenylacetic_acid	oxic	d__Bacteria;p__Proteobacteria;c__Alphaproteobacteria;o__Rhizobiales;f__Xanthobacteraceae;g__BOG-931;s__
20110600_P1M_21	4-Hydroxyphenylacetate conversion to Homoprotocatechuic Acid (oxic)	1	polyphenols	phenolic_acids	hydroxyphenylacetic_acids	4-hydroxyphenylacetic_acid	oxic	d__Bacteria;p__Desulfobacterota_B;c__Binatia;o__Binatales;f__Binataceae;g__Binatus;s__Binatus sp003161515
20110600_P2S_3	4-Hydroxyphenylacetate conversion to Homoprotocatechuic Acid (oxic)	1	polyphenols	phenolic_acids	hydroxyphenylacetic_acids	4-hydroxyphenylacetic_acid	oxic	d__Bacteria;p__Acidobacteriota;c__Acidobacteriae;o__Acidobacteriales;f__Acidobacteriaceae;g__;s__
20110600_P3S_9	4-Hydroxyphenylacetate conversion to Homoprotocatechuic Acid (oxic)	1	polyphenols	phenolic_acids	hydroxyphenylacetic_acids	4-hydroxyphenylacetic_acid	oxic	d__Bacteria;p__Actinobacteriota;c__Thermoleophilia;o__Solirubrobacterales;f__Solirubrobacteraceae;g__Palsa-465;s__
20110600_S1S_4	4-Hydroxyphenylacetate conversion to Homoprotocatechuic Acid (oxic)	1	polyphenols	phenolic_acids	hydroxyphenylacetic_acids	4-hydroxyphenylacetic_acid	oxic	d__Bacteria;p__Acidobacteriota;c__Acidobacteriae;o__Bryobacterales;f__Bryobacteraceae;g__Bog-105;s__Bog-105 sp003169195
20110700_P1M_3	4-Hydroxyphenylacetate conversion to Homoprotocatechuic Acid (oxic)	1	polyphenols	phenolic_acids	hydroxyphenylacetic_acids	4-hydroxyphenylacetic_acid	oxic	d__Bacteria;p__Actinobacteriota;c__Actinomycetia;o__Streptosporangiales;f__Streptosporangiaceae;g__Palsa-504;s__
20110700_P1S_12	4-Hydroxyphenylacetate conversion to Homoprotocatechuic Acid (oxic)	1	polyphenols	phenolic_acids	hydroxyphenylacetic_acids	4-hydroxyphenylacetic_acid	oxic	d__Bacteria;p__Acidobacteriota;c__Acidobacteriae;o__Bryobacterales;f__Bryobacteraceae;g__Bog-105;s__Bog-105 sp003167495
20110700_P3S_3	4-Hydroxyphenylacetate conversion to Homoprotocatechuic Acid (oxic)	1	polyphenols	phenolic_acids	hydroxyphenylacetic_acids	4-hydroxyphenylacetic_acid	oxic	d__Bacteria;p__Proteobacteria;c__Alphaproteobacteria;o__ATCC43930;f__Stellaceae;g__AP-15;s__
20110800_P1D_38	4-Hydroxyphenylacetate conversion to Homoprotocatechuic Acid (oxic)	1	polyphenols	phenolic_acids	hydroxyphenylacetic_acids	4-hydroxyphenylacetic_acid	oxic	d__Bacteria;p__Proteobacteria;c__Alphaproteobacteria;o__Rhizobiales;f__Xanthobacteraceae;g__Z2-YC6860;s__Z2-YC6860 sp003169835
20110800_P1M_20	4-Hydroxyphenylacetate conversion to Homoprotocatechuic Acid (oxic)	1	polyphenols	phenolic_acids	hydroxyphenylacetic_acids	4-hydroxyphenylacetic_acid	oxic	d__Bacteria;p__Proteobacteria;c__Alphaproteobacteria;o__ATCC43930;f__Stellaceae;g__AP-15;s__
20110800_P1M_21	4-Hydroxyphenylacetate conversion to Homoprotocatechuic Acid (oxic)	1	polyphenols	phenolic_acids	hydroxyphenylacetic_acids	4-hydroxyphenylacetic_acid	oxic	d__Bacteria;p__Proteobacteria;c__Alphaproteobacteria;o__Rhizobiales;f__Xanthobacteraceae;g__PALSA-894;s__PALSA-894 sp003140315
20110800_P3S_8	4-Hydroxyphenylacetate conversion to Homoprotocatechuic Acid (oxic)	1	polyphenols	phenolic_acids	hydroxyphenylacetic_acids	4-hydroxyphenylacetic_acid	oxic	d__Bacteria;p__Actinobacteriota;c__Actinomycetia;o__Streptosporangiales;f__Streptosporangiaceae;g__Palsa-504;s__Palsa-504 sp003140115
20110800_S2M_9	4-Hydroxyphenylacetate conversion to Homoprotocatechuic Acid (oxic)	1	polyphenols	phenolic_acids	hydroxyphenylacetic_acids	4-hydroxyphenylacetic_acid	oxic	d__Bacteria;p__Proteobacteria;c__Gammaproteobacteria;o__Steroidobacterales;f__Steroidobacteraceae;g__Bog-1198;s__Bog-1198 sp003164785
20110800_S3S_13	4-Hydroxyphenylacetate conversion to Homoprotocatechuic Acid (oxic)	1	polyphenols	phenolic_acids	hydroxyphenylacetic_acids	4-hydroxyphenylacetic_acid	oxic	d__Bacteria;p__Proteobacteria;c__Gammaproteobacteria;o__Steroidobacterales;f__Steroidobacteraceae;g__;s__
20110800_S3S_21	4-Hydroxyphenylacetate conversion to Homoprotocatechuic Acid (oxic)	1	polyphenols	phenolic_acids	hydroxyphenylacetic_acids	4-hydroxyphenylacetic_acid	oxic	d__Bacteria;p__Proteobacteria;c__Gammaproteobacteria;o__Steroidobacterales;f__Steroidobacteraceae;g__Bog-1198;s__
20110800_S3S_28	4-Hydroxyphenylacetate conversion to Homoprotocatechuic Acid (oxic)	1	polyphenols	phenolic_acids	hydroxyphenylacetic_acids	4-hydroxyphenylacetic_acid	oxic	d__Bacteria;p__Proteobacteria;c__Alphaproteobacteria;o__Acetobacterales;f__Acetobacteraceae;g__PALSA-911;s__
20111000_P2D_3	4-Hydroxyphenylacetate conversion to Homoprotocatechuic Acid (oxic)	1	polyphenols	phenolic_acids	hydroxyphenylacetic_acids	4-hydroxyphenylacetic_acid	oxic	d__Bacteria;p__Desulfobacterota_B;c__Binatia;o__Binatales;f__Binataceae;g__Binatus;s__Binatus sp003135135
20111000_P3M_37	4-Hydroxyphenylacetate conversion to Homoprotocatechuic Acid (oxic)	1	polyphenols	phenolic_acids	hydroxyphenylacetic_acids	4-hydroxyphenylacetic_acid	oxic	d__Bacteria;p__Chloroflexota;c__Anaerolineae;o__Anaerolineales;f__UBA6663;g__;s__
20111000_P3M_5	4-Hydroxyphenylacetate conversion to Homoprotocatechuic Acid (oxic)	1	polyphenols	phenolic_acids	hydroxyphenylacetic_acids	4-hydroxyphenylacetic_acid	oxic	d__Bacteria;p__Desulfobacterota_B;c__Binatia;o__Binatales;f__Binataceae;g__Binatus;s__Binatus sp003135855
20111000_S2M_4	4-Hydroxyphenylacetate conversion to Homoprotocatechuic Acid (oxic)	1	polyphenols	phenolic_acids	hydroxyphenylacetic_acids	4-hydroxyphenylacetic_acid	oxic	d__Bacteria;p__Proteobacteria;c__Gammaproteobacteria;o__Steroidobacterales;f__Steroidobacteraceae;g__Bog-1198;s__Bog-1198 sp003134045
20111000_S3M_6	4-Hydroxyphenylacetate conversion to Homoprotocatechuic Acid (oxic)	1	polyphenols	phenolic_acids	hydroxyphenylacetic_acids	4-hydroxyphenylacetic_acid	oxic	d__Bacteria;p__Proteobacteria;c__Gammaproteobacteria;o__Steroidobacterales;f__Steroidobacteraceae;g__Bog-1198;s__
20111000_S3S_11	4-Hydroxyphenylacetate conversion to Homoprotocatechuic Acid (oxic)	1	polyphenols	phenolic_acids	hydroxyphenylacetic_acids	4-hydroxyphenylacetic_acid	oxic	d__Bacteria;p__Proteobacteria;c__Gammaproteobacteria;o__Steroidobacterales;f__Steroidobacteraceae;g__Bog-1198;s__
20111000_S3S_5	4-Hydroxyphenylacetate conversion to Homoprotocatechuic Acid (oxic)	1	polyphenols	phenolic_acids	hydroxyphenylacetic_acids	4-hydroxyphenylacetic_acid	oxic	d__Bacteria;p__Proteobacteria;c__Alphaproteobacteria;o__Acetobacterales;f__Acetobacteraceae;g__BOG-908;s__BOG-908 sp003133065
20111000_S3S_8	4-Hydroxyphenylacetate conversion to Homoprotocatechuic Acid (oxic)	1	polyphenols	phenolic_acids	hydroxyphenylacetic_acids	4-hydroxyphenylacetic_acid	oxic	d__Bacteria;p__Eremiobacterota;c__Eremiobacteria;o__Baltobacterales;f__Baltobacteraceae;g__Velthaea;s__
20120500_P13_5	4-Hydroxyphenylacetate conversion to Homoprotocatechuic Acid (oxic)	1	polyphenols	phenolic_acids	hydroxyphenylacetic_acids	4-hydroxyphenylacetic_acid	oxic	d__Bacteria;p__Acidobacteriota;c__Acidobacteriae;o__Bryobacterales;f__Bryobacteraceae;g__Palsa-89;s__Palsa-89 sp003132905
20120500_P15_1	4-Hydroxyphenylacetate conversion to Homoprotocatechuic Acid (oxic)	1	polyphenols	phenolic_acids	hydroxyphenylacetic_acids	4-hydroxyphenylacetic_acid	oxic	d__Bacteria;p__Acidobacteriota;c__Acidobacteriae;o__Acidobacteriales;f__SbA1;g__PALSA-270;s__PALSA-270 sp003132825
20120500_P34_3	4-Hydroxyphenylacetate conversion to Homoprotocatechuic Acid (oxic)	1	polyphenols	phenolic_acids	hydroxyphenylacetic_acids	4-hydroxyphenylacetic_acid	oxic	d__Bacteria;p__Eremiobacterota;c__Eremiobacteria;o__Baltobacterales;f__Baltobacteraceae;g__Elarobacter;s__Elarobacter winogradskyi
20120600_S2D_17	4-Hydroxyphenylacetate conversion to Homoprotocatechuic Acid (oxic)	1	polyphenols	phenolic_acids	hydroxyphenylacetic_acids	4-hydroxyphenylacetic_acid	oxic	d__Bacteria;p__Actinobacteriota;c__Acidimicrobiia;o__Acidimicrobiales;f__RAAP-2;g__RAAP-2;s__RAAP-2 sp003141095
20120700_P2M_1	4-Hydroxyphenylacetate conversion to Homoprotocatechuic Acid (oxic)	1	polyphenols	phenolic_acids	hydroxyphenylacetic_acids	4-hydroxyphenylacetic_acid	oxic	d__Bacteria;p__Proteobacteria;c__Alphaproteobacteria;o__Rhizobiales;f__Xanthobacteraceae;g__BOG-931;s__
20120700_P3D_132	4-Hydroxyphenylacetate conversion to Homoprotocatechuic Acid (oxic)	1	polyphenols	phenolic_acids	hydroxyphenylacetic_acids	4-hydroxyphenylacetic_acid	oxic	d__Bacteria;p__Proteobacteria;c__Alphaproteobacteria;o__Rhizobiales;f__Kaistiaceae;g__Bauldia;s__
20120700_P3D_2	4-Hydroxyphenylacetate conversion to Homoprotocatechuic Acid (oxic)	1	polyphenols	phenolic_acids	hydroxyphenylacetic_acids	4-hydroxyphenylacetic_acid	oxic	d__Bacteria;p__Desulfobacterota_B;c__Binatia;o__Binatales;f__Binataceae;g__Binatus;s__
20120700_P3D_34	4-Hydroxyphenylacetate conversion to Homoprotocatechuic Acid (oxic)	1	polyphenols	phenolic_acids	hydroxyphenylacetic_acids	4-hydroxyphenylacetic_acid	oxic	d__Bacteria;p__Proteobacteria;c__Alphaproteobacteria;o__Reyranellales;f__Reyranellaceae;g__Reyranella;s__Reyranella sp003153415
20120700_P3D_38	4-Hydroxyphenylacetate conversion to Homoprotocatechuic Acid (oxic)	1	polyphenols	phenolic_acids	hydroxyphenylacetic_acids	4-hydroxyphenylacetic_acid	oxic	d__Bacteria;p__Actinobacteriota;c__Thermoleophilia;o__Solirubrobacterales;f__Solirubrobacteraceae;g__Palsa-465;s__
20120700_P3D_50	4-Hydroxyphenylacetate conversion to Homoprotocatechuic Acid (oxic)	1	polyphenols	phenolic_acids	hydroxyphenylacetic_acids	4-hydroxyphenylacetic_acid	oxic	d__Bacteria;p__Acidobacteriota;c__Acidobacteriae;o__Bryobacterales;f__Bryobacteraceae;g__Palsa-89;s__
20120700_P3D_74	4-Hydroxyphenylacetate conversion to Homoprotocatechuic Acid (oxic)	1	polyphenols	phenolic_acids	hydroxyphenylacetic_acids	4-hydroxyphenylacetic_acid	oxic	d__Bacteria;p__Proteobacteria;c__Alphaproteobacteria;o__ATCC43930;f__Stellaceae;g__;s__
20120700_P3D_75	4-Hydroxyphenylacetate conversion to Homoprotocatechuic Acid (oxic)	1	polyphenols	phenolic_acids	hydroxyphenylacetic_acids	4-hydroxyphenylacetic_acid	oxic	d__Bacteria;p__Proteobacteria;c__Alphaproteobacteria;o__Caulobacterales;f__Caulobacteraceae;g__BOG-935;s__
20120700_P3D_84	4-Hydroxyphenylacetate conversion to Homoprotocatechuic Acid (oxic)	1	polyphenols	phenolic_acids	hydroxyphenylacetic_acids	4-hydroxyphenylacetic_acid	oxic	d__Bacteria;p__Actinobacteriota;c__Thermoleophilia;o__Solirubrobacterales;f__Solirubrobacteraceae;g__Palsa-513;s__
20120700_P3D_87	4-Hydroxyphenylacetate conversion to Homoprotocatechuic Acid (oxic)	1	polyphenols	phenolic_acids	hydroxyphenylacetic_acids	4-hydroxyphenylacetic_acid	oxic	d__Bacteria;p__Proteobacteria;c__Alphaproteobacteria;o__Rhizobiales;f__Xanthobacteraceae;g__BOG-931;s__
20120700_P3S_1	4-Hydroxyphenylacetate conversion to Homoprotocatechuic Acid (oxic)	1	polyphenols	phenolic_acids	hydroxyphenylacetic_acids	4-hydroxyphenylacetic_acid	oxic	d__Bacteria;p__Proteobacteria;c__Alphaproteobacteria;o__Rhizobiales;f__Beijerinckiaceae;g__Roseiarcus;s__Roseiarcus sp003164825
20120700_S1D_33	4-Hydroxyphenylacetate conversion to Homoprotocatechuic Acid (oxic)	1	polyphenols	phenolic_acids	hydroxyphenylacetic_acids	4-hydroxyphenylacetic_acid	oxic	d__Bacteria;p__Acidobacteriota;c__Acidobacteriae;o__Bryobacterales;f__Bryobacteraceae;g__;s__
20120700_S1D_69	4-Hydroxyphenylacetate conversion to Homoprotocatechuic Acid (oxic)	1	polyphenols	phenolic_acids	hydroxyphenylacetic_acids	4-hydroxyphenylacetic_acid	oxic	d__Bacteria;p__Eremiobacterota;c__Eremiobacteria;o__Baltobacterales;f__Baltobacteraceae;g__Lustribacter;s__
20120700_S1D_87	4-Hydroxyphenylacetate conversion to Homoprotocatechuic Acid (oxic)	1	polyphenols	phenolic_acids	hydroxyphenylacetic_acids	4-hydroxyphenylacetic_acid	oxic	d__Bacteria;p__Proteobacteria;c__Alphaproteobacteria;o__Rhizobiales;f__Xanthobacteraceae;g__BOG-931;s__BOG-931 sp003164375
20120700_S1D_95	4-Hydroxyphenylacetate conversion to Homoprotocatechuic Acid (oxic)	1	polyphenols	phenolic_acids	hydroxyphenylacetic_acids	4-hydroxyphenylacetic_acid	oxic	d__Bacteria;p__Proteobacteria;c__Alphaproteobacteria;o__Acetobacterales;f__Acetobacteraceae;g__BOG-934;s__BOG-934 sp003164305
20130700_P1Y_8	4-Hydroxyphenylacetate conversion to Homoprotocatechuic Acid (oxic)	1	polyphenols	phenolic_acids	hydroxyphenylacetic_acids	4-hydroxyphenylacetic_acid	oxic	d__Bacteria;p__Proteobacteria;c__Alphaproteobacteria;o__Acetobacterales;f__Acetobacteraceae;g__Palsa-883;s__
20130700_S3M_11	4-Hydroxyphenylacetate conversion to Homoprotocatechuic Acid (oxic)	1	polyphenols	phenolic_acids	hydroxyphenylacetic_acids	4-hydroxyphenylacetic_acid	oxic	d__Bacteria;p__Actinobacteriota;c__Actinomycetia;o__Streptosporangiales;f__Streptosporangiaceae;g__Palsa-504;s__
20140700_S21_17	4-Hydroxyphenylacetate conversion to Homoprotocatechuic Acid (oxic)	1	polyphenols	phenolic_acids	hydroxyphenylacetic_acids	4-hydroxyphenylacetic_acid	oxic	d__Bacteria;p__Eremiobacterota;c__Eremiobacteria;o__Baltobacterales;f__Baltobacteraceae;g__Lustribacter;s__Lustribacter telmatis
20140700_S21_6	4-Hydroxyphenylacetate conversion to Homoprotocatechuic Acid (oxic)	1	polyphenols	phenolic_acids	hydroxyphenylacetic_acids	4-hydroxyphenylacetic_acid	oxic	d__Bacteria;p__Proteobacteria;c__Alphaproteobacteria;o__Rhizobiales;f__Xanthobacteraceae;g__BOG-931;s__
20140700_S33_15	4-Hydroxyphenylacetate conversion to Homoprotocatechuic Acid (oxic)	1	polyphenols	phenolic_acids	hydroxyphenylacetic_acids	4-hydroxyphenylacetic_acid	oxic	d__Bacteria;p__Proteobacteria;c__Gammaproteobacteria;o__Steroidobacterales;f__Steroidobacteraceae;g__FEN-1191;s__
20150700_P15_1	4-Hydroxyphenylacetate conversion to Homoprotocatechuic Acid (oxic)	1	polyphenols	phenolic_acids	hydroxyphenylacetic_acids	4-hydroxyphenylacetic_acid	oxic	d__Bacteria;p__Eremiobacterota;c__Eremiobacteria;o__Baltobacterales;f__Baltobacteraceae;g__Lustribacter;s__
20150700_P23_7	4-Hydroxyphenylacetate conversion to Homoprotocatechuic Acid (oxic)	1	polyphenols	phenolic_acids	hydroxyphenylacetic_acids	4-hydroxyphenylacetic_acid	oxic	d__Bacteria;p__Proteobacteria;c__Alphaproteobacteria;o__Rhizobiales;f__Xanthobacteraceae;g__BOG-931;s__
20150700_S21_9	4-Hydroxyphenylacetate conversion to Homoprotocatechuic Acid (oxic)	1	polyphenols	phenolic_acids	hydroxyphenylacetic_acids	4-hydroxyphenylacetic_acid	oxic	d__Bacteria;p__Proteobacteria;c__Alphaproteobacteria;o__Acetobacterales;f__Acetobacteraceae;g__Rhodopila;s__
20150700_S23_2	4-Hydroxyphenylacetate conversion to Homoprotocatechuic Acid (oxic)	1	polyphenols	phenolic_acids	hydroxyphenylacetic_acids	4-hydroxyphenylacetic_acid	oxic	d__Bacteria;p__Proteobacteria;c__Gammaproteobacteria;o__Steroidobacterales;f__Steroidobacteraceae;g__FEN-1191;s__
20160700_P15_15	4-Hydroxyphenylacetate conversion to Homoprotocatechuic Acid (oxic)	1	polyphenols	phenolic_acids	hydroxyphenylacetic_acids	4-hydroxyphenylacetic_acid	oxic	d__Bacteria;p__Proteobacteria;c__Alphaproteobacteria;o__ATCC43930;f__Stellaceae;g__REEB95;s__
20160700_S14_9	4-Hydroxyphenylacetate conversion to Homoprotocatechuic Acid (oxic)	1	polyphenols	phenolic_acids	hydroxyphenylacetic_acids	4-hydroxyphenylacetic_acid	oxic	d__Bacteria;p__Proteobacteria;c__Gammaproteobacteria;o__Steroidobacterales;f__Steroidobacteraceae;g__Bog-1198;s__
20160700_S23_8	4-Hydroxyphenylacetate conversion to Homoprotocatechuic Acid (oxic)	1	polyphenols	phenolic_acids	hydroxyphenylacetic_acids	4-hydroxyphenylacetic_acid	oxic	d__Bacteria;p__Proteobacteria;c__Gammaproteobacteria;o__Steroidobacterales;f__Steroidobacteraceae;g__Bog-1198;s__
20160700_S33_6	4-Hydroxyphenylacetate conversion to Homoprotocatechuic Acid (oxic)	1	polyphenols	phenolic_acids	hydroxyphenylacetic_acids	4-hydroxyphenylacetic_acid	oxic	d__Bacteria;p__Proteobacteria;c__Gammaproteobacteria;o__Steroidobacterales;f__Steroidobacteraceae;g__FEN-1191;s__
20170700_S33_24	4-Hydroxyphenylacetate conversion to Homoprotocatechuic Acid (oxic)	1	polyphenols	phenolic_acids	hydroxyphenylacetic_acids	4-hydroxyphenylacetic_acid	oxic	d__Bacteria;p__Proteobacteria;c__Alphaproteobacteria;o__Acetobacterales;f__Acetobacteraceae;g__Palsa-883;s__
20170700_S35_14	4-Hydroxyphenylacetate conversion to Homoprotocatechuic Acid (oxic)	1	polyphenols	phenolic_acids	hydroxyphenylacetic_acids	4-hydroxyphenylacetic_acid	oxic	d__Bacteria;p__Proteobacteria;c__Alphaproteobacteria;o__Rhizobiales;f__Xanthobacteraceae;g__Afipia;s__Afipia birgiae
3300037138_9	4-Hydroxyphenylacetate conversion to Homoprotocatechuic Acid (oxic)	1	polyphenols	phenolic_acids	hydroxyphenylacetic_acids	4-hydroxyphenylacetic_acid	oxic	d__Bacteria;p__Desulfobacterota_B;c__Binatia;o__Binatales;f__Binataceae;g__DTIX01;s__
3300037180_6	4-Hydroxyphenylacetate conversion to Homoprotocatechuic Acid (oxic)	1	polyphenols	phenolic_acids	hydroxyphenylacetic_acids	4-hydroxyphenylacetic_acid	oxic	d__Bacteria;p__Verrucomicrobiota;c__Verrucomicrobiae;o__Opitutales;f__Opitutaceae;g__Palsa-1447;s__Palsa-1447 sp003168315
Bog.Labelled.R3.T1.F3.trimmomatic.megahit_bin.44_93.46_0.05	4-Hydroxyphenylacetate conversion to Homoprotocatechuic Acid (oxic)	1	polyphenols	phenolic_acids	hydroxyphenylacetic_acids	4-hydroxyphenylacetic_acid	oxic	d__Bacteria;p__Proteobacteria;c__Alphaproteobacteria;o__Acetobacterales;f__Acetobacteraceae;g__Acidocella;s__
Bog.None.R2.T0.JGI.BFC.metaspades_bin.201_94.78_1.81	4-Hydroxyphenylacetate conversion to Homoprotocatechuic Acid (oxic)	1	polyphenols	phenolic_acids	hydroxyphenylacetic_acids	4-hydroxyphenylacetic_acid	oxic	d__Bacteria;p__Acidobacteriota;c__Acidobacteriae;o__Bryobacterales;f__Bryobacteraceae;g__Bog-105;s__
Bog.None.R2.T0.trimmomatic.megahit_bin.272_80.28_7.13	4-Hydroxyphenylacetate conversion to Homoprotocatechuic Acid (oxic)	1	polyphenols	phenolic_acids	hydroxyphenylacetic_acids	4-hydroxyphenylacetic_acid	oxic	d__Bacteria;p__Acidobacteriota;c__Acidobacteriae;o__Bryobacterales;f__Bryobacteraceae;g__Bog-105;s__
Bog.None.R2.T0.trimmomatic.megahit_bin.358_96.68_6.10	4-Hydroxyphenylacetate conversion to Homoprotocatechuic Acid (oxic)	1	polyphenols	phenolic_acids	hydroxyphenylacetic_acids	4-hydroxyphenylacetic_acid	oxic	d__Bacteria;p__Proteobacteria;c__Gammaproteobacteria;o__Steroidobacterales;f__Steroidobacteraceae;g__Bog-1198;s__
Bog.None.R3.T0.trimmomatic.megahit_bin.383_96.18_3.47	4-Hydroxyphenylacetate conversion to Homoprotocatechuic Acid (oxic)	1	polyphenols	phenolic_acids	hydroxyphenylacetic_acids	4-hydroxyphenylacetic_acid	oxic	d__Bacteria;p__Proteobacteria;c__Gammaproteobacteria;o__Steroidobacterales;f__Steroidobacteraceae;g__Bog-1198;s__Bog-1198 sp003137095
Bog.None.R3.T0.trimmomatic.megahit_bin.399_80.28_6.52	4-Hydroxyphenylacetate conversion to Homoprotocatechuic Acid (oxic)	1	polyphenols	phenolic_acids	hydroxyphenylacetic_acids	4-hydroxyphenylacetic_acid	oxic	d__Bacteria;p__Acidobacteriota;c__Acidobacteriae;o__Bryobacterales;f__Bryobacteraceae;g__Palsa-187;s__
Bog.None.R3.T0.trimmomatic.megahit_bin.55_94.74_3.88	4-Hydroxyphenylacetate conversion to Homoprotocatechuic Acid (oxic)	1	polyphenols	phenolic_acids	hydroxyphenylacetic_acids	4-hydroxyphenylacetic_acid	oxic	d__Bacteria;p__Actinobacteriota;c__Thermoleophilia;o__UBA2241;f__UBA2241;g__Bog-752;s__
Bog.Unlabelled.R1.T1.F1.JGI.BFC.metaspades_bin.7_97.93_0.48	4-Hydroxyphenylacetate conversion to Homoprotocatechuic Acid (oxic)	1	polyphenols	phenolic_acids	hydroxyphenylacetic_acids	4-hydroxyphenylacetic_acid	oxic	d__Bacteria;p__Proteobacteria;c__Gammaproteobacteria;o__Burkholderiales;f__Burkholderiaceae;g__Herbaspirillum;s__
Bog.Unlabelled.R1.T3.F3.trimmomatic.metaspades_bin.65_71.70_0.05	4-Hydroxyphenylacetate conversion to Homoprotocatechuic Acid (oxic)	1	polyphenols	phenolic_acids	hydroxyphenylacetic_acids	4-hydroxyphenylacetic_acid	oxic	d__Bacteria;p__Acidobacteriota;c__Acidobacteriae;o__Acidobacteriales;f__Acidobacteriaceae;g__Terracidiphilus;s__
Bog.Unlabelled.R2.T3.F3.trimmomatic.metaspades_bin.116_93.32_2.25	4-Hydroxyphenylacetate conversion to Homoprotocatechuic Acid (oxic)	1	polyphenols	phenolic_acids	hydroxyphenylacetic_acids	4-hydroxyphenylacetic_acid	oxic	d__Bacteria;p__Proteobacteria;c__Alphaproteobacteria;o__Acetobacterales;f__Acetobacteraceae;g__UBA6159;s__
Bog.Unlabelled.R3.T1.F3.JGI.BFC.metaspades_bin.11_87.40_5.27	4-Hydroxyphenylacetate conversion to Homoprotocatechuic Acid (oxic)	1	polyphenols	phenolic_acids	hydroxyphenylacetic_acids	4-hydroxyphenylacetic_acid	oxic	d__Bacteria;p__Proteobacteria;c__Gammaproteobacteria;o__Steroidobacterales;f__Steroidobacteraceae;g__FEN-1191;s__
Bog.Unlabelled.R3.T1.F3.JGI.BFC.metaspades_bin.133_95.29_6.77	4-Hydroxyphenylacetate conversion to Homoprotocatechuic Acid (oxic)	1	polyphenols	phenolic_acids	hydroxyphenylacetic_acids	4-hydroxyphenylacetic_acid	oxic	d__Bacteria;p__Proteobacteria;c__Alphaproteobacteria;o__Rhizobiales;f__Xanthobacteraceae;g__Bradyrhizobium;s__
Bog.Unlabelled.R3.T1.F3.JGI.BFC.metaspades_bin.75_99.00_0.81	4-Hydroxyphenylacetate conversion to Homoprotocatechuic Acid (oxic)	1	polyphenols	phenolic_acids	hydroxyphenylacetic_acids	4-hydroxyphenylacetic_acid	oxic	d__Bacteria;p__Proteobacteria;c__Alphaproteobacteria;o__Sphingomonadales;f__Sphingomonadaceae;g__Novosphingobium;s__Novosphingobium sp001519055
Bog.Unlabelled.R3.T1.F3.trimmomatic.metaspades_bin.150_70.93_7.86	4-Hydroxyphenylacetate conversion to Homoprotocatechuic Acid (oxic)	1	polyphenols	phenolic_acids	hydroxyphenylacetic_acids	4-hydroxyphenylacetic_acid	oxic	d__Bacteria;p__Proteobacteria;c__Alphaproteobacteria;o__Rhizobiales;f__Xanthobacteraceae;g__Bradyrhizobium;s__
Bog.Unlabelled.R3.T2.F1.trimmomatic.metaspades_bin.139_76.75_2.07	4-Hydroxyphenylacetate conversion to Homoprotocatechuic Acid (oxic)	1	polyphenols	phenolic_acids	hydroxyphenylacetic_acids	4-hydroxyphenylacetic_acid	oxic	d__Bacteria;p__Proteobacteria;c__Gammaproteobacteria;o__Burkholderiales;f__Burkholderiaceae;g__Herbaspirillum;s__
Bog.Unlabelled.R3.T3.F3.JGI.BFC.metaspades_bin.22_74.64_1.66	4-Hydroxyphenylacetate conversion to Homoprotocatechuic Acid (oxic)	1	polyphenols	phenolic_acids	hydroxyphenylacetic_acids	4-hydroxyphenylacetic_acid	oxic	d__Bacteria;p__Proteobacteria;c__Alphaproteobacteria;o__Acetobacterales;f__Acetobacteraceae;g__CAJCJG01;s__
Bog.Unlabelled.R3.T3.F3.trimmomatic.metaspades_bin.162_74.65_1.37	4-Hydroxyphenylacetate conversion to Homoprotocatechuic Acid (oxic)	1	polyphenols	phenolic_acids	hydroxyphenylacetic_acids	4-hydroxyphenylacetic_acid	oxic	d__Bacteria;p__Proteobacteria;c__Alphaproteobacteria;o__Reyranellales;f__Reyranellaceae;g__Reyranella;s__
Fen.Unlabelled.R1.T2.F2.trimmomatic.metaspades_bin.7_84.67_0.88	4-Hydroxyphenylacetate conversion to Homoprotocatechuic Acid (oxic)	1	polyphenols	phenolic_acids	hydroxyphenylacetic_acids	4-hydroxyphenylacetic_acid	oxic	d__Bacteria;p__Proteobacteria;c__Gammaproteobacteria;o__Pseudomonadales;f__Pseudomonadaceae;g__Pseudomonas_E;s__
Palsa.Labelled.R1.T1.F3.trimmomatic.metaspades_bin.56_91.47_0.17	4-Hydroxyphenylacetate conversion to Homoprotocatechuic Acid (oxic)	1	polyphenols	phenolic_acids	hydroxyphenylacetic_acids	4-hydroxyphenylacetic_acid	oxic	d__Bacteria;p__Actinobacteriota;c__Thermoleophilia;o__Solirubrobacterales;f__Solirubrobacteraceae;g__Palsa-465;s__
Palsa.Labelled.R3.T1.F3.JGI.BFC.metaspades_bin.75_85.15_2.19	4-Hydroxyphenylacetate conversion to Homoprotocatechuic Acid (oxic)	1	polyphenols	phenolic_acids	hydroxyphenylacetic_acids	4-hydroxyphenylacetic_acid	oxic	d__Bacteria;p__Actinobacteriota;c__Thermoleophilia;o__Solirubrobacterales;f__Solirubrobacteraceae;g__Palsa-465;s__
Palsa.None.R2.T0.JGI.BFC.metaspades_bin.146_89.53_8.55	4-Hydroxyphenylacetate conversion to Homoprotocatechuic Acid (oxic)	1	polyphenols	phenolic_acids	hydroxyphenylacetic_acids	4-hydroxyphenylacetic_acid	oxic	d__Bacteria;p__Acidobacteriota;c__Acidobacteriae;o__Acidoferrales;f__UBA7541;g__;s__
Palsa.None.R2.T0.JGI.BFC.metaspades_bin.148_86.97_6.42	4-Hydroxyphenylacetate conversion to Homoprotocatechuic Acid (oxic)	1	polyphenols	phenolic_acids	hydroxyphenylacetic_acids	4-hydroxyphenylacetic_acid	oxic	d__Bacteria;p__Desulfobacterota_B;c__Binatia;o__Binatales;f__Binataceae;g__;s__
Palsa.None.R2.T0.JGI.BFC.metaspades_bin.21_97.13_1.25	4-Hydroxyphenylacetate conversion to Homoprotocatechuic Acid (oxic)	1	polyphenols	phenolic_acids	hydroxyphenylacetic_acids	4-hydroxyphenylacetic_acid	oxic	d__Bacteria;p__Proteobacteria;c__Gammaproteobacteria;o__Steroidobacterales;f__Steroidobacteraceae;g__Bog-1198;s__
Palsa.None.R2.T0.JGI.BFC.metaspades_bin.298_98.43_2.66	4-Hydroxyphenylacetate conversion to Homoprotocatechuic Acid (oxic)	1	polyphenols	phenolic_acids	hydroxyphenylacetic_acids	4-hydroxyphenylacetic_acid	oxic	d__Bacteria;p__Proteobacteria;c__Alphaproteobacteria;o__Rhizobiales;f__Beijerinckiaceae;g__Roseiarcus;s__
Palsa.None.R2.T0.JGI.BFC.metaspades_bin.307_94.82_5.10	4-Hydroxyphenylacetate conversion to Homoprotocatechuic Acid (oxic)	1	polyphenols	phenolic_acids	hydroxyphenylacetic_acids	4-hydroxyphenylacetic_acid	oxic	d__Bacteria;p__Proteobacteria;c__Alphaproteobacteria;o__Rhizobiales;f__Xanthobacteraceae;g__;s__
Palsa.None.R2.T0.JGI.BFC.metaspades_bin.320_77.36_1.34	4-Hydroxyphenylacetate conversion to Homoprotocatechuic Acid (oxic)	1	polyphenols	phenolic_acids	hydroxyphenylacetic_acids	4-hydroxyphenylacetic_acid	oxic	d__Bacteria;p__Proteobacteria;c__Alphaproteobacteria;o__Rhizobiales;f__Xanthobacteraceae;g__BOG-931;s__
Palsa.None.R2.T0.JGI.BFC.metaspades_bin.61_83.67_6.26	4-Hydroxyphenylacetate conversion to Homoprotocatechuic Acid (oxic)	1	polyphenols	phenolic_acids	hydroxyphenylacetic_acids	4-hydroxyphenylacetic_acid	oxic	d__Bacteria;p__Acidobacteriota;c__Acidobacteriae;o__Bryobacterales;f__Bryobacteraceae;g__Palsa-89;s__
Palsa.Unlabelled.R1.T2.F2.trimmomatic.metaspades_bin.31_96.00_1.80	4-Hydroxyphenylacetate conversion to Homoprotocatechuic Acid (oxic)	1	polyphenols	phenolic_acids	hydroxyphenylacetic_acids	4-hydroxyphenylacetic_acid	oxic	d__Bacteria;p__Proteobacteria;c__Gammaproteobacteria;o__Pseudomonadales;f__Pseudomonadaceae;g__Pseudomonas_E;s__
Palsa.Unlabelled.R1.T2.F3.trimmomatic.metaspades_bin.27_81.74_0.87	4-Hydroxyphenylacetate conversion to Homoprotocatechuic Acid (oxic)	1	polyphenols	phenolic_acids	hydroxyphenylacetic_acids	4-hydroxyphenylacetic_acid	oxic	d__Bacteria;p__Proteobacteria;c__Alphaproteobacteria;o__Acetobacterales;f__Acetobacteraceae;g__Palsa-883;s__
Palsa.Unlabelled.R1.T3.F2.trimmomatic.megahit_bin.36_77.59_1.72	4-Hydroxyphenylacetate conversion to Homoprotocatechuic Acid (oxic)	1	polyphenols	phenolic_acids	hydroxyphenylacetic_acids	4-hydroxyphenylacetic_acid	oxic	d__Bacteria;p__Proteobacteria;c__Gammaproteobacteria;o__Steroidobacterales;f__Steroidobacteraceae;g__;s__
Palsa.Unlabelled.R1.T3.F3.trimmomatic.metaspades_bin.77_83.91_2.81	4-Hydroxyphenylacetate conversion to Homoprotocatechuic Acid (oxic)	1	polyphenols	phenolic_acids	hydroxyphenylacetic_acids	4-hydroxyphenylacetic_acid	oxic	d__Bacteria;p__Proteobacteria;c__Alphaproteobacteria;o__Reyranellales;f__Reyranellaceae;g__Reyranella;s__
Palsa.Unlabelled.R1.T3.F3.trimmomatic.metaspades_bin.94_89.19_4.42	4-Hydroxyphenylacetate conversion to Homoprotocatechuic Acid (oxic)	1	polyphenols	phenolic_acids	hydroxyphenylacetic_acids	4-hydroxyphenylacetic_acid	oxic	d__Bacteria;p__Proteobacteria;c__Gammaproteobacteria;o__Steroidobacterales;f__Steroidobacteraceae;g__FEN-1191;s__
Palsa.Unlabelled.R2.T3.F3.JGI.BFC.metaspades_bin.189_99.25_4.26	4-Hydroxyphenylacetate conversion to Homoprotocatechuic Acid (oxic)	1	polyphenols	phenolic_acids	hydroxyphenylacetic_acids	4-hydroxyphenylacetic_acid	oxic	d__Bacteria;p__Proteobacteria;c__Alphaproteobacteria;o__Acetobacterales;f__Acetobacteraceae;g__CAJCJG01;s__
Palsa.Unlabelled.R2.T3.F3.JGI.BFC.metaspades_bin.203_90.06_2.84	4-Hydroxyphenylacetate conversion to Homoprotocatechuic Acid (oxic)	1	polyphenols	phenolic_acids	hydroxyphenylacetic_acids	4-hydroxyphenylacetic_acid	oxic	d__Bacteria;p__Proteobacteria;c__Gammaproteobacteria;o__Steroidobacterales;f__Steroidobacteraceae;g__FEN-1191;s__
Palsa.Unlabelled.R2.T3.F3.JGI.BFC.metaspades_bin.290_88.99_3.63	4-Hydroxyphenylacetate conversion to Homoprotocatechuic Acid (oxic)	1	polyphenols	phenolic_acids	hydroxyphenylacetic_acids	4-hydroxyphenylacetic_acid	oxic	d__Bacteria;p__Proteobacteria;c__Alphaproteobacteria;o__Caulobacterales;f__Caulobacteraceae;g__BOG-935;s__
Palsa.Unlabelled.R2.T3.F3.JGI.BFC.metaspades_bin.45_95.85_2.93	4-Hydroxyphenylacetate conversion to Homoprotocatechuic Acid (oxic)	1	polyphenols	phenolic_acids	hydroxyphenylacetic_acids	4-hydroxyphenylacetic_acid	oxic	d__Bacteria;p__Proteobacteria;c__Alphaproteobacteria;o__Rhodospirillales;f__Magnetospirillaceae;g__;s__
Palsa.Unlabelled.R2.T3.F3.trimmomatic.megahit_bin.177_70.33_7.55	4-Hydroxyphenylacetate conversion to Homoprotocatechuic Acid (oxic)	1	polyphenols	phenolic_acids	hydroxyphenylacetic_acids	4-hydroxyphenylacetic_acid	oxic	d__Bacteria;p__Proteobacteria;c__Gammaproteobacteria;o__Steroidobacterales;f__Steroidobacteraceae;g__13-2-20CM-66-19;s__
Palsa.Unlabelled.R2.T3.F3.trimmomatic.megahit_bin.241_91.03_4.38	4-Hydroxyphenylacetate conversion to Homoprotocatechuic Acid (oxic)	1	polyphenols	phenolic_acids	hydroxyphenylacetic_acids	4-hydroxyphenylacetic_acid	oxic	d__Bacteria;p__Proteobacteria;c__Gammaproteobacteria;o__Steroidobacterales;f__Steroidobacteraceae;g__FEN-1191;s__
Palsa.Unlabelled.R3.T3.F2.trimmomatic.metaspades_bin.113_71.00_8.58	4-Hydroxyphenylacetate conversion to Homoprotocatechuic Acid (oxic)	1	polyphenols	phenolic_acids	hydroxyphenylacetic_acids	4-hydroxyphenylacetic_acid	oxic	d__Bacteria;p__Acidobacteriota;c__Acidobacteriae;o__Acidobacteriales;f__Acidobacteriaceae;g__Granulicella_C;s__
Palsa.Unlabelled.R3.T3.F2.trimmomatic.metaspades_bin.58_71.79_7.57	4-Hydroxyphenylacetate conversion to Homoprotocatechuic Acid (oxic)	1	polyphenols	phenolic_acids	hydroxyphenylacetic_acids	4-hydroxyphenylacetic_acid	oxic	d__Bacteria;p__Proteobacteria;c__Gammaproteobacteria;o__Steroidobacterales;f__Steroidobacteraceae;g__Bog-1198;s__
Palsa.Unlabelled.R3.T3.F3.trimmomatic.megahit_bin.54_78.93_5.43	4-Hydroxyphenylacetate conversion to Homoprotocatechuic Acid (oxic)	1	polyphenols	phenolic_acids	hydroxyphenylacetic_acids	4-hydroxyphenylacetic_acid	oxic	d__Bacteria;p__Proteobacteria;c__Alphaproteobacteria;o__Caulobacterales;f__Caulobacteraceae;g__BOG-935;s__
PKXJ01	4-Hydroxyphenylacetate conversion to Homoprotocatechuic Acid (oxic)	1	polyphenols	phenolic_acids	hydroxyphenylacetic_acids	4-hydroxyphenylacetic_acid	oxic	d__Bacteria;p__Actinobacteriota;c__Acidimicrobiia;o__Acidimicrobiales;f__RAAP-2;g__RAAP-2;s__RAAP-2 sp003132305
PLSG01	4-Hydroxyphenylacetate conversion to Homoprotocatechuic Acid (oxic)	1	polyphenols	phenolic_acids	hydroxyphenylacetic_acids	4-hydroxyphenylacetic_acid	oxic	d__Bacteria;p__Chlamydiota;c__Chlamydiia;o__Chlamydiales;f__Parachlamydiaceae;g__BOG-1457;s__BOG-1457 sp003164155
PLSL01	4-Hydroxyphenylacetate conversion to Homoprotocatechuic Acid (oxic)	1	polyphenols	phenolic_acids	hydroxyphenylacetic_acids	4-hydroxyphenylacetic_acid	oxic	d__Bacteria;p__Proteobacteria;c__Alphaproteobacteria;o__Acetobacterales;f__Acetobacteraceae;g__CAIVDX01;s__
PLSW01	4-Hydroxyphenylacetate conversion to Homoprotocatechuic Acid (oxic)	1	polyphenols	phenolic_acids	hydroxyphenylacetic_acids	4-hydroxyphenylacetic_acid	oxic	d__Bacteria;p__Proteobacteria;c__Alphaproteobacteria;o__Caulobacterales;f__Caulobacteraceae;g__BOG-935;s__BOG-935 sp003165275
PLTN01	4-Hydroxyphenylacetate conversion to Homoprotocatechuic Acid (oxic)	1	polyphenols	phenolic_acids	hydroxyphenylacetic_acids	4-hydroxyphenylacetic_acid	oxic	d__Bacteria;p__Eremiobacterota;c__Eremiobacteria;o__Baltobacterales;f__Baltobacteraceae;g__Lustribacter;s__Lustribacter caenicola
PLXO01	4-Hydroxyphenylacetate conversion to Homoprotocatechuic Acid (oxic)	1	polyphenols	phenolic_acids	hydroxyphenylacetic_acids	4-hydroxyphenylacetic_acid	oxic	d__Bacteria;p__Proteobacteria;c__Alphaproteobacteria;o__Acetobacterales;f__Acetobacteraceae;g__Palsa-883;s__Palsa-883 sp003151425
PMCP01	4-Hydroxyphenylacetate conversion to Homoprotocatechuic Acid (oxic)	1	polyphenols	phenolic_acids	hydroxyphenylacetic_acids	4-hydroxyphenylacetic_acid	oxic	d__Bacteria;p__Proteobacteria;c__Gammaproteobacteria;o__UBA6522;f__UBA6522;g__FEN-1219;s__FEN-1219 sp003155415
PMOU01	4-Hydroxyphenylacetate conversion to Homoprotocatechuic Acid (oxic)	1	polyphenols	phenolic_acids	hydroxyphenylacetic_acids	4-hydroxyphenylacetic_acid	oxic	d__Bacteria;p__Actinobacteriota;c__Actinomycetia;o__Streptosporangiales;f__Streptosporangiaceae;g__Palsa-504;s__Palsa-504 sp003161205
PMST01	4-Hydroxyphenylacetate conversion to Homoprotocatechuic Acid (oxic)	1	polyphenols	phenolic_acids	hydroxyphenylacetic_acids	4-hydroxyphenylacetic_acid	oxic	d__Bacteria;p__Actinobacteriota;c__Actinomycetia;o__Streptosporangiales;f__Streptosporangiaceae;g__Palsa-504;s__Palsa-504 sp003168295
PMUP01	4-Hydroxyphenylacetate conversion to Homoprotocatechuic Acid (oxic)	1	polyphenols	phenolic_acids	hydroxyphenylacetic_acids	4-hydroxyphenylacetic_acid	oxic	d__Bacteria;p__Acidobacteriota;c__Acidobacteriae;o__Bryobacterales;f__Bryobacteraceae;g__Palsa-89;s__Palsa-89 sp003166865
20110600_P1M_10	4-Methoxybenzoate conversion (oxic)	1	polyphenols	phenolic_acids	hydroxybenzoic_acids	4-methoxybenzoate	oxic	d__Bacteria;p__Eremiobacterota;c__Eremiobacteria;o__Baltobacterales;f__Baltobacteraceae;g__Elarobacter;s__Elarobacter pasteuri
20110700_P1S_10	4-Methoxybenzoate conversion (oxic)	1	polyphenols	phenolic_acids	hydroxybenzoic_acids	4-methoxybenzoate	oxic	d__Bacteria;p__Actinobacteriota;c__Actinomycetia;o__Streptosporangiales;f__Streptosporangiaceae;g__UBA9676;s__
20110700_P3S_8	4-Methoxybenzoate conversion (oxic)	1	polyphenols	phenolic_acids	hydroxybenzoic_acids	4-methoxybenzoate	oxic	d__Bacteria;p__Proteobacteria;c__Gammaproteobacteria;o__Steroidobacterales;f__Steroidobacteraceae;g__Bog-1198;s__
20110800_P2D_9	4-Methoxybenzoate conversion (oxic)	1	polyphenols	phenolic_acids	hydroxybenzoic_acids	4-methoxybenzoate	oxic	d__Bacteria;p__Proteobacteria;c__Alphaproteobacteria;o__Rhizobiales;f__Xanthobacteraceae;g__Bradyrhizobium;s__
20110800_S2M_9	4-Methoxybenzoate conversion (oxic)	1	polyphenols	phenolic_acids	hydroxybenzoic_acids	4-methoxybenzoate	oxic	d__Bacteria;p__Proteobacteria;c__Gammaproteobacteria;o__Steroidobacterales;f__Steroidobacteraceae;g__Bog-1198;s__Bog-1198 sp003164785
20110800_S3S_13	4-Methoxybenzoate conversion (oxic)	1	polyphenols	phenolic_acids	hydroxybenzoic_acids	4-methoxybenzoate	oxic	d__Bacteria;p__Proteobacteria;c__Gammaproteobacteria;o__Steroidobacterales;f__Steroidobacteraceae;g__;s__
20110800_S3S_33	4-Methoxybenzoate conversion (oxic)	1	polyphenols	phenolic_acids	hydroxybenzoic_acids	4-methoxybenzoate	oxic	d__Bacteria;p__Proteobacteria;c__Alphaproteobacteria;o__Acetobacterales;f__Acetobacteraceae;g__Acidocella;s__Acidocella sp003137135
20111000_S2M_4	4-Methoxybenzoate conversion (oxic)	1	polyphenols	phenolic_acids	hydroxybenzoic_acids	4-methoxybenzoate	oxic	d__Bacteria;p__Proteobacteria;c__Gammaproteobacteria;o__Steroidobacterales;f__Steroidobacteraceae;g__Bog-1198;s__Bog-1198 sp003134045
20111000_S3M_6	4-Methoxybenzoate conversion (oxic)	1	polyphenols	phenolic_acids	hydroxybenzoic_acids	4-methoxybenzoate	oxic	d__Bacteria;p__Proteobacteria;c__Gammaproteobacteria;o__Steroidobacterales;f__Steroidobacteraceae;g__Bog-1198;s__
20111000_S3S_5	4-Methoxybenzoate conversion (oxic)	1	polyphenols	phenolic_acids	hydroxybenzoic_acids	4-methoxybenzoate	oxic	d__Bacteria;p__Proteobacteria;c__Alphaproteobacteria;o__Acetobacterales;f__Acetobacteraceae;g__BOG-908;s__BOG-908 sp003133065
20120600_P2S_3	4-Methoxybenzoate conversion (oxic)	1	polyphenols	phenolic_acids	hydroxybenzoic_acids	4-methoxybenzoate	oxic	d__Bacteria;p__Eremiobacterota;c__Eremiobacteria;o__Baltobacterales;f__Baltobacteraceae;g__Tityobacter;s__Tityobacter terrigena
20120600_P2S_4	4-Methoxybenzoate conversion (oxic)	1	polyphenols	phenolic_acids	hydroxybenzoic_acids	4-methoxybenzoate	oxic	d__Bacteria;p__Eremiobacterota;c__Eremiobacteria;o__Baltobacterales;f__Baltobacteraceae;g__Palsibacter;s__Palsibacter borealis
20120700_P3D_132	4-Methoxybenzoate conversion (oxic)	1	polyphenols	phenolic_acids	hydroxybenzoic_acids	4-methoxybenzoate	oxic	d__Bacteria;p__Proteobacteria;c__Alphaproteobacteria;o__Rhizobiales;f__Kaistiaceae;g__Bauldia;s__
20120700_P3D_84	4-Methoxybenzoate conversion (oxic)	1	polyphenols	phenolic_acids	hydroxybenzoic_acids	4-methoxybenzoate	oxic	d__Bacteria;p__Actinobacteriota;c__Thermoleophilia;o__Solirubrobacterales;f__Solirubrobacteraceae;g__Palsa-513;s__
20120700_P3S_1	4-Methoxybenzoate conversion (oxic)	1	polyphenols	phenolic_acids	hydroxybenzoic_acids	4-methoxybenzoate	oxic	d__Bacteria;p__Proteobacteria;c__Alphaproteobacteria;o__Rhizobiales;f__Beijerinckiaceae;g__Roseiarcus;s__Roseiarcus sp003164825
20120700_S1D_45	4-Methoxybenzoate conversion (oxic)	1	polyphenols	phenolic_acids	hydroxybenzoic_acids	4-methoxybenzoate	oxic	d__Bacteria;p__Proteobacteria;c__Gammaproteobacteria;o__Steroidobacterales;f__Steroidobacteraceae;g__Bog-1198;s__
20120700_S1D_69	4-Methoxybenzoate conversion (oxic)	1	polyphenols	phenolic_acids	hydroxybenzoic_acids	4-methoxybenzoate	oxic	d__Bacteria;p__Eremiobacterota;c__Eremiobacteria;o__Baltobacterales;f__Baltobacteraceae;g__Lustribacter;s__
20130700_P1Y_8	4-Methoxybenzoate conversion (oxic)	1	polyphenols	phenolic_acids	hydroxybenzoic_acids	4-methoxybenzoate	oxic	d__Bacteria;p__Proteobacteria;c__Alphaproteobacteria;o__Acetobacterales;f__Acetobacteraceae;g__Palsa-883;s__
20140700_S21_17	4-Methoxybenzoate conversion (oxic)	1	polyphenols	phenolic_acids	hydroxybenzoic_acids	4-methoxybenzoate	oxic	d__Bacteria;p__Eremiobacterota;c__Eremiobacteria;o__Baltobacterales;f__Baltobacteraceae;g__Lustribacter;s__Lustribacter telmatis
20150700_P15_1	4-Methoxybenzoate conversion (oxic)	1	polyphenols	phenolic_acids	hydroxybenzoic_acids	4-methoxybenzoate	oxic	d__Bacteria;p__Eremiobacterota;c__Eremiobacteria;o__Baltobacterales;f__Baltobacteraceae;g__Lustribacter;s__
20160700_P15_17	4-Methoxybenzoate conversion (oxic)	1	polyphenols	phenolic_acids	hydroxybenzoic_acids	4-methoxybenzoate	oxic	d__Bacteria;p__Proteobacteria;c__Gammaproteobacteria;o__Steroidobacterales;f__Steroidobacteraceae;g__FEN-1191;s__
20160700_S33_6	4-Methoxybenzoate conversion (oxic)	1	polyphenols	phenolic_acids	hydroxybenzoic_acids	4-methoxybenzoate	oxic	d__Bacteria;p__Proteobacteria;c__Gammaproteobacteria;o__Steroidobacterales;f__Steroidobacteraceae;g__FEN-1191;s__
20170700_S25_36	4-Methoxybenzoate conversion (oxic)	1	polyphenols	phenolic_acids	hydroxybenzoic_acids	4-methoxybenzoate	oxic	d__Bacteria;p__Actinobacteriota;c__Actinomycetia;o__Mycobacteriales;f__Mycobacteriaceae;g__Mycobacterium;s__
20170700_S34_32	4-Methoxybenzoate conversion (oxic)	1	polyphenols	phenolic_acids	hydroxybenzoic_acids	4-methoxybenzoate	oxic	d__Bacteria;p__Actinobacteriota;c__Acidimicrobiia;o__Acidimicrobiales;f__RAAP-2;g__Bog-473;s__
3300036901_8	4-Methoxybenzoate conversion (oxic)	1	polyphenols	phenolic_acids	hydroxybenzoic_acids	4-methoxybenzoate	oxic	d__Bacteria;p__Proteobacteria;c__Alphaproteobacteria;o__Caulobacterales;f__Caulobacteraceae;g__Palsa-881;s__
3300037139_5	4-Methoxybenzoate conversion (oxic)	1	polyphenols	phenolic_acids	hydroxybenzoic_acids	4-methoxybenzoate	oxic	d__Bacteria;p__Proteobacteria;c__Alphaproteobacteria;o__Caulobacterales;f__Caulobacteraceae;g__Palsa-881;s__
3300037394_5	4-Methoxybenzoate conversion (oxic)	1	polyphenols	phenolic_acids	hydroxybenzoic_acids	4-methoxybenzoate	oxic	d__Bacteria;p__Actinobacteriota;c__Actinomycetia;o__Streptosporangiales;f__Streptosporangiaceae;g__Palsa-506;s__
3300038476_2	4-Methoxybenzoate conversion (oxic)	1	polyphenols	phenolic_acids	hydroxybenzoic_acids	4-methoxybenzoate	oxic	d__Bacteria;p__Proteobacteria;c__Alphaproteobacteria;o__Rhizobiales;f__Xanthobacteraceae;g__Bradyrhizobium;s__
Bog.Labelled.R1.T2.F3.trimmomatic.metaspades_bin.87_99.52_1.28	4-Methoxybenzoate conversion (oxic)	1	polyphenols	phenolic_acids	hydroxybenzoic_acids	4-methoxybenzoate	oxic	d__Bacteria;p__Proteobacteria;c__Alphaproteobacteria;o__Sphingomonadales;f__Sphingomonadaceae;g__Novosphingobium;s__
Bog.None.R1.T0.trimmomatic.megahit_bin.264_75.64_3.36	4-Methoxybenzoate conversion (oxic)	1	polyphenols	phenolic_acids	hydroxybenzoic_acids	4-methoxybenzoate	oxic	d__Bacteria;p__Proteobacteria;c__Alphaproteobacteria;o__Rhizobiales;f__Beijerinckiaceae;g__Roseiarcus;s__
Bog.None.R2.T0.trimmomatic.megahit_bin.319_70.21_1.04	4-Methoxybenzoate conversion (oxic)	1	polyphenols	phenolic_acids	hydroxybenzoic_acids	4-methoxybenzoate	oxic	d__Bacteria;p__Proteobacteria;c__Alphaproteobacteria;o__Acetobacterales;f__Acetobacteraceae;g__Acidocella;s__
Bog.None.R2.T0.trimmomatic.megahit_bin.358_96.68_6.10	4-Methoxybenzoate conversion (oxic)	1	polyphenols	phenolic_acids	hydroxybenzoic_acids	4-methoxybenzoate	oxic	d__Bacteria;p__Proteobacteria;c__Gammaproteobacteria;o__Steroidobacterales;f__Steroidobacteraceae;g__Bog-1198;s__
Bog.Unlabelled.R3.T1.F3.JGI.BFC.metaspades_bin.74_92.32_2.91	4-Methoxybenzoate conversion (oxic)	1	polyphenols	phenolic_acids	hydroxybenzoic_acids	4-methoxybenzoate	oxic	d__Bacteria;p__Proteobacteria;c__Alphaproteobacteria;o__Rhizobiales;f__Beijerinckiaceae;g__Roseiarcus;s__
Bog.Unlabelled.R3.T1.F3.trimmomatic.metaspades_bin.122_84.22_0.85	4-Methoxybenzoate conversion (oxic)	1	polyphenols	phenolic_acids	hydroxybenzoic_acids	4-methoxybenzoate	oxic	d__Bacteria;p__Eremiobacterota;c__Eremiobacteria;o__Baltobacterales;f__Baltobacteraceae;g__Palsa-1515;s__
Bog.Unlabelled.R3.T1.F3.trimmomatic.metaspades_bin.132_70.89_4.33	4-Methoxybenzoate conversion (oxic)	1	polyphenols	phenolic_acids	hydroxybenzoic_acids	4-methoxybenzoate	oxic	d__Bacteria;p__Proteobacteria;c__Alphaproteobacteria;o__Caulobacterales;f__Caulobacteraceae;g__Palsa-881;s__
Bog.Unlabelled.R3.T3.F3.JGI.BFC.metaspades_bin.142_81.20_4.70	4-Methoxybenzoate conversion (oxic)	1	polyphenols	phenolic_acids	hydroxybenzoic_acids	4-methoxybenzoate	oxic	d__Bacteria;p__Actinobacteriota;c__Acidimicrobiia;o__Acidimicrobiales;f__RAAP-2;g__Bog-756;s__
Bog.Unlabelled.R3.T3.F3.JGI.BFC.metaspades_bin.2_81.64_4.58	4-Methoxybenzoate conversion (oxic)	1	polyphenols	phenolic_acids	hydroxybenzoic_acids	4-methoxybenzoate	oxic	d__Bacteria;p__Proteobacteria;c__Alphaproteobacteria;o__Rhizobiales;f__Xanthobacteraceae;g__Bradyrhizobium;s__
Fen.Labelled.R1.T3.F4.trimmomatic.metaspades_bin.40_93.84_3.50	4-Methoxybenzoate conversion (oxic)	1	polyphenols	phenolic_acids	hydroxybenzoic_acids	4-methoxybenzoate	oxic	d__Bacteria;p__Proteobacteria;c__Alphaproteobacteria;o__Caulobacterales;f__Caulobacteraceae;g__Palsa-881;s__
Palsa.Labelled.R1.T1.F3.JGI.BFC.metaspades_bin.27_84.23_6.23	4-Methoxybenzoate conversion (oxic)	1	polyphenols	phenolic_acids	hydroxybenzoic_acids	4-methoxybenzoate	oxic	d__Bacteria;p__Actinobacteriota;c__Actinomycetia;o__Mycobacteriales;f__Mycobacteriaceae;g__Mycobacterium;s__
Palsa.None.R2.T0.JGI.BFC.metaspades_bin.247_71.06_5.63	4-Methoxybenzoate conversion (oxic)	1	polyphenols	phenolic_acids	hydroxybenzoic_acids	4-methoxybenzoate	oxic	d__Bacteria;p__Actinobacteriota;c__Acidimicrobiia;o__Acidimicrobiales;f__RAAP-2;g__Bog-473;s__
Palsa.Unlabelled.R1.T2.F3.trimmomatic.metaspades_bin.27_81.74_0.87	4-Methoxybenzoate conversion (oxic)	1	polyphenols	phenolic_acids	hydroxybenzoic_acids	4-methoxybenzoate	oxic	d__Bacteria;p__Proteobacteria;c__Alphaproteobacteria;o__Acetobacterales;f__Acetobacteraceae;g__Palsa-883;s__
Palsa.Unlabelled.R1.T3.F2.trimmomatic.megahit_bin.36_77.59_1.72	4-Methoxybenzoate conversion (oxic)	1	polyphenols	phenolic_acids	hydroxybenzoic_acids	4-methoxybenzoate	oxic	d__Bacteria;p__Proteobacteria;c__Gammaproteobacteria;o__Steroidobacterales;f__Steroidobacteraceae;g__;s__
Palsa.Unlabelled.R1.T3.F3.trimmomatic.megahit_bin.171_99.39_2.58	4-Methoxybenzoate conversion (oxic)	1	polyphenols	phenolic_acids	hydroxybenzoic_acids	4-methoxybenzoate	oxic	d__Bacteria;p__Proteobacteria;c__Alphaproteobacteria;o__Sphingomonadales;f__Sphingomonadaceae;g__Novosphingobium;s__
Palsa.Unlabelled.R1.T3.F3.trimmomatic.metaspades_bin.94_89.19_4.42	4-Methoxybenzoate conversion (oxic)	1	polyphenols	phenolic_acids	hydroxybenzoic_acids	4-methoxybenzoate	oxic	d__Bacteria;p__Proteobacteria;c__Gammaproteobacteria;o__Steroidobacterales;f__Steroidobacteraceae;g__FEN-1191;s__
Palsa.Unlabelled.R2.T3.F3.JGI.BFC.metaspades_bin.189_99.25_4.26	4-Methoxybenzoate conversion (oxic)	1	polyphenols	phenolic_acids	hydroxybenzoic_acids	4-methoxybenzoate	oxic	d__Bacteria;p__Proteobacteria;c__Alphaproteobacteria;o__Acetobacterales;f__Acetobacteraceae;g__CAJCJG01;s__
Palsa.Unlabelled.R2.T3.F3.trimmomatic.megahit_bin.177_70.33_7.55	4-Methoxybenzoate conversion (oxic)	1	polyphenols	phenolic_acids	hydroxybenzoic_acids	4-methoxybenzoate	oxic	d__Bacteria;p__Proteobacteria;c__Gammaproteobacteria;o__Steroidobacterales;f__Steroidobacteraceae;g__13-2-20CM-66-19;s__
Palsa.Unlabelled.R2.T3.F3.trimmomatic.megahit_bin.196_83.72_2.78	4-Methoxybenzoate conversion (oxic)	1	polyphenols	phenolic_acids	hydroxybenzoic_acids	4-methoxybenzoate	oxic	d__Bacteria;p__Eremiobacterota;c__Eremiobacteria;o__Baltobacterales;f__Baltobacteraceae;g__JAFAXE01;s__
Palsa.Unlabelled.R3.T3.F2.trimmomatic.metaspades_bin.58_71.79_7.57	4-Methoxybenzoate conversion (oxic)	1	polyphenols	phenolic_acids	hydroxybenzoic_acids	4-methoxybenzoate	oxic	d__Bacteria;p__Proteobacteria;c__Gammaproteobacteria;o__Steroidobacterales;f__Steroidobacteraceae;g__Bog-1198;s__
PLRX01	4-Methoxybenzoate conversion (oxic)	1	polyphenols	phenolic_acids	hydroxybenzoic_acids	4-methoxybenzoate	oxic	d__Bacteria;p__Actinobacteriota;c__Acidimicrobiia;o__Acidimicrobiales;f__RAAP-2;g__Bog-756;s__Bog-756 sp003164095
PLTN01	4-Methoxybenzoate conversion (oxic)	1	polyphenols	phenolic_acids	hydroxybenzoic_acids	4-methoxybenzoate	oxic	d__Bacteria;p__Eremiobacterota;c__Eremiobacteria;o__Baltobacterales;f__Baltobacteraceae;g__Lustribacter;s__Lustribacter caenicola
PLXO01	4-Methoxybenzoate conversion (oxic)	1	polyphenols	phenolic_acids	hydroxybenzoic_acids	4-methoxybenzoate	oxic	d__Bacteria;p__Proteobacteria;c__Alphaproteobacteria;o__Acetobacterales;f__Acetobacteraceae;g__Palsa-883;s__Palsa-883 sp003151425
PMCJ01	4-Methoxybenzoate conversion (oxic)	1	polyphenols	phenolic_acids	hydroxybenzoic_acids	4-methoxybenzoate	oxic	d__Bacteria;p__Proteobacteria;c__Gammaproteobacteria;o__Steroidobacterales;f__Steroidobacteraceae;g__Bog-1198;s__
PMOU01	4-Methoxybenzoate conversion (oxic)	1	polyphenols	phenolic_acids	hydroxybenzoic_acids	4-methoxybenzoate	oxic	d__Bacteria;p__Actinobacteriota;c__Actinomycetia;o__Streptosporangiales;f__Streptosporangiaceae;g__Palsa-504;s__Palsa-504 sp003161205
20120500_P28_10	Benzene Conversion to Phenol (oxic)	1	non-polyphenol	aromatic_hydrocarbon	benzene		oxic	d__Bacteria;p__Proteobacteria;c__Gammaproteobacteria;o__Burkholderiales;f__Burkholderiaceae;g__PKWO01;s__PKWO01 sp003132085
20120500_P28_8	Benzene Conversion to Phenol (oxic)	1	non-polyphenol	aromatic_hydrocarbon	benzene		oxic	d__Bacteria;p__Proteobacteria;c__Gammaproteobacteria;o__Burkholderiales;f__Burkholderiaceae;g__Janthinobacterium;s__Janthinobacterium sp003133225
20120600_E1D_34	Benzene Conversion to Phenol (oxic)	1	non-polyphenol	aromatic_hydrocarbon	benzene		oxic	d__Bacteria;p__Proteobacteria;c__Alphaproteobacteria;o__Rhizobiales;f__Beijerinckiaceae;g__Rhodoblastus;s__
20120600_E2D_47	Benzene Conversion to Phenol (oxic)	1	non-polyphenol	aromatic_hydrocarbon	benzene		oxic	d__Bacteria;p__Proteobacteria;c__Gammaproteobacteria;o__Burkholderiales;f__Burkholderiaceae;g__LMDS01;s__
20120600_E3D_33	Benzene Conversion to Phenol (oxic)	1	non-polyphenol	aromatic_hydrocarbon	benzene		oxic	d__Bacteria;p__Actinobacteriota;c__Actinomycetia;o__Actinomycetales;f__Kineosporiaceae;g__;s__
20150700_E23_7	Benzene Conversion to Phenol (oxic)	1	non-polyphenol	aromatic_hydrocarbon	benzene		oxic	d__Bacteria;p__Proteobacteria;c__Alphaproteobacteria;o__Rhizobiales;f__Beijerinckiaceae;g__Rhodoblastus;s__
3300037359_10	Benzene Conversion to Phenol (oxic)	1	non-polyphenol	aromatic_hydrocarbon	benzene		oxic	d__Bacteria;p__Proteobacteria;c__Gammaproteobacteria;o__Burkholderiales;f__Gallionellaceae;g__PALSA-1006;s__
3300037549_13	Benzene Conversion to Phenol (oxic)	1	non-polyphenol	aromatic_hydrocarbon	benzene		oxic	d__Bacteria;p__Proteobacteria;c__Gammaproteobacteria;o__Burkholderiales;f__Burkholderiaceae;g__Polaromonas;s__
3300037549_14	Benzene Conversion to Phenol (oxic)	1	non-polyphenol	aromatic_hydrocarbon	benzene		oxic	d__Bacteria;p__Proteobacteria;c__Gammaproteobacteria;o__Burkholderiales;f__Gallionellaceae;g__CAITJF01;s__
Bog.Labelled.R3.T2.F3.trimmomatic.metaspades_bin.65_95.86_0.00	Benzene Conversion to Phenol (oxic)	1	non-polyphenol	aromatic_hydrocarbon	benzene		oxic	d__Bacteria;p__Proteobacteria;c__Alphaproteobacteria;o__Rhodospirillales;f__Magnetospirillaceae;g__;s__
Bog.Unlabelled.R3.T1.F1.trimmomatic.metaspades_bin.80_97.70_1.47	Benzene Conversion to Phenol (oxic)	1	non-polyphenol	aromatic_hydrocarbon	benzene		oxic	d__Bacteria;p__Proteobacteria;c__Gammaproteobacteria;o__Burkholderiales;f__Burkholderiaceae;g__Solimicrobium;s__
Bog.Unlabelled.R3.T1.F3.JGI.BFC.metaspades_bin.75_99.00_0.81	Benzene Conversion to Phenol (oxic)	1	non-polyphenol	aromatic_hydrocarbon	benzene		oxic	d__Bacteria;p__Proteobacteria;c__Alphaproteobacteria;o__Sphingomonadales;f__Sphingomonadaceae;g__Novosphingobium;s__Novosphingobium sp001519055
Bog.Unlabelled.R3.T1.F3.trimmomatic.megahit_bin.181_80.47_3.36	Benzene Conversion to Phenol (oxic)	1	non-polyphenol	aromatic_hydrocarbon	benzene		oxic	d__Bacteria;p__Proteobacteria;c__Alphaproteobacteria;o__Rhodospirillales;f__Magnetospirillaceae;g__;s__
Bog.Unlabelled.R3.T1.F3.trimmomatic.metaspades_bin.134_78.37_6.24	Benzene Conversion to Phenol (oxic)	1	non-polyphenol	aromatic_hydrocarbon	benzene		oxic	d__Bacteria;p__Proteobacteria;c__Alphaproteobacteria;o__Rhizobiales;f__Beijerinckiaceae;g__Roseiarcus;s__
Bog.Unlabelled.R3.T2.F1.trimmomatic.metaspades_bin.139_76.75_2.07	Benzene Conversion to Phenol (oxic)	1	non-polyphenol	aromatic_hydrocarbon	benzene		oxic	d__Bacteria;p__Proteobacteria;c__Gammaproteobacteria;o__Burkholderiales;f__Burkholderiaceae;g__Herbaspirillum;s__
Fen.Labelled.R1.T2.F4.trimmomatic.metaspades_bin.28_74.91_1.75	Benzene Conversion to Phenol (oxic)	1	non-polyphenol	aromatic_hydrocarbon	benzene		oxic	d__Bacteria;p__Proteobacteria;c__Gammaproteobacteria;o__Pseudomonadales;f__Pseudomonadaceae;g__Pseudomonas_E;s__Pseudomonas_E mohnii
Fen.Labelled.R2.T3.F4.trimmomatic.metaspades_bin.32_78.86_1.64	Benzene Conversion to Phenol (oxic)	1	non-polyphenol	aromatic_hydrocarbon	benzene		oxic	d__Bacteria;p__Proteobacteria;c__Gammaproteobacteria;o__Burkholderiales;f__Burkholderiaceae;g__Polaromonas;s__
Fen.Labelled.R2.T3.F4.trimmomatic.metaspades_bin.73_90.14_2.82	Benzene Conversion to Phenol (oxic)	1	non-polyphenol	aromatic_hydrocarbon	benzene		oxic	d__Bacteria;p__Proteobacteria;c__Alphaproteobacteria;o__Rhizobiales;f__Beijerinckiaceae;g__Rhodoblastus;s__
Fen.Labelled.R3.T2.F4.trimmomatic.metaspades_bin.48_70.31_1.37	Benzene Conversion to Phenol (oxic)	1	non-polyphenol	aromatic_hydrocarbon	benzene		oxic	d__Bacteria;p__Proteobacteria;c__Alphaproteobacteria;o__Sphingomonadales;f__Sphingomonadaceae;g__Novosphingobium;s__
Fen.Unlabelled.R1.T2.F2.trimmomatic.metaspades_bin.7_84.67_0.88	Benzene Conversion to Phenol (oxic)	1	non-polyphenol	aromatic_hydrocarbon	benzene		oxic	d__Bacteria;p__Proteobacteria;c__Gammaproteobacteria;o__Pseudomonadales;f__Pseudomonadaceae;g__Pseudomonas_E;s__
Fen.Unlabelled.R1.T2.F3.JGI.BFC.metaspades_bin.8_84.91_1.42	Benzene Conversion to Phenol (oxic)	1	non-polyphenol	aromatic_hydrocarbon	benzene		oxic	d__Bacteria;p__Proteobacteria;c__Gammaproteobacteria;o__Burkholderiales;f__Burkholderiaceae;g__Polaromonas;s__
Fen.Unlabelled.R4.T3.F4.trimmomatic.megahit_bin.1_91.07_1.12	Benzene Conversion to Phenol (oxic)	1	non-polyphenol	aromatic_hydrocarbon	benzene		oxic	d__Bacteria;p__Actinobacteriota;c__Actinomycetia;o__Propionibacteriales;f__Nocardioidaceae;g__Nocardioides;s__
PMBV01	Benzene Conversion to Phenol (oxic)	1	non-polyphenol	aromatic_hydrocarbon	benzene		oxic	d__Bacteria;p__Myxococcota;c__Myxococcia;o__Myxococcales;f__Myxococcaceae;g__FEN-1143;s__FEN-1143 sp003153055
20110600_P1D_1	Benzoate conversion to Benzoyl-CoA (oxic or anoxic)	1	non-polyphenol	aromatic_hydrocarbon	benzoic_acid		both	d__Bacteria;p__Proteobacteria;c__Alphaproteobacteria;o__Rhizobiales;f__Xanthobacteraceae;g__BOG-931;s__
20110800_P1D_38	Benzoate conversion to Benzoyl-CoA (oxic or anoxic)	1	non-polyphenol	aromatic_hydrocarbon	benzoic_acid		both	d__Bacteria;p__Proteobacteria;c__Alphaproteobacteria;o__Rhizobiales;f__Xanthobacteraceae;g__Z2-YC6860;s__Z2-YC6860 sp003169835
20110800_P1M_9	Benzoate conversion to Benzoyl-CoA (oxic or anoxic)	1	non-polyphenol	aromatic_hydrocarbon	benzoic_acid		both	d__Bacteria;p__Proteobacteria;c__Alphaproteobacteria;o__Rhizobiales;f__Xanthobacteraceae;g__Pseudolabrys;s__Pseudolabrys sp003133345
20110800_P2D_9	Benzoate conversion to Benzoyl-CoA (oxic or anoxic)	1	non-polyphenol	aromatic_hydrocarbon	benzoic_acid		both	d__Bacteria;p__Proteobacteria;c__Alphaproteobacteria;o__Rhizobiales;f__Xanthobacteraceae;g__Bradyrhizobium;s__
20111000_P3M_27	Benzoate conversion to Benzoyl-CoA (oxic or anoxic)	1	non-polyphenol	aromatic_hydrocarbon	benzoic_acid		both	d__Bacteria;p__Proteobacteria;c__Gammaproteobacteria;o__Burkholderiales;f__SG8-39;g__2-12-FULL-64-23;s__
20111000_S3S_7	Benzoate conversion to Benzoyl-CoA (oxic or anoxic)	1	non-polyphenol	aromatic_hydrocarbon	benzoic_acid		both	d__Bacteria;p__Eremiobacterota;c__Eremiobacteria;o__Baltobacterales;f__Baltobacteraceae;g__Palsa-1515;s__
20120500_P27_10	Benzoate conversion to Benzoyl-CoA (oxic or anoxic)	1	non-polyphenol	aromatic_hydrocarbon	benzoic_acid		both	d__Bacteria;p__Proteobacteria;c__Alphaproteobacteria;o__Rhizobiales;f__Xanthobacteraceae;g__Pseudolabrys;s__Pseudolabrys sp003133345
20120600_E2D_47	Benzoate conversion to Benzoyl-CoA (oxic or anoxic)	1	non-polyphenol	aromatic_hydrocarbon	benzoic_acid		both	d__Bacteria;p__Proteobacteria;c__Gammaproteobacteria;o__Burkholderiales;f__Burkholderiaceae;g__LMDS01;s__
20120600_E3D_17	Benzoate conversion to Benzoyl-CoA (oxic or anoxic)	1	non-polyphenol	aromatic_hydrocarbon	benzoic_acid		both	d__Bacteria;p__Desulfobacterota_G;c__Syntrophorhabdia;o__Syntrophorhabdales;f__Syntrophorhabdaceae;g__PNOF01;s__
20120700_E3M_1	Benzoate conversion to Benzoyl-CoA (oxic or anoxic)	1	non-polyphenol	aromatic_hydrocarbon	benzoic_acid		both	d__Bacteria;p__Proteobacteria;c__Gammaproteobacteria;o__Burkholderiales;f__Burkholderiaceae;g__LMDS01;s__
20120700_P2D_11	Benzoate conversion to Benzoyl-CoA (oxic or anoxic)	1	non-polyphenol	aromatic_hydrocarbon	benzoic_acid		both	d__Bacteria;p__Proteobacteria;c__Alphaproteobacteria;o__Rhizobiales;f__Xanthobacteraceae;g__Pseudolabrys;s__Pseudolabrys sp003152455
20120700_P2M_1	Benzoate conversion to Benzoyl-CoA (oxic or anoxic)	1	non-polyphenol	aromatic_hydrocarbon	benzoic_acid		both	d__Bacteria;p__Proteobacteria;c__Alphaproteobacteria;o__Rhizobiales;f__Xanthobacteraceae;g__BOG-931;s__
20120700_P3D_32	Benzoate conversion to Benzoyl-CoA (oxic or anoxic)	1	non-polyphenol	aromatic_hydrocarbon	benzoic_acid		both	d__Bacteria;p__Actinobacteriota;c__Thermoleophilia;o__Miltoncostaeales;f__Miltoncostaeaceae;g__Ga0077560;s__
20120700_P3D_79	Benzoate conversion to Benzoyl-CoA (oxic or anoxic)	1	non-polyphenol	aromatic_hydrocarbon	benzoic_acid		both	d__Bacteria;p__Proteobacteria;c__Gammaproteobacteria;o__Burkholderiales;f__Casimicrobiaceae;g__PALSA-1003;s__
20120700_P3D_87	Benzoate conversion to Benzoyl-CoA (oxic or anoxic)	1	non-polyphenol	aromatic_hydrocarbon	benzoic_acid		both	d__Bacteria;p__Proteobacteria;c__Alphaproteobacteria;o__Rhizobiales;f__Xanthobacteraceae;g__BOG-931;s__
20120700_P3S_1	Benzoate conversion to Benzoyl-CoA (oxic or anoxic)	1	non-polyphenol	aromatic_hydrocarbon	benzoic_acid		both	d__Bacteria;p__Proteobacteria;c__Alphaproteobacteria;o__Rhizobiales;f__Beijerinckiaceae;g__Roseiarcus;s__Roseiarcus sp003164825
20120700_S1D_69	Benzoate conversion to Benzoyl-CoA (oxic or anoxic)	1	non-polyphenol	aromatic_hydrocarbon	benzoic_acid		both	d__Bacteria;p__Eremiobacterota;c__Eremiobacteria;o__Baltobacterales;f__Baltobacteraceae;g__Lustribacter;s__
20120700_S1D_87	Benzoate conversion to Benzoyl-CoA (oxic or anoxic)	1	non-polyphenol	aromatic_hydrocarbon	benzoic_acid		both	d__Bacteria;p__Proteobacteria;c__Alphaproteobacteria;o__Rhizobiales;f__Xanthobacteraceae;g__BOG-931;s__BOG-931 sp003164375
20150700_P23_7	Benzoate conversion to Benzoyl-CoA (oxic or anoxic)	1	non-polyphenol	aromatic_hydrocarbon	benzoic_acid		both	d__Bacteria;p__Proteobacteria;c__Alphaproteobacteria;o__Rhizobiales;f__Xanthobacteraceae;g__BOG-931;s__
20150700_S21_2	Benzoate conversion to Benzoyl-CoA (oxic or anoxic)	1	non-polyphenol	aromatic_hydrocarbon	benzoic_acid		both	d__Bacteria;p__Proteobacteria;c__Alphaproteobacteria;o__Rhizobiales;f__Xanthobacteraceae;g__Pseudolabrys;s__
20160700_P15_15	Benzoate conversion to Benzoyl-CoA (oxic or anoxic)	1	non-polyphenol	aromatic_hydrocarbon	benzoic_acid		both	d__Bacteria;p__Proteobacteria;c__Alphaproteobacteria;o__ATCC43930;f__Stellaceae;g__REEB95;s__
20170700_P24_2	Benzoate conversion to Benzoyl-CoA (oxic or anoxic)	1	non-polyphenol	aromatic_hydrocarbon	benzoic_acid		both	d__Bacteria;p__Proteobacteria;c__Alphaproteobacteria;o__Rhizobiales;f__Xanthobacteraceae;g__Pseudolabrys;s__
3300037076_9	Benzoate conversion to Benzoyl-CoA (oxic or anoxic)	1	non-polyphenol	aromatic_hydrocarbon	benzoic_acid		both	d__Bacteria;p__Proteobacteria;c__Gammaproteobacteria;o__Burkholderiales;f__Burkholderiaceae;g__Rhodoferax;s__
3300037549_13	Benzoate conversion to Benzoyl-CoA (oxic or anoxic)	1	non-polyphenol	aromatic_hydrocarbon	benzoic_acid		both	d__Bacteria;p__Proteobacteria;c__Gammaproteobacteria;o__Burkholderiales;f__Burkholderiaceae;g__Polaromonas;s__
Bog.Labelled.R2.T3.F3.JGI.BFC.metaspades_bin.98_100.00_0.89	Benzoate conversion to Benzoyl-CoA (oxic or anoxic)	1	non-polyphenol	aromatic_hydrocarbon	benzoic_acid		both	d__Bacteria;p__Proteobacteria;c__Alphaproteobacteria;o__Azospirillales;f__Azospirillaceae;g__BOG-933;s__BOG-933 sp903920145
Bog.None.R3.T0.JGI.BFC.metaspades_bin.340_100.00_1.76	Benzoate conversion to Benzoyl-CoA (oxic or anoxic)	1	non-polyphenol	aromatic_hydrocarbon	benzoic_acid		both	d__Bacteria;p__Proteobacteria;c__Alphaproteobacteria;o__Azospirillales;f__Azospirillaceae;g__BOG-933;s__BOG-933 sp003165295
Bog.Unlabelled.R3.T2.F1.trimmomatic.metaspades_bin.139_76.75_2.07	Benzoate conversion to Benzoyl-CoA (oxic or anoxic)	1	non-polyphenol	aromatic_hydrocarbon	benzoic_acid		both	d__Bacteria;p__Proteobacteria;c__Gammaproteobacteria;o__Burkholderiales;f__Burkholderiaceae;g__Herbaspirillum;s__
Fen.Labelled.R2.T3.F4.trimmomatic.metaspades_bin.32_78.86_1.64	Benzoate conversion to Benzoyl-CoA (oxic or anoxic)	1	non-polyphenol	aromatic_hydrocarbon	benzoic_acid		both	d__Bacteria;p__Proteobacteria;c__Gammaproteobacteria;o__Burkholderiales;f__Burkholderiaceae;g__Polaromonas;s__
Fen.Labelled.R3.T1.F3.trimmomatic.metaspades_bin.2_79.14_1.91	Benzoate conversion to Benzoyl-CoA (oxic or anoxic)	1	non-polyphenol	aromatic_hydrocarbon	benzoic_acid		both	d__Bacteria;p__Proteobacteria;c__Gammaproteobacteria;o__Burkholderiales;f__Burkholderiaceae;g__Rhizobacter;s__
Fen.Unlabelled.R1.T2.F3.JGI.BFC.metaspades_bin.8_84.91_1.42	Benzoate conversion to Benzoyl-CoA (oxic or anoxic)	1	non-polyphenol	aromatic_hydrocarbon	benzoic_acid		both	d__Bacteria;p__Proteobacteria;c__Gammaproteobacteria;o__Burkholderiales;f__Burkholderiaceae;g__Polaromonas;s__
Palsa.None.R2.T0.JGI.BFC.metaspades_bin.307_94.82_5.10	Benzoate conversion to Benzoyl-CoA (oxic or anoxic)	1	non-polyphenol	aromatic_hydrocarbon	benzoic_acid		both	d__Bacteria;p__Proteobacteria;c__Alphaproteobacteria;o__Rhizobiales;f__Xanthobacteraceae;g__;s__
Palsa.None.R2.T0.JGI.BFC.metaspades_bin.320_77.36_1.34	Benzoate conversion to Benzoyl-CoA (oxic or anoxic)	1	non-polyphenol	aromatic_hydrocarbon	benzoic_acid		both	d__Bacteria;p__Proteobacteria;c__Alphaproteobacteria;o__Rhizobiales;f__Xanthobacteraceae;g__BOG-931;s__
Palsa.Unlabelled.R2.T3.F3.JGI.BFC.metaspades_bin.109_80.72_7.50	Benzoate conversion to Benzoyl-CoA (oxic or anoxic)	1	non-polyphenol	aromatic_hydrocarbon	benzoic_acid		both	d__Bacteria;p__Proteobacteria;c__Alphaproteobacteria;o__Caulobacterales;f__Caulobacteraceae;g__CAIOYC01;s__
Palsa.Unlabelled.R2.T3.F3.trimmomatic.megahit_bin.256_72.59_0.86	Benzoate conversion to Benzoyl-CoA (oxic or anoxic)	1	non-polyphenol	aromatic_hydrocarbon	benzoic_acid		both	d__Bacteria;p__Proteobacteria;c__Gammaproteobacteria;o__Steroidobacterales;f__Steroidobacteraceae;g__Bog-1198;s__
PKWM01	Benzoate conversion to Benzoyl-CoA (oxic or anoxic)	1	non-polyphenol	aromatic_hydrocarbon	benzoic_acid		both	d__Bacteria;p__Proteobacteria;c__Gammaproteobacteria;o__Burkholderiales;f__Burkholderiaceae;g__Rhodoferax;s__Rhodoferax sp003133245
PLSJ01	Benzoate conversion to Benzoyl-CoA (oxic or anoxic)	1	non-polyphenol	aromatic_hydrocarbon	benzoic_acid		both	d__Bacteria;p__Desulfobacterota_G;c__Syntrophorhabdia;o__Syntrophorhabdales;f__WCHB1-27;g__BOG-1155;s__BOG-1155 sp003165115
20110800_S3S_31	Benzoate degradation to catechol (oxic)	1	non-polyphenol	aromatic_hydrocarbon	benzoic_acid		oxic	d__Bacteria;p__Acidobacteriota;c__Acidobacteriae;o__Acidobacteriales;f__Acidobacteriaceae;g__Granulicella_C;s__
20120500_P28_10	Benzoate degradation to catechol (oxic)	1	non-polyphenol	aromatic_hydrocarbon	benzoic_acid		oxic	d__Bacteria;p__Proteobacteria;c__Gammaproteobacteria;o__Burkholderiales;f__Burkholderiaceae;g__PKWO01;s__PKWO01 sp003132085
20120700_S1D_31	Benzoate degradation to catechol (oxic)	1	non-polyphenol	aromatic_hydrocarbon	benzoic_acid		oxic	d__Bacteria;p__Proteobacteria;c__Alphaproteobacteria;o__Rhizobiales;f__Beijerinckiaceae;g__Rhodoblastus;s__
20150700_S21_9	Benzoate degradation to catechol (oxic)	1	non-polyphenol	aromatic_hydrocarbon	benzoic_acid		oxic	d__Bacteria;p__Proteobacteria;c__Alphaproteobacteria;o__Acetobacterales;f__Acetobacteraceae;g__Rhodopila;s__
3300037196_13	Benzoate degradation to catechol (oxic)	1	non-polyphenol	aromatic_hydrocarbon	benzoic_acid		oxic	d__Bacteria;p__Proteobacteria;c__Alphaproteobacteria;o__Acetobacterales;f__Acetobacteraceae;g__Acidocella;s__
Bog.Unlabelled.R1.T1.F1.JGI.BFC.metaspades_bin.7_97.93_0.48	Benzoate degradation to catechol (oxic)	1	non-polyphenol	aromatic_hydrocarbon	benzoic_acid		oxic	d__Bacteria;p__Proteobacteria;c__Gammaproteobacteria;o__Burkholderiales;f__Burkholderiaceae;g__Herbaspirillum;s__
Bog.Unlabelled.R2.T1.F2.trimmomatic.metaspades_bin.45_97.58_0.72	Benzoate degradation to catechol (oxic)	1	non-polyphenol	aromatic_hydrocarbon	benzoic_acid		oxic	d__Bacteria;p__Proteobacteria;c__Gammaproteobacteria;o__Pseudomonadales;f__Pseudomonadaceae;g__Pseudomonas_E;s__Pseudomonas_E sp002814235
Bog.Unlabelled.R2.T3.F3.trimmomatic.metaspades_bin.116_93.32_2.25	Benzoate degradation to catechol (oxic)	1	non-polyphenol	aromatic_hydrocarbon	benzoic_acid		oxic	d__Bacteria;p__Proteobacteria;c__Alphaproteobacteria;o__Acetobacterales;f__Acetobacteraceae;g__UBA6159;s__
Bog.Unlabelled.R3.T1.F1.trimmomatic.metaspades_bin.60_91.92_1.02	Benzoate degradation to catechol (oxic)	1	non-polyphenol	aromatic_hydrocarbon	benzoic_acid		oxic	d__Bacteria;p__Proteobacteria;c__Gammaproteobacteria;o__Burkholderiales;f__Burkholderiaceae;g__Herbaspirillum;s__
Bog.Unlabelled.R3.T1.F1.trimmomatic.metaspades_bin.80_97.70_1.47	Benzoate degradation to catechol (oxic)	1	non-polyphenol	aromatic_hydrocarbon	benzoic_acid		oxic	d__Bacteria;p__Proteobacteria;c__Gammaproteobacteria;o__Burkholderiales;f__Burkholderiaceae;g__Solimicrobium;s__
Bog.Unlabelled.R3.T1.F3.trimmomatic.megahit_bin.129_91.29_3.23	Benzoate degradation to catechol (oxic)	1	non-polyphenol	aromatic_hydrocarbon	benzoic_acid		oxic	d__Bacteria;p__Proteobacteria;c__Alphaproteobacteria;o__Acetobacterales;f__Acetobacteraceae;g__CAIQQQ01;s__
Bog.Unlabelled.R3.T3.F3.trimmomatic.metaspades_bin.78_85.95_1.00	Benzoate degradation to catechol (oxic)	1	non-polyphenol	aromatic_hydrocarbon	benzoic_acid		oxic	d__Bacteria;p__Proteobacteria;c__Alphaproteobacteria;o__Acetobacterales;f__Acetobacteraceae;g__CAIQQQ01;s__
Fen.Labelled.R1.T2.F4.trimmomatic.metaspades_bin.28_74.91_1.75	Benzoate degradation to catechol (oxic)	1	non-polyphenol	aromatic_hydrocarbon	benzoic_acid		oxic	d__Bacteria;p__Proteobacteria;c__Gammaproteobacteria;o__Pseudomonadales;f__Pseudomonadaceae;g__Pseudomonas_E;s__Pseudomonas_E mohnii
Fen.Labelled.R3.T2.F4.trimmomatic.metaspades_bin.48_70.31_1.37	Benzoate degradation to catechol (oxic)	1	non-polyphenol	aromatic_hydrocarbon	benzoic_acid		oxic	d__Bacteria;p__Proteobacteria;c__Alphaproteobacteria;o__Sphingomonadales;f__Sphingomonadaceae;g__Novosphingobium;s__
Fen.Unlabelled.R1.T2.F2.trimmomatic.metaspades_bin.7_84.67_0.88	Benzoate degradation to catechol (oxic)	1	non-polyphenol	aromatic_hydrocarbon	benzoic_acid		oxic	d__Bacteria;p__Proteobacteria;c__Gammaproteobacteria;o__Pseudomonadales;f__Pseudomonadaceae;g__Pseudomonas_E;s__
Fen.Unlabelled.R3.T1.F3.trimmomatic.megahit_bin.1_88.35_4.39	Benzoate degradation to catechol (oxic)	1	non-polyphenol	aromatic_hydrocarbon	benzoic_acid		oxic	d__Bacteria;p__Proteobacteria;c__Gammaproteobacteria;o__Pseudomonadales;f__Pseudomonadaceae;g__Pseudomonas_E;s__Pseudomonas_E sivasensis
Palsa.Labelled.R1.T1.F3.JGI.BFC.metaspades_bin.68_91.15_5.94	Benzoate degradation to catechol (oxic)	1	non-polyphenol	aromatic_hydrocarbon	benzoic_acid		oxic	d__Bacteria;p__Proteobacteria;c__Gammaproteobacteria;o__Burkholderiales;f__Burkholderiaceae;g__Paraburkholderia;s__
Palsa.Unlabelled.R1.T3.F3.trimmomatic.megahit_bin.171_99.39_2.58	Benzoate degradation to catechol (oxic)	1	non-polyphenol	aromatic_hydrocarbon	benzoic_acid		oxic	d__Bacteria;p__Proteobacteria;c__Alphaproteobacteria;o__Sphingomonadales;f__Sphingomonadaceae;g__Novosphingobium;s__
Palsa.Unlabelled.R3.T2.F2.trimmomatic.metaspades_bin.78_70.69_0.00	Benzoate degradation to catechol (oxic)	1	non-polyphenol	aromatic_hydrocarbon	benzoic_acid		oxic	d__Bacteria;p__Proteobacteria;c__Gammaproteobacteria;o__Burkholderiales;f__Burkholderiaceae;g__Paraburkholderia;s__Paraburkholderia phenazinium_C
PMST01	Benzoate degradation to catechol (oxic)	1	non-polyphenol	aromatic_hydrocarbon	benzoic_acid		oxic	d__Bacteria;p__Actinobacteriota;c__Actinomycetia;o__Streptosporangiales;f__Streptosporangiaceae;g__Palsa-504;s__Palsa-504 sp003168295
20110600_P1D_1	Benzoate degradation to Protocatechuic Acid (oxic)	1	non-polyphenol	aromatic_hydrocarbon	benzoic_acid		oxic	d__Bacteria;p__Proteobacteria;c__Alphaproteobacteria;o__Rhizobiales;f__Xanthobacteraceae;g__BOG-931;s__
20110600_P1D_5	Benzoate degradation to Protocatechuic Acid (oxic)	1	non-polyphenol	aromatic_hydrocarbon	benzoic_acid		oxic	d__Bacteria;p__Eremiobacterota;c__Eremiobacteria;o__Baltobacterales;f__Baltobacteraceae;g__Elarobacter;s__
20110600_P1M_1	Benzoate degradation to Protocatechuic Acid (oxic)	1	non-polyphenol	aromatic_hydrocarbon	benzoic_acid		oxic	d__Bacteria;p__Acidobacteriota;c__Acidobacteriae;o__Bryobacterales;f__Bryobacteraceae;g__Palsa-187;s__
20110600_P1M_10	Benzoate degradation to Protocatechuic Acid (oxic)	1	non-polyphenol	aromatic_hydrocarbon	benzoic_acid		oxic	d__Bacteria;p__Eremiobacterota;c__Eremiobacteria;o__Baltobacterales;f__Baltobacteraceae;g__Elarobacter;s__Elarobacter pasteuri
20110600_P1M_15	Benzoate degradation to Protocatechuic Acid (oxic)	1	non-polyphenol	aromatic_hydrocarbon	benzoic_acid		oxic	d__Bacteria;p__Acidobacteriota;c__Acidobacteriae;o__Acidoferrales;f__UBA7541;g__Palsa-360;s__Palsa-360 sp003161495
20110600_P1M_21	Benzoate degradation to Protocatechuic Acid (oxic)	1	non-polyphenol	aromatic_hydrocarbon	benzoic_acid		oxic	d__Bacteria;p__Desulfobacterota_B;c__Binatia;o__Binatales;f__Binataceae;g__Binatus;s__Binatus sp003161515
20110600_P1M_25	Benzoate degradation to Protocatechuic Acid (oxic)	1	non-polyphenol	aromatic_hydrocarbon	benzoic_acid		oxic	d__Bacteria;p__Actinobacteriota;c__Acidimicrobiia;o__Acidimicrobiales;f__RAAP-2;g__RAAP-2;s__RAAP-2 sp003162475
20110600_P1M_4	Benzoate degradation to Protocatechuic Acid (oxic)	1	non-polyphenol	aromatic_hydrocarbon	benzoic_acid		oxic	d__Bacteria;p__Actinobacteriota;c__Acidimicrobiia;o__Acidimicrobiales;f__RAAP-2;g__Palsa-461;s__Palsa-461 sp003161255
20110600_P1M_5	Benzoate degradation to Protocatechuic Acid (oxic)	1	non-polyphenol	aromatic_hydrocarbon	benzoic_acid		oxic	d__Bacteria;p__Acidobacteriota;c__Acidobacteriae;o__Acidoferrales;f__UBA7541;g__Acidoferrum;s__
20110600_P1M_8	Benzoate degradation to Protocatechuic Acid (oxic)	1	non-polyphenol	aromatic_hydrocarbon	benzoic_acid		oxic	d__Bacteria;p__Proteobacteria;c__Gammaproteobacteria;o__Steroidobacterales;f__Steroidobacteraceae;g__FEN-1191;s__
20110600_P2S_2	Benzoate degradation to Protocatechuic Acid (oxic)	1	non-polyphenol	aromatic_hydrocarbon	benzoic_acid		oxic	d__Bacteria;p__Proteobacteria;c__Gammaproteobacteria;o__Steroidobacterales;f__Steroidobacteraceae;g__Bog-1198;s__
20110600_P3S_4	Benzoate degradation to Protocatechuic Acid (oxic)	1	non-polyphenol	aromatic_hydrocarbon	benzoic_acid		oxic	d__Bacteria;p__Acidobacteriota;c__Acidobacteriae;o__Acidoferrales;f__UBA7541;g__Acidoferrum;s__Acidoferrum sp003161195
20110600_P3S_5	Benzoate degradation to Protocatechuic Acid (oxic)	1	non-polyphenol	aromatic_hydrocarbon	benzoic_acid		oxic	d__Bacteria;p__Actinobacteriota;c__Thermoleophilia;o__Solirubrobacterales;f__Solirubrobacteraceae;g__Palsa-513;s__
20110600_S1S_4	Benzoate degradation to Protocatechuic Acid (oxic)	1	non-polyphenol	aromatic_hydrocarbon	benzoic_acid		oxic	d__Bacteria;p__Acidobacteriota;c__Acidobacteriae;o__Bryobacterales;f__Bryobacteraceae;g__Bog-105;s__Bog-105 sp003169195
20110700_P1M_3	Benzoate degradation to Protocatechuic Acid (oxic)	1	non-polyphenol	aromatic_hydrocarbon	benzoic_acid		oxic	d__Bacteria;p__Actinobacteriota;c__Actinomycetia;o__Streptosporangiales;f__Streptosporangiaceae;g__Palsa-504;s__
20110700_P1S_10	Benzoate degradation to Protocatechuic Acid (oxic)	1	non-polyphenol	aromatic_hydrocarbon	benzoic_acid		oxic	d__Bacteria;p__Actinobacteriota;c__Actinomycetia;o__Streptosporangiales;f__Streptosporangiaceae;g__UBA9676;s__
20110700_P1S_11	Benzoate degradation to Protocatechuic Acid (oxic)	1	non-polyphenol	aromatic_hydrocarbon	benzoic_acid		oxic	d__Bacteria;p__Actinobacteriota;c__Actinomycetia;o__Streptosporangiales;f__Streptosporangiaceae;g__Palsa-506;s__Palsa-506 sp003168215
20110700_P1S_12	Benzoate degradation to Protocatechuic Acid (oxic)	1	non-polyphenol	aromatic_hydrocarbon	benzoic_acid		oxic	d__Bacteria;p__Acidobacteriota;c__Acidobacteriae;o__Bryobacterales;f__Bryobacteraceae;g__Bog-105;s__Bog-105 sp003167495
20110700_P2D_19	Benzoate degradation to Protocatechuic Acid (oxic)	1	non-polyphenol	aromatic_hydrocarbon	benzoic_acid		oxic	d__Bacteria;p__Acidobacteriota;c__Acidobacteriae;o__Bryobacterales;f__Bryobacteraceae;g__PALSA-129;s__
20110700_P2D_21	Benzoate degradation to Protocatechuic Acid (oxic)	1	non-polyphenol	aromatic_hydrocarbon	benzoic_acid		oxic	d__Bacteria;p__Acidobacteriota;c__Acidobacteriae;o__Bryobacterales;f__Bryobacteraceae;g__Solibacter;s__
20110700_P2S_4	Benzoate degradation to Protocatechuic Acid (oxic)	1	non-polyphenol	aromatic_hydrocarbon	benzoic_acid		oxic	d__Bacteria;p__Acidobacteriota;c__Acidobacteriae;o__Acidoferrales;f__UBA7541;g__Palsa-295;s__Palsa-295 sp003131985
20110700_P2S_6	Benzoate degradation to Protocatechuic Acid (oxic)	1	non-polyphenol	aromatic_hydrocarbon	benzoic_acid		oxic	d__Bacteria;p__Eremiobacterota;c__Eremiobacteria;o__Baltobacterales;f__Baltobacteraceae;g__Aquilonibacter;s__Aquilonibacter stordalenmirensis
20110700_P3M_11	Benzoate degradation to Protocatechuic Acid (oxic)	1	non-polyphenol	aromatic_hydrocarbon	benzoic_acid		oxic	d__Bacteria;p__Acidobacteriota;c__Acidobacteriae;o__Acidobacteriales;f__SbA1;g__Sulfotelmatobacter;s__Sulfotelmatobacter sp003168355
20110700_P3M_9	Benzoate degradation to Protocatechuic Acid (oxic)	1	non-polyphenol	aromatic_hydrocarbon	benzoic_acid		oxic	d__Bacteria;p__Acidobacteriota;c__Acidobacteriae;o__Acidoferrales;f__UBA7541;g__Palsa-295;s__Palsa-295 sp003166795
20110700_P3S_8	Benzoate degradation to Protocatechuic Acid (oxic)	1	non-polyphenol	aromatic_hydrocarbon	benzoic_acid		oxic	d__Bacteria;p__Proteobacteria;c__Gammaproteobacteria;o__Steroidobacterales;f__Steroidobacteraceae;g__Bog-1198;s__
20110700_S3M_15	Benzoate degradation to Protocatechuic Acid (oxic)	1	non-polyphenol	aromatic_hydrocarbon	benzoic_acid		oxic	d__Bacteria;p__Acidobacteriota;c__Acidobacteriae;o__Acidobacteriales;f__SbA1;g__Sulfotelmatobacter;s__Sulfotelmatobacter sp003165855
20110700_S3M_18	Benzoate degradation to Protocatechuic Acid (oxic)	1	non-polyphenol	aromatic_hydrocarbon	benzoic_acid		oxic	d__Bacteria;p__Actinobacteriota;c__Actinomycetia;o__Streptosporangiales;f__Streptosporangiaceae;g__Bog-532;s__Bog-532 sp003164955
20110800_E1D_22	Benzoate degradation to Protocatechuic Acid (oxic)	1	non-polyphenol	aromatic_hydrocarbon	benzoic_acid		oxic	d__Bacteria;p__Acidobacteriota;c__Acidobacteriae;o__Acidoferrales;f__UBA7541;g__Acidoferrum;s__Acidoferrum sp003154775
20110800_P1D_24	Benzoate degradation to Protocatechuic Acid (oxic)	1	non-polyphenol	aromatic_hydrocarbon	benzoic_acid		oxic	d__Bacteria;p__Acidobacteriota;c__Acidobacteriae;o__Acidobacteriales;f__SbA1;g__PALSA-188;s__PALSA-188 sp003169715
20110800_P1D_38	Benzoate degradation to Protocatechuic Acid (oxic)	1	non-polyphenol	aromatic_hydrocarbon	benzoic_acid		oxic	d__Bacteria;p__Proteobacteria;c__Alphaproteobacteria;o__Rhizobiales;f__Xanthobacteraceae;g__Z2-YC6860;s__Z2-YC6860 sp003169835
20110800_P1M_19	Benzoate degradation to Protocatechuic Acid (oxic)	1	non-polyphenol	aromatic_hydrocarbon	benzoic_acid		oxic	d__Bacteria;p__Acidobacteriota;c__Acidobacteriae;o__Acidoferrales;f__UBA7541;g__Acidoferrum;s__
20110800_P1M_21	Benzoate degradation to Protocatechuic Acid (oxic)	1	non-polyphenol	aromatic_hydrocarbon	benzoic_acid		oxic	d__Bacteria;p__Proteobacteria;c__Alphaproteobacteria;o__Rhizobiales;f__Xanthobacteraceae;g__PALSA-894;s__PALSA-894 sp003140315
20110800_P1M_28	Benzoate degradation to Protocatechuic Acid (oxic)	1	non-polyphenol	aromatic_hydrocarbon	benzoic_acid		oxic	d__Bacteria;p__Eremiobacterota;c__Eremiobacteria;o__Baltobacterales;f__Baltobacteraceae;g__Elarobacter;s__Elarobacter beijerinckii
20110800_P1M_9	Benzoate degradation to Protocatechuic Acid (oxic)	1	non-polyphenol	aromatic_hydrocarbon	benzoic_acid		oxic	d__Bacteria;p__Proteobacteria;c__Alphaproteobacteria;o__Rhizobiales;f__Xanthobacteraceae;g__Pseudolabrys;s__Pseudolabrys sp003133345
20110800_P2D_17	Benzoate degradation to Protocatechuic Acid (oxic)	1	non-polyphenol	aromatic_hydrocarbon	benzoic_acid		oxic	d__Bacteria;p__Actinobacteriota;c__Thermoleophilia;o__Gaiellales;f__Gaiellaceae;g__Palsa-739;s__Palsa-739 sp003139545
20110800_P2D_9	Benzoate degradation to Protocatechuic Acid (oxic)	1	non-polyphenol	aromatic_hydrocarbon	benzoic_acid		oxic	d__Bacteria;p__Proteobacteria;c__Alphaproteobacteria;o__Rhizobiales;f__Xanthobacteraceae;g__Bradyrhizobium;s__
20110800_P3M_6	Benzoate degradation to Protocatechuic Acid (oxic)	1	non-polyphenol	aromatic_hydrocarbon	benzoic_acid		oxic	d__Bacteria;p__Acidobacteriota;c__Acidobacteriae;o__Acidoferrales;f__UBA7541;g__Palsa-295;s__Palsa-295 sp003167215
20110800_P3S_2	Benzoate degradation to Protocatechuic Acid (oxic)	1	non-polyphenol	aromatic_hydrocarbon	benzoic_acid		oxic	d__Bacteria;p__Acidobacteriota;c__Acidobacteriae;o__Acidobacteriales;f__SbA1;g__Sulfotelmatobacter;s__Sulfotelmatobacter sp003140075
20110800_P3S_4	Benzoate degradation to Protocatechuic Acid (oxic)	1	non-polyphenol	aromatic_hydrocarbon	benzoic_acid		oxic	d__Bacteria;p__Acidobacteriota;c__Acidobacteriae;o__Acidobacteriales;f__SbA1;g__Sulfotelmatobacter;s__
20110800_P3S_8	Benzoate degradation to Protocatechuic Acid (oxic)	1	non-polyphenol	aromatic_hydrocarbon	benzoic_acid		oxic	d__Bacteria;p__Actinobacteriota;c__Actinomycetia;o__Streptosporangiales;f__Streptosporangiaceae;g__Palsa-504;s__Palsa-504 sp003140115
20110800_S1M_8	Benzoate degradation to Protocatechuic Acid (oxic)	1	non-polyphenol	aromatic_hydrocarbon	benzoic_acid		oxic	d__Bacteria;p__Acidobacteriota;c__Acidobacteriae;o__Acidobacteriales;f__SbA1;g__Sulfotelmatobacter;s__Sulfotelmatobacter sp003138975
20110800_S1S_6	Benzoate degradation to Protocatechuic Acid (oxic)	1	non-polyphenol	aromatic_hydrocarbon	benzoic_acid		oxic	d__Bacteria;p__Actinobacteriota;c__Acidimicrobiia;o__Acidimicrobiales;f__RAAP-2;g__RAAP-2;s__RAAP-2 sp003133075
20110800_S1S_8	Benzoate degradation to Protocatechuic Acid (oxic)	1	non-polyphenol	aromatic_hydrocarbon	benzoic_acid		oxic	d__Bacteria;p__Eremiobacterota;c__Eremiobacteria;o__Baltobacterales;f__Baltobacteraceae;g__Velthaea;s__Velthaea versatilis
20110800_S2M_9	Benzoate degradation to Protocatechuic Acid (oxic)	1	non-polyphenol	aromatic_hydrocarbon	benzoic_acid		oxic	d__Bacteria;p__Proteobacteria;c__Gammaproteobacteria;o__Steroidobacterales;f__Steroidobacteraceae;g__Bog-1198;s__Bog-1198 sp003164785
20110800_S3D_3	Benzoate degradation to Protocatechuic Acid (oxic)	1	non-polyphenol	aromatic_hydrocarbon	benzoic_acid		oxic	d__Bacteria;p__Actinobacteriota;c__Thermoleophilia;o__Solirubrobacterales;f__Solirubrobacteraceae;g__Palsa-513;s__Palsa-513 sp003138355
20110800_S3S_13	Benzoate degradation to Protocatechuic Acid (oxic)	1	non-polyphenol	aromatic_hydrocarbon	benzoic_acid		oxic	d__Bacteria;p__Proteobacteria;c__Gammaproteobacteria;o__Steroidobacterales;f__Steroidobacteraceae;g__;s__
20110800_S3S_2	Benzoate degradation to Protocatechuic Acid (oxic)	1	non-polyphenol	aromatic_hydrocarbon	benzoic_acid		oxic	d__Bacteria;p__Proteobacteria;c__Gammaproteobacteria;o__Burkholderiales;f__Burkholderiaceae;g__BOG-994;s__BOG-994 sp003136595
20110800_S3S_21	Benzoate degradation to Protocatechuic Acid (oxic)	1	non-polyphenol	aromatic_hydrocarbon	benzoic_acid		oxic	d__Bacteria;p__Proteobacteria;c__Gammaproteobacteria;o__Steroidobacterales;f__Steroidobacteraceae;g__Bog-1198;s__
20110800_S3S_24	Benzoate degradation to Protocatechuic Acid (oxic)	1	non-polyphenol	aromatic_hydrocarbon	benzoic_acid		oxic	d__Bacteria;p__Acidobacteriota;c__Acidobacteriae;o__Bryobacterales;f__Bryobacteraceae;g__BOG-234;s__BOG-234 sp003136575
20110800_S3S_25	Benzoate degradation to Protocatechuic Acid (oxic)	1	non-polyphenol	aromatic_hydrocarbon	benzoic_acid		oxic	d__Bacteria;p__Acidobacteriota;c__Acidobacteriae;o__Acidobacteriales;f__Acidobacteriaceae;g__Terracidiphilus;s__
20110800_S3S_28	Benzoate degradation to Protocatechuic Acid (oxic)	1	non-polyphenol	aromatic_hydrocarbon	benzoic_acid		oxic	d__Bacteria;p__Proteobacteria;c__Alphaproteobacteria;o__Acetobacterales;f__Acetobacteraceae;g__PALSA-911;s__
20110800_S3S_31	Benzoate degradation to Protocatechuic Acid (oxic)	1	non-polyphenol	aromatic_hydrocarbon	benzoic_acid		oxic	d__Bacteria;p__Acidobacteriota;c__Acidobacteriae;o__Acidobacteriales;f__Acidobacteriaceae;g__Granulicella_C;s__
20110800_S3S_33	Benzoate degradation to Protocatechuic Acid (oxic)	1	non-polyphenol	aromatic_hydrocarbon	benzoic_acid		oxic	d__Bacteria;p__Proteobacteria;c__Alphaproteobacteria;o__Acetobacterales;f__Acetobacteraceae;g__Acidocella;s__Acidocella sp003137135
20110800_S3S_35	Benzoate degradation to Protocatechuic Acid (oxic)	1	non-polyphenol	aromatic_hydrocarbon	benzoic_acid		oxic	d__Bacteria;p__Actinobacteriota;c__Thermoleophilia;o__Solirubrobacterales;f__Solirubrobacteraceae;g__Palsa-465;s__Palsa-465 sp003137075
20110800_S3S_8	Benzoate degradation to Protocatechuic Acid (oxic)	1	non-polyphenol	aromatic_hydrocarbon	benzoic_acid		oxic	d__Bacteria;p__Proteobacteria;c__Gammaproteobacteria;o__Steroidobacterales;f__Steroidobacteraceae;g__Bog-1198;s__
20111000_P1D_14	Benzoate degradation to Protocatechuic Acid (oxic)	1	non-polyphenol	aromatic_hydrocarbon	benzoic_acid		oxic	d__Bacteria;p__Actinobacteriota;c__Thermoleophilia;o__Gaiellales;f__Gaiellaceae;g__Palsa-739;s__
20111000_P1M_1	Benzoate degradation to Protocatechuic Acid (oxic)	1	non-polyphenol	aromatic_hydrocarbon	benzoic_acid		oxic	d__Bacteria;p__Dormibacterota;c__Dormibacteria;o__UBA8260;f__UBA8260;g__Palsa-851;s__Palsa-851 sp003136295
20111000_P1M_9	Benzoate degradation to Protocatechuic Acid (oxic)	1	non-polyphenol	aromatic_hydrocarbon	benzoic_acid		oxic	d__Bacteria;p__Actinobacteriota;c__Acidimicrobiia;o__Acidimicrobiales;f__RAAP-2;g__RAAP-2;s__RAAP-2 sp003167415
20111000_P1S_2	Benzoate degradation to Protocatechuic Acid (oxic)	1	non-polyphenol	aromatic_hydrocarbon	benzoic_acid		oxic	d__Bacteria;p__Acidobacteriota;c__Acidobacteriae;o__Acidobacteriales;f__Acidobacteriaceae;g__CAIVDV01;s__
20111000_P1S_5	Benzoate degradation to Protocatechuic Acid (oxic)	1	non-polyphenol	aromatic_hydrocarbon	benzoic_acid		oxic	d__Bacteria;p__Actinobacteriota;c__Actinomycetia;o__Streptosporangiales;f__Streptosporangiaceae;g__Chersky-822;s__
20111000_P2D_13	Benzoate degradation to Protocatechuic Acid (oxic)	1	non-polyphenol	aromatic_hydrocarbon	benzoic_acid		oxic	d__Bacteria;p__Actinobacteriota;c__Acidimicrobiia;o__Acidimicrobiales;f__RAAP-2;g__RAAP-2;s__RAAP-2 sp003152555
20111000_P2M_7	Benzoate degradation to Protocatechuic Acid (oxic)	1	non-polyphenol	aromatic_hydrocarbon	benzoic_acid		oxic	d__Bacteria;p__Acidobacteriota;c__Acidobacteriae;o__Bryobacterales;f__Bryobacteraceae;g__PALSA-243;s__PALSA-243 sp003135055
20111000_P3M_15	Benzoate degradation to Protocatechuic Acid (oxic)	1	non-polyphenol	aromatic_hydrocarbon	benzoic_acid		oxic	d__Bacteria;p__Acidobacteriota;c__Acidobacteriae;o__Bryobacterales;f__Bryobacteraceae;g__Palsa-187;s__
20111000_S2M_4	Benzoate degradation to Protocatechuic Acid (oxic)	1	non-polyphenol	aromatic_hydrocarbon	benzoic_acid		oxic	d__Bacteria;p__Proteobacteria;c__Gammaproteobacteria;o__Steroidobacterales;f__Steroidobacteraceae;g__Bog-1198;s__Bog-1198 sp003134045
20111000_S3S_10	Benzoate degradation to Protocatechuic Acid (oxic)	1	non-polyphenol	aromatic_hydrocarbon	benzoic_acid		oxic	d__Bacteria;p__Acidobacteriota;c__Acidobacteriae;o__Acidobacteriales;f__Acidobacteriaceae;g__Acidisarcina;s__
20111000_S3S_12	Benzoate degradation to Protocatechuic Acid (oxic)	1	non-polyphenol	aromatic_hydrocarbon	benzoic_acid		oxic	d__Bacteria;p__Proteobacteria;c__Alphaproteobacteria;o__Caulobacterales;f__Caulobacteraceae;g__Palsa-881;s__
20111000_S3S_4	Benzoate degradation to Protocatechuic Acid (oxic)	1	non-polyphenol	aromatic_hydrocarbon	benzoic_acid		oxic	d__Bacteria;p__Proteobacteria;c__Gammaproteobacteria;o__Steroidobacterales;f__Steroidobacteraceae;g__Bog-1198;s__
20111000_S3S_5	Benzoate degradation to Protocatechuic Acid (oxic)	1	non-polyphenol	aromatic_hydrocarbon	benzoic_acid		oxic	d__Bacteria;p__Proteobacteria;c__Alphaproteobacteria;o__Acetobacterales;f__Acetobacteraceae;g__BOG-908;s__BOG-908 sp003133065
20111000_S3S_7	Benzoate degradation to Protocatechuic Acid (oxic)	1	non-polyphenol	aromatic_hydrocarbon	benzoic_acid		oxic	d__Bacteria;p__Eremiobacterota;c__Eremiobacteria;o__Baltobacterales;f__Baltobacteraceae;g__Palsa-1515;s__
20111000_S3S_9	Benzoate degradation to Protocatechuic Acid (oxic)	1	non-polyphenol	aromatic_hydrocarbon	benzoic_acid		oxic	d__Bacteria;p__Proteobacteria;c__Alphaproteobacteria;o__Caulobacterales;f__Caulobacteraceae;g__Palsa-881;s__Palsa-881 sp003136615
20120500_P13_10	Benzoate degradation to Protocatechuic Acid (oxic)	1	non-polyphenol	aromatic_hydrocarbon	benzoic_acid		oxic	d__Bacteria;p__Actinobacteriota;c__Thermoleophilia;o__Gaiellales;f__Gaiellaceae;g__Palsa-739;s__
20120500_P13_5	Benzoate degradation to Protocatechuic Acid (oxic)	1	non-polyphenol	aromatic_hydrocarbon	benzoic_acid		oxic	d__Bacteria;p__Acidobacteriota;c__Acidobacteriae;o__Bryobacterales;f__Bryobacteraceae;g__Palsa-89;s__Palsa-89 sp003132905
20120500_P15_1	Benzoate degradation to Protocatechuic Acid (oxic)	1	non-polyphenol	aromatic_hydrocarbon	benzoic_acid		oxic	d__Bacteria;p__Acidobacteriota;c__Acidobacteriae;o__Acidobacteriales;f__SbA1;g__PALSA-270;s__PALSA-270 sp003132825
20120500_P15_4	Benzoate degradation to Protocatechuic Acid (oxic)	1	non-polyphenol	aromatic_hydrocarbon	benzoic_acid		oxic	d__Bacteria;p__Dormibacterota;c__Dormibacteria;o__UBA8260;f__UBA8260;g__Palsa-851;s__Palsa-851 sp003132805
20120500_P17_2	Benzoate degradation to Protocatechuic Acid (oxic)	1	non-polyphenol	aromatic_hydrocarbon	benzoic_acid		oxic	d__Bacteria;p__Actinobacteriota;c__Acidimicrobiia;o__Acidimicrobiales;f__RAAP-2;g__RAAP-2;s__RAAP-2 sp003133685
20120500_P23_1	Benzoate degradation to Protocatechuic Acid (oxic)	1	non-polyphenol	aromatic_hydrocarbon	benzoic_acid		oxic	d__Bacteria;p__Dormibacterota;c__Dormibacteria;o__UBA8260;f__UBA8260;g__Palsa-851;s__Palsa-851 sp003132525
20120500_P27_10	Benzoate degradation to Protocatechuic Acid (oxic)	1	non-polyphenol	aromatic_hydrocarbon	benzoic_acid		oxic	d__Bacteria;p__Proteobacteria;c__Alphaproteobacteria;o__Rhizobiales;f__Xanthobacteraceae;g__Pseudolabrys;s__Pseudolabrys sp003133345
20120500_P27_3	Benzoate degradation to Protocatechuic Acid (oxic)	1	non-polyphenol	aromatic_hydrocarbon	benzoic_acid		oxic	d__Bacteria;p__Actinobacteriota;c__Acidimicrobiia;o__Acidimicrobiales;f__RAAP-2;g__RAAP-2;s__RAAP-2 sp003132205
20120500_P28_10	Benzoate degradation to Protocatechuic Acid (oxic)	1	non-polyphenol	aromatic_hydrocarbon	benzoic_acid		oxic	d__Bacteria;p__Proteobacteria;c__Gammaproteobacteria;o__Burkholderiales;f__Burkholderiaceae;g__PKWO01;s__PKWO01 sp003132085
20120500_P31_3	Benzoate degradation to Protocatechuic Acid (oxic)	1	non-polyphenol	aromatic_hydrocarbon	benzoic_acid		oxic	d__Bacteria;p__Proteobacteria;c__Gammaproteobacteria;o__Steroidobacterales;f__Steroidobacteraceae;g__FEN-1191;s__FEN-1191 sp003132025
20120500_P34_3	Benzoate degradation to Protocatechuic Acid (oxic)	1	non-polyphenol	aromatic_hydrocarbon	benzoic_acid		oxic	d__Bacteria;p__Eremiobacterota;c__Eremiobacteria;o__Baltobacterales;f__Baltobacteraceae;g__Elarobacter;s__Elarobacter winogradskyi
20120500_P36_7	Benzoate degradation to Protocatechuic Acid (oxic)	1	non-polyphenol	aromatic_hydrocarbon	benzoic_acid		oxic	d__Bacteria;p__Dormibacterota;c__Dormibacteria;o__Dormibacterales;f__Dormibacteraceae;g__Palsa-872;s__Palsa-872 sp003139695
20120600_E1D_18	Benzoate degradation to Protocatechuic Acid (oxic)	1	non-polyphenol	aromatic_hydrocarbon	benzoic_acid		oxic	d__Bacteria;p__Myxococcota;c__Polyangia;o__Palsa-1104_A;f__Fen-1088;g__Fen-1118;s__Fen-1118 sp003159055
20120600_E1D_42	Benzoate degradation to Protocatechuic Acid (oxic)	1	non-polyphenol	aromatic_hydrocarbon	benzoic_acid		oxic	d__Bacteria;p__Actinobacteriota;c__Acidimicrobiia;o__Acidimicrobiales;f__RAAP-2;g__RAAP-2;s__RAAP-2 sp003158855
20120600_E2D_21	Benzoate degradation to Protocatechuic Acid (oxic)	1	non-polyphenol	aromatic_hydrocarbon	benzoic_acid		oxic	d__Bacteria;p__Actinobacteriota;c__Thermoleophilia;o__Solirubrobacterales;f__Solirubrobacteraceae;g__Palsa-513;s__Palsa-513 sp003157595
20120600_E2D_33	Benzoate degradation to Protocatechuic Acid (oxic)	1	non-polyphenol	aromatic_hydrocarbon	benzoic_acid		oxic	d__Bacteria;p__Actinobacteriota;c__Actinomycetia;o__Actinomycetales;f__Dermatophilaceae;g__UBA4719;s__UBA4719 sp003157445
20120600_E2D_47	Benzoate degradation to Protocatechuic Acid (oxic)	1	non-polyphenol	aromatic_hydrocarbon	benzoic_acid		oxic	d__Bacteria;p__Proteobacteria;c__Gammaproteobacteria;o__Burkholderiales;f__Burkholderiaceae;g__LMDS01;s__
20120600_E3D_33	Benzoate degradation to Protocatechuic Acid (oxic)	1	non-polyphenol	aromatic_hydrocarbon	benzoic_acid		oxic	d__Bacteria;p__Actinobacteriota;c__Actinomycetia;o__Actinomycetales;f__Kineosporiaceae;g__;s__
20120600_P1M_1	Benzoate degradation to Protocatechuic Acid (oxic)	1	non-polyphenol	aromatic_hydrocarbon	benzoic_acid		oxic	d__Bacteria;p__Eremiobacterota;c__Eremiobacteria;o__Baltobacterales;f__Baltobacteraceae;g__Palsibacter;s__
20120600_P2M_10	Benzoate degradation to Protocatechuic Acid (oxic)	1	non-polyphenol	aromatic_hydrocarbon	benzoic_acid		oxic	d__Bacteria;p__Eremiobacterota;c__Eremiobacteria;o__Baltobacterales;f__Baltobacteraceae;g__Palsibacter;s__
20120600_P2M_8	Benzoate degradation to Protocatechuic Acid (oxic)	1	non-polyphenol	aromatic_hydrocarbon	benzoic_acid		oxic	d__Bacteria;p__Acidobacteriota;c__Acidobacteriae;o__Acidobacteriales;f__SbA1;g__Sulfotelmatobacter;s__Sulfotelmatobacter sp003156805
20120600_P2M_9	Benzoate degradation to Protocatechuic Acid (oxic)	1	non-polyphenol	aromatic_hydrocarbon	benzoic_acid		oxic	d__Bacteria;p__Actinobacteriota;c__Actinomycetia;o__Streptosporangiales;f__Streptosporangiaceae;g__Palsa-504;s__
20120600_P2S_3	Benzoate degradation to Protocatechuic Acid (oxic)	1	non-polyphenol	aromatic_hydrocarbon	benzoic_acid		oxic	d__Bacteria;p__Eremiobacterota;c__Eremiobacteria;o__Baltobacterales;f__Baltobacteraceae;g__Tityobacter;s__Tityobacter terrigena
20120600_P2S_4	Benzoate degradation to Protocatechuic Acid (oxic)	1	non-polyphenol	aromatic_hydrocarbon	benzoic_acid		oxic	d__Bacteria;p__Eremiobacterota;c__Eremiobacteria;o__Baltobacterales;f__Baltobacteraceae;g__Palsibacter;s__Palsibacter borealis
20120600_P3M_11	Benzoate degradation to Protocatechuic Acid (oxic)	1	non-polyphenol	aromatic_hydrocarbon	benzoic_acid		oxic	d__Bacteria;p__Acidobacteriota;c__Acidobacteriae;o__Acidobacteriales;f__SbA1;g__Sulfotelmatobacter;s__
20120600_P3M_6	Benzoate degradation to Protocatechuic Acid (oxic)	1	non-polyphenol	aromatic_hydrocarbon	benzoic_acid		oxic	d__Bacteria;p__Acidobacteriota;c__Acidobacteriae;o__Acidoferrales;f__UBA7541;g__Palsa-295;s__Palsa-295 sp003156635
20120600_P3M_9	Benzoate degradation to Protocatechuic Acid (oxic)	1	non-polyphenol	aromatic_hydrocarbon	benzoic_acid		oxic	d__Bacteria;p__Acidobacteriota;c__Acidobacteriae;o__Acidobacteriales;f__Acidobacteriaceae;g__PALSA-350;s__
20120600_S1S_4	Benzoate degradation to Protocatechuic Acid (oxic)	1	non-polyphenol	aromatic_hydrocarbon	benzoic_acid		oxic	d__Bacteria;p__Actinobacteriota;c__Acidimicrobiia;o__Acidimicrobiales;f__RAAP-2;g__RAAP-2;s__RAAP-2 sp003160115
20120600_S2D_17	Benzoate degradation to Protocatechuic Acid (oxic)	1	non-polyphenol	aromatic_hydrocarbon	benzoic_acid		oxic	d__Bacteria;p__Actinobacteriota;c__Acidimicrobiia;o__Acidimicrobiales;f__RAAP-2;g__RAAP-2;s__RAAP-2 sp003141095
20120600_S3D_7	Benzoate degradation to Protocatechuic Acid (oxic)	1	non-polyphenol	aromatic_hydrocarbon	benzoic_acid		oxic	d__Bacteria;p__Actinobacteriota;c__Acidimicrobiia;o__Acidimicrobiales;f__RAAP-2;g__RAAP-2;s__RAAP-2 sp003155915
20120700_E3M_1	Benzoate degradation to Protocatechuic Acid (oxic)	1	non-polyphenol	aromatic_hydrocarbon	benzoic_acid		oxic	d__Bacteria;p__Proteobacteria;c__Gammaproteobacteria;o__Burkholderiales;f__Burkholderiaceae;g__LMDS01;s__
20120700_P1D_7	Benzoate degradation to Protocatechuic Acid (oxic)	1	non-polyphenol	aromatic_hydrocarbon	benzoic_acid		oxic	d__Bacteria;p__Actinobacteriota;c__Acidimicrobiia;o__Acidimicrobiales;f__RAAP-2;g__RAAP-2;s__RAAP-2 sp003133685
20120700_P1M_1	Benzoate degradation to Protocatechuic Acid (oxic)	1	non-polyphenol	aromatic_hydrocarbon	benzoic_acid		oxic	d__Bacteria;p__Acidobacteriota;c__Acidobacteriae;o__Acidoferrales;f__UBA7541;g__Palsa-295;s__
20120700_P1M_6	Benzoate degradation to Protocatechuic Acid (oxic)	1	non-polyphenol	aromatic_hydrocarbon	benzoic_acid		oxic	d__Bacteria;p__Acidobacteriota;c__Acidobacteriae;o__Acidobacteriales;f__SbA1;g__Sulfotelmatobacter;s__
20120700_P2D_11	Benzoate degradation to Protocatechuic Acid (oxic)	1	non-polyphenol	aromatic_hydrocarbon	benzoic_acid		oxic	d__Bacteria;p__Proteobacteria;c__Alphaproteobacteria;o__Rhizobiales;f__Xanthobacteraceae;g__Pseudolabrys;s__Pseudolabrys sp003152455
20120700_P2D_9	Benzoate degradation to Protocatechuic Acid (oxic)	1	non-polyphenol	aromatic_hydrocarbon	benzoic_acid		oxic	d__Bacteria;p__Actinobacteriota;c__Acidimicrobiia;o__Acidimicrobiales;f__RAAP-2;g__RAAP-2;s__RAAP-2 sp003167415
20120700_P2M_1	Benzoate degradation to Protocatechuic Acid (oxic)	1	non-polyphenol	aromatic_hydrocarbon	benzoic_acid		oxic	d__Bacteria;p__Proteobacteria;c__Alphaproteobacteria;o__Rhizobiales;f__Xanthobacteraceae;g__BOG-931;s__
20120700_P2M_5	Benzoate degradation to Protocatechuic Acid (oxic)	1	non-polyphenol	aromatic_hydrocarbon	benzoic_acid		oxic	d__Bacteria;p__Acidobacteriota;c__Acidobacteriae;o__Acidoferrales;f__UBA7541;g__Palsa-147;s__Palsa-147 sp003152355
20120700_P3D_110	Benzoate degradation to Protocatechuic Acid (oxic)	1	non-polyphenol	aromatic_hydrocarbon	benzoic_acid		oxic	d__Bacteria;p__Actinobacteriota;c__Thermoleophilia;o__Gaiellales;f__Gaiellaceae;g__Palsa-739;s__
20120700_P3D_116	Benzoate degradation to Protocatechuic Acid (oxic)	1	non-polyphenol	aromatic_hydrocarbon	benzoic_acid		oxic	d__Bacteria;p__Actinobacteriota;c__Thermoleophilia;o__Solirubrobacterales;f__Solirubrobacteraceae;g__Palsa-513;s__
20120700_P3D_124	Benzoate degradation to Protocatechuic Acid (oxic)	1	non-polyphenol	aromatic_hydrocarbon	benzoic_acid		oxic	d__Bacteria;p__Proteobacteria;c__Alphaproteobacteria;o__Rhizobiales;f__Beijerinckiaceae;g__;s__
20120700_P3D_128	Benzoate degradation to Protocatechuic Acid (oxic)	1	non-polyphenol	aromatic_hydrocarbon	benzoic_acid		oxic	d__Bacteria;p__Acidobacteriota;c__Acidobacteriae;o__Acidoferrales;f__UBA7541;g__Palsa-360;s__Palsa-360 sp003165465
20120700_P3D_130	Benzoate degradation to Protocatechuic Acid (oxic)	1	non-polyphenol	aromatic_hydrocarbon	benzoic_acid		oxic	d__Bacteria;p__Actinobacteriota;c__Thermoleophilia;o__Solirubrobacterales;f__Solirubrobacteraceae;g__Palsa-513;s__
20120700_P3D_131	Benzoate degradation to Protocatechuic Acid (oxic)	1	non-polyphenol	aromatic_hydrocarbon	benzoic_acid		oxic	d__Bacteria;p__Proteobacteria;c__Gammaproteobacteria;o__Burkholderiales;f__Casimicrobiaceae;g__PALSA-1005;s__PALSA-1005 sp003153335
20120700_P3D_132	Benzoate degradation to Protocatechuic Acid (oxic)	1	non-polyphenol	aromatic_hydrocarbon	benzoic_acid		oxic	d__Bacteria;p__Proteobacteria;c__Alphaproteobacteria;o__Rhizobiales;f__Kaistiaceae;g__Bauldia;s__
20120700_P3D_136	Benzoate degradation to Protocatechuic Acid (oxic)	1	non-polyphenol	aromatic_hydrocarbon	benzoic_acid		oxic	d__Bacteria;p__Actinobacteriota;c__Acidimicrobiia;o__Acidimicrobiales;f__RAAP-2;g__RAAP-2;s__RAAP-2 sp003133405
20120700_P3D_139	Benzoate degradation to Protocatechuic Acid (oxic)	1	non-polyphenol	aromatic_hydrocarbon	benzoic_acid		oxic	d__Bacteria;p__Proteobacteria;c__Gammaproteobacteria;o__Burkholderiales;f__Burkholderiaceae;g__Schlegelella_A;s__Schlegelella_A sp003152055
20120700_P3D_141	Benzoate degradation to Protocatechuic Acid (oxic)	1	non-polyphenol	aromatic_hydrocarbon	benzoic_acid		oxic	d__Bacteria;p__Actinobacteriota;c__Acidimicrobiia;o__Acidimicrobiales;f__RAAP-2;g__RAAP-2;s__
20120700_P3D_146	Benzoate degradation to Protocatechuic Acid (oxic)	1	non-polyphenol	aromatic_hydrocarbon	benzoic_acid		oxic	d__Bacteria;p__Myxococcota;c__Polyangia;o__Palsa-1104_A;f__Fen-1088;g__JADGRB01;s__JADGRB01 sp017881315
20120700_P3D_2	Benzoate degradation to Protocatechuic Acid (oxic)	1	non-polyphenol	aromatic_hydrocarbon	benzoic_acid		oxic	d__Bacteria;p__Desulfobacterota_B;c__Binatia;o__Binatales;f__Binataceae;g__Binatus;s__
20120700_P3D_33	Benzoate degradation to Protocatechuic Acid (oxic)	1	non-polyphenol	aromatic_hydrocarbon	benzoic_acid		oxic	d__Bacteria;p__Acidobacteriota;c__Acidobacteriae;o__Acidoferrales;f__UBA7541;g__Palsa-189;s__
20120700_P3D_38	Benzoate degradation to Protocatechuic Acid (oxic)	1	non-polyphenol	aromatic_hydrocarbon	benzoic_acid		oxic	d__Bacteria;p__Actinobacteriota;c__Thermoleophilia;o__Solirubrobacterales;f__Solirubrobacteraceae;g__Palsa-465;s__
20120700_P3D_46	Benzoate degradation to Protocatechuic Acid (oxic)	1	non-polyphenol	aromatic_hydrocarbon	benzoic_acid		oxic	d__Bacteria;p__Acidobacteriota;c__Acidobacteriae;o__Acidoferrales;f__UBA7541;g__Palsa-360;s__
20120700_P3D_49	Benzoate degradation to Protocatechuic Acid (oxic)	1	non-polyphenol	aromatic_hydrocarbon	benzoic_acid		oxic	d__Bacteria;p__Proteobacteria;c__Gammaproteobacteria;o__Burkholderiales;f__Casimicrobiaceae;g__PALSA-1003;s__PALSA-1003 sp003153475
20120700_P3D_50	Benzoate degradation to Protocatechuic Acid (oxic)	1	non-polyphenol	aromatic_hydrocarbon	benzoic_acid		oxic	d__Bacteria;p__Acidobacteriota;c__Acidobacteriae;o__Bryobacterales;f__Bryobacteraceae;g__Palsa-89;s__
20120700_P3D_54	Benzoate degradation to Protocatechuic Acid (oxic)	1	non-polyphenol	aromatic_hydrocarbon	benzoic_acid		oxic	d__Bacteria;p__Acidobacteriota;c__Acidobacteriae;o__Bryobacterales;f__Bryobacteraceae;g__BOG-234;s__
20120700_P3D_55	Benzoate degradation to Protocatechuic Acid (oxic)	1	non-polyphenol	aromatic_hydrocarbon	benzoic_acid		oxic	d__Bacteria;p__Actinobacteriota;c__Thermoleophilia;o__Gaiellales;f__Gaiellaceae;g__Palsa-739;s__
20120700_P3D_58	Benzoate degradation to Protocatechuic Acid (oxic)	1	non-polyphenol	aromatic_hydrocarbon	benzoic_acid		oxic	d__Bacteria;p__Proteobacteria;c__Alphaproteobacteria;o__Micropepsales;f__Micropepsaceae;g__Rhizomicrobium;s__
20120700_P3D_66	Benzoate degradation to Protocatechuic Acid (oxic)	1	non-polyphenol	aromatic_hydrocarbon	benzoic_acid		oxic	d__Bacteria;p__Dormibacterota;c__Dormibacteria;o__UBA8260;f__UBA8260;g__Palsa-851;s__
20120700_P3D_67	Benzoate degradation to Protocatechuic Acid (oxic)	1	non-polyphenol	aromatic_hydrocarbon	benzoic_acid		oxic	d__Bacteria;p__Acidobacteriota;c__Acidobacteriae;o__Acidoferrales;f__UBA7541;g__Palsa-360;s__
20120700_P3D_68	Benzoate degradation to Protocatechuic Acid (oxic)	1	non-polyphenol	aromatic_hydrocarbon	benzoic_acid		oxic	d__Bacteria;p__Actinobacteriota;c__Thermoleophilia;o__Solirubrobacterales;f__Solirubrobacteraceae;g__Palsa-465;s__
20120700_P3D_71	Benzoate degradation to Protocatechuic Acid (oxic)	1	non-polyphenol	aromatic_hydrocarbon	benzoic_acid		oxic	d__Bacteria;p__Acidobacteriota;c__Acidobacteriae;o__Acidobacteriales;f__SbA1;g__Bog-209;s__
20120700_P3D_74	Benzoate degradation to Protocatechuic Acid (oxic)	1	non-polyphenol	aromatic_hydrocarbon	benzoic_acid		oxic	d__Bacteria;p__Proteobacteria;c__Alphaproteobacteria;o__ATCC43930;f__Stellaceae;g__;s__
20120700_P3D_79	Benzoate degradation to Protocatechuic Acid (oxic)	1	non-polyphenol	aromatic_hydrocarbon	benzoic_acid		oxic	d__Bacteria;p__Proteobacteria;c__Gammaproteobacteria;o__Burkholderiales;f__Casimicrobiaceae;g__PALSA-1003;s__
20120700_P3D_84	Benzoate degradation to Protocatechuic Acid (oxic)	1	non-polyphenol	aromatic_hydrocarbon	benzoic_acid		oxic	d__Bacteria;p__Actinobacteriota;c__Thermoleophilia;o__Solirubrobacterales;f__Solirubrobacteraceae;g__Palsa-513;s__
20120700_P3D_85	Benzoate degradation to Protocatechuic Acid (oxic)	1	non-polyphenol	aromatic_hydrocarbon	benzoic_acid		oxic	d__Bacteria;p__Proteobacteria;c__Gammaproteobacteria;o__Steroidobacterales;f__Steroidobacteraceae;g__PALSA-1196;s__
20120700_P3D_87	Benzoate degradation to Protocatechuic Acid (oxic)	1	non-polyphenol	aromatic_hydrocarbon	benzoic_acid		oxic	d__Bacteria;p__Proteobacteria;c__Alphaproteobacteria;o__Rhizobiales;f__Xanthobacteraceae;g__BOG-931;s__
20120700_P3D_88	Benzoate degradation to Protocatechuic Acid (oxic)	1	non-polyphenol	aromatic_hydrocarbon	benzoic_acid		oxic	d__Bacteria;p__Acidobacteriota;c__Acidobacteriae;o__Bryobacterales;f__Bryobacteraceae;g__Palsa-187;s__
20120700_P3D_9	Benzoate degradation to Protocatechuic Acid (oxic)	1	non-polyphenol	aromatic_hydrocarbon	benzoic_acid		oxic	d__Bacteria;p__Actinobacteriota;c__Acidimicrobiia;o__Acidimicrobiales;f__RAAP-2;g__RAAP-2;s__RAAP-2 sp003152215
20120700_P3D_92	Benzoate degradation to Protocatechuic Acid (oxic)	1	non-polyphenol	aromatic_hydrocarbon	benzoic_acid		oxic	d__Bacteria;p__Acidobacteriota;c__Acidobacteriae;o__Acidoferrales;f__UBA7541;g__Palsa-295;s__Palsa-295 sp003131705
20120700_P3S_1	Benzoate degradation to Protocatechuic Acid (oxic)	1	non-polyphenol	aromatic_hydrocarbon	benzoic_acid		oxic	d__Bacteria;p__Proteobacteria;c__Alphaproteobacteria;o__Rhizobiales;f__Beijerinckiaceae;g__Roseiarcus;s__Roseiarcus sp003164825
20120700_S1D_104	Benzoate degradation to Protocatechuic Acid (oxic)	1	non-polyphenol	aromatic_hydrocarbon	benzoic_acid		oxic	d__Bacteria;p__Acidobacteriota;c__Acidobacteriae;o__Acidobacteriales;f__Acidobacteriaceae;g__Terracidiphilus;s__
20120700_S1D_27	Benzoate degradation to Protocatechuic Acid (oxic)	1	non-polyphenol	aromatic_hydrocarbon	benzoic_acid		oxic	d__Bacteria;p__Proteobacteria;c__Alphaproteobacteria;o__Rhizobiales;f__Beijerinckiaceae;g__Roseiarcus;s__Roseiarcus sp003164915
20120700_S1D_45	Benzoate degradation to Protocatechuic Acid (oxic)	1	non-polyphenol	aromatic_hydrocarbon	benzoic_acid		oxic	d__Bacteria;p__Proteobacteria;c__Gammaproteobacteria;o__Steroidobacterales;f__Steroidobacteraceae;g__Bog-1198;s__
20120700_S1D_69	Benzoate degradation to Protocatechuic Acid (oxic)	1	non-polyphenol	aromatic_hydrocarbon	benzoic_acid		oxic	d__Bacteria;p__Eremiobacterota;c__Eremiobacteria;o__Baltobacterales;f__Baltobacteraceae;g__Lustribacter;s__
20120700_S1D_84	Benzoate degradation to Protocatechuic Acid (oxic)	1	non-polyphenol	aromatic_hydrocarbon	benzoic_acid		oxic	d__Bacteria;p__Proteobacteria;c__Alphaproteobacteria;o__Caulobacterales;f__Caulobacteraceae;g__BOG-938;s__BOG-938 sp003164925
20120700_S1D_87	Benzoate degradation to Protocatechuic Acid (oxic)	1	non-polyphenol	aromatic_hydrocarbon	benzoic_acid		oxic	d__Bacteria;p__Proteobacteria;c__Alphaproteobacteria;o__Rhizobiales;f__Xanthobacteraceae;g__BOG-931;s__BOG-931 sp003164375
20120700_S1D_95	Benzoate degradation to Protocatechuic Acid (oxic)	1	non-polyphenol	aromatic_hydrocarbon	benzoic_acid		oxic	d__Bacteria;p__Proteobacteria;c__Alphaproteobacteria;o__Acetobacterales;f__Acetobacteraceae;g__BOG-934;s__BOG-934 sp003164305
20120700_S1D_96	Benzoate degradation to Protocatechuic Acid (oxic)	1	non-polyphenol	aromatic_hydrocarbon	benzoic_acid		oxic	d__Bacteria;p__Actinobacteriota;c__Acidimicrobiia;o__Acidimicrobiales;f__RAAP-2;g__RAAP-2;s__
20120700_S1S_3	Benzoate degradation to Protocatechuic Acid (oxic)	1	non-polyphenol	aromatic_hydrocarbon	benzoic_acid		oxic	d__Bacteria;p__Actinobacteriota;c__Acidimicrobiia;o__Acidimicrobiales;f__RAAP-2;g__RAAP-2;s__RAAP-2 sp003136495
20120700_S3X_22	Benzoate degradation to Protocatechuic Acid (oxic)	1	non-polyphenol	aromatic_hydrocarbon	benzoic_acid		oxic	d__Bacteria;p__Actinobacteriota;c__Acidimicrobiia;o__Acidimicrobiales;f__RAAP-2;g__RAAP-2;s__RAAP-2 sp003142095
20120800_P1D_1	Benzoate degradation to Protocatechuic Acid (oxic)	1	non-polyphenol	aromatic_hydrocarbon	benzoic_acid		oxic	d__Bacteria;p__Acidobacteriota;c__Acidobacteriae;o__Acidobacteriales;f__Acidobacteriaceae;g__Terracidiphilus;s__Terracidiphilus sp003140785
20130700_P1Y_8	Benzoate degradation to Protocatechuic Acid (oxic)	1	non-polyphenol	aromatic_hydrocarbon	benzoic_acid		oxic	d__Bacteria;p__Proteobacteria;c__Alphaproteobacteria;o__Acetobacterales;f__Acetobacteraceae;g__Palsa-883;s__
20130700_S3M_11	Benzoate degradation to Protocatechuic Acid (oxic)	1	non-polyphenol	aromatic_hydrocarbon	benzoic_acid		oxic	d__Bacteria;p__Actinobacteriota;c__Actinomycetia;o__Streptosporangiales;f__Streptosporangiaceae;g__Palsa-504;s__
20130700_S3M_8	Benzoate degradation to Protocatechuic Acid (oxic)	1	non-polyphenol	aromatic_hydrocarbon	benzoic_acid		oxic	d__Bacteria;p__Actinobacteriota;c__Acidimicrobiia;o__Acidimicrobiales;f__RAAP-2;g__RAAP-2;s__
20140700_S11_5	Benzoate degradation to Protocatechuic Acid (oxic)	1	non-polyphenol	aromatic_hydrocarbon	benzoic_acid		oxic	d__Bacteria;p__Actinobacteriota;c__Acidimicrobiia;o__Acidimicrobiales;f__RAAP-2;g__RAAP-2;s__RAAP-2 sp003133125
20140700_S21_14	Benzoate degradation to Protocatechuic Acid (oxic)	1	non-polyphenol	aromatic_hydrocarbon	benzoic_acid		oxic	d__Bacteria;p__Acidobacteriota;c__Acidobacteriae;o__Acidobacteriales;f__SbA1;g__Sulfotelmatobacter;s__
20140700_S21_17	Benzoate degradation to Protocatechuic Acid (oxic)	1	non-polyphenol	aromatic_hydrocarbon	benzoic_acid		oxic	d__Bacteria;p__Eremiobacterota;c__Eremiobacteria;o__Baltobacterales;f__Baltobacteraceae;g__Lustribacter;s__Lustribacter telmatis
20140700_S21_3	Benzoate degradation to Protocatechuic Acid (oxic)	1	non-polyphenol	aromatic_hydrocarbon	benzoic_acid		oxic	d__Bacteria;p__Actinobacteriota;c__Acidimicrobiia;o__Acidimicrobiales;f__RAAP-2;g__RAAP-2;s__
20140700_S21_6	Benzoate degradation to Protocatechuic Acid (oxic)	1	non-polyphenol	aromatic_hydrocarbon	benzoic_acid		oxic	d__Bacteria;p__Proteobacteria;c__Alphaproteobacteria;o__Rhizobiales;f__Xanthobacteraceae;g__BOG-931;s__
20140700_S31_3	Benzoate degradation to Protocatechuic Acid (oxic)	1	non-polyphenol	aromatic_hydrocarbon	benzoic_acid		oxic	d__Bacteria;p__Acidobacteriota;c__Acidobacteriae;o__Acidoferrales;f__UBA7541;g__Palsa-295;s__
20140700_S31_6	Benzoate degradation to Protocatechuic Acid (oxic)	1	non-polyphenol	aromatic_hydrocarbon	benzoic_acid		oxic	d__Bacteria;p__Actinobacteriota;c__Acidimicrobiia;o__Acidimicrobiales;f__RAAP-2;g__RAAP-2;s__
20140700_S31_9	Benzoate degradation to Protocatechuic Acid (oxic)	1	non-polyphenol	aromatic_hydrocarbon	benzoic_acid		oxic	d__Bacteria;p__Actinobacteriota;c__Thermoleophilia;o__Solirubrobacterales;f__Solirubrobacteraceae;g__Palsa-513;s__
20140700_S33_15	Benzoate degradation to Protocatechuic Acid (oxic)	1	non-polyphenol	aromatic_hydrocarbon	benzoic_acid		oxic	d__Bacteria;p__Proteobacteria;c__Gammaproteobacteria;o__Steroidobacterales;f__Steroidobacteraceae;g__FEN-1191;s__
20150700_E23_7	Benzoate degradation to Protocatechuic Acid (oxic)	1	non-polyphenol	aromatic_hydrocarbon	benzoic_acid		oxic	d__Bacteria;p__Proteobacteria;c__Alphaproteobacteria;o__Rhizobiales;f__Beijerinckiaceae;g__Rhodoblastus;s__
20150700_P11_4	Benzoate degradation to Protocatechuic Acid (oxic)	1	non-polyphenol	aromatic_hydrocarbon	benzoic_acid		oxic	d__Bacteria;p__Acidobacteriota;c__Acidobacteriae;o__Acidobacteriales;f__SbA1;g__Sulfotelmatobacter;s__Sulfotelmatobacter sp003165455
20150700_P13_8	Benzoate degradation to Protocatechuic Acid (oxic)	1	non-polyphenol	aromatic_hydrocarbon	benzoic_acid		oxic	d__Bacteria;p__Actinobacteriota;c__Acidimicrobiia;o__Acidimicrobiales;f__RAAP-2;g__RAAP-2;s__
20150700_P14_12	Benzoate degradation to Protocatechuic Acid (oxic)	1	non-polyphenol	aromatic_hydrocarbon	benzoic_acid		oxic	d__Bacteria;p__Actinobacteriota;c__Acidimicrobiia;o__Acidimicrobiales;f__RAAP-2;g__RAAP-2;s__
20150700_P14_7	Benzoate degradation to Protocatechuic Acid (oxic)	1	non-polyphenol	aromatic_hydrocarbon	benzoic_acid		oxic	d__Bacteria;p__Actinobacteriota;c__Thermoleophilia;o__Solirubrobacterales;f__Solirubrobacteraceae;g__Palsa-513;s__
20150700_P15_1	Benzoate degradation to Protocatechuic Acid (oxic)	1	non-polyphenol	aromatic_hydrocarbon	benzoic_acid		oxic	d__Bacteria;p__Eremiobacterota;c__Eremiobacteria;o__Baltobacterales;f__Baltobacteraceae;g__Lustribacter;s__
20150700_P15_3	Benzoate degradation to Protocatechuic Acid (oxic)	1	non-polyphenol	aromatic_hydrocarbon	benzoic_acid		oxic	d__Bacteria;p__Actinobacteriota;c__Thermoleophilia;o__Solirubrobacterales;f__Solirubrobacteraceae;g__Palsa-513;s__Palsa-513 sp003133565
20150700_P23_12	Benzoate degradation to Protocatechuic Acid (oxic)	1	non-polyphenol	aromatic_hydrocarbon	benzoic_acid		oxic	d__Bacteria;p__Acidobacteriota;c__Acidobacteriae;o__Acidoferrales;f__UBA7541;g__Acidoferrum;s__
20150700_P23_7	Benzoate degradation to Protocatechuic Acid (oxic)	1	non-polyphenol	aromatic_hydrocarbon	benzoic_acid		oxic	d__Bacteria;p__Proteobacteria;c__Alphaproteobacteria;o__Rhizobiales;f__Xanthobacteraceae;g__BOG-931;s__
20150700_P24_8	Benzoate degradation to Protocatechuic Acid (oxic)	1	non-polyphenol	aromatic_hydrocarbon	benzoic_acid		oxic	d__Bacteria;p__Proteobacteria;c__Gammaproteobacteria;o__Steroidobacterales;f__Steroidobacteraceae;g__Bog-1198;s__
20150700_P31_3	Benzoate degradation to Protocatechuic Acid (oxic)	1	non-polyphenol	aromatic_hydrocarbon	benzoic_acid		oxic	d__Bacteria;p__Acidobacteriota;c__Acidobacteriae;o__Acidobacteriales;f__SbA1;g__Sulfotelmatobacter;s__
20150700_P31_7	Benzoate degradation to Protocatechuic Acid (oxic)	1	non-polyphenol	aromatic_hydrocarbon	benzoic_acid		oxic	d__Bacteria;p__Acidobacteriota;c__Acidobacteriae;o__Acidobacteriales;f__Acidobacteriaceae;g__Terracidiphilus;s__
20150700_S21_2	Benzoate degradation to Protocatechuic Acid (oxic)	1	non-polyphenol	aromatic_hydrocarbon	benzoic_acid		oxic	d__Bacteria;p__Proteobacteria;c__Alphaproteobacteria;o__Rhizobiales;f__Xanthobacteraceae;g__Pseudolabrys;s__
20150700_S21_9	Benzoate degradation to Protocatechuic Acid (oxic)	1	non-polyphenol	aromatic_hydrocarbon	benzoic_acid		oxic	d__Bacteria;p__Proteobacteria;c__Alphaproteobacteria;o__Acetobacterales;f__Acetobacteraceae;g__Rhodopila;s__
20150700_S23_2	Benzoate degradation to Protocatechuic Acid (oxic)	1	non-polyphenol	aromatic_hydrocarbon	benzoic_acid		oxic	d__Bacteria;p__Proteobacteria;c__Gammaproteobacteria;o__Steroidobacterales;f__Steroidobacteraceae;g__FEN-1191;s__
20160700_P15_13	Benzoate degradation to Protocatechuic Acid (oxic)	1	non-polyphenol	aromatic_hydrocarbon	benzoic_acid		oxic	d__Bacteria;p__Actinobacteriota;c__Acidimicrobiia;o__Acidimicrobiales;f__Palsa-688;g__;s__
20160700_P15_16	Benzoate degradation to Protocatechuic Acid (oxic)	1	non-polyphenol	aromatic_hydrocarbon	benzoic_acid		oxic	d__Bacteria;p__Actinobacteriota;c__Actinomycetia;o__Streptosporangiales;f__Streptosporangiaceae;g__UBA9676;s__
20160700_P15_18	Benzoate degradation to Protocatechuic Acid (oxic)	1	non-polyphenol	aromatic_hydrocarbon	benzoic_acid		oxic	d__Bacteria;p__Acidobacteriota;c__Acidobacteriae;o__Acidobacteriales;f__SbA1;g__Sulfotelmatobacter;s__
20160700_P15_2	Benzoate degradation to Protocatechuic Acid (oxic)	1	non-polyphenol	aromatic_hydrocarbon	benzoic_acid		oxic	d__Bacteria;p__Acidobacteriota;c__Acidobacteriae;o__Acidoferrales;f__UBA7541;g__Palsa-295;s__
20160700_P15_3	Benzoate degradation to Protocatechuic Acid (oxic)	1	non-polyphenol	aromatic_hydrocarbon	benzoic_acid		oxic	d__Bacteria;p__Acidobacteriota;c__Acidobacteriae;o__Acidoferrales;f__UBA7541;g__Palsa-295;s__Palsa-295 sp003167215
20160700_P15_5	Benzoate degradation to Protocatechuic Acid (oxic)	1	non-polyphenol	aromatic_hydrocarbon	benzoic_acid		oxic	d__Bacteria;p__Acidobacteriota;c__Acidobacteriae;o__Bryobacterales;f__Bryobacteraceae;g__Palsa-89;s__Palsa-89 sp003166875
20160700_S34_5	Benzoate degradation to Protocatechuic Acid (oxic)	1	non-polyphenol	aromatic_hydrocarbon	benzoic_acid		oxic	d__Bacteria;p__Actinobacteriota;c__Actinomycetia;o__Streptosporangiales;f__Streptosporangiaceae;g__Chersky-822;s__
20170700_P24_2	Benzoate degradation to Protocatechuic Acid (oxic)	1	non-polyphenol	aromatic_hydrocarbon	benzoic_acid		oxic	d__Bacteria;p__Proteobacteria;c__Alphaproteobacteria;o__Rhizobiales;f__Xanthobacteraceae;g__Pseudolabrys;s__
20170700_P31_1	Benzoate degradation to Protocatechuic Acid (oxic)	1	non-polyphenol	aromatic_hydrocarbon	benzoic_acid		oxic	d__Bacteria;p__Acidobacteriota;c__Acidobacteriae;o__Acidoferrales;f__UBA7541;g__Palsa-295;s__Palsa-295 sp003153585
20170700_P33_1	Benzoate degradation to Protocatechuic Acid (oxic)	1	non-polyphenol	aromatic_hydrocarbon	benzoic_acid		oxic	d__Bacteria;p__Acidobacteriota;c__Acidobacteriae;o__Acidoferrales;f__UBA7541;g__Acidoferrum;s__
20170700_S33_24	Benzoate degradation to Protocatechuic Acid (oxic)	1	non-polyphenol	aromatic_hydrocarbon	benzoic_acid		oxic	d__Bacteria;p__Proteobacteria;c__Alphaproteobacteria;o__Acetobacterales;f__Acetobacteraceae;g__Palsa-883;s__
20170700_S33_37	Benzoate degradation to Protocatechuic Acid (oxic)	1	non-polyphenol	aromatic_hydrocarbon	benzoic_acid		oxic	d__Bacteria;p__Actinobacteriota;c__Thermoleophilia;o__Solirubrobacterales;f__Solirubrobacteraceae;g__Palsa-465;s__
20170700_S34_13	Benzoate degradation to Protocatechuic Acid (oxic)	1	non-polyphenol	aromatic_hydrocarbon	benzoic_acid		oxic	d__Bacteria;p__Actinobacteriota;c__Acidimicrobiia;o__Acidimicrobiales;f__RAAP-2;g__RAAP-2;s__
20170700_S35_14	Benzoate degradation to Protocatechuic Acid (oxic)	1	non-polyphenol	aromatic_hydrocarbon	benzoic_acid		oxic	d__Bacteria;p__Proteobacteria;c__Alphaproteobacteria;o__Rhizobiales;f__Xanthobacteraceae;g__Afipia;s__Afipia birgiae
3300031726_9	Benzoate degradation to Protocatechuic Acid (oxic)	1	non-polyphenol	aromatic_hydrocarbon	benzoic_acid		oxic	d__Bacteria;p__Chloroflexota;c__Ktedonobacteria;o__Ktedonobacterales;f__Ktedonobacteraceae;g__;s__
3300037076_9	Benzoate degradation to Protocatechuic Acid (oxic)	1	non-polyphenol	aromatic_hydrocarbon	benzoic_acid		oxic	d__Bacteria;p__Proteobacteria;c__Gammaproteobacteria;o__Burkholderiales;f__Burkholderiaceae;g__Rhodoferax;s__
3300037104_17	Benzoate degradation to Protocatechuic Acid (oxic)	1	non-polyphenol	aromatic_hydrocarbon	benzoic_acid		oxic	d__Bacteria;p__Gemmatimonadota;c__Gemmatimonadetes;o__Gemmatimonadales;f__Gemmatimonadaceae;g__FEN-1250;s__FEN-1250 sp003142495
3300037138_9	Benzoate degradation to Protocatechuic Acid (oxic)	1	non-polyphenol	aromatic_hydrocarbon	benzoic_acid		oxic	d__Bacteria;p__Desulfobacterota_B;c__Binatia;o__Binatales;f__Binataceae;g__DTIX01;s__
3300037147_7	Benzoate degradation to Protocatechuic Acid (oxic)	1	non-polyphenol	aromatic_hydrocarbon	benzoic_acid		oxic	d__Bacteria;p__Acidobacteriota;c__Acidobacteriae;o__Acidoferrales;f__UBA7541;g__Palsa-360;s__
3300037159_8	Benzoate degradation to Protocatechuic Acid (oxic)	1	non-polyphenol	aromatic_hydrocarbon	benzoic_acid		oxic	d__Bacteria;p__Actinobacteriota;c__Acidimicrobiia;o__Acidimicrobiales;f__RAAP-2;g__RAAP-2;s__
3300037196_13	Benzoate degradation to Protocatechuic Acid (oxic)	1	non-polyphenol	aromatic_hydrocarbon	benzoic_acid		oxic	d__Bacteria;p__Proteobacteria;c__Alphaproteobacteria;o__Acetobacterales;f__Acetobacteraceae;g__Acidocella;s__
3300037200_7	Benzoate degradation to Protocatechuic Acid (oxic)	1	non-polyphenol	aromatic_hydrocarbon	benzoic_acid		oxic	d__Bacteria;p__Actinobacteriota;c__Thermoleophilia;o__Solirubrobacterales;f__Solirubrobacteraceae;g__Palsa-744;s__
3300037394_5	Benzoate degradation to Protocatechuic Acid (oxic)	1	non-polyphenol	aromatic_hydrocarbon	benzoic_acid		oxic	d__Bacteria;p__Actinobacteriota;c__Actinomycetia;o__Streptosporangiales;f__Streptosporangiaceae;g__Palsa-506;s__
3300037549_12	Benzoate degradation to Protocatechuic Acid (oxic)	1	non-polyphenol	aromatic_hydrocarbon	benzoic_acid		oxic	d__Bacteria;p__Proteobacteria;c__Alphaproteobacteria;o__Sphingomonadales;f__Sphingomonadaceae;g__Novosphingobium;s__
3300037549_13	Benzoate degradation to Protocatechuic Acid (oxic)	1	non-polyphenol	aromatic_hydrocarbon	benzoic_acid		oxic	d__Bacteria;p__Proteobacteria;c__Gammaproteobacteria;o__Burkholderiales;f__Burkholderiaceae;g__Polaromonas;s__
3300038476_2	Benzoate degradation to Protocatechuic Acid (oxic)	1	non-polyphenol	aromatic_hydrocarbon	benzoic_acid		oxic	d__Bacteria;p__Proteobacteria;c__Alphaproteobacteria;o__Rhizobiales;f__Xanthobacteraceae;g__Bradyrhizobium;s__
Bog.Labelled.R1.T1.F1.JGI.BFC.metaspades_bin.122_90.43_7.26	Benzoate degradation to Protocatechuic Acid (oxic)	1	non-polyphenol	aromatic_hydrocarbon	benzoic_acid		oxic	d__Bacteria;p__Acidobacteriota;c__Acidobacteriae;o__Acidobacteriales;f__Acidobacteriaceae;g__CAIVDV01;s__
Bog.Labelled.R1.T2.F3.trimmomatic.metaspades_bin.87_99.52_1.28	Benzoate degradation to Protocatechuic Acid (oxic)	1	non-polyphenol	aromatic_hydrocarbon	benzoic_acid		oxic	d__Bacteria;p__Proteobacteria;c__Alphaproteobacteria;o__Sphingomonadales;f__Sphingomonadaceae;g__Novosphingobium;s__
Bog.Labelled.R2.T1.F3.trimmomatic.megahit_bin.3_74.36_1.22	Benzoate degradation to Protocatechuic Acid (oxic)	1	non-polyphenol	aromatic_hydrocarbon	benzoic_acid		oxic	d__Bacteria;p__Proteobacteria;c__Gammaproteobacteria;o__Burkholderiales;f__Burkholderiaceae;g__PKWO01;s__
Bog.Labelled.R3.T1.F3.trimmomatic.megahit_bin.44_93.46_0.05	Benzoate degradation to Protocatechuic Acid (oxic)	1	non-polyphenol	aromatic_hydrocarbon	benzoic_acid		oxic	d__Bacteria;p__Proteobacteria;c__Alphaproteobacteria;o__Acetobacterales;f__Acetobacteraceae;g__Acidocella;s__
Bog.None.R1.T0.trimmomatic.megahit_bin.18_85.86_3.07	Benzoate degradation to Protocatechuic Acid (oxic)	1	non-polyphenol	aromatic_hydrocarbon	benzoic_acid		oxic	d__Bacteria;p__Acidobacteriota;c__Acidobacteriae;o__Bryobacterales;f__Bryobacteraceae;g__BOG-234;s__
Bog.None.R1.T0.trimmomatic.megahit_bin.264_75.64_3.36	Benzoate degradation to Protocatechuic Acid (oxic)	1	non-polyphenol	aromatic_hydrocarbon	benzoic_acid		oxic	d__Bacteria;p__Proteobacteria;c__Alphaproteobacteria;o__Rhizobiales;f__Beijerinckiaceae;g__Roseiarcus;s__
Bog.None.R1.T0.trimmomatic.megahit_bin.316_95.55_4.21	Benzoate degradation to Protocatechuic Acid (oxic)	1	non-polyphenol	aromatic_hydrocarbon	benzoic_acid		oxic	d__Bacteria;p__Proteobacteria;c__Gammaproteobacteria;o__Steroidobacterales;f__Steroidobacteraceae;g__Bog-1198;s__
Bog.None.R1.T0.trimmomatic.megahit_bin.369_97.17_1.75	Benzoate degradation to Protocatechuic Acid (oxic)	1	non-polyphenol	aromatic_hydrocarbon	benzoic_acid		oxic	d__Bacteria;p__Acidobacteriota;c__Acidobacteriae;o__Bryobacterales;f__Bryobacteraceae;g__BOG-234;s__
Bog.None.R1.T0.trimmomatic.megahit_bin.390_88.96_3.68	Benzoate degradation to Protocatechuic Acid (oxic)	1	non-polyphenol	aromatic_hydrocarbon	benzoic_acid		oxic	d__Bacteria;p__Proteobacteria;c__Alphaproteobacteria;o__Acetobacterales;f__Acetobacteraceae;g__CAIVDX01;s__
Bog.None.R2.T0.JGI.BFC.metaspades_bin.319_70.64_9.53	Benzoate degradation to Protocatechuic Acid (oxic)	1	non-polyphenol	aromatic_hydrocarbon	benzoic_acid		oxic	d__Bacteria;p__Acidobacteriota;c__Acidobacteriae;o__Bryobacterales;f__Bryobacteraceae;g__PALSA-129;s__
Bog.None.R2.T0.JGI.BFC.metaspades_bin.335_92.02_1.58	Benzoate degradation to Protocatechuic Acid (oxic)	1	non-polyphenol	aromatic_hydrocarbon	benzoic_acid		oxic	d__Bacteria;p__Proteobacteria;c__Alphaproteobacteria;o__Micropepsales;f__Micropepsaceae;g__Rhizomicrobium;s__
Bog.None.R2.T0.JGI.BFC.metaspades_bin.58_85.62_4.48	Benzoate degradation to Protocatechuic Acid (oxic)	1	non-polyphenol	aromatic_hydrocarbon	benzoic_acid		oxic	d__Bacteria;p__Acidobacteriota;c__Acidobacteriae;o__Bryobacterales;f__Bryobacteraceae;g__BOG-234;s__
Bog.None.R2.T0.trimmomatic.megahit_bin.194_91.91_4.74	Benzoate degradation to Protocatechuic Acid (oxic)	1	non-polyphenol	aromatic_hydrocarbon	benzoic_acid		oxic	d__Bacteria;p__Acidobacteriota;c__Acidobacteriae;o__Acidobacteriales;f__Acidobacteriaceae;g__Terracidiphilus;s__
Bog.None.R2.T0.trimmomatic.megahit_bin.272_80.28_7.13	Benzoate degradation to Protocatechuic Acid (oxic)	1	non-polyphenol	aromatic_hydrocarbon	benzoic_acid		oxic	d__Bacteria;p__Acidobacteriota;c__Acidobacteriae;o__Bryobacterales;f__Bryobacteraceae;g__Bog-105;s__
Bog.None.R2.T0.trimmomatic.megahit_bin.358_96.68_6.10	Benzoate degradation to Protocatechuic Acid (oxic)	1	non-polyphenol	aromatic_hydrocarbon	benzoic_acid		oxic	d__Bacteria;p__Proteobacteria;c__Gammaproteobacteria;o__Steroidobacterales;f__Steroidobacteraceae;g__Bog-1198;s__
Bog.None.R2.T0.trimmomatic.megahit_bin.66_95.61_5.83	Benzoate degradation to Protocatechuic Acid (oxic)	1	non-polyphenol	aromatic_hydrocarbon	benzoic_acid		oxic	d__Bacteria;p__Acidobacteriota;c__Acidobacteriae;o__Bryobacterales;f__Bryobacteraceae;g__BOG-234;s__
Bog.None.R3.T0.JGI.BFC.metaspades_bin.122_92.03_1.72	Benzoate degradation to Protocatechuic Acid (oxic)	1	non-polyphenol	aromatic_hydrocarbon	benzoic_acid		oxic	d__Bacteria;p__Acidobacteriota;c__Acidobacteriae;o__Acidobacteriales;f__Acidobacteriaceae;g__Terracidiphilus;s__
Bog.None.R3.T0.JGI.BFC.metaspades_bin.143_78.72_9.48	Benzoate degradation to Protocatechuic Acid (oxic)	1	non-polyphenol	aromatic_hydrocarbon	benzoic_acid		oxic	d__Bacteria;p__Acidobacteriota;c__Acidobacteriae;o__Acidobacteriales;f__Acidobacteriaceae;g__Terracidiphilus;s__
Bog.None.R3.T0.JGI.BFC.metaspades_bin.162_97.41_2.35	Benzoate degradation to Protocatechuic Acid (oxic)	1	non-polyphenol	aromatic_hydrocarbon	benzoic_acid		oxic	d__Bacteria;p__Acidobacteriota;c__Acidobacteriae;o__Acidobacteriales;f__Acidobacteriaceae;g__Terracidiphilus;s__
Bog.None.R3.T0.trimmomatic.megahit_bin.383_96.18_3.47	Benzoate degradation to Protocatechuic Acid (oxic)	1	non-polyphenol	aromatic_hydrocarbon	benzoic_acid		oxic	d__Bacteria;p__Proteobacteria;c__Gammaproteobacteria;o__Steroidobacterales;f__Steroidobacteraceae;g__Bog-1198;s__Bog-1198 sp003137095
Bog.Unlabelled.R1.T1.F1.JGI.BFC.metaspades_bin.7_97.93_0.48	Benzoate degradation to Protocatechuic Acid (oxic)	1	non-polyphenol	aromatic_hydrocarbon	benzoic_acid		oxic	d__Bacteria;p__Proteobacteria;c__Gammaproteobacteria;o__Burkholderiales;f__Burkholderiaceae;g__Herbaspirillum;s__
Bog.Unlabelled.R1.T1.F2.JGI.BFC.metaspades_bin.35_96.02_1.29	Benzoate degradation to Protocatechuic Acid (oxic)	1	non-polyphenol	aromatic_hydrocarbon	benzoic_acid		oxic	d__Bacteria;p__Acidobacteriota;c__Acidobacteriae;o__Acidobacteriales;f__Acidobacteriaceae;g__UBA5172;s__
Bog.Unlabelled.R2.T1.F3.JGI.BFC.metaspades_bin.31_72.82_1.94	Benzoate degradation to Protocatechuic Acid (oxic)	1	non-polyphenol	aromatic_hydrocarbon	benzoic_acid		oxic	d__Bacteria;p__Acidobacteriota;c__Acidobacteriae;o__Acidobacteriales;f__Acidobacteriaceae;g__UBA5172;s__
Bog.Unlabelled.R2.T3.F2.trimmomatic.metaspades_bin.129_89.36_9.06	Benzoate degradation to Protocatechuic Acid (oxic)	1	non-polyphenol	aromatic_hydrocarbon	benzoic_acid		oxic	d__Bacteria;p__Acidobacteriota;c__Acidobacteriae;o__Acidobacteriales;f__Acidobacteriaceae;g__Acidisarcina;s__
Bog.Unlabelled.R2.T3.F2.trimmomatic.metaspades_bin.46_85.62_3.11	Benzoate degradation to Protocatechuic Acid (oxic)	1	non-polyphenol	aromatic_hydrocarbon	benzoic_acid		oxic	d__Bacteria;p__Acidobacteriota;c__Acidobacteriae;o__Acidobacteriales;f__Acidobacteriaceae;g__CAIVDV01;s__
Bog.Unlabelled.R2.T3.F3.trimmomatic.metaspades_bin.103_98.32_1.01	Benzoate degradation to Protocatechuic Acid (oxic)	1	non-polyphenol	aromatic_hydrocarbon	benzoic_acid		oxic	d__Bacteria;p__Actinobacteriota;c__Actinomycetia;o__Actinomycetales;f__Microbacteriaceae;g__Galbitalea;s__
Bog.Unlabelled.R2.T3.F3.trimmomatic.metaspades_bin.116_93.32_2.25	Benzoate degradation to Protocatechuic Acid (oxic)	1	non-polyphenol	aromatic_hydrocarbon	benzoic_acid		oxic	d__Bacteria;p__Proteobacteria;c__Alphaproteobacteria;o__Acetobacterales;f__Acetobacteraceae;g__UBA6159;s__
Bog.Unlabelled.R3.T1.F1.trimmomatic.metaspades_bin.60_91.92_1.02	Benzoate degradation to Protocatechuic Acid (oxic)	1	non-polyphenol	aromatic_hydrocarbon	benzoic_acid		oxic	d__Bacteria;p__Proteobacteria;c__Gammaproteobacteria;o__Burkholderiales;f__Burkholderiaceae;g__Herbaspirillum;s__
Bog.Unlabelled.R3.T1.F3.JGI.BFC.metaspades_bin.11_87.40_5.27	Benzoate degradation to Protocatechuic Acid (oxic)	1	non-polyphenol	aromatic_hydrocarbon	benzoic_acid		oxic	d__Bacteria;p__Proteobacteria;c__Gammaproteobacteria;o__Steroidobacterales;f__Steroidobacteraceae;g__FEN-1191;s__
Bog.Unlabelled.R3.T1.F3.JGI.BFC.metaspades_bin.133_95.29_6.77	Benzoate degradation to Protocatechuic Acid (oxic)	1	non-polyphenol	aromatic_hydrocarbon	benzoic_acid		oxic	d__Bacteria;p__Proteobacteria;c__Alphaproteobacteria;o__Rhizobiales;f__Xanthobacteraceae;g__Bradyrhizobium;s__
Bog.Unlabelled.R3.T1.F3.JGI.BFC.metaspades_bin.45_94.77_0.93	Benzoate degradation to Protocatechuic Acid (oxic)	1	non-polyphenol	aromatic_hydrocarbon	benzoic_acid		oxic	d__Bacteria;p__Proteobacteria;c__Gammaproteobacteria;o__Burkholderiales;f__Burkholderiaceae;g__CAIMXF01;s__
Bog.Unlabelled.R3.T1.F3.JGI.BFC.metaspades_bin.74_92.32_2.91	Benzoate degradation to Protocatechuic Acid (oxic)	1	non-polyphenol	aromatic_hydrocarbon	benzoic_acid		oxic	d__Bacteria;p__Proteobacteria;c__Alphaproteobacteria;o__Rhizobiales;f__Beijerinckiaceae;g__Roseiarcus;s__
Bog.Unlabelled.R3.T1.F3.JGI.BFC.metaspades_bin.75_99.00_0.81	Benzoate degradation to Protocatechuic Acid (oxic)	1	non-polyphenol	aromatic_hydrocarbon	benzoic_acid		oxic	d__Bacteria;p__Proteobacteria;c__Alphaproteobacteria;o__Sphingomonadales;f__Sphingomonadaceae;g__Novosphingobium;s__Novosphingobium sp001519055
Bog.Unlabelled.R3.T1.F3.trimmomatic.metaspades_bin.122_84.22_0.85	Benzoate degradation to Protocatechuic Acid (oxic)	1	non-polyphenol	aromatic_hydrocarbon	benzoic_acid		oxic	d__Bacteria;p__Eremiobacterota;c__Eremiobacteria;o__Baltobacterales;f__Baltobacteraceae;g__Palsa-1515;s__
Bog.Unlabelled.R3.T1.F3.trimmomatic.metaspades_bin.144_72.18_2.39	Benzoate degradation to Protocatechuic Acid (oxic)	1	non-polyphenol	aromatic_hydrocarbon	benzoic_acid		oxic	d__Bacteria;p__Proteobacteria;c__Alphaproteobacteria;o__ATCC43930;f__Stellaceae;g__Aliidongia;s__
Bog.Unlabelled.R3.T1.F3.trimmomatic.metaspades_bin.150_70.93_7.86	Benzoate degradation to Protocatechuic Acid (oxic)	1	non-polyphenol	aromatic_hydrocarbon	benzoic_acid		oxic	d__Bacteria;p__Proteobacteria;c__Alphaproteobacteria;o__Rhizobiales;f__Xanthobacteraceae;g__Bradyrhizobium;s__
Bog.Unlabelled.R3.T1.F3.trimmomatic.metaspades_bin.185_88.24_2.99	Benzoate degradation to Protocatechuic Acid (oxic)	1	non-polyphenol	aromatic_hydrocarbon	benzoic_acid		oxic	d__Bacteria;p__Proteobacteria;c__Alphaproteobacteria;o__Sphingomonadales;f__Sphingomonadaceae;g__Novosphingobium;s__Novosphingobium sp001519065
Bog.Unlabelled.R3.T2.F1.trimmomatic.metaspades_bin.139_76.75_2.07	Benzoate degradation to Protocatechuic Acid (oxic)	1	non-polyphenol	aromatic_hydrocarbon	benzoic_acid		oxic	d__Bacteria;p__Proteobacteria;c__Gammaproteobacteria;o__Burkholderiales;f__Burkholderiaceae;g__Herbaspirillum;s__
Bog.Unlabelled.R3.T2.F3.trimmomatic.metaspades_bin.15_94.63_0.85	Benzoate degradation to Protocatechuic Acid (oxic)	1	non-polyphenol	aromatic_hydrocarbon	benzoic_acid		oxic	d__Bacteria;p__Proteobacteria;c__Alphaproteobacteria;o__Acetobacterales;f__Acetobacteraceae;g__CAIQQQ01;s__
Bog.Unlabelled.R3.T3.F3.JGI.BFC.metaspades_bin.2_81.64_4.58	Benzoate degradation to Protocatechuic Acid (oxic)	1	non-polyphenol	aromatic_hydrocarbon	benzoic_acid		oxic	d__Bacteria;p__Proteobacteria;c__Alphaproteobacteria;o__Rhizobiales;f__Xanthobacteraceae;g__Bradyrhizobium;s__
Bog.Unlabelled.R3.T3.F3.JGI.BFC.metaspades_bin.22_74.64_1.66	Benzoate degradation to Protocatechuic Acid (oxic)	1	non-polyphenol	aromatic_hydrocarbon	benzoic_acid		oxic	d__Bacteria;p__Proteobacteria;c__Alphaproteobacteria;o__Acetobacterales;f__Acetobacteraceae;g__CAJCJG01;s__
Bog.Unlabelled.R3.T3.F3.JGI.BFC.metaspades_bin.63_96.30_0.08	Benzoate degradation to Protocatechuic Acid (oxic)	1	non-polyphenol	aromatic_hydrocarbon	benzoic_acid		oxic	d__Bacteria;p__Eremiobacterota;c__Eremiobacteria;o__Baltobacterales;f__Baltobacteraceae;g__Lustribacter;s__
Bog.Unlabelled.R3.T3.F3.JGI.BFC.metaspades_bin.66_94.31_0.76	Benzoate degradation to Protocatechuic Acid (oxic)	1	non-polyphenol	aromatic_hydrocarbon	benzoic_acid		oxic	d__Bacteria;p__Proteobacteria;c__Gammaproteobacteria;o__Burkholderiales;f__Burkholderiaceae;g__CAIMXF01;s__
Bog.Unlabelled.R3.T3.F3.trimmomatic.metaspades_bin.132_81.32_1.30	Benzoate degradation to Protocatechuic Acid (oxic)	1	non-polyphenol	aromatic_hydrocarbon	benzoic_acid		oxic	d__Bacteria;p__Proteobacteria;c__Alphaproteobacteria;o__Rhizobiales;f__Beijerinckiaceae;g__Roseiarcus;s__
Fen.Labelled.R1.T2.F4.trimmomatic.metaspades_bin.28_74.91_1.75	Benzoate degradation to Protocatechuic Acid (oxic)	1	non-polyphenol	aromatic_hydrocarbon	benzoic_acid		oxic	d__Bacteria;p__Proteobacteria;c__Gammaproteobacteria;o__Pseudomonadales;f__Pseudomonadaceae;g__Pseudomonas_E;s__Pseudomonas_E mohnii
Fen.Labelled.R2.T3.F4.trimmomatic.metaspades_bin.32_78.86_1.64	Benzoate degradation to Protocatechuic Acid (oxic)	1	non-polyphenol	aromatic_hydrocarbon	benzoic_acid		oxic	d__Bacteria;p__Proteobacteria;c__Gammaproteobacteria;o__Burkholderiales;f__Burkholderiaceae;g__Polaromonas;s__
Fen.Labelled.R3.T1.F3.trimmomatic.metaspades_bin.2_79.14_1.91	Benzoate degradation to Protocatechuic Acid (oxic)	1	non-polyphenol	aromatic_hydrocarbon	benzoic_acid		oxic	d__Bacteria;p__Proteobacteria;c__Gammaproteobacteria;o__Burkholderiales;f__Burkholderiaceae;g__Rhizobacter;s__
Fen.Labelled.R3.T1.F4.trimmomatic.metaspades_bin.25_92.80_3.23	Benzoate degradation to Protocatechuic Acid (oxic)	1	non-polyphenol	aromatic_hydrocarbon	benzoic_acid		oxic	d__Bacteria;p__Myxococcota;c__Polyangia;o__Haliangiales;f__Haliangiaceae;g__JABFXX01;s__
Fen.Unlabelled.R1.T2.F2.trimmomatic.metaspades_bin.7_84.67_0.88	Benzoate degradation to Protocatechuic Acid (oxic)	1	non-polyphenol	aromatic_hydrocarbon	benzoic_acid		oxic	d__Bacteria;p__Proteobacteria;c__Gammaproteobacteria;o__Pseudomonadales;f__Pseudomonadaceae;g__Pseudomonas_E;s__
Fen.Unlabelled.R1.T2.F3.JGI.BFC.metaspades_bin.8_84.91_1.42	Benzoate degradation to Protocatechuic Acid (oxic)	1	non-polyphenol	aromatic_hydrocarbon	benzoic_acid		oxic	d__Bacteria;p__Proteobacteria;c__Gammaproteobacteria;o__Burkholderiales;f__Burkholderiaceae;g__Polaromonas;s__
Fen.Unlabelled.R3.T1.F3.trimmomatic.megahit_bin.1_88.35_4.39	Benzoate degradation to Protocatechuic Acid (oxic)	1	non-polyphenol	aromatic_hydrocarbon	benzoic_acid		oxic	d__Bacteria;p__Proteobacteria;c__Gammaproteobacteria;o__Pseudomonadales;f__Pseudomonadaceae;g__Pseudomonas_E;s__Pseudomonas_E sivasensis
Fen.Unlabelled.R3.T2.F3.trimmomatic.megahit_bin.16_89.30_6.01	Benzoate degradation to Protocatechuic Acid (oxic)	1	non-polyphenol	aromatic_hydrocarbon	benzoic_acid		oxic	d__Bacteria;p__Proteobacteria;c__Gammaproteobacteria;o__Pseudomonadales;f__Pseudomonadaceae;g__Pseudomonas_E;s__
Palsa.Labelled.R1.T1.F1.trimmomatic.metaspades_bin.13_89.70_2.64	Benzoate degradation to Protocatechuic Acid (oxic)	1	non-polyphenol	aromatic_hydrocarbon	benzoic_acid		oxic	d__Bacteria;p__Acidobacteriota;c__Acidobacteriae;o__Acidoferrales;f__UBA7541;g__Palsa-295;s__Palsa-295 sp003156635
Palsa.Labelled.R1.T1.F1.trimmomatic.metaspades_bin.33_89.65_1.71	Benzoate degradation to Protocatechuic Acid (oxic)	1	non-polyphenol	aromatic_hydrocarbon	benzoic_acid		oxic	d__Bacteria;p__Acidobacteriota;c__Acidobacteriae;o__Acidoferrales;f__UBA7541;g__Palsa-295;s__
Palsa.Labelled.R1.T1.F3.JGI.BFC.metaspades_bin.68_91.15_5.94	Benzoate degradation to Protocatechuic Acid (oxic)	1	non-polyphenol	aromatic_hydrocarbon	benzoic_acid		oxic	d__Bacteria;p__Proteobacteria;c__Gammaproteobacteria;o__Burkholderiales;f__Burkholderiaceae;g__Paraburkholderia;s__
Palsa.Labelled.R1.T1.F3.trimmomatic.megahit_bin.19_95.60_0.77	Benzoate degradation to Protocatechuic Acid (oxic)	1	non-polyphenol	aromatic_hydrocarbon	benzoic_acid		oxic	d__Bacteria;p__Proteobacteria;c__Gammaproteobacteria;o__Burkholderiales;f__Burkholderiaceae;g__LMUX01;s__
Palsa.Labelled.R1.T1.F3.trimmomatic.metaspades_bin.56_91.47_0.17	Benzoate degradation to Protocatechuic Acid (oxic)	1	non-polyphenol	aromatic_hydrocarbon	benzoic_acid		oxic	d__Bacteria;p__Actinobacteriota;c__Thermoleophilia;o__Solirubrobacterales;f__Solirubrobacteraceae;g__Palsa-465;s__
Palsa.Labelled.R1.T1.F3.trimmomatic.metaspades_bin.65_73.50_0.43	Benzoate degradation to Protocatechuic Acid (oxic)	1	non-polyphenol	aromatic_hydrocarbon	benzoic_acid		oxic	d__Bacteria;p__Actinobacteriota;c__Thermoleophilia;o__Solirubrobacterales;f__Solirubrobacteraceae;g__Palsa-465;s__
Palsa.Labelled.R3.T1.F1.JGI.BFC.metaspades_bin.29_98.93_1.71	Benzoate degradation to Protocatechuic Acid (oxic)	1	non-polyphenol	aromatic_hydrocarbon	benzoic_acid		oxic	d__Bacteria;p__Acidobacteriota;c__Acidobacteriae;o__Acidobacteriales;f__SbA1;g__Sulfotelmatobacter;s__
Palsa.Labelled.R3.T1.F2.trimmomatic.metaspades_bin.24_90.12_0.10	Benzoate degradation to Protocatechuic Acid (oxic)	1	non-polyphenol	aromatic_hydrocarbon	benzoic_acid		oxic	d__Bacteria;p__Eremiobacterota;c__Eremiobacteria;o__Baltobacterales;f__Baltobacteraceae;g__Aquilonibacter;s__
Palsa.Labelled.R3.T1.F2.trimmomatic.metaspades_bin.5_93.42_1.45	Benzoate degradation to Protocatechuic Acid (oxic)	1	non-polyphenol	aromatic_hydrocarbon	benzoic_acid		oxic	d__Bacteria;p__Actinobacteriota;c__Acidimicrobiia;o__Acidimicrobiales;f__Palsa-688;g__;s__
Palsa.Labelled.R3.T1.F3.JGI.BFC.metaspades_bin.68_75.40_6.88	Benzoate degradation to Protocatechuic Acid (oxic)	1	non-polyphenol	aromatic_hydrocarbon	benzoic_acid		oxic	d__Bacteria;p__Actinobacteriota;c__Actinomycetia;o__Streptosporangiales;f__Streptosporangiaceae;g__Palsa-504;s__
Palsa.Labelled.R3.T1.F3.JGI.BFC.metaspades_bin.75_85.15_2.19	Benzoate degradation to Protocatechuic Acid (oxic)	1	non-polyphenol	aromatic_hydrocarbon	benzoic_acid		oxic	d__Bacteria;p__Actinobacteriota;c__Thermoleophilia;o__Solirubrobacterales;f__Solirubrobacteraceae;g__Palsa-465;s__
Palsa.None.R2.T0.JGI.BFC.metaspades_bin.128_97.22_0.00	Benzoate degradation to Protocatechuic Acid (oxic)	1	non-polyphenol	aromatic_hydrocarbon	benzoic_acid		oxic	d__Bacteria;p__Dormibacterota;c__Dormibacteria;o__UBA8260;f__UBA8260;g__Palsa-851;s__
Palsa.None.R2.T0.JGI.BFC.metaspades_bin.146_89.53_8.55	Benzoate degradation to Protocatechuic Acid (oxic)	1	non-polyphenol	aromatic_hydrocarbon	benzoic_acid		oxic	d__Bacteria;p__Acidobacteriota;c__Acidobacteriae;o__Acidoferrales;f__UBA7541;g__;s__
Palsa.None.R2.T0.JGI.BFC.metaspades_bin.148_86.97_6.42	Benzoate degradation to Protocatechuic Acid (oxic)	1	non-polyphenol	aromatic_hydrocarbon	benzoic_acid		oxic	d__Bacteria;p__Desulfobacterota_B;c__Binatia;o__Binatales;f__Binataceae;g__;s__
Palsa.None.R2.T0.JGI.BFC.metaspades_bin.15_76.90_1.72	Benzoate degradation to Protocatechuic Acid (oxic)	1	non-polyphenol	aromatic_hydrocarbon	benzoic_acid		oxic	d__Bacteria;p__Actinobacteriota;c__Actinomycetia;o__Streptosporangiales;f__Streptosporangiaceae;g__Palsa-506;s__
Palsa.None.R2.T0.JGI.BFC.metaspades_bin.21_97.13_1.25	Benzoate degradation to Protocatechuic Acid (oxic)	1	non-polyphenol	aromatic_hydrocarbon	benzoic_acid		oxic	d__Bacteria;p__Proteobacteria;c__Gammaproteobacteria;o__Steroidobacterales;f__Steroidobacteraceae;g__Bog-1198;s__
Palsa.None.R2.T0.JGI.BFC.metaspades_bin.239_74.60_5.56	Benzoate degradation to Protocatechuic Acid (oxic)	1	non-polyphenol	aromatic_hydrocarbon	benzoic_acid		oxic	d__Bacteria;p__Actinobacteriota;c__Thermoleophilia;o__Solirubrobacterales;f__Solirubrobacteraceae;g__;s__
Palsa.None.R2.T0.JGI.BFC.metaspades_bin.244_88.13_1.57	Benzoate degradation to Protocatechuic Acid (oxic)	1	non-polyphenol	aromatic_hydrocarbon	benzoic_acid		oxic	d__Bacteria;p__Eremiobacterota;c__Eremiobacteria;o__Baltobacterales;f__Baltobacteraceae;g__Velthaea;s__
Palsa.None.R2.T0.JGI.BFC.metaspades_bin.267_77.18_5.22	Benzoate degradation to Protocatechuic Acid (oxic)	1	non-polyphenol	aromatic_hydrocarbon	benzoic_acid		oxic	d__Bacteria;p__Acidobacteriota;c__Acidobacteriae;o__Acidobacteriales;f__SbA1;g__Bog-209;s__
Palsa.None.R2.T0.JGI.BFC.metaspades_bin.279_93.16_1.71	Benzoate degradation to Protocatechuic Acid (oxic)	1	non-polyphenol	aromatic_hydrocarbon	benzoic_acid		oxic	d__Bacteria;p__Acidobacteriota;c__Acidobacteriae;o__Acidobacteriales;f__SbA1;g__Bog-209;s__
Palsa.None.R2.T0.JGI.BFC.metaspades_bin.298_98.43_2.66	Benzoate degradation to Protocatechuic Acid (oxic)	1	non-polyphenol	aromatic_hydrocarbon	benzoic_acid		oxic	d__Bacteria;p__Proteobacteria;c__Alphaproteobacteria;o__Rhizobiales;f__Beijerinckiaceae;g__Roseiarcus;s__
Palsa.None.R2.T0.JGI.BFC.metaspades_bin.320_77.36_1.34	Benzoate degradation to Protocatechuic Acid (oxic)	1	non-polyphenol	aromatic_hydrocarbon	benzoic_acid		oxic	d__Bacteria;p__Proteobacteria;c__Alphaproteobacteria;o__Rhizobiales;f__Xanthobacteraceae;g__BOG-931;s__
Palsa.None.R2.T0.JGI.BFC.metaspades_bin.61_83.67_6.26	Benzoate degradation to Protocatechuic Acid (oxic)	1	non-polyphenol	aromatic_hydrocarbon	benzoic_acid		oxic	d__Bacteria;p__Acidobacteriota;c__Acidobacteriae;o__Bryobacterales;f__Bryobacteraceae;g__Palsa-89;s__
Palsa.None.R2.T0.JGI.BFC.metaspades_bin.70_95.73_0.85	Benzoate degradation to Protocatechuic Acid (oxic)	1	non-polyphenol	aromatic_hydrocarbon	benzoic_acid		oxic	d__Bacteria;p__Acidobacteriota;c__Acidobacteriae;o__Acidoferrales;f__UBA7541;g__Acidoferrum;s__
Palsa.None.R2.T0.JGI.BFC.metaspades_bin.96_88.84_2.56	Benzoate degradation to Protocatechuic Acid (oxic)	1	non-polyphenol	aromatic_hydrocarbon	benzoic_acid		oxic	d__Bacteria;p__Acidobacteriota;c__Acidobacteriae;o__Acidoferrales;f__UBA7541;g__Palsa-295;s__
Palsa.Unlabelled.R1.T1.F1.trimmomatic.megahit_bin.45_71.69_6.46	Benzoate degradation to Protocatechuic Acid (oxic)	1	non-polyphenol	aromatic_hydrocarbon	benzoic_acid		oxic	d__Bacteria;p__Acidobacteriota;c__Acidobacteriae;o__Acidoferrales;f__UBA7541;g__Palsa-295;s__
Palsa.Unlabelled.R1.T2.F2.trimmomatic.metaspades_bin.31_96.00_1.80	Benzoate degradation to Protocatechuic Acid (oxic)	1	non-polyphenol	aromatic_hydrocarbon	benzoic_acid		oxic	d__Bacteria;p__Proteobacteria;c__Gammaproteobacteria;o__Pseudomonadales;f__Pseudomonadaceae;g__Pseudomonas_E;s__
Palsa.Unlabelled.R1.T2.F3.trimmomatic.metaspades_bin.27_81.74_0.87	Benzoate degradation to Protocatechuic Acid (oxic)	1	non-polyphenol	aromatic_hydrocarbon	benzoic_acid		oxic	d__Bacteria;p__Proteobacteria;c__Alphaproteobacteria;o__Acetobacterales;f__Acetobacteraceae;g__Palsa-883;s__
Palsa.Unlabelled.R1.T3.F2.trimmomatic.metaspades_bin.96_80.51_1.15	Benzoate degradation to Protocatechuic Acid (oxic)	1	non-polyphenol	aromatic_hydrocarbon	benzoic_acid		oxic	d__Bacteria;p__Acidobacteriota;c__Acidobacteriae;o__Acidobacteriales;f__Acidobacteriaceae;g__CAIVDV01;s__
Palsa.Unlabelled.R1.T3.F3.trimmomatic.megahit_bin.171_99.39_2.58	Benzoate degradation to Protocatechuic Acid (oxic)	1	non-polyphenol	aromatic_hydrocarbon	benzoic_acid		oxic	d__Bacteria;p__Proteobacteria;c__Alphaproteobacteria;o__Sphingomonadales;f__Sphingomonadaceae;g__Novosphingobium;s__
Palsa.Unlabelled.R1.T3.F3.trimmomatic.metaspades_bin.235_87.61_3.54	Benzoate degradation to Protocatechuic Acid (oxic)	1	non-polyphenol	aromatic_hydrocarbon	benzoic_acid		oxic	d__Bacteria;p__Proteobacteria;c__Gammaproteobacteria;o__Burkholderiales;f__Burkholderiaceae;g__CAIMXF01;s__
Palsa.Unlabelled.R1.T3.F3.trimmomatic.metaspades_bin.77_83.91_2.81	Benzoate degradation to Protocatechuic Acid (oxic)	1	non-polyphenol	aromatic_hydrocarbon	benzoic_acid		oxic	d__Bacteria;p__Proteobacteria;c__Alphaproteobacteria;o__Reyranellales;f__Reyranellaceae;g__Reyranella;s__
Palsa.Unlabelled.R1.T3.F3.trimmomatic.metaspades_bin.94_89.19_4.42	Benzoate degradation to Protocatechuic Acid (oxic)	1	non-polyphenol	aromatic_hydrocarbon	benzoic_acid		oxic	d__Bacteria;p__Proteobacteria;c__Gammaproteobacteria;o__Steroidobacterales;f__Steroidobacteraceae;g__FEN-1191;s__
Palsa.Unlabelled.R2.T3.F3.JGI.BFC.metaspades_bin.136_96.85_0.47	Benzoate degradation to Protocatechuic Acid (oxic)	1	non-polyphenol	aromatic_hydrocarbon	benzoic_acid		oxic	d__Bacteria;p__Proteobacteria;c__Gammaproteobacteria;o__Burkholderiales;f__Burkholderiaceae;g__CAIMXF01;s__
Palsa.Unlabelled.R2.T3.F3.JGI.BFC.metaspades_bin.15_88.82_6.04	Benzoate degradation to Protocatechuic Acid (oxic)	1	non-polyphenol	aromatic_hydrocarbon	benzoic_acid		oxic	d__Bacteria;p__Actinobacteriota;c__Thermoleophilia;o__Solirubrobacterales;f__Solirubrobacteraceae;g__Palsa-465;s__
Palsa.Unlabelled.R2.T3.F3.JGI.BFC.metaspades_bin.189_99.25_4.26	Benzoate degradation to Protocatechuic Acid (oxic)	1	non-polyphenol	aromatic_hydrocarbon	benzoic_acid		oxic	d__Bacteria;p__Proteobacteria;c__Alphaproteobacteria;o__Acetobacterales;f__Acetobacteraceae;g__CAJCJG01;s__
Palsa.Unlabelled.R2.T3.F3.JGI.BFC.metaspades_bin.203_90.06_2.84	Benzoate degradation to Protocatechuic Acid (oxic)	1	non-polyphenol	aromatic_hydrocarbon	benzoic_acid		oxic	d__Bacteria;p__Proteobacteria;c__Gammaproteobacteria;o__Steroidobacterales;f__Steroidobacteraceae;g__FEN-1191;s__
Palsa.Unlabelled.R2.T3.F3.JGI.BFC.metaspades_bin.234_85.78_3.99	Benzoate degradation to Protocatechuic Acid (oxic)	1	non-polyphenol	aromatic_hydrocarbon	benzoic_acid		oxic	d__Bacteria;p__Actinobacteriota;c__Actinomycetia;o__Streptomycetales;f__Catenulisporaceae;g__Actinocrinis;s__
Palsa.Unlabelled.R2.T3.F3.JGI.BFC.metaspades_bin.264_97.44_0.71	Benzoate degradation to Protocatechuic Acid (oxic)	1	non-polyphenol	aromatic_hydrocarbon	benzoic_acid		oxic	d__Bacteria;p__Actinobacteriota;c__Thermoleophilia;o__Solirubrobacterales;f__Solirubrobacteraceae;g__Palsa-465;s__Palsa-465 sp003165655
Palsa.Unlabelled.R2.T3.F3.JGI.BFC.metaspades_bin.307_96.20_1.65	Benzoate degradation to Protocatechuic Acid (oxic)	1	non-polyphenol	aromatic_hydrocarbon	benzoic_acid		oxic	d__Bacteria;p__Proteobacteria;c__Alphaproteobacteria;o__ATCC43930;f__Stellaceae;g__Aliidongia;s__
Palsa.Unlabelled.R2.T3.F3.trimmomatic.megahit_bin.177_70.33_7.55	Benzoate degradation to Protocatechuic Acid (oxic)	1	non-polyphenol	aromatic_hydrocarbon	benzoic_acid		oxic	d__Bacteria;p__Proteobacteria;c__Gammaproteobacteria;o__Steroidobacterales;f__Steroidobacteraceae;g__13-2-20CM-66-19;s__
Palsa.Unlabelled.R2.T3.F3.trimmomatic.megahit_bin.218_97.31_1.44	Benzoate degradation to Protocatechuic Acid (oxic)	1	non-polyphenol	aromatic_hydrocarbon	benzoic_acid		oxic	d__Bacteria;p__Proteobacteria;c__Gammaproteobacteria;o__Burkholderiales;f__Burkholderiaceae;g__PKWO01;s__
Palsa.Unlabelled.R2.T3.F3.trimmomatic.megahit_bin.241_91.03_4.38	Benzoate degradation to Protocatechuic Acid (oxic)	1	non-polyphenol	aromatic_hydrocarbon	benzoic_acid		oxic	d__Bacteria;p__Proteobacteria;c__Gammaproteobacteria;o__Steroidobacterales;f__Steroidobacteraceae;g__FEN-1191;s__
Palsa.Unlabelled.R2.T3.F3.trimmomatic.megahit_bin.256_72.59_0.86	Benzoate degradation to Protocatechuic Acid (oxic)	1	non-polyphenol	aromatic_hydrocarbon	benzoic_acid		oxic	d__Bacteria;p__Proteobacteria;c__Gammaproteobacteria;o__Steroidobacterales;f__Steroidobacteraceae;g__Bog-1198;s__
Palsa.Unlabelled.R2.T3.F3.trimmomatic.megahit_bin.329_90.03_5.09	Benzoate degradation to Protocatechuic Acid (oxic)	1	non-polyphenol	aromatic_hydrocarbon	benzoic_acid		oxic	d__Bacteria;p__Actinobacteriota;c__Thermoleophilia;o__Solirubrobacterales;f__Solirubrobacteraceae;g__Palsa-465;s__
Palsa.Unlabelled.R3.T2.F3.JGI.BFC.metaspades_bin.23_95.38_0.50	Benzoate degradation to Protocatechuic Acid (oxic)	1	non-polyphenol	aromatic_hydrocarbon	benzoic_acid		oxic	d__Bacteria;p__Actinobacteriota;c__Thermoleophilia;o__Solirubrobacterales;f__Solirubrobacteraceae;g__Palsa-513;s__
Palsa.Unlabelled.R3.T3.F1.trimmomatic.metaspades_bin.16_96.86_2.42	Benzoate degradation to Protocatechuic Acid (oxic)	1	non-polyphenol	aromatic_hydrocarbon	benzoic_acid		oxic	d__Bacteria;p__Proteobacteria;c__Gammaproteobacteria;o__Burkholderiales;f__Burkholderiaceae;g__PKWO01;s__
Palsa.Unlabelled.R3.T3.F1.trimmomatic.metaspades_bin.99_77.59_0.98	Benzoate degradation to Protocatechuic Acid (oxic)	1	non-polyphenol	aromatic_hydrocarbon	benzoic_acid		oxic	d__Bacteria;p__Proteobacteria;c__Gammaproteobacteria;o__Burkholderiales;f__Burkholderiaceae;g__Solimicrobium;s__
Palsa.Unlabelled.R3.T3.F2.trimmomatic.metaspades_bin.113_71.00_8.58	Benzoate degradation to Protocatechuic Acid (oxic)	1	non-polyphenol	aromatic_hydrocarbon	benzoic_acid		oxic	d__Bacteria;p__Acidobacteriota;c__Acidobacteriae;o__Acidobacteriales;f__Acidobacteriaceae;g__Granulicella_C;s__
Palsa.Unlabelled.R3.T3.F2.trimmomatic.metaspades_bin.58_71.79_7.57	Benzoate degradation to Protocatechuic Acid (oxic)	1	non-polyphenol	aromatic_hydrocarbon	benzoic_acid		oxic	d__Bacteria;p__Proteobacteria;c__Gammaproteobacteria;o__Steroidobacterales;f__Steroidobacteraceae;g__Bog-1198;s__
PKWM01	Benzoate degradation to Protocatechuic Acid (oxic)	1	non-polyphenol	aromatic_hydrocarbon	benzoic_acid		oxic	d__Bacteria;p__Proteobacteria;c__Gammaproteobacteria;o__Burkholderiales;f__Burkholderiaceae;g__Rhodoferax;s__Rhodoferax sp003133245
PKXJ01	Benzoate degradation to Protocatechuic Acid (oxic)	1	non-polyphenol	aromatic_hydrocarbon	benzoic_acid		oxic	d__Bacteria;p__Actinobacteriota;c__Acidimicrobiia;o__Acidimicrobiales;f__RAAP-2;g__RAAP-2;s__RAAP-2 sp003132305
PKYK01	Benzoate degradation to Protocatechuic Acid (oxic)	1	non-polyphenol	aromatic_hydrocarbon	benzoic_acid		oxic	d__Bacteria;p__Actinobacteriota;c__Acidimicrobiia;o__Acidimicrobiales;f__RAAP-2;g__RAAP-2;s__RAAP-2 sp003133665
PLBP01	Benzoate degradation to Protocatechuic Acid (oxic)	1	non-polyphenol	aromatic_hydrocarbon	benzoic_acid		oxic	d__Bacteria;p__Proteobacteria;c__Alphaproteobacteria;o__Rhizobiales;f__Xanthobacteraceae;g__Palsa-892;s__Palsa-892 sp003135415
PLEI01	Benzoate degradation to Protocatechuic Acid (oxic)	1	non-polyphenol	aromatic_hydrocarbon	benzoic_acid		oxic	d__Bacteria;p__Actinobacteriota;c__Acidimicrobiia;o__Acidimicrobiales;f__RAAP-2;g__RAAP-2;s__RAAP-2 sp003136415
PLJU01	Benzoate degradation to Protocatechuic Acid (oxic)	1	non-polyphenol	aromatic_hydrocarbon	benzoic_acid		oxic	d__Bacteria;p__Proteobacteria;c__Alphaproteobacteria;o__Rhizobiales;f__Xanthobacteraceae;g__Palsa-892;s__Palsa-892 sp003135415
PLNQ01	Benzoate degradation to Protocatechuic Acid (oxic)	1	non-polyphenol	aromatic_hydrocarbon	benzoic_acid		oxic	d__Bacteria;p__Actinobacteriota;c__Acidimicrobiia;o__Acidimicrobiales;f__RAAP-2;g__RAAP-2;s__RAAP-2 sp003141815
PLTN01	Benzoate degradation to Protocatechuic Acid (oxic)	1	non-polyphenol	aromatic_hydrocarbon	benzoic_acid		oxic	d__Bacteria;p__Eremiobacterota;c__Eremiobacteria;o__Baltobacterales;f__Baltobacteraceae;g__Lustribacter;s__Lustribacter caenicola
PLWZ01	Benzoate degradation to Protocatechuic Acid (oxic)	1	non-polyphenol	aromatic_hydrocarbon	benzoic_acid		oxic	d__Bacteria;p__Actinobacteriota;c__Acidimicrobiia;o__Acidimicrobiales;f__RAAP-2;g__Palsa-461;s__Palsa-461 sp003151235
PLXI01	Benzoate degradation to Protocatechuic Acid (oxic)	1	non-polyphenol	aromatic_hydrocarbon	benzoic_acid		oxic	d__Bacteria;p__Proteobacteria;c__Alphaproteobacteria;o__Rhizobiales;f__Aestuariivirgaceae;g__Aestuariivirga;s__Aestuariivirga sp003151375
PLXO01	Benzoate degradation to Protocatechuic Acid (oxic)	1	non-polyphenol	aromatic_hydrocarbon	benzoic_acid		oxic	d__Bacteria;p__Proteobacteria;c__Alphaproteobacteria;o__Acetobacterales;f__Acetobacteraceae;g__Palsa-883;s__Palsa-883 sp003151425
PLZA01	Benzoate degradation to Protocatechuic Acid (oxic)	1	non-polyphenol	aromatic_hydrocarbon	benzoic_acid		oxic	d__Bacteria;p__Dormibacterota;c__Dormibacteria;o__UBA8260;f__UBA8260;g__Palsa-851;s__Palsa-851 sp003153505
PMCJ01	Benzoate degradation to Protocatechuic Acid (oxic)	1	non-polyphenol	aromatic_hydrocarbon	benzoic_acid		oxic	d__Bacteria;p__Proteobacteria;c__Gammaproteobacteria;o__Steroidobacterales;f__Steroidobacteraceae;g__Bog-1198;s__
PMCP01	Benzoate degradation to Protocatechuic Acid (oxic)	1	non-polyphenol	aromatic_hydrocarbon	benzoic_acid		oxic	d__Bacteria;p__Proteobacteria;c__Gammaproteobacteria;o__UBA6522;f__UBA6522;g__FEN-1219;s__FEN-1219 sp003155415
PMLQ01	Benzoate degradation to Protocatechuic Acid (oxic)	1	non-polyphenol	aromatic_hydrocarbon	benzoic_acid		oxic	d__Bacteria;p__Actinobacteriota;c__Acidimicrobiia;o__Acidimicrobiales;f__RAAP-2;g__RAAP-2;s__RAAP-2 sp003133685
PMOL01	Benzoate degradation to Protocatechuic Acid (oxic)	1	non-polyphenol	aromatic_hydrocarbon	benzoic_acid		oxic	d__Bacteria;p__Dormibacterota;c__Dormibacteria;o__UBA8260;f__UBA8260;g__Palsa-851;s__Palsa-851 sp003162415
PMOU01	Benzoate degradation to Protocatechuic Acid (oxic)	1	non-polyphenol	aromatic_hydrocarbon	benzoic_acid		oxic	d__Bacteria;p__Actinobacteriota;c__Actinomycetia;o__Streptosporangiales;f__Streptosporangiaceae;g__Palsa-504;s__Palsa-504 sp003161205
PMST01	Benzoate degradation to Protocatechuic Acid (oxic)	1	non-polyphenol	aromatic_hydrocarbon	benzoic_acid		oxic	d__Bacteria;p__Actinobacteriota;c__Actinomycetia;o__Streptosporangiales;f__Streptosporangiaceae;g__Palsa-504;s__Palsa-504 sp003168295
PMSU01	Benzoate degradation to Protocatechuic Acid (oxic)	1	non-polyphenol	aromatic_hydrocarbon	benzoic_acid		oxic	d__Bacteria;p__Actinobacteriota;c__Actinomycetia;o__Streptosporangiales;f__Streptosporangiaceae;g__PALSA-505;s__PALSA-505 sp003168255
PMTF01	Benzoate degradation to Protocatechuic Acid (oxic)	1	non-polyphenol	aromatic_hydrocarbon	benzoic_acid		oxic	d__Bacteria;p__Actinobacteriota;c__Acidimicrobiia;o__Acidimicrobiales;f__RAAP-2;g__RAAP-2;s__RAAP-2 sp003167415
PMTS01	Benzoate degradation to Protocatechuic Acid (oxic)	1	non-polyphenol	aromatic_hydrocarbon	benzoic_acid		oxic	d__Bacteria;p__Actinobacteriota;c__Thermoleophilia;o__Solirubrobacterales;f__Solirubrobacteraceae;g__Palsa-513;s__Palsa-513 sp003157595
PMUP01	Benzoate degradation to Protocatechuic Acid (oxic)	1	non-polyphenol	aromatic_hydrocarbon	benzoic_acid		oxic	d__Bacteria;p__Acidobacteriota;c__Acidobacteriae;o__Bryobacterales;f__Bryobacteraceae;g__Palsa-89;s__Palsa-89 sp003166865
PNBE01	Benzoate degradation to Protocatechuic Acid (oxic)	1	non-polyphenol	aromatic_hydrocarbon	benzoic_acid		oxic	d__Bacteria;p__Dormibacterota;c__Dormibacteria;o__UBA8260;f__UBA8260;g__Palsa-851;s__Palsa-851 sp003135895
20100900_E1D_9	Benzoquinone Reductase (Non-Specific)	1	non-specific	non-specific	non-specific		oxic	d__Bacteria;p__Verrucomicrobiota;c__Verrucomicrobiae;o__Palsa-1439;f__Palsa-1439;g__CAIKBP01;s__
20100900_E3D_5	Benzoquinone Reductase (Non-Specific)	1	non-specific	non-specific	non-specific		oxic	d__Archaea;p__Methanobacteriota;c__Methanobacteria;o__Methanobacteriales;f__Methanobacteriaceae;g__Methanobacterium_A;s__Methanobacterium_A sp003161815
20110600_P1M_14	Benzoquinone Reductase (Non-Specific)	1	non-specific	non-specific	non-specific		oxic	d__Bacteria;p__Proteobacteria;c__Gammaproteobacteria;o__Steroidobacterales;f__Steroidobacteraceae;g__13-2-20CM-66-19;s__13-2-20CM-66-19 sp003136935
20110600_P1M_5	Benzoquinone Reductase (Non-Specific)	1	non-specific	non-specific	non-specific		oxic	d__Bacteria;p__Acidobacteriota;c__Acidobacteriae;o__Acidoferrales;f__UBA7541;g__Acidoferrum;s__
20110600_P1M_8	Benzoquinone Reductase (Non-Specific)	1	non-specific	non-specific	non-specific		oxic	d__Bacteria;p__Proteobacteria;c__Gammaproteobacteria;o__Steroidobacterales;f__Steroidobacteraceae;g__FEN-1191;s__
20110600_P2S_2	Benzoquinone Reductase (Non-Specific)	1	non-specific	non-specific	non-specific		oxic	d__Bacteria;p__Proteobacteria;c__Gammaproteobacteria;o__Steroidobacterales;f__Steroidobacteraceae;g__Bog-1198;s__
20110600_P3S_4	Benzoquinone Reductase (Non-Specific)	1	non-specific	non-specific	non-specific		oxic	d__Bacteria;p__Acidobacteriota;c__Acidobacteriae;o__Acidoferrales;f__UBA7541;g__Acidoferrum;s__Acidoferrum sp003161195
20110600_S1D_11	Benzoquinone Reductase (Non-Specific)	1	non-specific	non-specific	non-specific		oxic	d__Bacteria;p__Verrucomicrobiota;c__Verrucomicrobiae;o__Pedosphaerales;f__UBA11358;g__UBA7542;s__UBA7542 sp003134375
20110700_P1S_12	Benzoquinone Reductase (Non-Specific)	1	non-specific	non-specific	non-specific		oxic	d__Bacteria;p__Acidobacteriota;c__Acidobacteriae;o__Bryobacterales;f__Bryobacteraceae;g__Bog-105;s__Bog-105 sp003167495
20110700_P2D_27	Benzoquinone Reductase (Non-Specific)	1	non-specific	non-specific	non-specific		oxic	d__Bacteria;p__Verrucomicrobiota;c__Verrucomicrobiae;o__Pedosphaerales;f__UBA11358;g__UBA7542;s__
20110700_P3D_10	Benzoquinone Reductase (Non-Specific)	1	non-specific	non-specific	non-specific		oxic	d__Bacteria;p__Proteobacteria;c__Gammaproteobacteria;o__Steroidobacterales;f__Steroidobacteraceae;g__PALSA-1196;s__
20110700_P3S_8	Benzoquinone Reductase (Non-Specific)	1	non-specific	non-specific	non-specific		oxic	d__Bacteria;p__Proteobacteria;c__Gammaproteobacteria;o__Steroidobacterales;f__Steroidobacteraceae;g__Bog-1198;s__
20110700_S2D_21	Benzoquinone Reductase (Non-Specific)	1	non-specific	non-specific	non-specific		oxic	d__Archaea;p__Methanobacteriota;c__Methanobacteria;o__Methanobacteriales;f__Methanobacteriaceae;g__Methanobacterium_A;s__Methanobacterium_A sp003166335
20110800_E1D_3	Benzoquinone Reductase (Non-Specific)	1	non-specific	non-specific	non-specific		oxic	d__Bacteria;p__Myxococcota;c__Polyangia;o__Palsa-1104_A;f__Fen-1088;g__Fen-1137;s__Fen-1137 sp003157775
20110800_E1D_4	Benzoquinone Reductase (Non-Specific)	1	non-specific	non-specific	non-specific		oxic	d__Bacteria;p__Verrucomicrobiota;c__Kiritimatiellae;o__LD1-PB3;f__JAGNIJ01;g__;s__
20110800_E1S_2	Benzoquinone Reductase (Non-Specific)	1	non-specific	non-specific	non-specific		oxic	d__Bacteria;p__Acidobacteriota;c__Aminicenantia;o__Aminicenantales;f__UBA4085;g__UBA4085;s__
20110800_E2D_12	Benzoquinone Reductase (Non-Specific)	1	non-specific	non-specific	non-specific		oxic	d__Archaea;p__Thermoproteota;c__Bathyarchaeia;o__TCS64;f__TCS64;g__UBA8941;s__
20110800_E2D_26	Benzoquinone Reductase (Non-Specific)	1	non-specific	non-specific	non-specific		oxic	d__Bacteria;p__Planctomycetota;c__Phycisphaerae;o__FEN-1346;f__FEN-1346;g__FEN-1346;s__
20110800_E2D_3	Benzoquinone Reductase (Non-Specific)	1	non-specific	non-specific	non-specific		oxic	d__Bacteria;p__Planctomycetota;c__Phycisphaerae;o__SM23-33;f__FEN-1343;g__FEN-1343;s__FEN-1343 sp003171335
20110800_E2D_34	Benzoquinone Reductase (Non-Specific)	1	non-specific	non-specific	non-specific		oxic	d__Bacteria;p__Planctomycetota;c__Planctomycetia;o__Pirellulales;f__Thermoguttaceae;g__;s__
20110800_E2D_6	Benzoquinone Reductase (Non-Specific)	1	non-specific	non-specific	non-specific		oxic	d__Bacteria;p__Actinobacteriota;c__Thermoleophilia;o__UBA2241;f__UBA2241;g__CAIXSE01;s__
20110800_E3D_10	Benzoquinone Reductase (Non-Specific)	1	non-specific	non-specific	non-specific		oxic	d__Archaea;p__Thermoplasmatota;c__Thermoplasmata;o__Methanomassiliicoccales;f__UBA472;g__FEN-33;s__FEN-33 sp003135935
20110800_E3D_36	Benzoquinone Reductase (Non-Specific)	1	non-specific	non-specific	non-specific		oxic	d__Archaea;p__Halobacteriota;c__Methanomicrobia;o__Methanomicrobiales;f__Methanoregulaceae;g__Methanoregula;s__Methanoregula sp003170075
20110800_E3D_38	Benzoquinone Reductase (Non-Specific)	1	non-specific	non-specific	non-specific		oxic	d__Bacteria;p__FEN-1099;c__FEN-1099;o__FEN-1099;f__FEN-1099;g__FEN-1099;s__FEN-1099 sp003170555
20110800_P1M_19	Benzoquinone Reductase (Non-Specific)	1	non-specific	non-specific	non-specific		oxic	d__Bacteria;p__Acidobacteriota;c__Acidobacteriae;o__Acidoferrales;f__UBA7541;g__Acidoferrum;s__
20110800_P2D_9	Benzoquinone Reductase (Non-Specific)	1	non-specific	non-specific	non-specific		oxic	d__Bacteria;p__Proteobacteria;c__Alphaproteobacteria;o__Rhizobiales;f__Xanthobacteraceae;g__Bradyrhizobium;s__
20110800_P3M_11	Benzoquinone Reductase (Non-Specific)	1	non-specific	non-specific	non-specific		oxic	d__Bacteria;p__Proteobacteria;c__Gammaproteobacteria;o__Steroidobacterales;f__Steroidobacteraceae;g__PALSA-1196;s__PALSA-1196 sp003140135
20110800_P3S_5	Benzoquinone Reductase (Non-Specific)	1	non-specific	non-specific	non-specific		oxic	d__Bacteria;p__Verrucomicrobiota;c__Verrucomicrobiae;o__Pedosphaerales;f__Palsa-1400;g__Palsa-1400;s__Palsa-1400 sp003140095
20110800_S1D_14	Benzoquinone Reductase (Non-Specific)	1	non-specific	non-specific	non-specific		oxic	d__Bacteria;p__Acidobacteriota;c__Acidobacteriae;o__Bryobacterales;f__Bryobacteraceae;g__Bog-159;s__Bog-159 sp003166475
20110800_S1S_13	Benzoquinone Reductase (Non-Specific)	1	non-specific	non-specific	non-specific		oxic	d__Bacteria;p__Verrucomicrobiota;c__Verrucomicrobiae;o__Pedosphaerales;f__UBA11358;g__UBA11358;s__
20110800_S1S_3	Benzoquinone Reductase (Non-Specific)	1	non-specific	non-specific	non-specific		oxic	d__Bacteria;p__Actinobacteriota;c__Actinomycetia;o__Mycobacteriales;f__Mycobacteriaceae;g__Mycobacterium;s__
20110800_S2M_9	Benzoquinone Reductase (Non-Specific)	1	non-specific	non-specific	non-specific		oxic	d__Bacteria;p__Proteobacteria;c__Gammaproteobacteria;o__Steroidobacterales;f__Steroidobacteraceae;g__Bog-1198;s__Bog-1198 sp003164785
20110800_S3S_13	Benzoquinone Reductase (Non-Specific)	1	non-specific	non-specific	non-specific		oxic	d__Bacteria;p__Proteobacteria;c__Gammaproteobacteria;o__Steroidobacterales;f__Steroidobacteraceae;g__;s__
20110800_S3S_2	Benzoquinone Reductase (Non-Specific)	1	non-specific	non-specific	non-specific		oxic	d__Bacteria;p__Proteobacteria;c__Gammaproteobacteria;o__Burkholderiales;f__Burkholderiaceae;g__BOG-994;s__BOG-994 sp003136595
20110800_S3S_21	Benzoquinone Reductase (Non-Specific)	1	non-specific	non-specific	non-specific		oxic	d__Bacteria;p__Proteobacteria;c__Gammaproteobacteria;o__Steroidobacterales;f__Steroidobacteraceae;g__Bog-1198;s__
20110800_S3S_23	Benzoquinone Reductase (Non-Specific)	1	non-specific	non-specific	non-specific		oxic	d__Bacteria;p__Verrucomicrobiota;c__Verrucomicrobiae;o__Pedosphaerales;f__UBA11358;g__UBA11358;s__
20110800_S3S_28	Benzoquinone Reductase (Non-Specific)	1	non-specific	non-specific	non-specific		oxic	d__Bacteria;p__Proteobacteria;c__Alphaproteobacteria;o__Acetobacterales;f__Acetobacteraceae;g__PALSA-911;s__
20110800_S3S_33	Benzoquinone Reductase (Non-Specific)	1	non-specific	non-specific	non-specific		oxic	d__Bacteria;p__Proteobacteria;c__Alphaproteobacteria;o__Acetobacterales;f__Acetobacteraceae;g__Acidocella;s__Acidocella sp003137135
20110800_S3S_8	Benzoquinone Reductase (Non-Specific)	1	non-specific	non-specific	non-specific		oxic	d__Bacteria;p__Proteobacteria;c__Gammaproteobacteria;o__Steroidobacterales;f__Steroidobacteraceae;g__Bog-1198;s__
20110800_S3S_9	Benzoquinone Reductase (Non-Specific)	1	non-specific	non-specific	non-specific		oxic	d__Bacteria;p__Verrucomicrobiota;c__Verrucomicrobiae;o__Chthoniobacterales;f__UBA6821;g__UBA6821;s__UBA6821 sp003136515
20111000_E3D_3	Benzoquinone Reductase (Non-Specific)	1	non-specific	non-specific	non-specific		oxic	d__Bacteria;p__Chloroflexota;c__Dehalococcoidia;o__Dehalococcoidales;f__Fen-1064;g__Fen-1064;s__
20111000_E3D_5	Benzoquinone Reductase (Non-Specific)	1	non-specific	non-specific	non-specific		oxic	d__Bacteria;p__Acidobacteriota;c__Acidobacteriae;o__Bryobacterales;f__Bryobacteraceae;g__Fen-330;s__Fen-330 sp003137035
20111000_P1M_5	Benzoquinone Reductase (Non-Specific)	1	non-specific	non-specific	non-specific		oxic	d__Bacteria;p__Proteobacteria;c__Gammaproteobacteria;o__Steroidobacterales;f__Steroidobacteraceae;g__PALSA-1196;s__
20111000_P1M_7	Benzoquinone Reductase (Non-Specific)	1	non-specific	non-specific	non-specific		oxic	d__Bacteria;p__Proteobacteria;c__Gammaproteobacteria;o__Steroidobacterales;f__Steroidobacteraceae;g__13-2-20CM-66-19;s__13-2-20CM-66-19 sp003136935
20111000_P1S_6	Benzoquinone Reductase (Non-Specific)	1	non-specific	non-specific	non-specific		oxic	d__Bacteria;p__Acidobacteriota;c__Acidobacteriae;o__Acidobacteriales;f__Acidobacteriaceae;g__CAIVDV01;s__
20111000_P2D_4	Benzoquinone Reductase (Non-Specific)	1	non-specific	non-specific	non-specific		oxic	d__Bacteria;p__Acidobacteriota;c__Acidobacteriae;o__Bryobacterales;f__Bryobacteraceae;g__Solibacter;s__Solibacter sp003136215
20111000_P2M_2	Benzoquinone Reductase (Non-Specific)	1	non-specific	non-specific	non-specific		oxic	d__Bacteria;p__Proteobacteria;c__Gammaproteobacteria;o__Steroidobacterales;f__Steroidobacteraceae;g__Bog-1198;s__Bog-1198 sp003132425
20111000_P3M_17	Benzoquinone Reductase (Non-Specific)	1	non-specific	non-specific	non-specific		oxic	d__Bacteria;p__Verrucomicrobiota;c__Verrucomicrobiae;o__Pedosphaerales;f__UBA8199;g__PSRM01;s__
20111000_P3M_43	Benzoquinone Reductase (Non-Specific)	1	non-specific	non-specific	non-specific		oxic	d__Bacteria;p__Nitrospirota;c__Nitrospiria;o__Nitrospirales;f__Nitrospiraceae;g__Palsa-1315;s__Palsa-1315 sp003135435
20111000_P3M_9	Benzoquinone Reductase (Non-Specific)	1	non-specific	non-specific	non-specific		oxic	d__Bacteria;p__Proteobacteria;c__Alphaproteobacteria;o__Rhizobiales;f__Methyloligellaceae;g__Methyloceanibacter;s__Methyloceanibacter sp003135455
20111000_S1D_14	Benzoquinone Reductase (Non-Specific)	1	non-specific	non-specific	non-specific		oxic	d__Bacteria;p__Actinobacteriota;c__Actinomycetia;o__Mycobacteriales;f__Mycobacteriaceae;g__Mycobacterium;s__
20111000_S2M_4	Benzoquinone Reductase (Non-Specific)	1	non-specific	non-specific	non-specific		oxic	d__Bacteria;p__Proteobacteria;c__Gammaproteobacteria;o__Steroidobacterales;f__Steroidobacteraceae;g__Bog-1198;s__Bog-1198 sp003134045
20111000_S3M_6	Benzoquinone Reductase (Non-Specific)	1	non-specific	non-specific	non-specific		oxic	d__Bacteria;p__Proteobacteria;c__Gammaproteobacteria;o__Steroidobacterales;f__Steroidobacteraceae;g__Bog-1198;s__
20111000_S3S_11	Benzoquinone Reductase (Non-Specific)	1	non-specific	non-specific	non-specific		oxic	d__Bacteria;p__Proteobacteria;c__Gammaproteobacteria;o__Steroidobacterales;f__Steroidobacteraceae;g__Bog-1198;s__
20111000_S3S_12	Benzoquinone Reductase (Non-Specific)	1	non-specific	non-specific	non-specific		oxic	d__Bacteria;p__Proteobacteria;c__Alphaproteobacteria;o__Caulobacterales;f__Caulobacteraceae;g__Palsa-881;s__
20111000_S3S_4	Benzoquinone Reductase (Non-Specific)	1	non-specific	non-specific	non-specific		oxic	d__Bacteria;p__Proteobacteria;c__Gammaproteobacteria;o__Steroidobacterales;f__Steroidobacteraceae;g__Bog-1198;s__
20120500_P17_6	Benzoquinone Reductase (Non-Specific)	1	non-specific	non-specific	non-specific		oxic	d__Bacteria;p__Proteobacteria;c__Gammaproteobacteria;o__Burkholderiales;f__SG8-39;g__2-12-FULL-64-23;s__
20120500_P19_2	Benzoquinone Reductase (Non-Specific)	1	non-specific	non-specific	non-specific		oxic	d__Archaea;p__Halobacteriota;c__Bog-38;o__Bog-38;f__Bog-38;g__Bog-38;s__Bog-38 sp003162175
20120500_P19_3	Benzoquinone Reductase (Non-Specific)	1	non-specific	non-specific	non-specific		oxic	d__Archaea;p__Thermoproteota;c__Bathyarchaeia;o__B26-1;f__UBA233;g__PALSA-986;s__PALSA-986 sp003133625
20120500_P28_10	Benzoquinone Reductase (Non-Specific)	1	non-specific	non-specific	non-specific		oxic	d__Bacteria;p__Proteobacteria;c__Gammaproteobacteria;o__Burkholderiales;f__Burkholderiaceae;g__PKWO01;s__PKWO01 sp003132085
20120500_P28_8	Benzoquinone Reductase (Non-Specific)	1	non-specific	non-specific	non-specific		oxic	d__Bacteria;p__Proteobacteria;c__Gammaproteobacteria;o__Burkholderiales;f__Burkholderiaceae;g__Janthinobacterium;s__Janthinobacterium sp003133225
20120500_P31_3	Benzoquinone Reductase (Non-Specific)	1	non-specific	non-specific	non-specific		oxic	d__Bacteria;p__Proteobacteria;c__Gammaproteobacteria;o__Steroidobacterales;f__Steroidobacteraceae;g__FEN-1191;s__FEN-1191 sp003132025
20120500_P32_2	Benzoquinone Reductase (Non-Specific)	1	non-specific	non-specific	non-specific		oxic	d__Bacteria;p__Proteobacteria;c__Gammaproteobacteria;o__Steroidobacterales;f__Steroidobacteraceae;g__PALSA-1196;s__
20120600_E1D_18	Benzoquinone Reductase (Non-Specific)	1	non-specific	non-specific	non-specific		oxic	d__Bacteria;p__Myxococcota;c__Polyangia;o__Palsa-1104_A;f__Fen-1088;g__Fen-1118;s__Fen-1118 sp003159055
20120600_E1D_26	Benzoquinone Reductase (Non-Specific)	1	non-specific	non-specific	non-specific		oxic	d__Bacteria;p__Acidobacteriota;c__Acidobacteriae;o__Bryobacterales;f__Bryobacteraceae;g__CAIVVT01;s__
20120600_E1D_31	Benzoquinone Reductase (Non-Specific)	1	non-specific	non-specific	non-specific		oxic	d__Bacteria;p__Myxococcota;c__Polyangia;o__Palsa-1104_A;f__Fen-1088;g__Fen-1137;s__Fen-1137 sp003158735
20120600_E1D_48	Benzoquinone Reductase (Non-Specific)	1	non-specific	non-specific	non-specific		oxic	d__Bacteria;p__Chloroflexota;c__Limnocylindria;o__Limnocylindrales;f__CSP1-4;g__Fen-1039;s__
20120600_E1D_6	Benzoquinone Reductase (Non-Specific)	1	non-specific	non-specific	non-specific		oxic	d__Bacteria;p__Acidobacteriota;c__Acidobacteriae;o__Bryobacterales;f__Bryobacteraceae;g__Bog-375;s__Bog-375 sp003157745
20120600_E2D_1	Benzoquinone Reductase (Non-Specific)	1	non-specific	non-specific	non-specific		oxic	d__Bacteria;p__Myxococcota;c__Polyangia;o__Palsa-1104_A;f__Fen-1088;g__Fen-1137;s__Fen-1137 sp003158455
20120600_E2D_15	Benzoquinone Reductase (Non-Specific)	1	non-specific	non-specific	non-specific		oxic	d__Bacteria;p__Myxococcota;c__Polyangia;o__Palsa-1104_A;f__Fen-1088;g__Fen-1137;s__Fen-1137 sp003158395
20120600_E2D_16	Benzoquinone Reductase (Non-Specific)	1	non-specific	non-specific	non-specific		oxic	d__Bacteria;p__Actinobacteriota;c__Geothermincolia;o__Fen-727;f__Anoxymicrobiaceae;g__FEN-680;s__FEN-680 sp003157385
20120600_E2D_19	Benzoquinone Reductase (Non-Specific)	1	non-specific	non-specific	non-specific		oxic	d__Bacteria;p__Proteobacteria;c__Alphaproteobacteria;o__Micropepsales;f__Micropepsaceae;g__Rhizomicrobium;s__Rhizomicrobium sp003158585
20120600_E2D_47	Benzoquinone Reductase (Non-Specific)	1	non-specific	non-specific	non-specific		oxic	d__Bacteria;p__Proteobacteria;c__Gammaproteobacteria;o__Burkholderiales;f__Burkholderiaceae;g__LMDS01;s__
20120600_E2D_7	Benzoquinone Reductase (Non-Specific)	1	non-specific	non-specific	non-specific		oxic	d__Bacteria;p__Verrucomicrobiota;c__Verrucomicrobiae;o__Opitutales;f__Opitutaceae;g__Fen-1467;s__Fen-1467 sp003157575
20120600_E2D_8	Benzoquinone Reductase (Non-Specific)	1	non-specific	non-specific	non-specific		oxic	d__Bacteria;p__Fibrobacterota;c__Chitinivibrionia;o__Chitinivibrionales;f__Chitinispirillaceae;g__;s__
20120600_E3D_14	Benzoquinone Reductase (Non-Specific)	1	non-specific	non-specific	non-specific		oxic	d__Bacteria;p__FCPU426;c__Palsa-1180;o__Palsa-1180;f__Palsa-1180;g__;s__
20120600_E3D_17	Benzoquinone Reductase (Non-Specific)	1	non-specific	non-specific	non-specific		oxic	d__Bacteria;p__Desulfobacterota_G;c__Syntrophorhabdia;o__Syntrophorhabdales;f__Syntrophorhabdaceae;g__PNOF01;s__
20120600_E3D_36	Benzoquinone Reductase (Non-Specific)	1	non-specific	non-specific	non-specific		oxic	d__Archaea;p__Thermoproteota;c__Bathyarchaeia;o__B26-1;f__UBA233;g__PALSA-986;s__
20120600_E3D_45	Benzoquinone Reductase (Non-Specific)	1	non-specific	non-specific	non-specific		oxic	d__Bacteria;p__Chloroflexota;c__Limnocylindria;o__Limnocylindrales;f__CSP1-4;g__Fen-1039;s__Fen-1039 sp003158295
20120600_E3D_46	Benzoquinone Reductase (Non-Specific)	1	non-specific	non-specific	non-specific		oxic	d__Bacteria;p__Acidobacteriota;c__Acidobacteriae;o__Acidobacteriales;f__Acidobacteriaceae;g__Terracidiphilus;s__
20120600_E3D_8	Benzoquinone Reductase (Non-Specific)	1	non-specific	non-specific	non-specific		oxic	d__Bacteria;p__Proteobacteria;c__Gammaproteobacteria;o__Methylococcales;f__Methylomonadaceae;g__KS41;s__KS41 sp003158415
20120600_P3D_3	Benzoquinone Reductase (Non-Specific)	1	non-specific	non-specific	non-specific		oxic	d__Bacteria;p__Proteobacteria;c__Gammaproteobacteria;o__Steroidobacterales;f__Steroidobacteraceae;g__13-2-20CM-66-19;s__13-2-20CM-66-19 sp003156695
20120600_P3M_10	Benzoquinone Reductase (Non-Specific)	1	non-specific	non-specific	non-specific		oxic	d__Bacteria;p__Proteobacteria;c__Gammaproteobacteria;o__Steroidobacterales;f__Steroidobacteraceae;g__PALSA-1196;s__
20120600_P3M_5	Benzoquinone Reductase (Non-Specific)	1	non-specific	non-specific	non-specific		oxic	d__Bacteria;p__Proteobacteria;c__Gammaproteobacteria;o__Steroidobacterales;f__Steroidobacteraceae;g__PALSA-1196;s__
20120700_E1D_7	Benzoquinone Reductase (Non-Specific)	1	non-specific	non-specific	non-specific		oxic	d__Bacteria;p__Acidobacteriota;c__Acidobacteriae;o__Bryobacterales;f__Bryobacteraceae;g__Fen-330;s__Fen-330 sp003154855
20120700_E1X_4	Benzoquinone Reductase (Non-Specific)	1	non-specific	non-specific	non-specific		oxic	d__Archaea;p__Halobacteriota;c__Methanomicrobia;o__Methanomicrobiales;f__Methanoregulaceae;g__Methanoregula;s__Methanoregula sp003136075
20120700_E2D_6	Benzoquinone Reductase (Non-Specific)	1	non-specific	non-specific	non-specific		oxic	d__Bacteria;p__Chloroflexota;c__Dehalococcoidia;o__Dehalococcoidales;f__Fen-1064;g__Fen-1064;s__
20120700_E3M_1	Benzoquinone Reductase (Non-Specific)	1	non-specific	non-specific	non-specific		oxic	d__Bacteria;p__Proteobacteria;c__Gammaproteobacteria;o__Burkholderiales;f__Burkholderiaceae;g__LMDS01;s__
20120700_E3M_5	Benzoquinone Reductase (Non-Specific)	1	non-specific	non-specific	non-specific		oxic	d__Archaea;p__Halobacteriota;c__Methanomicrobia;o__Methanomicrobiales;f__Methanoregulaceae;g__Methanoregula;s__
20120700_E3X_7	Benzoquinone Reductase (Non-Specific)	1	non-specific	non-specific	non-specific		oxic	d__Bacteria;p__Desulfobacterota;c__Syntrophia;o__Syntrophales;f__Smithellaceae;g__FEN-1160;s__
20120700_P2D_8	Benzoquinone Reductase (Non-Specific)	1	non-specific	non-specific	non-specific		oxic	d__Bacteria;p__Proteobacteria;c__Gammaproteobacteria;o__Steroidobacterales;f__Steroidobacteraceae;g__PALSA-1196;s__
20120700_P3D_1	Benzoquinone Reductase (Non-Specific)	1	non-specific	non-specific	non-specific		oxic	d__Bacteria;p__Verrucomicrobiota;c__Verrucomicrobiae;o__Pedosphaerales;f__UBA11358;g__UBA11358;s__UBA11358 sp003151855
20120700_P3D_101	Benzoquinone Reductase (Non-Specific)	1	non-specific	non-specific	non-specific		oxic	d__Bacteria;p__Acidobacteriota;c__Acidobacteriae;o__Bryobacterales;f__Bryobacteraceae;g__CAIVVT01;s__
20120700_P3D_112	Benzoquinone Reductase (Non-Specific)	1	non-specific	non-specific	non-specific		oxic	d__Bacteria;p__Verrucomicrobiota;c__Verrucomicrobiae;o__Pedosphaerales;f__UBA11358;g__UBA11358;s__
20120700_P3D_12	Benzoquinone Reductase (Non-Specific)	1	non-specific	non-specific	non-specific		oxic	d__Bacteria;p__Acidobacteriota;c__Acidobacteriae;o__UBA7540;f__UBA7540;g__;s__
20120700_P3D_139	Benzoquinone Reductase (Non-Specific)	1	non-specific	non-specific	non-specific		oxic	d__Bacteria;p__Proteobacteria;c__Gammaproteobacteria;o__Burkholderiales;f__Burkholderiaceae;g__Schlegelella_A;s__Schlegelella_A sp003152055
20120700_P3D_143	Benzoquinone Reductase (Non-Specific)	1	non-specific	non-specific	non-specific		oxic	d__Bacteria;p__Proteobacteria;c__Gammaproteobacteria;o__Steroidobacterales;f__Steroidobacteraceae;g__Bog-1198;s__Bog-1198 sp003165495
20120700_P3D_148	Benzoquinone Reductase (Non-Specific)	1	non-specific	non-specific	non-specific		oxic	d__Bacteria;p__Proteobacteria;c__Alphaproteobacteria;o__Rhizobiales;f__Beijerinckiaceae;g__Methylocystis;s__Methylocystis sp003152255
20120700_P3D_15	Benzoquinone Reductase (Non-Specific)	1	non-specific	non-specific	non-specific		oxic	d__Bacteria;p__Acidobacteriota;c__Acidobacteriae;o__Acidobacteriales;f__Koribacteraceae;g__Koribacter;s__Koribacter sp003151155
20120700_P3D_19	Benzoquinone Reductase (Non-Specific)	1	non-specific	non-specific	non-specific		oxic	d__Bacteria;p__Proteobacteria;c__Gammaproteobacteria;o__Burkholderiales;f__SG8-41;g__PALSA-1004;s__PALSA-1004 sp003153455
20120700_P3D_20	Benzoquinone Reductase (Non-Specific)	1	non-specific	non-specific	non-specific		oxic	d__Bacteria;p__Myxococcota;c__Polyangia;o__Palsa-1104_A;f__Fen-1088;g__Fen-1118;s__
20120700_P3D_21	Benzoquinone Reductase (Non-Specific)	1	non-specific	non-specific	non-specific		oxic	d__Bacteria;p__Verrucomicrobiota;c__Verrucomicrobiae;o__Pedosphaerales;f__Palsa-1400;g__;s__
20120700_P3D_24	Benzoquinone Reductase (Non-Specific)	1	non-specific	non-specific	non-specific		oxic	d__Bacteria;p__Desulfobacterota;c__Desulfuromonadia;o__Geobacterales;f__Pseudopelobacteraceae;g__Oryzomonas;s__Oryzomonas sp003151775
20120700_P3D_3	Benzoquinone Reductase (Non-Specific)	1	non-specific	non-specific	non-specific		oxic	d__Bacteria;p__Verrucomicrobiota;c__Verrucomicrobiae;o__Pedosphaerales;f__UBA11358;g__UBA11358;s__
20120700_P3D_34	Benzoquinone Reductase (Non-Specific)	1	non-specific	non-specific	non-specific		oxic	d__Bacteria;p__Proteobacteria;c__Alphaproteobacteria;o__Reyranellales;f__Reyranellaceae;g__Reyranella;s__Reyranella sp003153415
20120700_P3D_41	Benzoquinone Reductase (Non-Specific)	1	non-specific	non-specific	non-specific		oxic	d__Bacteria;p__Proteobacteria;c__Gammaproteobacteria;o__Burkholderiales;f__Gallionellaceae;g__CAITJF01;s__
20120700_P3D_44	Benzoquinone Reductase (Non-Specific)	1	non-specific	non-specific	non-specific		oxic	d__Bacteria;p__Desulfobacterota;c__Desulfuromonadia;o__Geobacterales;f__Geobacteraceae;g__;s__
20120700_P3D_58	Benzoquinone Reductase (Non-Specific)	1	non-specific	non-specific	non-specific		oxic	d__Bacteria;p__Proteobacteria;c__Alphaproteobacteria;o__Micropepsales;f__Micropepsaceae;g__Rhizomicrobium;s__
20120700_P3D_64	Benzoquinone Reductase (Non-Specific)	1	non-specific	non-specific	non-specific		oxic	d__Bacteria;p__Proteobacteria;c__Gammaproteobacteria;o__Burkholderiales;f__Gallionellaceae;g__Gallionella;s__Gallionella sp003153155
20120700_P3D_7	Benzoquinone Reductase (Non-Specific)	1	non-specific	non-specific	non-specific		oxic	d__Bacteria;p__Verrucomicrobiota;c__Verrucomicrobiae;o__Pedosphaerales;f__UBA8199;g__PALSA-1440;s__PALSA-1440 sp003152225
20120700_P3D_74	Benzoquinone Reductase (Non-Specific)	1	non-specific	non-specific	non-specific		oxic	d__Bacteria;p__Proteobacteria;c__Alphaproteobacteria;o__ATCC43930;f__Stellaceae;g__;s__
20120700_P3D_78	Benzoquinone Reductase (Non-Specific)	1	non-specific	non-specific	non-specific		oxic	d__Bacteria;p__Proteobacteria;c__Gammaproteobacteria;o__Burkholderiales;f__Gallionellaceae;g__PALSA-1006;s__PALSA-1006 sp003151655
20120700_P3D_81	Benzoquinone Reductase (Non-Specific)	1	non-specific	non-specific	non-specific		oxic	d__Bacteria;p__Acidobacteriota;c__Acidobacteriae;o__Acidobacteriales;f__Koribacteraceae;g__Koribacter;s__
20120700_P3D_85	Benzoquinone Reductase (Non-Specific)	1	non-specific	non-specific	non-specific		oxic	d__Bacteria;p__Proteobacteria;c__Gammaproteobacteria;o__Steroidobacterales;f__Steroidobacteraceae;g__PALSA-1196;s__
20120700_P3D_96	Benzoquinone Reductase (Non-Specific)	1	non-specific	non-specific	non-specific		oxic	d__Bacteria;p__Acidobacteriota;c__Acidobacteriae;o__Bryobacterales;f__Bryobacteraceae;g__BOG-224;s__
20120700_P3D_99	Benzoquinone Reductase (Non-Specific)	1	non-specific	non-specific	non-specific		oxic	d__Archaea;p__Methanobacteriota;c__Methanobacteria;o__Methanobacteriales;f__Methanobacteriaceae;g__Methanobacterium_B;s__Methanobacterium_B sp003151535
20120700_S1D_102	Benzoquinone Reductase (Non-Specific)	1	non-specific	non-specific	non-specific		oxic	d__Bacteria;p__Acidobacteriota;c__Acidobacteriae;o__Bryobacterales;f__Bryobacteraceae;g__Solibacter;s__
20120700_S1D_106	Benzoquinone Reductase (Non-Specific)	1	non-specific	non-specific	non-specific		oxic	d__Bacteria;p__Proteobacteria;c__Alphaproteobacteria;o__Rhizobiales;f__Beijerinckiaceae;g__Methylocella;s__
20120700_S1D_113	Benzoquinone Reductase (Non-Specific)	1	non-specific	non-specific	non-specific		oxic	d__Bacteria;p__Verrucomicrobiota;c__Verrucomicrobiae;o__Pedosphaerales;f__Pedosphaeraceae;g__;s__
20120700_S1D_12	Benzoquinone Reductase (Non-Specific)	1	non-specific	non-specific	non-specific		oxic	d__Archaea;p__Thermoproteota;c__Bathyarchaeia;o__B26-1;f__UBA233;g__PALSA-986;s__PALSA-986 sp003165195
20120700_S1D_20	Benzoquinone Reductase (Non-Specific)	1	non-specific	non-specific	non-specific		oxic	d__Bacteria;p__Proteobacteria;c__Alphaproteobacteria;o__BOG-932;f__BOG-932;g__BOG-932;s__BOG-932 sp003165335
20120700_S1D_25	Benzoquinone Reductase (Non-Specific)	1	non-specific	non-specific	non-specific		oxic	d__Bacteria;p__Acidobacteriota;c__Holophagae;o__Holophagales;f__Holophagaceae;g__Holophaga;s__Holophaga sp003165415
20120700_S1D_26	Benzoquinone Reductase (Non-Specific)	1	non-specific	non-specific	non-specific		oxic	d__Bacteria;p__Planctomycetota;c__Planctomycetia;o__Pirellulales;f__Thermoguttaceae;g__;s__
20120700_S1D_28	Benzoquinone Reductase (Non-Specific)	1	non-specific	non-specific	non-specific		oxic	d__Bacteria;p__Armatimonadota;c__;o__;f__;g__;s__
20120700_S1D_29	Benzoquinone Reductase (Non-Specific)	1	non-specific	non-specific	non-specific		oxic	d__Bacteria;p__Verrucomicrobiota;c__Verrucomicrobiae;o__Pedosphaerales;f__Palsa-1400;g__;s__
20120700_S1D_31	Benzoquinone Reductase (Non-Specific)	1	non-specific	non-specific	non-specific		oxic	d__Bacteria;p__Proteobacteria;c__Alphaproteobacteria;o__Rhizobiales;f__Beijerinckiaceae;g__Rhodoblastus;s__
20120700_S1D_33	Benzoquinone Reductase (Non-Specific)	1	non-specific	non-specific	non-specific		oxic	d__Bacteria;p__Acidobacteriota;c__Acidobacteriae;o__Bryobacterales;f__Bryobacteraceae;g__;s__
20120700_S1D_39	Benzoquinone Reductase (Non-Specific)	1	non-specific	non-specific	non-specific		oxic	d__Bacteria;p__Planctomycetota;c__Planctomycetia;o__Pirellulales;f__Thermoguttaceae;g__;s__
20120700_S1D_43	Benzoquinone Reductase (Non-Specific)	1	non-specific	non-specific	non-specific		oxic	d__Bacteria;p__Actinobacteriota;c__Actinomycetia;o__Mycobacteriales;f__Mycobacteriaceae;g__Mycobacterium;s__Mycobacterium sp003165155
20120700_S1D_45	Benzoquinone Reductase (Non-Specific)	1	non-specific	non-specific	non-specific		oxic	d__Bacteria;p__Proteobacteria;c__Gammaproteobacteria;o__Steroidobacterales;f__Steroidobacteraceae;g__Bog-1198;s__
20120700_S1D_46	Benzoquinone Reductase (Non-Specific)	1	non-specific	non-specific	non-specific		oxic	d__Bacteria;p__Acidobacteriota;c__Acidobacteriae;o__Bryobacterales;f__Bryobacteraceae;g__Bog-159;s__
20120700_S1D_48	Benzoquinone Reductase (Non-Specific)	1	non-specific	non-specific	non-specific		oxic	d__Bacteria;p__Acidobacteriota;c__Acidobacteriae;o__UBA7540;f__UBA7540;g__Bog-366;s__Bog-366 sp003165315
20120700_S1D_49	Benzoquinone Reductase (Non-Specific)	1	non-specific	non-specific	non-specific		oxic	d__Bacteria;p__Verrucomicrobiota;c__Verrucomicrobiae;o__Pedosphaerales;f__UBA11358;g__UBA11358;s__
20120700_S1D_5	Benzoquinone Reductase (Non-Specific)	1	non-specific	non-specific	non-specific		oxic	d__Bacteria;p__Acidobacteriota;c__Acidobacteriae;o__Bryobacterales;f__Bryobacteraceae;g__BOG-234;s__
20120700_S1D_69	Benzoquinone Reductase (Non-Specific)	1	non-specific	non-specific	non-specific		oxic	d__Bacteria;p__Eremiobacterota;c__Eremiobacteria;o__Baltobacterales;f__Baltobacteraceae;g__Lustribacter;s__
20120700_S1D_70	Benzoquinone Reductase (Non-Specific)	1	non-specific	non-specific	non-specific		oxic	d__Archaea;p__Thermoproteota;c__Bathyarchaeia;o__B26-1;f__UBA233;g__PALSA-986;s__PALSA-986 sp003164295
20120700_S1D_73	Benzoquinone Reductase (Non-Specific)	1	non-specific	non-specific	non-specific		oxic	d__Bacteria;p__Planctomycetota;c__Brocadiae;o__CAIUPP01;f__CAIUPP01;g__;s__
20120700_S1D_77	Benzoquinone Reductase (Non-Specific)	1	non-specific	non-specific	non-specific		oxic	d__Bacteria;p__Verrucomicrobiota;c__Verrucomicrobiae;o__Pedosphaerales;f__UBA11358;g__UBA11358;s__
20120700_S1D_79	Benzoquinone Reductase (Non-Specific)	1	non-specific	non-specific	non-specific		oxic	d__Bacteria;p__Acidobacteriota;c__Acidobacteriae;o__Acidobacteriales;f__Koribacteraceae;g__TOLSYN;s__
20120700_S1D_89	Benzoquinone Reductase (Non-Specific)	1	non-specific	non-specific	non-specific		oxic	d__Bacteria;p__Verrucomicrobiota;c__Verrucomicrobiae;o__Pedosphaerales;f__Palsa-1400;g__;s__
20120700_S1D_9	Benzoquinone Reductase (Non-Specific)	1	non-specific	non-specific	non-specific		oxic	d__Bacteria;p__Verrucomicrobiota;c__Verrucomicrobiae;o__Pedosphaerales;f__UBA11358;g__UBA11358;s__
20120700_S1D_97	Benzoquinone Reductase (Non-Specific)	1	non-specific	non-specific	non-specific		oxic	d__Bacteria;p__Desulfobacterota;c__Syntrophobacteria;o__Syntrophobacterales;f__Syntrophobacteraceae;g__SbD1;s__SbD1 sp003165235
20120700_S1X_15	Benzoquinone Reductase (Non-Specific)	1	non-specific	non-specific	non-specific		oxic	d__Bacteria;p__Acidobacteriota;c__Acidobacteriae;o__Bryobacterales;f__Bryobacteraceae;g__Fen-178;s__
20120700_S2X_13	Benzoquinone Reductase (Non-Specific)	1	non-specific	non-specific	non-specific		oxic	d__Bacteria;p__Verrucomicrobiota;c__Verrucomicrobiae;o__Pedosphaerales;f__UBA3939;g__BOG-1460;s__BOG-1460 sp003159675
20120800_E1D_12	Benzoquinone Reductase (Non-Specific)	1	non-specific	non-specific	non-specific		oxic	d__Bacteria;p__Myxococcota;c__Polyangia;o__Palsa-1104_A;f__Fen-1088;g__Fen-1137;s__Fen-1137 sp003142855
20120800_E1D_19	Benzoquinone Reductase (Non-Specific)	1	non-specific	non-specific	non-specific		oxic	d__Bacteria;p__Chloroflexota;c__Limnocylindria;o__Limnocylindrales;f__CSP1-4;g__Fen-1039;s__Fen-1039 sp003141955
20120800_E1X_14	Benzoquinone Reductase (Non-Specific)	1	non-specific	non-specific	non-specific		oxic	d__Bacteria;p__Proteobacteria;c__Gammaproteobacteria;o__Burkholderiales;f__Gallionellaceae;g__Sideroxydans;s__
20120800_E1X_5	Benzoquinone Reductase (Non-Specific)	1	non-specific	non-specific	non-specific		oxic	d__Bacteria;p__Proteobacteria;c__Gammaproteobacteria;o__Xanthomonadales;f__Rhodanobacteraceae;g__Dokdonella_A;s__Dokdonella_A sp003142815
20120800_E1X_9	Benzoquinone Reductase (Non-Specific)	1	non-specific	non-specific	non-specific		oxic	d__Archaea;p__Halobacteriota;c__Methanomicrobia;o__Methanomicrobiales;f__Methanoregulaceae;g__Methanoregula;s__
20120800_E2D_13	Benzoquinone Reductase (Non-Specific)	1	non-specific	non-specific	non-specific		oxic	d__Bacteria;p__Planctomycetota;c__Phycisphaerae;o__Sedimentisphaerales;f__SG8-4;g__Fen-1362;s__
20120800_E2X_21	Benzoquinone Reductase (Non-Specific)	1	non-specific	non-specific	non-specific		oxic	d__Bacteria;p__Planctomycetota;c__Phycisphaerae;o__Sedimentisphaerales;f__UBA12454;g__UBA12454;s__UBA12454 sp003142595
20120800_E2X_6	Benzoquinone Reductase (Non-Specific)	1	non-specific	non-specific	non-specific		oxic	d__Bacteria;p__Methylomirabilota;c__Methylomirabilia;o__Methylomirabilales;f__2-02-FULL-66-22;g__2-02-FULL-66-22;s__
20120800_E3D_5	Benzoquinone Reductase (Non-Specific)	1	non-specific	non-specific	non-specific		oxic	d__Bacteria;p__Proteobacteria;c__Gammaproteobacteria;o__UBA9339;f__UBA9339;g__FEN-1226;s__FEN-1226 sp003142435
20120800_E3S_10	Benzoquinone Reductase (Non-Specific)	1	non-specific	non-specific	non-specific		oxic	d__Bacteria;p__Acidobacteriota;c__Vicinamibacteria;o__Vicinamibacterales;f__Fen-181;g__FEN-299;s__
20120800_E3S_17	Benzoquinone Reductase (Non-Specific)	1	non-specific	non-specific	non-specific		oxic	d__Bacteria;p__Desulfobacterota;c__Syntrophia;o__Syntrophales;f__UBA2185;g__Fen-1135;s__Fen-1135 sp003142295
20120800_E3S_6	Benzoquinone Reductase (Non-Specific)	1	non-specific	non-specific	non-specific		oxic	d__Bacteria;p__Acidobacteriota;c__Acidobacteriae;o__Bryobacterales;f__Bryobacteraceae;g__Fen-178;s__Fen-178 sp003142355
20130700_C1D_1	Benzoquinone Reductase (Non-Specific)	1	non-specific	non-specific	non-specific		oxic	d__Archaea;p__Halobacteriota;c__Methanomicrobia;o__Methanomicrobiales;f__Methanoregulaceae;g__Methanoregula;s__
20130700_C1D_5	Benzoquinone Reductase (Non-Specific)	1	non-specific	non-specific	non-specific		oxic	d__Bacteria;p__Myxococcota;c__Polyangia;o__Palsa-1104_A;f__Fen-1088;g__Fen-1118;s__
20130700_C1X_5	Benzoquinone Reductase (Non-Specific)	1	non-specific	non-specific	non-specific		oxic	d__Bacteria;p__Omnitrophota;c__Koll11;o__4484-171;f__4484-171;g__;s__
20130700_C1X_6	Benzoquinone Reductase (Non-Specific)	1	non-specific	non-specific	non-specific		oxic	d__Bacteria;p__Acidobacteriota;c__Acidobacteriae;o__Bryobacterales;f__Bryobacteraceae;g__;s__
20130700_C2M_16	Benzoquinone Reductase (Non-Specific)	1	non-specific	non-specific	non-specific		oxic	d__Bacteria;p__Chloroflexota;c__Limnocylindria;o__Limnocylindrales;f__CSP1-4;g__Fen-1039;s__
20130700_C2M_20	Benzoquinone Reductase (Non-Specific)	1	non-specific	non-specific	non-specific		oxic	d__Bacteria;p__Myxococcota;c__Polyangia;o__Palsa-1104_A;f__Fen-1088;g__Fen-1118;s__
20130700_C2M_3	Benzoquinone Reductase (Non-Specific)	1	non-specific	non-specific	non-specific		oxic	d__Bacteria;p__Chloroflexota;c__Limnocylindria;o__Limnocylindrales;f__CSP1-4;g__Fen-1039;s__
20130700_C2M_5	Benzoquinone Reductase (Non-Specific)	1	non-specific	non-specific	non-specific		oxic	d__Bacteria;p__Acidobacteriota;c__Acidobacteriae;o__Bryobacterales;f__Bryobacteraceae;g__Bog-375;s__
20130700_C2X_10	Benzoquinone Reductase (Non-Specific)	1	non-specific	non-specific	non-specific		oxic	d__Bacteria;p__Myxococcota;c__Polyangia;o__Palsa-1104_A;f__Fen-1088;g__Fen-1118;s__
20130700_E1M_4	Benzoquinone Reductase (Non-Specific)	1	non-specific	non-specific	non-specific		oxic	d__Bacteria;p__Myxococcota;c__Polyangia;o__Palsa-1104_A;f__Fen-1088;g__Fen-1137;s__Fen-1137 sp003157315
20130700_E1Y_5	Benzoquinone Reductase (Non-Specific)	1	non-specific	non-specific	non-specific		oxic	d__Bacteria;p__Bacteroidota;c__Bacteroidia;o__Bacteroidales;f__FEN-979;g__FEN-979;s__
20130700_E2M_4	Benzoquinone Reductase (Non-Specific)	1	non-specific	non-specific	non-specific		oxic	d__Bacteria;p__Chloroflexota;c__Dehalococcoidia;o__Dehalococcoidales;f__Fen-1064;g__Fen-1064;s__
20130700_E2Y_17	Benzoquinone Reductase (Non-Specific)	1	non-specific	non-specific	non-specific		oxic	d__Bacteria;p__Desulfobacterota;c__Syntrophia;o__Syntrophales;f__UBA2185;g__Fen-1135;s__Fen-1135 sp003142635
20130700_E2Y_4	Benzoquinone Reductase (Non-Specific)	1	non-specific	non-specific	non-specific		oxic	d__Bacteria;p__Desulfobacterota;c__Syntrophia;o__Syntrophales;f__Smithellaceae;g__Smithella;s__Smithella sp003141615
20130700_E3X_9	Benzoquinone Reductase (Non-Specific)	1	non-specific	non-specific	non-specific		oxic	d__Bacteria;p__Chloroflexota;c__Dehalococcoidia;o__GIF9;f__UBA5629;g__UBA1162;s__UBA1162 sp002311135
20130700_E3Z_4	Benzoquinone Reductase (Non-Specific)	1	non-specific	non-specific	non-specific		oxic	d__Archaea;p__Halobacteriota;c__Methanomicrobia;o__Methanomicrobiales;f__Methanoregulaceae;g__Methanoregula;s__Methanoregula sp003141335
20130700_P1Y_5	Benzoquinone Reductase (Non-Specific)	1	non-specific	non-specific	non-specific		oxic	d__Bacteria;p__Planctomycetota;c__Phycisphaerae;o__Tepidisphaerales;f__Tepidisphaeraceae;g__;s__
20130700_P1Y_8	Benzoquinone Reductase (Non-Specific)	1	non-specific	non-specific	non-specific		oxic	d__Bacteria;p__Proteobacteria;c__Alphaproteobacteria;o__Acetobacterales;f__Acetobacteraceae;g__Palsa-883;s__
20130700_S1X_7	Benzoquinone Reductase (Non-Specific)	1	non-specific	non-specific	non-specific		oxic	d__Bacteria;p__Proteobacteria;c__Alphaproteobacteria;o__Rhizobiales;f__Beijerinckiaceae;g__Methylocella;s__Methylocella sp003162995
20140700_E14_1	Benzoquinone Reductase (Non-Specific)	1	non-specific	non-specific	non-specific		oxic	d__Archaea;p__Halobacteriota;c__Methanosarcinia;o__Methanosarcinales;f__Methanosarcinaceae;g__Methanosarcina;s__
20140700_E15_18	Benzoquinone Reductase (Non-Specific)	1	non-specific	non-specific	non-specific		oxic	d__Bacteria;p__Verrucomicrobiota;c__Verrucomicrobiae;o__Palsa-1439;f__Palsa-1439;g__CAIKBP01;s__
20140700_E15_7	Benzoquinone Reductase (Non-Specific)	1	non-specific	non-specific	non-specific		oxic	d__Bacteria;p__Bacteroidota;c__Ignavibacteria;o__Ignavibacteriales;f__Ignavibacteriaceae;g__Fen-1301;s__
20140700_S12_11	Benzoquinone Reductase (Non-Specific)	1	non-specific	non-specific	non-specific		oxic	d__Bacteria;p__Acidobacteriota;c__Acidobacteriae;o__Bryobacterales;f__Bryobacteraceae;g__CAIVVT01;s__
20140700_S12_15	Benzoquinone Reductase (Non-Specific)	1	non-specific	non-specific	non-specific		oxic	d__Bacteria;p__Proteobacteria;c__Alphaproteobacteria;o__Rhizobiales;f__Beijerinckiaceae;g__Methylocystis;s__Methylocystis sp003134075
20140700_S21_17	Benzoquinone Reductase (Non-Specific)	1	non-specific	non-specific	non-specific		oxic	d__Bacteria;p__Eremiobacterota;c__Eremiobacteria;o__Baltobacterales;f__Baltobacteraceae;g__Lustribacter;s__Lustribacter telmatis
20140700_S22_6	Benzoquinone Reductase (Non-Specific)	1	non-specific	non-specific	non-specific		oxic	d__Bacteria;p__Acidobacteriota;c__Acidobacteriae;o__Bryobacterales;f__Bryobacteraceae;g__Bog-159;s__
20140700_S31_11	Benzoquinone Reductase (Non-Specific)	1	non-specific	non-specific	non-specific		oxic	d__Bacteria;p__Proteobacteria;c__Gammaproteobacteria;o__Steroidobacterales;f__Steroidobacteraceae;g__Bog-1198;s__
20140700_S33_15	Benzoquinone Reductase (Non-Specific)	1	non-specific	non-specific	non-specific		oxic	d__Bacteria;p__Proteobacteria;c__Gammaproteobacteria;o__Steroidobacterales;f__Steroidobacteraceae;g__FEN-1191;s__
20150700_E14_5	Benzoquinone Reductase (Non-Specific)	1	non-specific	non-specific	non-specific		oxic	d__Bacteria;p__Verrucomicrobiota;c__Verrucomicrobiae;o__Pedosphaerales;f__UBA11358;g__UBA11358;s__
20150700_E15_6	Benzoquinone Reductase (Non-Specific)	1	non-specific	non-specific	non-specific		oxic	d__Bacteria;p__Desulfobacterota;c__Syntrophia;o__Syntrophales;f__Smithellaceae;g__Smithella;s__
20150700_E23_6	Benzoquinone Reductase (Non-Specific)	1	non-specific	non-specific	non-specific		oxic	d__Bacteria;p__Acidobacteriota;c__Acidobacteriae;o__Acidobacteriales;f__Koribacteraceae;g__TOLSYN;s__
20150700_E25_9	Benzoquinone Reductase (Non-Specific)	1	non-specific	non-specific	non-specific		oxic	d__Bacteria;p__Methylomirabilota;c__Methylomirabilia;o__Methylomirabilales;f__2-02-FULL-66-22;g__2-02-FULL-66-22;s__
20150700_E34_11	Benzoquinone Reductase (Non-Specific)	1	non-specific	non-specific	non-specific		oxic	d__Bacteria;p__Desulfobacterota;c__Syntrophia;o__Syntrophales;f__Fen-1087;g__Fen-1087;s__Fen-1087 sp003161855
20150700_P15_1	Benzoquinone Reductase (Non-Specific)	1	non-specific	non-specific	non-specific		oxic	d__Bacteria;p__Eremiobacterota;c__Eremiobacteria;o__Baltobacterales;f__Baltobacteraceae;g__Lustribacter;s__
20150700_P21_1	Benzoquinone Reductase (Non-Specific)	1	non-specific	non-specific	non-specific		oxic	d__Bacteria;p__Proteobacteria;c__Gammaproteobacteria;o__Steroidobacterales;f__Steroidobacteraceae;g__FEN-1191;s__
20150700_P21_2	Benzoquinone Reductase (Non-Specific)	1	non-specific	non-specific	non-specific		oxic	d__Bacteria;p__Proteobacteria;c__Gammaproteobacteria;o__Steroidobacterales;f__Steroidobacteraceae;g__PALSA-1196;s__
20150700_P23_12	Benzoquinone Reductase (Non-Specific)	1	non-specific	non-specific	non-specific		oxic	d__Bacteria;p__Acidobacteriota;c__Acidobacteriae;o__Acidoferrales;f__UBA7541;g__Acidoferrum;s__
20150700_P24_8	Benzoquinone Reductase (Non-Specific)	1	non-specific	non-specific	non-specific		oxic	d__Bacteria;p__Proteobacteria;c__Gammaproteobacteria;o__Steroidobacterales;f__Steroidobacteraceae;g__Bog-1198;s__
20150700_S15_1	Benzoquinone Reductase (Non-Specific)	1	non-specific	non-specific	non-specific		oxic	d__Bacteria;p__Verrucomicrobiota;c__Verrucomicrobiae;o__Pedosphaerales;f__UBA11358;g__UBA7542;s__
20150700_S21_9	Benzoquinone Reductase (Non-Specific)	1	non-specific	non-specific	non-specific		oxic	d__Bacteria;p__Proteobacteria;c__Alphaproteobacteria;o__Acetobacterales;f__Acetobacteraceae;g__Rhodopila;s__
20150700_S23_2	Benzoquinone Reductase (Non-Specific)	1	non-specific	non-specific	non-specific		oxic	d__Bacteria;p__Proteobacteria;c__Gammaproteobacteria;o__Steroidobacterales;f__Steroidobacteraceae;g__FEN-1191;s__
20150700_S25_3	Benzoquinone Reductase (Non-Specific)	1	non-specific	non-specific	non-specific		oxic	d__Bacteria;p__Verrucomicrobiota;c__Verrucomicrobiae;o__Pedosphaerales;f__Palsa-1400;g__;s__
20160700_E13_6	Benzoquinone Reductase (Non-Specific)	1	non-specific	non-specific	non-specific		oxic	d__Bacteria;p__Desulfobacterota;c__Syntrophia;o__Syntrophales;f__Smithellaceae;g__Smithella;s__
20160700_E21_6	Benzoquinone Reductase (Non-Specific)	1	non-specific	non-specific	non-specific		oxic	d__Bacteria;p__Proteobacteria;c__Gammaproteobacteria;o__Steroidobacterales;f__Steroidobacteraceae;g__;s__
20160700_E23_20	Benzoquinone Reductase (Non-Specific)	1	non-specific	non-specific	non-specific		oxic	d__Bacteria;p__Verrucomicrobiota;c__Verrucomicrobiae;o__Pedosphaerales;f__UBA11358;g__UBA11358;s__
20160700_E23_26	Benzoquinone Reductase (Non-Specific)	1	non-specific	non-specific	non-specific		oxic	d__Bacteria;p__Verrucomicrobiota;c__Kiritimatiellae;o__RFP12;f__JAAYNR01;g__CAIWXQ01;s__
20160700_E23_6	Benzoquinone Reductase (Non-Specific)	1	non-specific	non-specific	non-specific		oxic	d__Bacteria;p__Verrucomicrobiota;c__Verrucomicrobiae;o__Pedosphaerales;f__UBA11358;g__UBA11358;s__
20160700_E25_7	Benzoquinone Reductase (Non-Specific)	1	non-specific	non-specific	non-specific		oxic	d__Archaea;p__Methanobacteriota;c__Methanobacteria;o__Methanobacteriales;f__Methanobacteriaceae;g__Methanobacterium_B;s__
20160700_E33_2	Benzoquinone Reductase (Non-Specific)	1	non-specific	non-specific	non-specific		oxic	d__Bacteria;p__Chloroflexota;c__Dehalococcoidia;o__Dehalococcoidales;f__Fen-1064;g__Fen-1064;s__Fen-1064 sp003162335
20160700_P15_17	Benzoquinone Reductase (Non-Specific)	1	non-specific	non-specific	non-specific		oxic	d__Bacteria;p__Proteobacteria;c__Gammaproteobacteria;o__Steroidobacterales;f__Steroidobacteraceae;g__FEN-1191;s__
20160700_P15_9	Benzoquinone Reductase (Non-Specific)	1	non-specific	non-specific	non-specific		oxic	d__Bacteria;p__Proteobacteria;c__Gammaproteobacteria;o__Steroidobacterales;f__Steroidobacteraceae;g__Bog-1198;s__
20160700_S14_9	Benzoquinone Reductase (Non-Specific)	1	non-specific	non-specific	non-specific		oxic	d__Bacteria;p__Proteobacteria;c__Gammaproteobacteria;o__Steroidobacterales;f__Steroidobacteraceae;g__Bog-1198;s__
20160700_S23_8	Benzoquinone Reductase (Non-Specific)	1	non-specific	non-specific	non-specific		oxic	d__Bacteria;p__Proteobacteria;c__Gammaproteobacteria;o__Steroidobacterales;f__Steroidobacteraceae;g__Bog-1198;s__
20160700_S33_6	Benzoquinone Reductase (Non-Specific)	1	non-specific	non-specific	non-specific		oxic	d__Bacteria;p__Proteobacteria;c__Gammaproteobacteria;o__Steroidobacterales;f__Steroidobacteraceae;g__FEN-1191;s__
20170700_E15_6	Benzoquinone Reductase (Non-Specific)	1	non-specific	non-specific	non-specific		oxic	d__Bacteria;p__Acidobacteriota;c__Acidobacteriae;o__Acidobacteriales;f__Acidobacteriaceae;g__Terracidiphilus;s__
20170700_P23_1	Benzoquinone Reductase (Non-Specific)	1	non-specific	non-specific	non-specific		oxic	d__Bacteria;p__Proteobacteria;c__Gammaproteobacteria;o__Steroidobacterales;f__Steroidobacteraceae;g__Bog-1198;s__
20170700_P33_1	Benzoquinone Reductase (Non-Specific)	1	non-specific	non-specific	non-specific		oxic	d__Bacteria;p__Acidobacteriota;c__Acidobacteriae;o__Acidoferrales;f__UBA7541;g__Acidoferrum;s__
20170700_P34_1	Benzoquinone Reductase (Non-Specific)	1	non-specific	non-specific	non-specific		oxic	d__Bacteria;p__Proteobacteria;c__Gammaproteobacteria;o__Steroidobacterales;f__Steroidobacteraceae;g__PALSA-1196;s__
20170700_S24_4	Benzoquinone Reductase (Non-Specific)	1	non-specific	non-specific	non-specific		oxic	d__Bacteria;p__Verrucomicrobiota;c__Verrucomicrobiae;o__Pedosphaerales;f__Palsa-1400;g__;s__
20170700_S24_9	Benzoquinone Reductase (Non-Specific)	1	non-specific	non-specific	non-specific		oxic	d__Bacteria;p__Verrucomicrobiota;c__Verrucomicrobiae;o__Pedosphaerales;f__UBA11358;g__PLZL01;s__
20170700_S25_36	Benzoquinone Reductase (Non-Specific)	1	non-specific	non-specific	non-specific		oxic	d__Bacteria;p__Actinobacteriota;c__Actinomycetia;o__Mycobacteriales;f__Mycobacteriaceae;g__Mycobacterium;s__
20170700_S25_8	Benzoquinone Reductase (Non-Specific)	1	non-specific	non-specific	non-specific		oxic	d__Bacteria;p__Acidobacteriota;c__Acidobacteriae;o__Bryobacterales;f__Bryobacteraceae;g__CAIVVT01;s__
20170700_S34_36	Benzoquinone Reductase (Non-Specific)	1	non-specific	non-specific	non-specific		oxic	d__Bacteria;p__Verrucomicrobiota;c__Verrucomicrobiae;o__Pedosphaerales;f__UBA8199;g__PALSA-1440;s__
20170700_S34_9	Benzoquinone Reductase (Non-Specific)	1	non-specific	non-specific	non-specific		oxic	d__Bacteria;p__Proteobacteria;c__Alphaproteobacteria;o__Rhizobiales;f__Beijerinckiaceae;g__Methylocystis;s__Methylocystis sp003134075
20170700_S35_14	Benzoquinone Reductase (Non-Specific)	1	non-specific	non-specific	non-specific		oxic	d__Bacteria;p__Proteobacteria;c__Alphaproteobacteria;o__Rhizobiales;f__Xanthobacteraceae;g__Afipia;s__Afipia birgiae
20170700_S35_2	Benzoquinone Reductase (Non-Specific)	1	non-specific	non-specific	non-specific		oxic	d__Bacteria;p__Myxococcota;c__Polyangia;o__Palsa-1104_A;f__Fen-1088;g__Fen-1118;s__
20170700_S35_4	Benzoquinone Reductase (Non-Specific)	1	non-specific	non-specific	non-specific		oxic	d__Bacteria;p__Proteobacteria;c__Alphaproteobacteria;o__Rhizobiales;f__Beijerinckiaceae;g__Methylocella;s__
20170700_S35_8	Benzoquinone Reductase (Non-Specific)	1	non-specific	non-specific	non-specific		oxic	d__Archaea;p__Thermoproteota;c__Bathyarchaeia;o__B26-1;f__UBA233;g__PALSA-986;s__
3300022861_2	Benzoquinone Reductase (Non-Specific)	1	non-specific	non-specific	non-specific		oxic	d__Bacteria;p__Acidobacteriota;c__Acidobacteriae;o__Acidobacteriales;f__Koribacteraceae;g__TOLSYN;s__
3300022861_3	Benzoquinone Reductase (Non-Specific)	1	non-specific	non-specific	non-specific		oxic	d__Bacteria;p__Proteobacteria;c__Gammaproteobacteria;o__Enterobacterales;f__Enterobacteriaceae;g__Acerihabitans;s__
3300024238_3	Benzoquinone Reductase (Non-Specific)	1	non-specific	non-specific	non-specific		oxic	d__Bacteria;p__Fibrobacterota;c__Chitinivibrionia;o__Chitinivibrionales;f__Chitinispirillaceae;g__;s__
3300028731_7	Benzoquinone Reductase (Non-Specific)	1	non-specific	non-specific	non-specific		oxic	d__Bacteria;p__Proteobacteria;c__Gammaproteobacteria;o__UBA6186;f__;g__;s__
3300028795_9	Benzoquinone Reductase (Non-Specific)	1	non-specific	non-specific	non-specific		oxic	d__Bacteria;p__Proteobacteria;c__Gammaproteobacteria;o__UBA6186;f__UBA6186;g__;s__
3300031525_28	Benzoquinone Reductase (Non-Specific)	1	non-specific	non-specific	non-specific		oxic	d__Bacteria;p__Proteobacteria;c__Gammaproteobacteria;o__Burkholderiales;f__SG8-41;g__;s__
3300031726_16	Benzoquinone Reductase (Non-Specific)	1	non-specific	non-specific	non-specific		oxic	d__Bacteria;p__Proteobacteria;c__Gammaproteobacteria;o__Burkholderiales;f__Burkholderiaceae;g__Rhodoferax;s__
3300036886_10	Benzoquinone Reductase (Non-Specific)	1	non-specific	non-specific	non-specific		oxic	d__Bacteria;p__Planctomycetota;c__Phycisphaerae;o__FEN-1346;f__FEN-1346;g__FEN-1346;s__
3300036888_6	Benzoquinone Reductase (Non-Specific)	1	non-specific	non-specific	non-specific		oxic	d__Bacteria;p__Proteobacteria;c__Alphaproteobacteria;o__Rhizobiales;f__Beijerinckiaceae;g__Roseiarcus;s__
3300037040_8	Benzoquinone Reductase (Non-Specific)	1	non-specific	non-specific	non-specific		oxic	d__Bacteria;p__Proteobacteria;c__Alphaproteobacteria;o__Rhizobiales;f__Beijerinckiaceae;g__Methylocystis;s__
3300037062_11	Benzoquinone Reductase (Non-Specific)	1	non-specific	non-specific	non-specific		oxic	d__Archaea;p__Halobacteriota;c__Methanomicrobia;o__Methanomicrobiales;f__Methanoregulaceae;g__Methanoregula;s__
3300037076_9	Benzoquinone Reductase (Non-Specific)	1	non-specific	non-specific	non-specific		oxic	d__Bacteria;p__Proteobacteria;c__Gammaproteobacteria;o__Burkholderiales;f__Burkholderiaceae;g__Rhodoferax;s__
3300037089_14	Benzoquinone Reductase (Non-Specific)	1	non-specific	non-specific	non-specific		oxic	d__Archaea;p__Halobacteriota;c__Methanomicrobia;o__Methanomicrobiales;f__Methanoregulaceae;g__Methanoregula;s__
3300037091_10	Benzoquinone Reductase (Non-Specific)	1	non-specific	non-specific	non-specific		oxic	d__Bacteria;p__Desulfobacterota;c__Desulfomonilia;o__UBA1062;f__UBA1062;g__MWEI01;s__
3300037104_21	Benzoquinone Reductase (Non-Specific)	1	non-specific	non-specific	non-specific		oxic	d__Archaea;p__Halobacteriota;c__Methanomicrobia;o__Methanomicrobiales;f__Methanoregulaceae;g__Methanoregula;s__
3300037105_13	Benzoquinone Reductase (Non-Specific)	1	non-specific	non-specific	non-specific		oxic	d__Bacteria;p__Planctomycetota;c__DG-23;o__;f__;g__;s__
3300037109_9	Benzoquinone Reductase (Non-Specific)	1	non-specific	non-specific	non-specific		oxic	d__Bacteria;p__Planctomycetota;c__Phycisphaerae;o__Sedimentisphaerales;f__GWF2-50-10;g__;s__
3300037132_13	Benzoquinone Reductase (Non-Specific)	1	non-specific	non-specific	non-specific		oxic	d__Archaea;p__Thermoproteota;c__Bathyarchaeia;o__B26-1;f__UBA233;g__PALSA-986;s__
3300037132_8	Benzoquinone Reductase (Non-Specific)	1	non-specific	non-specific	non-specific		oxic	d__Bacteria;p__FCPU426;c__Palsa-1180;o__Palsa-1180;f__Palsa-1180;g__;s__
3300037132_9	Benzoquinone Reductase (Non-Specific)	1	non-specific	non-specific	non-specific		oxic	d__Bacteria;p__Desulfobacterota;c__Syntrophia;o__Syntrophales;f__Smithellaceae;g__Smithella;s__
3300037155_12	Benzoquinone Reductase (Non-Specific)	1	non-specific	non-specific	non-specific		oxic	d__Archaea;p__Thermoproteota;c__Bathyarchaeia;o__B26-1;f__UBA233;g__PALSA-986;s__
3300037156_8	Benzoquinone Reductase (Non-Specific)	1	non-specific	non-specific	non-specific		oxic	d__Bacteria;p__Proteobacteria;c__Gammaproteobacteria;o__Enterobacterales;f__Enterobacteriaceae;g__Rahnella;s__Rahnella aceris
3300037225_15	Benzoquinone Reductase (Non-Specific)	1	non-specific	non-specific	non-specific		oxic	d__Bacteria;p__Chloroflexota;c__Dehalococcoidia;o__GIF9;f__UBA5629;g__JAFGLP01;s__
3300037225_17	Benzoquinone Reductase (Non-Specific)	1	non-specific	non-specific	non-specific		oxic	d__Bacteria;p__Planctomycetota;c__Phycisphaerae;o__Sedimentisphaerales;f__SG8-4;g__Fen-1362;s__Fen-1362 sp003170415
3300037228_7	Benzoquinone Reductase (Non-Specific)	1	non-specific	non-specific	non-specific		oxic	d__Bacteria;p__Verrucomicrobiota;c__Verrucomicrobiae;o__Pedosphaerales;f__UBA11358;g__UBA11358;s__
3300037262_8	Benzoquinone Reductase (Non-Specific)	1	non-specific	non-specific	non-specific		oxic	d__Bacteria;p__Proteobacteria;c__Gammaproteobacteria;o__Burkholderiales;f__Burkholderiaceae;g__Solimicrobium;s__
3300037349_11	Benzoquinone Reductase (Non-Specific)	1	non-specific	non-specific	non-specific		oxic	d__Bacteria;p__Verrucomicrobiota;c__Verrucomicrobiae;o__Pedosphaerales;f__UBA11358;g__UBA11358;s__
3300037360_7	Benzoquinone Reductase (Non-Specific)	1	non-specific	non-specific	non-specific		oxic	d__Bacteria;p__Proteobacteria;c__Alphaproteobacteria;o__Rhizobiales;f__Beijerinckiaceae;g__Roseiarcus;s__
3300037365_14	Benzoquinone Reductase (Non-Specific)	1	non-specific	non-specific	non-specific		oxic	d__Archaea;p__Halobacteriota;c__Methanomicrobia;o__Methanomicrobiales;f__Methanoregulaceae;g__Methanoregula;s__
3300037549_11	Benzoquinone Reductase (Non-Specific)	1	non-specific	non-specific	non-specific		oxic	d__Bacteria;p__Acidobacteriota;c__Holophagae;o__Holophagales;f__Holophagaceae;g__Geothrix;s__
3300037549_12	Benzoquinone Reductase (Non-Specific)	1	non-specific	non-specific	non-specific		oxic	d__Bacteria;p__Proteobacteria;c__Alphaproteobacteria;o__Sphingomonadales;f__Sphingomonadaceae;g__Novosphingobium;s__
3300037549_14	Benzoquinone Reductase (Non-Specific)	1	non-specific	non-specific	non-specific		oxic	d__Bacteria;p__Proteobacteria;c__Gammaproteobacteria;o__Burkholderiales;f__Gallionellaceae;g__CAITJF01;s__
3300038458_11	Benzoquinone Reductase (Non-Specific)	1	non-specific	non-specific	non-specific		oxic	d__Bacteria;p__Acidobacteriota;c__Aminicenantia;o__Aminicenantales;f__UBA4085;g__FEN-413;s__
3300038461_5	Benzoquinone Reductase (Non-Specific)	1	non-specific	non-specific	non-specific		oxic	d__Bacteria;p__Spirochaetota;c__Spirochaetia;o__SZUA-6;f__Fen-1364;g__Fen-1364;s__
3300038476_2	Benzoquinone Reductase (Non-Specific)	1	non-specific	non-specific	non-specific		oxic	d__Bacteria;p__Proteobacteria;c__Alphaproteobacteria;o__Rhizobiales;f__Xanthobacteraceae;g__Bradyrhizobium;s__
3300038478_6	Benzoquinone Reductase (Non-Specific)	1	non-specific	non-specific	non-specific		oxic	d__Bacteria;p__Verrucomicrobiota;c__Verrucomicrobiae;o__Pedosphaerales;f__Palsa-1400;g__Palsa-1400;s__
3300039216_15	Benzoquinone Reductase (Non-Specific)	1	non-specific	non-specific	non-specific		oxic	d__Archaea;p__Halobacteriota;c__Methanomicrobia;o__Methanomicrobiales;f__Methanoregulaceae;g__Methanoregula;s__
Bog.Labelled.R1.T1.F1.JGI.BFC.metaspades_bin.64_100.00_1.08	Benzoquinone Reductase (Non-Specific)	1	non-specific	non-specific	non-specific		oxic	d__Bacteria;p__Firmicutes_A;c__Clostridia;o__Clostridiales;f__Clostridiaceae;g__Clostridium;s__
Bog.Labelled.R1.T2.F2.JGI.BFC.metaspades_bin.66_77.13_3.14	Benzoquinone Reductase (Non-Specific)	1	non-specific	non-specific	non-specific		oxic	d__Bacteria;p__Acidobacteriota;c__Acidobacteriae;o__Acidobacteriales;f__Acidobacteriaceae;g__Terracidiphilus;s__
Bog.Labelled.R1.T2.F3.trimmomatic.metaspades_bin.102_98.52_1.39	Benzoquinone Reductase (Non-Specific)	1	non-specific	non-specific	non-specific		oxic	d__Bacteria;p__Proteobacteria;c__Gammaproteobacteria;o__Pseudomonadales;f__Moraxellaceae;g__;s__
Bog.Labelled.R1.T2.F3.trimmomatic.metaspades_bin.118_92.33_1.72	Benzoquinone Reductase (Non-Specific)	1	non-specific	non-specific	non-specific		oxic	d__Bacteria;p__Acidobacteriota;c__Acidobacteriae;o__Acidobacteriales;f__Acidobacteriaceae;g__Bryocella;s__
Bog.Labelled.R1.T3.F3.JGI.BFC.metaspades_bin.9_92.24_4.31	Benzoquinone Reductase (Non-Specific)	1	non-specific	non-specific	non-specific		oxic	d__Bacteria;p__Acidobacteriota;c__Acidobacteriae;o__Acidobacteriales;f__Acidobacteriaceae;g__;s__
Bog.Labelled.R1.T3.F3.trimmomatic.metaspades_bin.43_92.84_1.75	Benzoquinone Reductase (Non-Specific)	1	non-specific	non-specific	non-specific		oxic	d__Bacteria;p__Acidobacteriota;c__Holophagae;o__Holophagales;f__Holophagaceae;g__Holophaga;s__
Bog.Labelled.R1.T3.F3.trimmomatic.metaspades_bin.91_72.76_1.72	Benzoquinone Reductase (Non-Specific)	1	non-specific	non-specific	non-specific		oxic	d__Bacteria;p__Verrucomicrobiota;c__Verrucomicrobiae;o__Pedosphaerales;f__UBA11358;g__UBA11358;s__
Bog.Labelled.R2.T1.F3.trimmomatic.megahit_bin.3_74.36_1.22	Benzoquinone Reductase (Non-Specific)	1	non-specific	non-specific	non-specific		oxic	d__Bacteria;p__Proteobacteria;c__Gammaproteobacteria;o__Burkholderiales;f__Burkholderiaceae;g__PKWO01;s__
Bog.Labelled.R2.T3.F3.JGI.BFC.metaspades_bin.98_100.00_0.89	Benzoquinone Reductase (Non-Specific)	1	non-specific	non-specific	non-specific		oxic	d__Bacteria;p__Proteobacteria;c__Alphaproteobacteria;o__Azospirillales;f__Azospirillaceae;g__BOG-933;s__BOG-933 sp903920145
Bog.Labelled.R2.T3.F3.trimmomatic.metaspades_bin.181_93.96_0.10	Benzoquinone Reductase (Non-Specific)	1	non-specific	non-specific	non-specific		oxic	d__Bacteria;p__Fibrobacterota;c__Fibrobacteria;o__UBA5070;f__UBA5070;g__UBA5070;s__
Bog.Labelled.R3.T2.F3.trimmomatic.metaspades_bin.139_70.64_1.24	Benzoquinone Reductase (Non-Specific)	1	non-specific	non-specific	non-specific		oxic	d__Bacteria;p__Proteobacteria;c__Alphaproteobacteria;o__Acetobacterales;f__Acetobacteraceae;g__;s__
Bog.Labelled.R3.T2.F3.trimmomatic.metaspades_bin.65_95.86_0.00	Benzoquinone Reductase (Non-Specific)	1	non-specific	non-specific	non-specific		oxic	d__Bacteria;p__Proteobacteria;c__Alphaproteobacteria;o__Rhodospirillales;f__Magnetospirillaceae;g__;s__
Bog.None.R1.T0.trimmomatic.megahit_bin.149_91.22_4.05	Benzoquinone Reductase (Non-Specific)	1	non-specific	non-specific	non-specific		oxic	d__Bacteria;p__Verrucomicrobiota;c__Verrucomicrobiae;o__Pedosphaerales;f__UBA11358;g__UBA11358;s__
Bog.None.R1.T0.trimmomatic.megahit_bin.192_94.47_2.50	Benzoquinone Reductase (Non-Specific)	1	non-specific	non-specific	non-specific		oxic	d__Bacteria;p__Proteobacteria;c__Alphaproteobacteria;o__Acetobacterales;f__Acetobacteraceae;g__;s__
Bog.None.R1.T0.trimmomatic.megahit_bin.233_80.97_3.18	Benzoquinone Reductase (Non-Specific)	1	non-specific	non-specific	non-specific		oxic	d__Bacteria;p__Verrucomicrobiota;c__Verrucomicrobiae;o__Chthoniobacterales;f__Chthoniobacteraceae;g__Chthoniobacter;s__
Bog.None.R1.T0.trimmomatic.megahit_bin.316_95.55_4.21	Benzoquinone Reductase (Non-Specific)	1	non-specific	non-specific	non-specific		oxic	d__Bacteria;p__Proteobacteria;c__Gammaproteobacteria;o__Steroidobacterales;f__Steroidobacteraceae;g__Bog-1198;s__
Bog.None.R1.T0.trimmomatic.megahit_bin.338_87.35_4.23	Benzoquinone Reductase (Non-Specific)	1	non-specific	non-specific	non-specific		oxic	d__Bacteria;p__Proteobacteria;c__Gammaproteobacteria;o__Burkholderiales;f__UBA11063;g__UBA11063;s__
Bog.None.R1.T0.trimmomatic.megahit_bin.358_74.42_8.60	Benzoquinone Reductase (Non-Specific)	1	non-specific	non-specific	non-specific		oxic	d__Bacteria;p__Verrucomicrobiota;c__Verrucomicrobiae;o__Methylacidiphilales;f__UBA1321;g__JABDGH01;s__
Bog.None.R2.T0.JGI.BFC.metaspades_bin.269_78.13_8.62	Benzoquinone Reductase (Non-Specific)	1	non-specific	non-specific	non-specific		oxic	d__Bacteria;p__Verrucomicrobiota;c__Verrucomicrobiae;o__Pedosphaerales;f__UBA11358;g__UBA11358;s__
Bog.None.R2.T0.JGI.BFC.metaspades_bin.304_97.97_7.51	Benzoquinone Reductase (Non-Specific)	1	non-specific	non-specific	non-specific		oxic	d__Bacteria;p__Verrucomicrobiota;c__Verrucomicrobiae;o__Pedosphaerales;f__UBA11358;g__UBA11358;s__
Bog.None.R2.T0.JGI.BFC.metaspades_bin.32_77.74_4.21	Benzoquinone Reductase (Non-Specific)	1	non-specific	non-specific	non-specific		oxic	d__Bacteria;p__Verrucomicrobiota;c__Verrucomicrobiae;o__Pedosphaerales;f__UBA11358;g__UBA11358;s__
Bog.None.R2.T0.JGI.BFC.metaspades_bin.335_92.02_1.58	Benzoquinone Reductase (Non-Specific)	1	non-specific	non-specific	non-specific		oxic	d__Bacteria;p__Proteobacteria;c__Alphaproteobacteria;o__Micropepsales;f__Micropepsaceae;g__Rhizomicrobium;s__
Bog.None.R2.T0.JGI.BFC.metaspades_bin.347_81.27_8.23	Benzoquinone Reductase (Non-Specific)	1	non-specific	non-specific	non-specific		oxic	d__Bacteria;p__Verrucomicrobiota;c__Verrucomicrobiae;o__Chthoniobacterales;f__Chthoniobacteraceae;g__Chthoniobacter;s__
Bog.None.R2.T0.trimmomatic.megahit_bin.26_93.67_0.93	Benzoquinone Reductase (Non-Specific)	1	non-specific	non-specific	non-specific		oxic	d__Bacteria;p__Armatimonadota;c__Fimbriimonadia;o__Fimbriimonadales;f__Fimbriimonadaceae;g__Fimbriimonas;s__
Bog.None.R2.T0.trimmomatic.megahit_bin.344_99.28_6.76	Benzoquinone Reductase (Non-Specific)	1	non-specific	non-specific	non-specific		oxic	d__Bacteria;p__Verrucomicrobiota;c__Verrucomicrobiae;o__Chthoniobacterales;f__Chthoniobacteraceae;g__;s__
Bog.None.R2.T0.trimmomatic.megahit_bin.356_99.38_2.70	Benzoquinone Reductase (Non-Specific)	1	non-specific	non-specific	non-specific		oxic	d__Bacteria;p__Verrucomicrobiota;c__Verrucomicrobiae;o__Chthoniobacterales;f__Chthoniobacteraceae;g__;s__
Bog.None.R2.T0.trimmomatic.megahit_bin.358_96.68_6.10	Benzoquinone Reductase (Non-Specific)	1	non-specific	non-specific	non-specific		oxic	d__Bacteria;p__Proteobacteria;c__Gammaproteobacteria;o__Steroidobacterales;f__Steroidobacteraceae;g__Bog-1198;s__
Bog.None.R3.T0.JGI.BFC.metaspades_bin.159_94.12_4.05	Benzoquinone Reductase (Non-Specific)	1	non-specific	non-specific	non-specific		oxic	d__Bacteria;p__Verrucomicrobiota;c__Verrucomicrobiae;o__Pedosphaerales;f__UBA11358;g__UBA11358;s__
Bog.None.R3.T0.JGI.BFC.metaspades_bin.340_100.00_1.76	Benzoquinone Reductase (Non-Specific)	1	non-specific	non-specific	non-specific		oxic	d__Bacteria;p__Proteobacteria;c__Alphaproteobacteria;o__Azospirillales;f__Azospirillaceae;g__BOG-933;s__BOG-933 sp003165295
Bog.None.R3.T0.trimmomatic.megahit_bin.383_96.18_3.47	Benzoquinone Reductase (Non-Specific)	1	non-specific	non-specific	non-specific		oxic	d__Bacteria;p__Proteobacteria;c__Gammaproteobacteria;o__Steroidobacterales;f__Steroidobacteraceae;g__Bog-1198;s__Bog-1198 sp003137095
Bog.Unlabelled.R1.T1.F1.JGI.BFC.metaspades_bin.7_97.93_0.48	Benzoquinone Reductase (Non-Specific)	1	non-specific	non-specific	non-specific		oxic	d__Bacteria;p__Proteobacteria;c__Gammaproteobacteria;o__Burkholderiales;f__Burkholderiaceae;g__Herbaspirillum;s__
Bog.Unlabelled.R1.T2.F3.JGI.BFC.metaspades_bin.31_85.09_2.29	Benzoquinone Reductase (Non-Specific)	1	non-specific	non-specific	non-specific		oxic	d__Bacteria;p__Actinobacteriota;c__Actinomycetia;o__Mycobacteriales;f__Mycobacteriaceae;g__Mycobacterium;s__
Bog.Unlabelled.R1.T3.F1.trimmomatic.metaspades_bin.76_83.76_7.26	Benzoquinone Reductase (Non-Specific)	1	non-specific	non-specific	non-specific		oxic	d__Bacteria;p__Cyanobacteria;c__Vampirovibrionia;o__Gastranaerophilales;f__Gastranaerophilaceae;g__CAIPUE01;s__
Bog.Unlabelled.R2.T1.F2.trimmomatic.metaspades_bin.45_97.58_0.72	Benzoquinone Reductase (Non-Specific)	1	non-specific	non-specific	non-specific		oxic	d__Bacteria;p__Proteobacteria;c__Gammaproteobacteria;o__Pseudomonadales;f__Pseudomonadaceae;g__Pseudomonas_E;s__Pseudomonas_E sp002814235
Bog.Unlabelled.R2.T2.F1.JGI.BFC.metaspades_bin.57_88.81_1.01	Benzoquinone Reductase (Non-Specific)	1	non-specific	non-specific	non-specific		oxic	d__Bacteria;p__Verrucomicrobiota;c__Verrucomicrobiae;o__Pedosphaerales;f__UBA11358;g__UBA11358;s__UBA11358 sp003139955
Bog.Unlabelled.R2.T3.F1.JGI.BFC.metaspades_bin.100_87.84_4.05	Benzoquinone Reductase (Non-Specific)	1	non-specific	non-specific	non-specific		oxic	d__Bacteria;p__Verrucomicrobiota;c__Verrucomicrobiae;o__Pedosphaerales;f__UBA11358;g__UBA11358;s__
Bog.Unlabelled.R2.T3.F1.JGI.BFC.metaspades_bin.8_92.23_3.04	Benzoquinone Reductase (Non-Specific)	1	non-specific	non-specific	non-specific		oxic	d__Bacteria;p__Verrucomicrobiota;c__Verrucomicrobiae;o__Pedosphaerales;f__UBA11358;g__UBA11358;s__
Bog.Unlabelled.R2.T3.F1.trimmomatic.metaspades_bin.11_95.85_2.84	Benzoquinone Reductase (Non-Specific)	1	non-specific	non-specific	non-specific		oxic	d__Bacteria;p__Proteobacteria;c__Alphaproteobacteria;o__UBA9219;f__UBA9219;g__JAATFY01;s__
Bog.Unlabelled.R2.T3.F2.trimmomatic.metaspades_bin.88_97.22_2.03	Benzoquinone Reductase (Non-Specific)	1	non-specific	non-specific	non-specific		oxic	d__Bacteria;p__Verrucomicrobiota;c__Verrucomicrobiae;o__Chthoniobacterales;f__UBA6821;g__UBA6821;s__
Bog.Unlabelled.R3.T1.F1.trimmomatic.metaspades_bin.28_77.90_3.26	Benzoquinone Reductase (Non-Specific)	1	non-specific	non-specific	non-specific		oxic	d__Bacteria;p__Proteobacteria;c__Gammaproteobacteria;o__Burkholderiales;f__Burkholderiaceae;g__Collimonas;s__
Bog.Unlabelled.R3.T1.F1.trimmomatic.metaspades_bin.60_91.92_1.02	Benzoquinone Reductase (Non-Specific)	1	non-specific	non-specific	non-specific		oxic	d__Bacteria;p__Proteobacteria;c__Gammaproteobacteria;o__Burkholderiales;f__Burkholderiaceae;g__Herbaspirillum;s__
Bog.Unlabelled.R3.T1.F1.trimmomatic.metaspades_bin.80_97.70_1.47	Benzoquinone Reductase (Non-Specific)	1	non-specific	non-specific	non-specific		oxic	d__Bacteria;p__Proteobacteria;c__Gammaproteobacteria;o__Burkholderiales;f__Burkholderiaceae;g__Solimicrobium;s__
Bog.Unlabelled.R3.T1.F2.trimmomatic.metaspades_bin.144_98.93_0.93	Benzoquinone Reductase (Non-Specific)	1	non-specific	non-specific	non-specific		oxic	d__Bacteria;p__Proteobacteria;c__Gammaproteobacteria;o__Burkholderiales;f__Chromobacteriaceae;g__Paludibacterium;s__
Bog.Unlabelled.R3.T1.F2.trimmomatic.metaspades_bin.145_91.02_1.42	Benzoquinone Reductase (Non-Specific)	1	non-specific	non-specific	non-specific		oxic	d__Bacteria;p__Proteobacteria;c__Alphaproteobacteria;o__Rhizobiales;f__Beijerinckiaceae;g__Rhodoblastus;s__
Bog.Unlabelled.R3.T1.F3.JGI.BFC.metaspades_bin.11_87.40_5.27	Benzoquinone Reductase (Non-Specific)	1	non-specific	non-specific	non-specific		oxic	d__Bacteria;p__Proteobacteria;c__Gammaproteobacteria;o__Steroidobacterales;f__Steroidobacteraceae;g__FEN-1191;s__
Bog.Unlabelled.R3.T1.F3.JGI.BFC.metaspades_bin.133_95.29_6.77	Benzoquinone Reductase (Non-Specific)	1	non-specific	non-specific	non-specific		oxic	d__Bacteria;p__Proteobacteria;c__Alphaproteobacteria;o__Rhizobiales;f__Xanthobacteraceae;g__Bradyrhizobium;s__
Bog.Unlabelled.R3.T1.F3.JGI.BFC.metaspades_bin.45_94.77_0.93	Benzoquinone Reductase (Non-Specific)	1	non-specific	non-specific	non-specific		oxic	d__Bacteria;p__Proteobacteria;c__Gammaproteobacteria;o__Burkholderiales;f__Burkholderiaceae;g__CAIMXF01;s__
Bog.Unlabelled.R3.T1.F3.JGI.BFC.metaspades_bin.74_92.32_2.91	Benzoquinone Reductase (Non-Specific)	1	non-specific	non-specific	non-specific		oxic	d__Bacteria;p__Proteobacteria;c__Alphaproteobacteria;o__Rhizobiales;f__Beijerinckiaceae;g__Roseiarcus;s__
Bog.Unlabelled.R3.T1.F3.JGI.BFC.metaspades_bin.75_99.00_0.81	Benzoquinone Reductase (Non-Specific)	1	non-specific	non-specific	non-specific		oxic	d__Bacteria;p__Proteobacteria;c__Alphaproteobacteria;o__Sphingomonadales;f__Sphingomonadaceae;g__Novosphingobium;s__Novosphingobium sp001519055
Bog.Unlabelled.R3.T1.F3.trimmomatic.megahit_bin.129_91.29_3.23	Benzoquinone Reductase (Non-Specific)	1	non-specific	non-specific	non-specific		oxic	d__Bacteria;p__Proteobacteria;c__Alphaproteobacteria;o__Acetobacterales;f__Acetobacteraceae;g__CAIQQQ01;s__
Bog.Unlabelled.R3.T1.F3.trimmomatic.megahit_bin.181_80.47_3.36	Benzoquinone Reductase (Non-Specific)	1	non-specific	non-specific	non-specific		oxic	d__Bacteria;p__Proteobacteria;c__Alphaproteobacteria;o__Rhodospirillales;f__Magnetospirillaceae;g__;s__
Bog.Unlabelled.R3.T1.F3.trimmomatic.metaspades_bin.134_78.37_6.24	Benzoquinone Reductase (Non-Specific)	1	non-specific	non-specific	non-specific		oxic	d__Bacteria;p__Proteobacteria;c__Alphaproteobacteria;o__Rhizobiales;f__Beijerinckiaceae;g__Roseiarcus;s__
Bog.Unlabelled.R3.T1.F3.trimmomatic.metaspades_bin.144_72.18_2.39	Benzoquinone Reductase (Non-Specific)	1	non-specific	non-specific	non-specific		oxic	d__Bacteria;p__Proteobacteria;c__Alphaproteobacteria;o__ATCC43930;f__Stellaceae;g__Aliidongia;s__
Bog.Unlabelled.R3.T1.F3.trimmomatic.metaspades_bin.150_70.93_7.86	Benzoquinone Reductase (Non-Specific)	1	non-specific	non-specific	non-specific		oxic	d__Bacteria;p__Proteobacteria;c__Alphaproteobacteria;o__Rhizobiales;f__Xanthobacteraceae;g__Bradyrhizobium;s__
Bog.Unlabelled.R3.T1.F3.trimmomatic.metaspades_bin.185_88.24_2.99	Benzoquinone Reductase (Non-Specific)	1	non-specific	non-specific	non-specific		oxic	d__Bacteria;p__Proteobacteria;c__Alphaproteobacteria;o__Sphingomonadales;f__Sphingomonadaceae;g__Novosphingobium;s__Novosphingobium sp001519065
Bog.Unlabelled.R3.T2.F1.trimmomatic.metaspades_bin.139_76.75_2.07	Benzoquinone Reductase (Non-Specific)	1	non-specific	non-specific	non-specific		oxic	d__Bacteria;p__Proteobacteria;c__Gammaproteobacteria;o__Burkholderiales;f__Burkholderiaceae;g__Herbaspirillum;s__
Bog.Unlabelled.R3.T2.F1.trimmomatic.metaspades_bin.170_83.72_0.87	Benzoquinone Reductase (Non-Specific)	1	non-specific	non-specific	non-specific		oxic	d__Bacteria;p__Proteobacteria;c__Gammaproteobacteria;o__Burkholderiales;f__Burkholderiaceae;g__Undibacterium;s__
Bog.Unlabelled.R3.T2.F3.trimmomatic.metaspades_bin.142_89.72_0.85	Benzoquinone Reductase (Non-Specific)	1	non-specific	non-specific	non-specific		oxic	d__Bacteria;p__Acidobacteriota;c__Acidobacteriae;o__Acidobacteriales;f__Koribacteraceae;g__TOLSYN;s__
Bog.Unlabelled.R3.T2.F3.trimmomatic.metaspades_bin.15_94.63_0.85	Benzoquinone Reductase (Non-Specific)	1	non-specific	non-specific	non-specific		oxic	d__Bacteria;p__Proteobacteria;c__Alphaproteobacteria;o__Acetobacterales;f__Acetobacteraceae;g__CAIQQQ01;s__
Bog.Unlabelled.R3.T3.F1.trimmomatic.metaspades_bin.66_96.66_1.53	Benzoquinone Reductase (Non-Specific)	1	non-specific	non-specific	non-specific		oxic	d__Bacteria;p__Proteobacteria;c__Gammaproteobacteria;o__Burkholderiales;f__Gallionellaceae;g__CAITJF01;s__
Bog.Unlabelled.R3.T3.F2.trimmomatic.metaspades_bin.104_97.47_4.73	Benzoquinone Reductase (Non-Specific)	1	non-specific	non-specific	non-specific		oxic	d__Bacteria;p__Verrucomicrobiota;c__Verrucomicrobiae;o__Pedosphaerales;f__UBA11358;g__UBA11358;s__
Bog.Unlabelled.R3.T3.F2.trimmomatic.metaspades_bin.33_99.27_3.62	Benzoquinone Reductase (Non-Specific)	1	non-specific	non-specific	non-specific		oxic	d__Bacteria;p__Acidobacteriota;c__Acidobacteriae;o__Bryobacterales;f__Bryobacteraceae;g__BOG-234;s__
Bog.Unlabelled.R3.T3.F2.trimmomatic.metaspades_bin.90_93.68_0.00	Benzoquinone Reductase (Non-Specific)	1	non-specific	non-specific	non-specific		oxic	d__Bacteria;p__Desulfobacterota_I;c__Desulfovibrionia;o__Desulfovibrionales;f__Desulfovibrionaceae;g__JADFXV01;s__
Bog.Unlabelled.R3.T3.F3.JGI.BFC.metaspades_bin.143_96.29_0.88	Benzoquinone Reductase (Non-Specific)	1	non-specific	non-specific	non-specific		oxic	d__Bacteria;p__Acidobacteriota;c__Holophagae;o__Holophagales;f__Holophagaceae;g__Holophaga;s__
Bog.Unlabelled.R3.T3.F3.JGI.BFC.metaspades_bin.2_81.64_4.58	Benzoquinone Reductase (Non-Specific)	1	non-specific	non-specific	non-specific		oxic	d__Bacteria;p__Proteobacteria;c__Alphaproteobacteria;o__Rhizobiales;f__Xanthobacteraceae;g__Bradyrhizobium;s__
Bog.Unlabelled.R3.T3.F3.JGI.BFC.metaspades_bin.63_96.30_0.08	Benzoquinone Reductase (Non-Specific)	1	non-specific	non-specific	non-specific		oxic	d__Bacteria;p__Eremiobacterota;c__Eremiobacteria;o__Baltobacterales;f__Baltobacteraceae;g__Lustribacter;s__
Bog.Unlabelled.R3.T3.F3.trimmomatic.metaspades_bin.162_74.65_1.37	Benzoquinone Reductase (Non-Specific)	1	non-specific	non-specific	non-specific		oxic	d__Bacteria;p__Proteobacteria;c__Alphaproteobacteria;o__Reyranellales;f__Reyranellaceae;g__Reyranella;s__
Bog.Unlabelled.R3.T3.F3.trimmomatic.metaspades_bin.78_85.95_1.00	Benzoquinone Reductase (Non-Specific)	1	non-specific	non-specific	non-specific		oxic	d__Bacteria;p__Proteobacteria;c__Alphaproteobacteria;o__Acetobacterales;f__Acetobacteraceae;g__CAIQQQ01;s__
Fen.Labelled.R1.T2.F4.trimmomatic.metaspades_bin.28_74.91_1.75	Benzoquinone Reductase (Non-Specific)	1	non-specific	non-specific	non-specific		oxic	d__Bacteria;p__Proteobacteria;c__Gammaproteobacteria;o__Pseudomonadales;f__Pseudomonadaceae;g__Pseudomonas_E;s__Pseudomonas_E mohnii
Fen.Labelled.R1.T3.F1.trimmomatic.metaspades_bin.70_79.05_1.45	Benzoquinone Reductase (Non-Specific)	1	non-specific	non-specific	non-specific		oxic	d__Bacteria;p__Proteobacteria;c__Gammaproteobacteria;o__UBA6186;f__UBA6186;g__;s__
Fen.Labelled.R1.T3.F2.trimmomatic.metaspades_bin.46_88.34_0.95	Benzoquinone Reductase (Non-Specific)	1	non-specific	non-specific	non-specific		oxic	d__Bacteria;p__Bdellovibrionota;c__Bdellovibrionia_A;o__UBA1018;f__CAIMNF01;g__CAIMNF01;s__
Fen.Labelled.R2.T3.F3.trimmomatic.megahit_bin.52_84.89_1.03	Benzoquinone Reductase (Non-Specific)	1	non-specific	non-specific	non-specific		oxic	d__Bacteria;p__Firmicutes_A;c__Clostridia;o__Lachnospirales;f__Lachnospiraceae;g__Mobilitalea;s__
Fen.Labelled.R2.T3.F4.trimmomatic.metaspades_bin.73_90.14_2.82	Benzoquinone Reductase (Non-Specific)	1	non-specific	non-specific	non-specific		oxic	d__Bacteria;p__Proteobacteria;c__Alphaproteobacteria;o__Rhizobiales;f__Beijerinckiaceae;g__Rhodoblastus;s__
Fen.Labelled.R3.T1.F1.trimmomatic.metaspades_bin.4_83.17_2.00	Benzoquinone Reductase (Non-Specific)	1	non-specific	non-specific	non-specific		oxic	d__Archaea;p__Methanobacteriota;c__Methanobacteria;o__Methanobacteriales;f__Methanobacteriaceae;g__Methanobacterium_B;s__Methanobacterium_B sp003162655
Fen.Labelled.R3.T1.F3.trimmomatic.metaspades_bin.2_79.14_1.91	Benzoquinone Reductase (Non-Specific)	1	non-specific	non-specific	non-specific		oxic	d__Bacteria;p__Proteobacteria;c__Gammaproteobacteria;o__Burkholderiales;f__Burkholderiaceae;g__Rhizobacter;s__
Fen.Labelled.R3.T2.F4.JGI.BFC.metaspades_bin.21_76.66_1.58	Benzoquinone Reductase (Non-Specific)	1	non-specific	non-specific	non-specific		oxic	d__Bacteria;p__Proteobacteria;c__Gammaproteobacteria;o__Pseudomonadales;f__Pseudomonadaceae;g__Pseudomonas_E;s__
Fen.Unlabelled.R1.T1.F1.trimmomatic.metaspades_bin.46_98.77_0.00	Benzoquinone Reductase (Non-Specific)	1	non-specific	non-specific	non-specific		oxic	d__Bacteria;p__Bacteroidota;c__Bacteroidia;o__Flavobacteriales;f__Weeksellaceae;g__Chryseobacterium;s__
Fen.Unlabelled.R1.T2.F2.trimmomatic.metaspades_bin.7_84.67_0.88	Benzoquinone Reductase (Non-Specific)	1	non-specific	non-specific	non-specific		oxic	d__Bacteria;p__Proteobacteria;c__Gammaproteobacteria;o__Pseudomonadales;f__Pseudomonadaceae;g__Pseudomonas_E;s__
Fen.Unlabelled.R1.T3.F2.trimmomatic.metaspades_bin.9_83.06_0.83	Benzoquinone Reductase (Non-Specific)	1	non-specific	non-specific	non-specific		oxic	d__Bacteria;p__Proteobacteria;c__Gammaproteobacteria;o__Burkholderiales;f__Rhodocyclaceae;g__AWTP1-18;s__
Fen.Unlabelled.R1.T3.F3.trimmomatic.megahit_bin.21_87.87_4.97	Benzoquinone Reductase (Non-Specific)	1	non-specific	non-specific	non-specific		oxic	d__Bacteria;p__Proteobacteria;c__Gammaproteobacteria;o__Burkholderiales;f__Burkholderiaceae;g__Paucibacter_A;s__
Fen.Unlabelled.R2.T1.F2.trimmomatic.megahit_bin.2_98.91_0.61	Benzoquinone Reductase (Non-Specific)	1	non-specific	non-specific	non-specific		oxic	d__Bacteria;p__Proteobacteria;c__Gammaproteobacteria;o__Enterobacterales;f__Enterobacteriaceae;g__Rahnella;s__Rahnella inusitata
Fen.Unlabelled.R2.T3.F2.trimmomatic.metaspades_bin.16_100.00_1.08	Benzoquinone Reductase (Non-Specific)	1	non-specific	non-specific	non-specific		oxic	d__Bacteria;p__Bacteroidota;c__Bacteroidia;o__Flavobacteriales;f__Crocinitomicaceae;g__Fluviicola;s__
Fen.Unlabelled.R2.T3.F3.JGI.BFC.metaspades_bin.13_89.21_3.77	Benzoquinone Reductase (Non-Specific)	1	non-specific	non-specific	non-specific		oxic	d__Bacteria;p__Verrucomicrobiota;c__Verrucomicrobiae;o__Opitutales;f__Opitutaceae;g__Nibricoccus;s__
Fen.Unlabelled.R3.T1.F3.trimmomatic.megahit_bin.1_88.35_4.39	Benzoquinone Reductase (Non-Specific)	1	non-specific	non-specific	non-specific		oxic	d__Bacteria;p__Proteobacteria;c__Gammaproteobacteria;o__Pseudomonadales;f__Pseudomonadaceae;g__Pseudomonas_E;s__Pseudomonas_E sivasensis
Fen.Unlabelled.R3.T2.F3.trimmomatic.megahit_bin.16_89.30_6.01	Benzoquinone Reductase (Non-Specific)	1	non-specific	non-specific	non-specific		oxic	d__Bacteria;p__Proteobacteria;c__Gammaproteobacteria;o__Pseudomonadales;f__Pseudomonadaceae;g__Pseudomonas_E;s__
Fen.Unlabelled.R3.T2.F3.trimmomatic.metaspades_bin.10_74.46_4.17	Benzoquinone Reductase (Non-Specific)	1	non-specific	non-specific	non-specific		oxic	d__Bacteria;p__Acidobacteriota;c__Holophagae;o__Holophagales;f__Holophagaceae;g__Geothrix;s__
Palsa.Labelled.R1.T1.F2.trimmomatic.megahit_bin.16_70.72_6.45	Benzoquinone Reductase (Non-Specific)	1	non-specific	non-specific	non-specific		oxic	d__Bacteria;p__Proteobacteria;c__Gammaproteobacteria;o__Steroidobacterales;f__Steroidobacteraceae;g__FEN-1191;s__
Palsa.Labelled.R1.T1.F3.JGI.BFC.metaspades_bin.27_84.23_6.23	Benzoquinone Reductase (Non-Specific)	1	non-specific	non-specific	non-specific		oxic	d__Bacteria;p__Actinobacteriota;c__Actinomycetia;o__Mycobacteriales;f__Mycobacteriaceae;g__Mycobacterium;s__
Palsa.Labelled.R1.T1.F3.JGI.BFC.metaspades_bin.68_91.15_5.94	Benzoquinone Reductase (Non-Specific)	1	non-specific	non-specific	non-specific		oxic	d__Bacteria;p__Proteobacteria;c__Gammaproteobacteria;o__Burkholderiales;f__Burkholderiaceae;g__Paraburkholderia;s__
Palsa.Labelled.R1.T1.F3.trimmomatic.megahit_bin.19_95.60_0.77	Benzoquinone Reductase (Non-Specific)	1	non-specific	non-specific	non-specific		oxic	d__Bacteria;p__Proteobacteria;c__Gammaproteobacteria;o__Burkholderiales;f__Burkholderiaceae;g__LMUX01;s__
Palsa.Labelled.R1.T1.F3.trimmomatic.metaspades_bin.45_95.70_1.53	Benzoquinone Reductase (Non-Specific)	1	non-specific	non-specific	non-specific		oxic	d__Bacteria;p__Proteobacteria;c__Gammaproteobacteria;o__Burkholderiales;f__Burkholderiaceae;g__LMUX01;s__
Palsa.Labelled.R1.T2.F3.JGI.BFC.metaspades_bin.25_97.16_1.95	Benzoquinone Reductase (Non-Specific)	1	non-specific	non-specific	non-specific		oxic	d__Bacteria;p__Proteobacteria;c__Gammaproteobacteria;o__Xanthomonadales;f__Rhodanobacteraceae;g__Rhodanobacter;s__
Palsa.Labelled.R1.T2.F3.trimmomatic.metaspades_bin.1_70.19_4.72	Benzoquinone Reductase (Non-Specific)	1	non-specific	non-specific	non-specific		oxic	d__Bacteria;p__Proteobacteria;c__Gammaproteobacteria;o__Burkholderiales;f__Burkholderiaceae;g__LMUX01;s__
Palsa.Labelled.R1.T3.F1.JGI.BFC.metaspades_bin.33_71.29_4.39	Benzoquinone Reductase (Non-Specific)	1	non-specific	non-specific	non-specific		oxic	d__Bacteria;p__Proteobacteria;c__Gammaproteobacteria;o__Xanthomonadales;f__Rhodanobacteraceae;g__Rhodanobacter;s__
Palsa.Labelled.R1.T3.F2.trimmomatic.megahit_bin.30_87.36_0.57	Benzoquinone Reductase (Non-Specific)	1	non-specific	non-specific	non-specific		oxic	d__Bacteria;p__Proteobacteria;c__Gammaproteobacteria;o__UBA6186;f__UBA6186;g__;s__
Palsa.Labelled.R2.T2.F3.trimmomatic.metaspades_bin.7_84.01_7.43	Benzoquinone Reductase (Non-Specific)	1	non-specific	non-specific	non-specific		oxic	d__Bacteria;p__Proteobacteria;c__Gammaproteobacteria;o__Xanthomonadales;f__Rhodanobacteraceae;g__Rhodanobacter;s__Rhodanobacter sp014207185
Palsa.Labelled.R3.T3.F3.trimmomatic.megahit_bin.118_74.31_0.00	Benzoquinone Reductase (Non-Specific)	1	non-specific	non-specific	non-specific		oxic	d__Bacteria;p__Proteobacteria;c__Gammaproteobacteria;o__Xanthomonadales;f__Rhodanobacteraceae;g__Rhodanobacter;s__
Palsa.None.R2.T0.JGI.BFC.metaspades_bin.132_71.57_6.17	Benzoquinone Reductase (Non-Specific)	1	non-specific	non-specific	non-specific		oxic	d__Bacteria;p__Armatimonadota;c__Fimbriimonadia;o__Fimbriimonadales;f__Fimbriimonadaceae;g__Fimbriimonas;s__
Palsa.None.R2.T0.JGI.BFC.metaspades_bin.148_86.97_6.42	Benzoquinone Reductase (Non-Specific)	1	non-specific	non-specific	non-specific		oxic	d__Bacteria;p__Desulfobacterota_B;c__Binatia;o__Binatales;f__Binataceae;g__;s__
Palsa.None.R2.T0.JGI.BFC.metaspades_bin.21_97.13_1.25	Benzoquinone Reductase (Non-Specific)	1	non-specific	non-specific	non-specific		oxic	d__Bacteria;p__Proteobacteria;c__Gammaproteobacteria;o__Steroidobacterales;f__Steroidobacteraceae;g__Bog-1198;s__
Palsa.None.R2.T0.JGI.BFC.metaspades_bin.218_92.57_6.03	Benzoquinone Reductase (Non-Specific)	1	non-specific	non-specific	non-specific		oxic	d__Bacteria;p__Verrucomicrobiota;c__Verrucomicrobiae;o__Pedosphaerales;f__Palsa-1400;g__Palsa-1400;s__
Palsa.None.R2.T0.JGI.BFC.metaspades_bin.298_98.43_2.66	Benzoquinone Reductase (Non-Specific)	1	non-specific	non-specific	non-specific		oxic	d__Bacteria;p__Proteobacteria;c__Alphaproteobacteria;o__Rhizobiales;f__Beijerinckiaceae;g__Roseiarcus;s__
Palsa.None.R2.T0.JGI.BFC.metaspades_bin.61_83.67_6.26	Benzoquinone Reductase (Non-Specific)	1	non-specific	non-specific	non-specific		oxic	d__Bacteria;p__Acidobacteriota;c__Acidobacteriae;o__Bryobacterales;f__Bryobacteraceae;g__Palsa-89;s__
Palsa.None.R2.T0.JGI.BFC.metaspades_bin.70_95.73_0.85	Benzoquinone Reductase (Non-Specific)	1	non-specific	non-specific	non-specific		oxic	d__Bacteria;p__Acidobacteriota;c__Acidobacteriae;o__Acidoferrales;f__UBA7541;g__Acidoferrum;s__
Palsa.None.R2.T0.JGI.BFC.metaspades_bin.97_73.23_1.91	Benzoquinone Reductase (Non-Specific)	1	non-specific	non-specific	non-specific		oxic	d__Bacteria;p__Planctomycetota;c__Phycisphaerae;o__Tepidisphaerales;f__Tepidisphaeraceae;g__;s__
Palsa.Unlabelled.R1.T2.F2.JGI.BFC.metaspades_bin.21_98.78_0.86	Benzoquinone Reductase (Non-Specific)	1	non-specific	non-specific	non-specific		oxic	d__Bacteria;p__Proteobacteria;c__Gammaproteobacteria;o__Xanthomonadales;f__Rhodanobacteraceae;g__Rhodanobacter;s__
Palsa.Unlabelled.R1.T2.F2.JGI.BFC.metaspades_bin.30_76.90_0.00	Benzoquinone Reductase (Non-Specific)	1	non-specific	non-specific	non-specific		oxic	d__Bacteria;p__Proteobacteria;c__Gammaproteobacteria;o__Xanthomonadales;f__Rhodanobacteraceae;g__Rhodanobacter;s__
Palsa.Unlabelled.R1.T2.F2.JGI.BFC.metaspades_bin.34_83.32_1.69	Benzoquinone Reductase (Non-Specific)	1	non-specific	non-specific	non-specific		oxic	d__Bacteria;p__Proteobacteria;c__Gammaproteobacteria;o__Xanthomonadales;f__Rhodanobacteraceae;g__Rhodanobacter;s__
Palsa.Unlabelled.R1.T2.F2.trimmomatic.metaspades_bin.31_96.00_1.80	Benzoquinone Reductase (Non-Specific)	1	non-specific	non-specific	non-specific		oxic	d__Bacteria;p__Proteobacteria;c__Gammaproteobacteria;o__Pseudomonadales;f__Pseudomonadaceae;g__Pseudomonas_E;s__
Palsa.Unlabelled.R1.T2.F3.trimmomatic.metaspades_bin.27_81.74_0.87	Benzoquinone Reductase (Non-Specific)	1	non-specific	non-specific	non-specific		oxic	d__Bacteria;p__Proteobacteria;c__Alphaproteobacteria;o__Acetobacterales;f__Acetobacteraceae;g__Palsa-883;s__
Palsa.Unlabelled.R1.T3.F1.trimmomatic.megahit_bin.105_88.08_0.00	Benzoquinone Reductase (Non-Specific)	1	non-specific	non-specific	non-specific		oxic	d__Bacteria;p__Proteobacteria;c__Gammaproteobacteria;o__UBA6186;f__UBA6186;g__CADEGZ01;s__
Palsa.Unlabelled.R1.T3.F1.trimmomatic.megahit_bin.151_86.89_7.28	Benzoquinone Reductase (Non-Specific)	1	non-specific	non-specific	non-specific		oxic	d__Bacteria;p__Proteobacteria;c__Alphaproteobacteria;o__Micavibrionales;f__UBA2020;g__PALSA-926;s__
Palsa.Unlabelled.R1.T3.F2.trimmomatic.megahit_bin.36_77.59_1.72	Benzoquinone Reductase (Non-Specific)	1	non-specific	non-specific	non-specific		oxic	d__Bacteria;p__Proteobacteria;c__Gammaproteobacteria;o__Steroidobacterales;f__Steroidobacteraceae;g__;s__
Palsa.Unlabelled.R1.T3.F2.trimmomatic.megahit_bin.81_72.48_3.96	Benzoquinone Reductase (Non-Specific)	1	non-specific	non-specific	non-specific		oxic	d__Bacteria;p__Proteobacteria;c__Gammaproteobacteria;o__Burkholderiales;f__Burkholderiaceae;g__LMUX01;s__
Palsa.Unlabelled.R1.T3.F3.JGI.BFC.metaspades_bin.65_90.18_2.07	Benzoquinone Reductase (Non-Specific)	1	non-specific	non-specific	non-specific		oxic	d__Bacteria;p__Proteobacteria;c__Gammaproteobacteria;o__Xanthomonadales;f__Rhodanobacteraceae;g__Rhodanobacter;s__Rhodanobacter sp009766065
Palsa.Unlabelled.R1.T3.F3.trimmomatic.megahit_bin.171_99.39_2.58	Benzoquinone Reductase (Non-Specific)	1	non-specific	non-specific	non-specific		oxic	d__Bacteria;p__Proteobacteria;c__Alphaproteobacteria;o__Sphingomonadales;f__Sphingomonadaceae;g__Novosphingobium;s__
Palsa.Unlabelled.R1.T3.F3.trimmomatic.metaspades_bin.77_83.91_2.81	Benzoquinone Reductase (Non-Specific)	1	non-specific	non-specific	non-specific		oxic	d__Bacteria;p__Proteobacteria;c__Alphaproteobacteria;o__Reyranellales;f__Reyranellaceae;g__Reyranella;s__
Palsa.Unlabelled.R1.T3.F3.trimmomatic.metaspades_bin.82_91.99_3.21	Benzoquinone Reductase (Non-Specific)	1	non-specific	non-specific	non-specific		oxic	d__Bacteria;p__Proteobacteria;c__Gammaproteobacteria;o__Steroidobacterales;f__Steroidobacteraceae;g__Bog-1198;s__
Palsa.Unlabelled.R1.T3.F3.trimmomatic.metaspades_bin.94_89.19_4.42	Benzoquinone Reductase (Non-Specific)	1	non-specific	non-specific	non-specific		oxic	d__Bacteria;p__Proteobacteria;c__Gammaproteobacteria;o__Steroidobacterales;f__Steroidobacteraceae;g__FEN-1191;s__
Palsa.Unlabelled.R2.T2.F2.JGI.BFC.metaspades_bin.5_98.37_2.25	Benzoquinone Reductase (Non-Specific)	1	non-specific	non-specific	non-specific		oxic	d__Bacteria;p__Proteobacteria;c__Gammaproteobacteria;o__Xanthomonadales;f__Rhodanobacteraceae;g__Rhodanobacter;s__
Palsa.Unlabelled.R2.T3.F3.JGI.BFC.metaspades_bin.136_96.85_0.47	Benzoquinone Reductase (Non-Specific)	1	non-specific	non-specific	non-specific		oxic	d__Bacteria;p__Proteobacteria;c__Gammaproteobacteria;o__Burkholderiales;f__Burkholderiaceae;g__CAIMXF01;s__
Palsa.Unlabelled.R2.T3.F3.JGI.BFC.metaspades_bin.189_99.25_4.26	Benzoquinone Reductase (Non-Specific)	1	non-specific	non-specific	non-specific		oxic	d__Bacteria;p__Proteobacteria;c__Alphaproteobacteria;o__Acetobacterales;f__Acetobacteraceae;g__CAJCJG01;s__
Palsa.Unlabelled.R2.T3.F3.JGI.BFC.metaspades_bin.203_90.06_2.84	Benzoquinone Reductase (Non-Specific)	1	non-specific	non-specific	non-specific		oxic	d__Bacteria;p__Proteobacteria;c__Gammaproteobacteria;o__Steroidobacterales;f__Steroidobacteraceae;g__FEN-1191;s__
Palsa.Unlabelled.R2.T3.F3.JGI.BFC.metaspades_bin.234_85.78_3.99	Benzoquinone Reductase (Non-Specific)	1	non-specific	non-specific	non-specific		oxic	d__Bacteria;p__Actinobacteriota;c__Actinomycetia;o__Streptomycetales;f__Catenulisporaceae;g__Actinocrinis;s__
Palsa.Unlabelled.R2.T3.F3.JGI.BFC.metaspades_bin.248_72.59_2.59	Benzoquinone Reductase (Non-Specific)	1	non-specific	non-specific	non-specific		oxic	d__Bacteria;p__Proteobacteria;c__Gammaproteobacteria;o__Nevskiales;f__Nevskiaceae;g__Nevskia;s__
Palsa.Unlabelled.R2.T3.F3.JGI.BFC.metaspades_bin.307_96.20_1.65	Benzoquinone Reductase (Non-Specific)	1	non-specific	non-specific	non-specific		oxic	d__Bacteria;p__Proteobacteria;c__Alphaproteobacteria;o__ATCC43930;f__Stellaceae;g__Aliidongia;s__
Palsa.Unlabelled.R2.T3.F3.JGI.BFC.metaspades_bin.309_94.54_1.23	Benzoquinone Reductase (Non-Specific)	1	non-specific	non-specific	non-specific		oxic	d__Bacteria;p__Proteobacteria;c__Gammaproteobacteria;o__Xanthomonadales;f__Rhodanobacteraceae;g__Dyella;s__
Palsa.Unlabelled.R2.T3.F3.JGI.BFC.metaspades_bin.45_95.85_2.93	Benzoquinone Reductase (Non-Specific)	1	non-specific	non-specific	non-specific		oxic	d__Bacteria;p__Proteobacteria;c__Alphaproteobacteria;o__Rhodospirillales;f__Magnetospirillaceae;g__;s__
Palsa.Unlabelled.R2.T3.F3.JGI.BFC.metaspades_bin.5_87.01_6.92	Benzoquinone Reductase (Non-Specific)	1	non-specific	non-specific	non-specific		oxic	d__Bacteria;p__Proteobacteria;c__Gammaproteobacteria;o__Steroidobacterales;f__Steroidobacteraceae;g__FEN-1191;s__
Palsa.Unlabelled.R2.T3.F3.trimmomatic.megahit_bin.116_93.98_2.97	Benzoquinone Reductase (Non-Specific)	1	non-specific	non-specific	non-specific		oxic	d__Bacteria;p__Proteobacteria;c__Gammaproteobacteria;o__Steroidobacterales;f__Steroidobacteraceae;g__13-2-20CM-66-19;s__
Palsa.Unlabelled.R2.T3.F3.trimmomatic.megahit_bin.177_70.33_7.55	Benzoquinone Reductase (Non-Specific)	1	non-specific	non-specific	non-specific		oxic	d__Bacteria;p__Proteobacteria;c__Gammaproteobacteria;o__Steroidobacterales;f__Steroidobacteraceae;g__13-2-20CM-66-19;s__
Palsa.Unlabelled.R2.T3.F3.trimmomatic.megahit_bin.218_97.31_1.44	Benzoquinone Reductase (Non-Specific)	1	non-specific	non-specific	non-specific		oxic	d__Bacteria;p__Proteobacteria;c__Gammaproteobacteria;o__Burkholderiales;f__Burkholderiaceae;g__PKWO01;s__
Palsa.Unlabelled.R2.T3.F3.trimmomatic.megahit_bin.241_91.03_4.38	Benzoquinone Reductase (Non-Specific)	1	non-specific	non-specific	non-specific		oxic	d__Bacteria;p__Proteobacteria;c__Gammaproteobacteria;o__Steroidobacterales;f__Steroidobacteraceae;g__FEN-1191;s__
Palsa.Unlabelled.R2.T3.F3.trimmomatic.megahit_bin.256_72.59_0.86	Benzoquinone Reductase (Non-Specific)	1	non-specific	non-specific	non-specific		oxic	d__Bacteria;p__Proteobacteria;c__Gammaproteobacteria;o__Steroidobacterales;f__Steroidobacteraceae;g__Bog-1198;s__
Palsa.Unlabelled.R2.T3.F3.trimmomatic.megahit_bin.77_87.82_4.39	Benzoquinone Reductase (Non-Specific)	1	non-specific	non-specific	non-specific		oxic	d__Bacteria;p__Verrucomicrobiota;c__Verrucomicrobiae;o__Methylacidiphilales;f__GAS474;g__;s__
Palsa.Unlabelled.R3.T1.F1.trimmomatic.metaspades_bin.63_96.63_1.13	Benzoquinone Reductase (Non-Specific)	1	non-specific	non-specific	non-specific		oxic	d__Bacteria;p__Proteobacteria;c__Gammaproteobacteria;o__Enterobacterales;f__Enterobacteriaceae;g__Ewingella;s__
Palsa.Unlabelled.R3.T2.F2.trimmomatic.metaspades_bin.78_70.69_0.00	Benzoquinone Reductase (Non-Specific)	1	non-specific	non-specific	non-specific		oxic	d__Bacteria;p__Proteobacteria;c__Gammaproteobacteria;o__Burkholderiales;f__Burkholderiaceae;g__Paraburkholderia;s__Paraburkholderia phenazinium_C
Palsa.Unlabelled.R3.T3.F1.trimmomatic.metaspades_bin.16_96.86_2.42	Benzoquinone Reductase (Non-Specific)	1	non-specific	non-specific	non-specific		oxic	d__Bacteria;p__Proteobacteria;c__Gammaproteobacteria;o__Burkholderiales;f__Burkholderiaceae;g__PKWO01;s__
Palsa.Unlabelled.R3.T3.F1.trimmomatic.metaspades_bin.200_84.13_3.85	Benzoquinone Reductase (Non-Specific)	1	non-specific	non-specific	non-specific		oxic	d__Bacteria;p__Bdellovibrionota;c__Bdellovibrionia_A;o__UBA1018;f__UBA1018;g__;s__
Palsa.Unlabelled.R3.T3.F2.trimmomatic.metaspades_bin.58_71.79_7.57	Benzoquinone Reductase (Non-Specific)	1	non-specific	non-specific	non-specific		oxic	d__Bacteria;p__Proteobacteria;c__Gammaproteobacteria;o__Steroidobacterales;f__Steroidobacteraceae;g__Bog-1198;s__
PKWM01	Benzoquinone Reductase (Non-Specific)	1	non-specific	non-specific	non-specific		oxic	d__Bacteria;p__Proteobacteria;c__Gammaproteobacteria;o__Burkholderiales;f__Burkholderiaceae;g__Rhodoferax;s__Rhodoferax sp003133245
PLBS01	Benzoquinone Reductase (Non-Specific)	1	non-specific	non-specific	non-specific		oxic	d__Bacteria;p__Proteobacteria;c__Gammaproteobacteria;o__Burkholderiales;f__Gallionellaceae;g__Gallionella;s__Gallionella sp003134595
PLDW01	Benzoquinone Reductase (Non-Specific)	1	non-specific	non-specific	non-specific		oxic	d__Bacteria;p__Planctomycetota;c__Planctomycetia;o__Gemmatales;f__Gemmataceae;g__Urbifossiella;s__Urbifossiella sp003136315
PLGY01	Benzoquinone Reductase (Non-Specific)	1	non-specific	non-specific	non-specific		oxic	d__Archaea;p__Halobacteriota;c__Bog-38;o__Bog-38;f__Bog-38;g__Bog-38;s__Bog-38 sp003139855
PLLC01	Benzoquinone Reductase (Non-Specific)	1	non-specific	non-specific	non-specific		oxic	d__Bacteria;p__Desulfobacterota;c__Syntrophia;o__Syntrophales;f__UBA5619;g__UBA5619;s__UBA5619 sp003141195
PLLM01	Benzoquinone Reductase (Non-Specific)	1	non-specific	non-specific	non-specific		oxic	d__Bacteria;p__Planctomycetota;c__Phycisphaerae;o__Sedimentisphaerales;f__SG8-4;g__Fen-1362;s__Fen-1362 sp003141275
PLLP01	Benzoquinone Reductase (Non-Specific)	1	non-specific	non-specific	non-specific		oxic	d__Bacteria;p__Planctomycetota;c__Phycisphaerae;o__Sedimentisphaerales;f__SG8-4;g__Fen-1359;s__Fen-1359 sp003141315
PLMN01	Benzoquinone Reductase (Non-Specific)	1	non-specific	non-specific	non-specific		oxic	d__Bacteria;p__Acidobacteriota;c__Aminicenantia;o__Aminicenantales;f__UBA4085;g__FEN-413;s__FEN-413 sp003141555
PLNS01	Benzoquinone Reductase (Non-Specific)	1	non-specific	non-specific	non-specific		oxic	d__Archaea;p__Thermoproteota;c__Bathyarchaeia;o__B26-1;f__UBA233;g__PALSA-986;s__PALSA-986 sp003141855
PLNV01	Benzoquinone Reductase (Non-Specific)	1	non-specific	non-specific	non-specific		oxic	d__Bacteria;p__Desulfobacterota;c__Syntrophia;o__Syntrophales;f__Smithellaceae;g__Smithella;s__Smithella sp003139775
PLSJ01	Benzoquinone Reductase (Non-Specific)	1	non-specific	non-specific	non-specific		oxic	d__Bacteria;p__Desulfobacterota_G;c__Syntrophorhabdia;o__Syntrophorhabdales;f__WCHB1-27;g__BOG-1155;s__BOG-1155 sp003165115
PLSW01	Benzoquinone Reductase (Non-Specific)	1	non-specific	non-specific	non-specific		oxic	d__Bacteria;p__Proteobacteria;c__Alphaproteobacteria;o__Caulobacterales;f__Caulobacteraceae;g__BOG-935;s__BOG-935 sp003165275
PLTJ01	Benzoquinone Reductase (Non-Specific)	1	non-specific	non-specific	non-specific		oxic	d__Bacteria;p__Proteobacteria;c__Alphaproteobacteria;o__Acetobacterales;f__Acetobacteraceae;g__BOG-930;s__BOG-930 sp003164455
PLTK01	Benzoquinone Reductase (Non-Specific)	1	non-specific	non-specific	non-specific		oxic	d__Archaea;p__Methanobacteriota;c__Methanobacteria;o__Methanobacteriales;f__Methanobacteriaceae;g__Methanobacterium_B;s__Methanobacterium_B sp003164415
PLTN01	Benzoquinone Reductase (Non-Specific)	1	non-specific	non-specific	non-specific		oxic	d__Bacteria;p__Eremiobacterota;c__Eremiobacteria;o__Baltobacterales;f__Baltobacteraceae;g__Lustribacter;s__Lustribacter caenicola
PLXO01	Benzoquinone Reductase (Non-Specific)	1	non-specific	non-specific	non-specific		oxic	d__Bacteria;p__Proteobacteria;c__Alphaproteobacteria;o__Acetobacterales;f__Acetobacteraceae;g__Palsa-883;s__Palsa-883 sp003151425
PLXS01	Benzoquinone Reductase (Non-Specific)	1	non-specific	non-specific	non-specific		oxic	d__Bacteria;p__Verrucomicrobiota;c__Verrucomicrobiae;o__Opitutales;f__Opitutaceae;g__Palsa-1447;s__Palsa-1447 sp003151515
PLYI01	Benzoquinone Reductase (Non-Specific)	1	non-specific	non-specific	non-specific		oxic	d__Archaea;p__Thermoproteota;c__Bathyarchaeia;o__B26-1;f__UBA233;g__PALSA-986;s__PALSA-986 sp003151735
PMAY01	Benzoquinone Reductase (Non-Specific)	1	non-specific	non-specific	non-specific		oxic	d__Bacteria;p__Desulfobacterota;c__Syntrophia;o__Syntrophales;f__Fen-1087;g__Fen-1087;s__Fen-1087 sp003161855
PMAZ01	Benzoquinone Reductase (Non-Specific)	1	non-specific	non-specific	non-specific		oxic	d__Archaea;p__Thermoproteota;c__Bathyarchaeia;o__B26-1;f__UBA233;g__PALSA-986;s__
PMBI01	Benzoquinone Reductase (Non-Specific)	1	non-specific	non-specific	non-specific		oxic	d__Bacteria;p__Desulfobacterota;c__Syntrophia;o__Syntrophales;f__UBA2185;g__Fen-1135;s__Fen-1135 sp003153775
PMBP01	Benzoquinone Reductase (Non-Specific)	1	non-specific	non-specific	non-specific		oxic	d__Bacteria;p__Planctomycetota;c__Phycisphaerae;o__Sedimentisphaerales;f__Anaerohalosphaeraceae;g__FEN-1350;s__FEN-1350 sp003152975
PMBS01	Benzoquinone Reductase (Non-Specific)	1	non-specific	non-specific	non-specific		oxic	d__Bacteria;p__Myxococcota;c__Polyangia;o__Palsa-1104_A;f__Fen-1088;g__Fen-1137;s__Fen-1137 sp003153015
PMBU01	Benzoquinone Reductase (Non-Specific)	1	non-specific	non-specific	non-specific		oxic	d__Archaea;p__Thermoplasmatota;c__Thermoplasmata;o__Methanomassiliicoccales;f__UBA472;g__FEN-33;s__FEN-33 sp003153895
PMBX01	Benzoquinone Reductase (Non-Specific)	1	non-specific	non-specific	non-specific		oxic	d__Bacteria;p__Planctomycetota;c__Phycisphaerae;o__SM23-33;f__SM23-33;g__FEN-1349;s__FEN-1349 sp003153915
PMBY01	Benzoquinone Reductase (Non-Specific)	1	non-specific	non-specific	non-specific		oxic	d__Bacteria;p__Myxococcota;c__Polyangia;o__Palsa-1104_A;f__Fen-1088;g__Fen-1137;s__Fen-1137 sp003153875
PMBZ01	Benzoquinone Reductase (Non-Specific)	1	non-specific	non-specific	non-specific		oxic	d__Bacteria;p__Proteobacteria;c__Alphaproteobacteria;o__Rhizobiales;f__Rhodomicrobiaceae;g__Rhodomicrobium;s__Rhodomicrobium sp003153975
PMCE01	Benzoquinone Reductase (Non-Specific)	1	non-specific	non-specific	non-specific		oxic	d__Bacteria;p__Desulfobacterota;c__SM23-61;o__SM23-61;f__SM23-61;g__SM23-61;s__SM23-61 sp003154025
PMCI01	Benzoquinone Reductase (Non-Specific)	1	non-specific	non-specific	non-specific		oxic	d__Bacteria;p__Desulfobacterota_G;c__Syntrophorhabdia;o__Syntrophorhabdales;f__Syntrophorhabdaceae;g__PNOF01;s__
PMCJ01	Benzoquinone Reductase (Non-Specific)	1	non-specific	non-specific	non-specific		oxic	d__Bacteria;p__Proteobacteria;c__Gammaproteobacteria;o__Steroidobacterales;f__Steroidobacteraceae;g__Bog-1198;s__
PMCP01	Benzoquinone Reductase (Non-Specific)	1	non-specific	non-specific	non-specific		oxic	d__Bacteria;p__Proteobacteria;c__Gammaproteobacteria;o__UBA6522;f__UBA6522;g__FEN-1219;s__FEN-1219 sp003155415
PMCS01	Benzoquinone Reductase (Non-Specific)	1	non-specific	non-specific	non-specific		oxic	d__Bacteria;p__Omnitrophota;c__Koll11;o__4484-171;f__4484-171;g__Fen-1317;s__Fen-1317 sp003154195
PMCY01	Benzoquinone Reductase (Non-Specific)	1	non-specific	non-specific	non-specific		oxic	d__Bacteria;p__Acidobacteriota;c__Aminicenantia;o__Aminicenantales;f__UBA4085;g__UBA4085;s__UBA4085 sp003154255
PMEE01	Benzoquinone Reductase (Non-Specific)	1	non-specific	non-specific	non-specific		oxic	d__Archaea;p__Halobacteriota;c__Bog-38;o__Bog-38;f__Bog-38;g__Bog-38;s__Bog-38 sp003162175
PMGM01	Benzoquinone Reductase (Non-Specific)	1	non-specific	non-specific	non-specific		oxic	d__Archaea;p__Methanobacteriota;c__Methanobacteria;o__Methanobacteriales;f__Methanobacteriaceae;g__Methanobacterium_B;s__Methanobacterium_B sp003158115
PMIN01	Benzoquinone Reductase (Non-Specific)	1	non-specific	non-specific	non-specific		oxic	d__Archaea;p__Halobacteriota;c__Bog-38;o__Bog-38;f__Bog-38;g__Bog-38;s__Bog-38 sp003158275
PMKW01	Benzoquinone Reductase (Non-Specific)	1	non-specific	non-specific	non-specific		oxic	d__Archaea;p__Halobacteriota;c__Methanomicrobia;o__Methanomicrobiales;f__Methanoregulaceae;g__Methanoregula;s__Methanoregula sp003157895
PMNG01	Benzoquinone Reductase (Non-Specific)	1	non-specific	non-specific	non-specific		oxic	d__Archaea;p__Halobacteriota;c__Methanosarcinia;o__Methanotrichales;f__Methanotrichaceae;g__Fen-7;s__Fen-7 sp003162615
PMYM01	Benzoquinone Reductase (Non-Specific)	1	non-specific	non-specific	non-specific		oxic	d__Bacteria;p__Planctomycetota;c__Phycisphaerae;o__SM23-33;f__SM23-33;g__FEN-1344;s__FEN-1344 sp003171235
PMZI01	Benzoquinone Reductase (Non-Specific)	1	non-specific	non-specific	non-specific		oxic	d__Bacteria;p__Bacteroidota;c__UBA10030;o__UBA10030;f__UBA10030;g__UBA9647;s__UBA9647 sp003170475
PMZK01	Benzoquinone Reductase (Non-Specific)	1	non-specific	non-specific	non-specific		oxic	d__Bacteria;p__Verrucomicrobiota;c__Verrucomicrobiae;o__Pedosphaerales;f__UBA11358;g__UBA7542;s__
PNBO01	Benzoquinone Reductase (Non-Specific)	1	non-specific	non-specific	non-specific		oxic	d__Bacteria;p__Myxococcota;c__Polyangia;o__Palsa-1104_A;f__Fen-1088;g__Fen-1118;s__Fen-1118 sp003136095
20110600_P1D_1	Benzoyl-CoA degradation (oxic)	1	non-polyphenol	aromatic_hydrocarbon	benzoyl-coa		oxic	d__Bacteria;p__Proteobacteria;c__Alphaproteobacteria;o__Rhizobiales;f__Xanthobacteraceae;g__BOG-931;s__
20110600_P1D_5	Benzoyl-CoA degradation (oxic)	1	non-polyphenol	aromatic_hydrocarbon	benzoyl-coa		oxic	d__Bacteria;p__Eremiobacterota;c__Eremiobacteria;o__Baltobacterales;f__Baltobacteraceae;g__Elarobacter;s__
20110600_P1M_10	Benzoyl-CoA degradation (oxic)	1	non-polyphenol	aromatic_hydrocarbon	benzoyl-coa		oxic	d__Bacteria;p__Eremiobacterota;c__Eremiobacteria;o__Baltobacterales;f__Baltobacteraceae;g__Elarobacter;s__Elarobacter pasteuri
20110600_P1M_21	Benzoyl-CoA degradation (oxic)	1	non-polyphenol	aromatic_hydrocarbon	benzoyl-coa		oxic	d__Bacteria;p__Desulfobacterota_B;c__Binatia;o__Binatales;f__Binataceae;g__Binatus;s__Binatus sp003161515
20110600_P1M_5	Benzoyl-CoA degradation (oxic)	1	non-polyphenol	aromatic_hydrocarbon	benzoyl-coa		oxic	d__Bacteria;p__Acidobacteriota;c__Acidobacteriae;o__Acidoferrales;f__UBA7541;g__Acidoferrum;s__
20110600_P1M_7	Benzoyl-CoA degradation (oxic)	1	non-polyphenol	aromatic_hydrocarbon	benzoyl-coa		oxic	d__Bacteria;p__Eremiobacterota;c__Eremiobacteria;o__Baltobacterales;f__Baltobacteraceae;g__Elarobacter;s__Elarobacter vanleeuwenhoeki
20110600_P2S_2	Benzoyl-CoA degradation (oxic)	1	non-polyphenol	aromatic_hydrocarbon	benzoyl-coa		oxic	d__Bacteria;p__Proteobacteria;c__Gammaproteobacteria;o__Steroidobacterales;f__Steroidobacteraceae;g__Bog-1198;s__
20110600_P3S_4	Benzoyl-CoA degradation (oxic)	1	non-polyphenol	aromatic_hydrocarbon	benzoyl-coa		oxic	d__Bacteria;p__Acidobacteriota;c__Acidobacteriae;o__Acidoferrales;f__UBA7541;g__Acidoferrum;s__Acidoferrum sp003161195
20110700_P1D_6	Benzoyl-CoA degradation (oxic)	1	non-polyphenol	aromatic_hydrocarbon	benzoyl-coa		oxic	d__Bacteria;p__Acidobacteriota;c__Blastocatellia;o__Pyrinomonadales;f__Pyrinomonadaceae;g__UBA11740;s__UBA11740 sp003168335
20110700_P1M_3	Benzoyl-CoA degradation (oxic)	1	non-polyphenol	aromatic_hydrocarbon	benzoyl-coa		oxic	d__Bacteria;p__Actinobacteriota;c__Actinomycetia;o__Streptosporangiales;f__Streptosporangiaceae;g__Palsa-504;s__
20110700_P1S_10	Benzoyl-CoA degradation (oxic)	1	non-polyphenol	aromatic_hydrocarbon	benzoyl-coa		oxic	d__Bacteria;p__Actinobacteriota;c__Actinomycetia;o__Streptosporangiales;f__Streptosporangiaceae;g__UBA9676;s__
20110700_P1S_11	Benzoyl-CoA degradation (oxic)	1	non-polyphenol	aromatic_hydrocarbon	benzoyl-coa		oxic	d__Bacteria;p__Actinobacteriota;c__Actinomycetia;o__Streptosporangiales;f__Streptosporangiaceae;g__Palsa-506;s__Palsa-506 sp003168215
20110700_P3M_3	Benzoyl-CoA degradation (oxic)	1	non-polyphenol	aromatic_hydrocarbon	benzoyl-coa		oxic	d__Bacteria;p__Proteobacteria;c__Alphaproteobacteria;o__ATCC43930;f__Stellaceae;g__REEB95;s__
20110700_P3S_3	Benzoyl-CoA degradation (oxic)	1	non-polyphenol	aromatic_hydrocarbon	benzoyl-coa		oxic	d__Bacteria;p__Proteobacteria;c__Alphaproteobacteria;o__ATCC43930;f__Stellaceae;g__AP-15;s__
20110700_S3M_18	Benzoyl-CoA degradation (oxic)	1	non-polyphenol	aromatic_hydrocarbon	benzoyl-coa		oxic	d__Bacteria;p__Actinobacteriota;c__Actinomycetia;o__Streptosporangiales;f__Streptosporangiaceae;g__Bog-532;s__Bog-532 sp003164955
20110800_E2S_12	Benzoyl-CoA degradation (oxic)	1	non-polyphenol	aromatic_hydrocarbon	benzoyl-coa		oxic	d__Bacteria;p__Acidobacteriota;c__Acidobacteriae;o__Acidobacteriales;f__Koribacteraceae;g__;s__
20110800_P1D_30	Benzoyl-CoA degradation (oxic)	1	non-polyphenol	aromatic_hydrocarbon	benzoyl-coa		oxic	d__Bacteria;p__Myxococcota;c__Polyangia;o__Palsa-1104;f__Palsa-1104;g__PALSA-1104;s__PALSA-1104 sp003170275
20110800_P1D_38	Benzoyl-CoA degradation (oxic)	1	non-polyphenol	aromatic_hydrocarbon	benzoyl-coa		oxic	d__Bacteria;p__Proteobacteria;c__Alphaproteobacteria;o__Rhizobiales;f__Xanthobacteraceae;g__Z2-YC6860;s__Z2-YC6860 sp003169835
20110800_P1M_19	Benzoyl-CoA degradation (oxic)	1	non-polyphenol	aromatic_hydrocarbon	benzoyl-coa		oxic	d__Bacteria;p__Acidobacteriota;c__Acidobacteriae;o__Acidoferrales;f__UBA7541;g__Acidoferrum;s__
20110800_P1M_20	Benzoyl-CoA degradation (oxic)	1	non-polyphenol	aromatic_hydrocarbon	benzoyl-coa		oxic	d__Bacteria;p__Proteobacteria;c__Alphaproteobacteria;o__ATCC43930;f__Stellaceae;g__AP-15;s__
20110800_P1M_21	Benzoyl-CoA degradation (oxic)	1	non-polyphenol	aromatic_hydrocarbon	benzoyl-coa		oxic	d__Bacteria;p__Proteobacteria;c__Alphaproteobacteria;o__Rhizobiales;f__Xanthobacteraceae;g__PALSA-894;s__PALSA-894 sp003140315
20110800_P1M_28	Benzoyl-CoA degradation (oxic)	1	non-polyphenol	aromatic_hydrocarbon	benzoyl-coa		oxic	d__Bacteria;p__Eremiobacterota;c__Eremiobacteria;o__Baltobacterales;f__Baltobacteraceae;g__Elarobacter;s__Elarobacter beijerinckii
20110800_P1M_9	Benzoyl-CoA degradation (oxic)	1	non-polyphenol	aromatic_hydrocarbon	benzoyl-coa		oxic	d__Bacteria;p__Proteobacteria;c__Alphaproteobacteria;o__Rhizobiales;f__Xanthobacteraceae;g__Pseudolabrys;s__Pseudolabrys sp003133345
20110800_P1S_5	Benzoyl-CoA degradation (oxic)	1	non-polyphenol	aromatic_hydrocarbon	benzoyl-coa		oxic	d__Bacteria;p__Acidobacteriota;c__Acidobacteriae;o__Bryobacterales;f__Bryobacteraceae;g__Bog-159;s__
20110800_P2D_9	Benzoyl-CoA degradation (oxic)	1	non-polyphenol	aromatic_hydrocarbon	benzoyl-coa		oxic	d__Bacteria;p__Proteobacteria;c__Alphaproteobacteria;o__Rhizobiales;f__Xanthobacteraceae;g__Bradyrhizobium;s__
20110800_P3S_8	Benzoyl-CoA degradation (oxic)	1	non-polyphenol	aromatic_hydrocarbon	benzoyl-coa		oxic	d__Bacteria;p__Actinobacteriota;c__Actinomycetia;o__Streptosporangiales;f__Streptosporangiaceae;g__Palsa-504;s__Palsa-504 sp003140115
20110800_S3S_33	Benzoyl-CoA degradation (oxic)	1	non-polyphenol	aromatic_hydrocarbon	benzoyl-coa		oxic	d__Bacteria;p__Proteobacteria;c__Alphaproteobacteria;o__Acetobacterales;f__Acetobacteraceae;g__Acidocella;s__Acidocella sp003137135
20111000_P1M_1	Benzoyl-CoA degradation (oxic)	1	non-polyphenol	aromatic_hydrocarbon	benzoyl-coa		oxic	d__Bacteria;p__Dormibacterota;c__Dormibacteria;o__UBA8260;f__UBA8260;g__Palsa-851;s__Palsa-851 sp003136295
20111000_P2D_7	Benzoyl-CoA degradation (oxic)	1	non-polyphenol	aromatic_hydrocarbon	benzoyl-coa		oxic	d__Bacteria;p__Acidobacteriota;c__Acidobacteriae;o__Acidobacteriales;f__Koribacteraceae;g__Bog-257;s__Bog-257 sp003160215
20111000_P3M_10	Benzoyl-CoA degradation (oxic)	1	non-polyphenol	aromatic_hydrocarbon	benzoyl-coa		oxic	d__Bacteria;p__Acidobacteriota;c__Acidobacteriae;o__Acidobacteriales;f__Koribacteraceae;g__Bog-257;s__Bog-257 sp003135475
20111000_P3M_15	Benzoyl-CoA degradation (oxic)	1	non-polyphenol	aromatic_hydrocarbon	benzoyl-coa		oxic	d__Bacteria;p__Acidobacteriota;c__Acidobacteriae;o__Bryobacterales;f__Bryobacteraceae;g__Palsa-187;s__
20111000_P3M_27	Benzoyl-CoA degradation (oxic)	1	non-polyphenol	aromatic_hydrocarbon	benzoyl-coa		oxic	d__Bacteria;p__Proteobacteria;c__Gammaproteobacteria;o__Burkholderiales;f__SG8-39;g__2-12-FULL-64-23;s__
20111000_P3M_5	Benzoyl-CoA degradation (oxic)	1	non-polyphenol	aromatic_hydrocarbon	benzoyl-coa		oxic	d__Bacteria;p__Desulfobacterota_B;c__Binatia;o__Binatales;f__Binataceae;g__Binatus;s__Binatus sp003135855
20111000_S1D_12	Benzoyl-CoA degradation (oxic)	1	non-polyphenol	aromatic_hydrocarbon	benzoyl-coa		oxic	d__Bacteria;p__Acidobacteriota;c__Acidobacteriae;o__Acidobacteriales;f__Koribacteraceae;g__Bog-257;s__Bog-257 sp003135315
20111000_S3S_7	Benzoyl-CoA degradation (oxic)	1	non-polyphenol	aromatic_hydrocarbon	benzoyl-coa		oxic	d__Bacteria;p__Eremiobacterota;c__Eremiobacteria;o__Baltobacterales;f__Baltobacteraceae;g__Palsa-1515;s__
20111000_S3S_8	Benzoyl-CoA degradation (oxic)	1	non-polyphenol	aromatic_hydrocarbon	benzoyl-coa		oxic	d__Bacteria;p__Eremiobacterota;c__Eremiobacteria;o__Baltobacterales;f__Baltobacteraceae;g__Velthaea;s__
20120500_P14_1	Benzoyl-CoA degradation (oxic)	1	non-polyphenol	aromatic_hydrocarbon	benzoyl-coa		oxic	d__Bacteria;p__Acidobacteriota;c__Acidobacteriae;o__Bryobacterales;f__Bryobacteraceae;g__Bog-159;s__
20120500_P17_6	Benzoyl-CoA degradation (oxic)	1	non-polyphenol	aromatic_hydrocarbon	benzoyl-coa		oxic	d__Bacteria;p__Proteobacteria;c__Gammaproteobacteria;o__Burkholderiales;f__SG8-39;g__2-12-FULL-64-23;s__
20120500_P23_4	Benzoyl-CoA degradation (oxic)	1	non-polyphenol	aromatic_hydrocarbon	benzoyl-coa		oxic	d__Bacteria;p__Actinobacteriota;c__Acidimicrobiia;o__Acidimicrobiales;f__Bog-793;g__Palsa-601;s__
20120500_P27_10	Benzoyl-CoA degradation (oxic)	1	non-polyphenol	aromatic_hydrocarbon	benzoyl-coa		oxic	d__Bacteria;p__Proteobacteria;c__Alphaproteobacteria;o__Rhizobiales;f__Xanthobacteraceae;g__Pseudolabrys;s__Pseudolabrys sp003133345
20120500_P34_3	Benzoyl-CoA degradation (oxic)	1	non-polyphenol	aromatic_hydrocarbon	benzoyl-coa		oxic	d__Bacteria;p__Eremiobacterota;c__Eremiobacteria;o__Baltobacterales;f__Baltobacteraceae;g__Elarobacter;s__Elarobacter winogradskyi
20120600_E2D_33	Benzoyl-CoA degradation (oxic)	1	non-polyphenol	aromatic_hydrocarbon	benzoyl-coa		oxic	d__Bacteria;p__Actinobacteriota;c__Actinomycetia;o__Actinomycetales;f__Dermatophilaceae;g__UBA4719;s__UBA4719 sp003157445
20120600_E2D_47	Benzoyl-CoA degradation (oxic)	1	non-polyphenol	aromatic_hydrocarbon	benzoyl-coa		oxic	d__Bacteria;p__Proteobacteria;c__Gammaproteobacteria;o__Burkholderiales;f__Burkholderiaceae;g__LMDS01;s__
20120600_P1M_1	Benzoyl-CoA degradation (oxic)	1	non-polyphenol	aromatic_hydrocarbon	benzoyl-coa		oxic	d__Bacteria;p__Eremiobacterota;c__Eremiobacteria;o__Baltobacterales;f__Baltobacteraceae;g__Palsibacter;s__
20120600_P2M_10	Benzoyl-CoA degradation (oxic)	1	non-polyphenol	aromatic_hydrocarbon	benzoyl-coa		oxic	d__Bacteria;p__Eremiobacterota;c__Eremiobacteria;o__Baltobacterales;f__Baltobacteraceae;g__Palsibacter;s__
20120600_P2M_9	Benzoyl-CoA degradation (oxic)	1	non-polyphenol	aromatic_hydrocarbon	benzoyl-coa		oxic	d__Bacteria;p__Actinobacteriota;c__Actinomycetia;o__Streptosporangiales;f__Streptosporangiaceae;g__Palsa-504;s__
20120600_P2S_3	Benzoyl-CoA degradation (oxic)	1	non-polyphenol	aromatic_hydrocarbon	benzoyl-coa		oxic	d__Bacteria;p__Eremiobacterota;c__Eremiobacteria;o__Baltobacterales;f__Baltobacteraceae;g__Tityobacter;s__Tityobacter terrigena
20120600_P2S_4	Benzoyl-CoA degradation (oxic)	1	non-polyphenol	aromatic_hydrocarbon	benzoyl-coa		oxic	d__Bacteria;p__Eremiobacterota;c__Eremiobacteria;o__Baltobacterales;f__Baltobacteraceae;g__Palsibacter;s__Palsibacter borealis
20120600_P3M_6	Benzoyl-CoA degradation (oxic)	1	non-polyphenol	aromatic_hydrocarbon	benzoyl-coa		oxic	d__Bacteria;p__Acidobacteriota;c__Acidobacteriae;o__Acidoferrales;f__UBA7541;g__Palsa-295;s__Palsa-295 sp003156635
20120600_P3S_2	Benzoyl-CoA degradation (oxic)	1	non-polyphenol	aromatic_hydrocarbon	benzoyl-coa		oxic	d__Bacteria;p__Actinobacteriota;c__Acidimicrobiia;o__Acidimicrobiales;f__Palsa-688;g__PALSA-693;s__PALSA-693 sp003156595
20120700_E3M_1	Benzoyl-CoA degradation (oxic)	1	non-polyphenol	aromatic_hydrocarbon	benzoyl-coa		oxic	d__Bacteria;p__Proteobacteria;c__Gammaproteobacteria;o__Burkholderiales;f__Burkholderiaceae;g__LMDS01;s__
20120700_P1D_3	Benzoyl-CoA degradation (oxic)	1	non-polyphenol	aromatic_hydrocarbon	benzoyl-coa		oxic	d__Bacteria;p__Acidobacteriota;c__Acidobacteriae;o__Acidobacteriales;f__Koribacteraceae;g__Bog-257;s__Bog-257 sp003152695
20120700_P2D_11	Benzoyl-CoA degradation (oxic)	1	non-polyphenol	aromatic_hydrocarbon	benzoyl-coa		oxic	d__Bacteria;p__Proteobacteria;c__Alphaproteobacteria;o__Rhizobiales;f__Xanthobacteraceae;g__Pseudolabrys;s__Pseudolabrys sp003152455
20120700_P2M_5	Benzoyl-CoA degradation (oxic)	1	non-polyphenol	aromatic_hydrocarbon	benzoyl-coa		oxic	d__Bacteria;p__Acidobacteriota;c__Acidobacteriae;o__Acidoferrales;f__UBA7541;g__Palsa-147;s__Palsa-147 sp003152355
20120700_P3D_121	Benzoyl-CoA degradation (oxic)	1	non-polyphenol	aromatic_hydrocarbon	benzoyl-coa		oxic	d__Bacteria;p__Myxococcota;c__Polyangia;o__Polyangiales;f__Polyangiaceae;g__;s__
20120700_P3D_124	Benzoyl-CoA degradation (oxic)	1	non-polyphenol	aromatic_hydrocarbon	benzoyl-coa		oxic	d__Bacteria;p__Proteobacteria;c__Alphaproteobacteria;o__Rhizobiales;f__Beijerinckiaceae;g__;s__
20120700_P3D_131	Benzoyl-CoA degradation (oxic)	1	non-polyphenol	aromatic_hydrocarbon	benzoyl-coa		oxic	d__Bacteria;p__Proteobacteria;c__Gammaproteobacteria;o__Burkholderiales;f__Casimicrobiaceae;g__PALSA-1005;s__PALSA-1005 sp003153335
20120700_P3D_137	Benzoyl-CoA degradation (oxic)	1	non-polyphenol	aromatic_hydrocarbon	benzoyl-coa		oxic	d__Bacteria;p__Acidobacteriota;c__Vicinamibacteria;o__Vicinamibacterales;f__UBA2999;g__JADGOC01;s__JADGOC01 sp017883165
20120700_P3D_139	Benzoyl-CoA degradation (oxic)	1	non-polyphenol	aromatic_hydrocarbon	benzoyl-coa		oxic	d__Bacteria;p__Proteobacteria;c__Gammaproteobacteria;o__Burkholderiales;f__Burkholderiaceae;g__Schlegelella_A;s__Schlegelella_A sp003152055
20120700_P3D_2	Benzoyl-CoA degradation (oxic)	1	non-polyphenol	aromatic_hydrocarbon	benzoyl-coa		oxic	d__Bacteria;p__Desulfobacterota_B;c__Binatia;o__Binatales;f__Binataceae;g__Binatus;s__
20120700_P3D_27	Benzoyl-CoA degradation (oxic)	1	non-polyphenol	aromatic_hydrocarbon	benzoyl-coa		oxic	d__Bacteria;p__Acidobacteriota;c__Acidobacteriae;o__Acidoferrales;f__UBA7541;g__Palsa-360;s__
20120700_P3D_31	Benzoyl-CoA degradation (oxic)	1	non-polyphenol	aromatic_hydrocarbon	benzoyl-coa		oxic	d__Bacteria;p__Acidobacteriota;c__Vicinamibacteria;o__Vicinamibacterales;f__SCN-69-37;g__;s__
20120700_P3D_34	Benzoyl-CoA degradation (oxic)	1	non-polyphenol	aromatic_hydrocarbon	benzoyl-coa		oxic	d__Bacteria;p__Proteobacteria;c__Alphaproteobacteria;o__Reyranellales;f__Reyranellaceae;g__Reyranella;s__Reyranella sp003153415
20120700_P3D_36	Benzoyl-CoA degradation (oxic)	1	non-polyphenol	aromatic_hydrocarbon	benzoyl-coa		oxic	d__Bacteria;p__Myxococcota;c__Polyangia;o__Palsa-1104;f__Palsa-1104;g__;s__
20120700_P3D_49	Benzoyl-CoA degradation (oxic)	1	non-polyphenol	aromatic_hydrocarbon	benzoyl-coa		oxic	d__Bacteria;p__Proteobacteria;c__Gammaproteobacteria;o__Burkholderiales;f__Casimicrobiaceae;g__PALSA-1003;s__PALSA-1003 sp003153475
20120700_P3D_50	Benzoyl-CoA degradation (oxic)	1	non-polyphenol	aromatic_hydrocarbon	benzoyl-coa		oxic	d__Bacteria;p__Acidobacteriota;c__Acidobacteriae;o__Bryobacterales;f__Bryobacteraceae;g__Palsa-89;s__
20120700_P3D_61	Benzoyl-CoA degradation (oxic)	1	non-polyphenol	aromatic_hydrocarbon	benzoyl-coa		oxic	d__Bacteria;p__Acidobacteriota;c__Acidobacteriae;o__Acidobacteriales;f__Koribacteraceae;g__Bog-257;s__Bog-257 sp003151335
20120700_P3D_66	Benzoyl-CoA degradation (oxic)	1	non-polyphenol	aromatic_hydrocarbon	benzoyl-coa		oxic	d__Bacteria;p__Dormibacterota;c__Dormibacteria;o__UBA8260;f__UBA8260;g__Palsa-851;s__
20120700_P3D_74	Benzoyl-CoA degradation (oxic)	1	non-polyphenol	aromatic_hydrocarbon	benzoyl-coa		oxic	d__Bacteria;p__Proteobacteria;c__Alphaproteobacteria;o__ATCC43930;f__Stellaceae;g__;s__
20120700_P3D_79	Benzoyl-CoA degradation (oxic)	1	non-polyphenol	aromatic_hydrocarbon	benzoyl-coa		oxic	d__Bacteria;p__Proteobacteria;c__Gammaproteobacteria;o__Burkholderiales;f__Casimicrobiaceae;g__PALSA-1003;s__
20120700_P3D_83	Benzoyl-CoA degradation (oxic)	1	non-polyphenol	aromatic_hydrocarbon	benzoyl-coa		oxic	d__Bacteria;p__Myxococcota;c__Polyangia;o__Polyangiales;f__Polyangiaceae;g__;s__
20120700_P3D_87	Benzoyl-CoA degradation (oxic)	1	non-polyphenol	aromatic_hydrocarbon	benzoyl-coa		oxic	d__Bacteria;p__Proteobacteria;c__Alphaproteobacteria;o__Rhizobiales;f__Xanthobacteraceae;g__BOG-931;s__
20120700_P3S_1	Benzoyl-CoA degradation (oxic)	1	non-polyphenol	aromatic_hydrocarbon	benzoyl-coa		oxic	d__Bacteria;p__Proteobacteria;c__Alphaproteobacteria;o__Rhizobiales;f__Beijerinckiaceae;g__Roseiarcus;s__Roseiarcus sp003164825
20120700_S1D_69	Benzoyl-CoA degradation (oxic)	1	non-polyphenol	aromatic_hydrocarbon	benzoyl-coa		oxic	d__Bacteria;p__Eremiobacterota;c__Eremiobacteria;o__Baltobacterales;f__Baltobacteraceae;g__Lustribacter;s__
20120700_S1D_76	Benzoyl-CoA degradation (oxic)	1	non-polyphenol	aromatic_hydrocarbon	benzoyl-coa		oxic	d__Bacteria;p__Acidobacteriota;c__Acidobacteriae;o__Acidobacteriales;f__Koribacteraceae;g__Bog-257;s__Bog-257 sp003165795
20120700_S1D_87	Benzoyl-CoA degradation (oxic)	1	non-polyphenol	aromatic_hydrocarbon	benzoyl-coa		oxic	d__Bacteria;p__Proteobacteria;c__Alphaproteobacteria;o__Rhizobiales;f__Xanthobacteraceae;g__BOG-931;s__BOG-931 sp003164375
20120700_S1D_95	Benzoyl-CoA degradation (oxic)	1	non-polyphenol	aromatic_hydrocarbon	benzoyl-coa		oxic	d__Bacteria;p__Proteobacteria;c__Alphaproteobacteria;o__Acetobacterales;f__Acetobacteraceae;g__BOG-934;s__BOG-934 sp003164305
20120700_S1X_12	Benzoyl-CoA degradation (oxic)	1	non-polyphenol	aromatic_hydrocarbon	benzoyl-coa		oxic	d__Bacteria;p__Acidobacteriota;c__Acidobacteriae;o__Acidobacteriales;f__Koribacteraceae;g__Bog-257;s__Bog-257 sp003160215
20130700_C2M_2	Benzoyl-CoA degradation (oxic)	1	non-polyphenol	aromatic_hydrocarbon	benzoyl-coa		oxic	d__Bacteria;p__Actinobacteriota;c__Actinomycetia;o__Streptosporangiales;f__Streptosporangiaceae;g__Bog-532;s__
20130700_S3M_11	Benzoyl-CoA degradation (oxic)	1	non-polyphenol	aromatic_hydrocarbon	benzoyl-coa		oxic	d__Bacteria;p__Actinobacteriota;c__Actinomycetia;o__Streptosporangiales;f__Streptosporangiaceae;g__Palsa-504;s__
20140700_S21_17	Benzoyl-CoA degradation (oxic)	1	non-polyphenol	aromatic_hydrocarbon	benzoyl-coa		oxic	d__Bacteria;p__Eremiobacterota;c__Eremiobacteria;o__Baltobacterales;f__Baltobacteraceae;g__Lustribacter;s__Lustribacter telmatis
20140700_S21_6	Benzoyl-CoA degradation (oxic)	1	non-polyphenol	aromatic_hydrocarbon	benzoyl-coa		oxic	d__Bacteria;p__Proteobacteria;c__Alphaproteobacteria;o__Rhizobiales;f__Xanthobacteraceae;g__BOG-931;s__
20140700_S22_6	Benzoyl-CoA degradation (oxic)	1	non-polyphenol	aromatic_hydrocarbon	benzoyl-coa		oxic	d__Bacteria;p__Acidobacteriota;c__Acidobacteriae;o__Bryobacterales;f__Bryobacteraceae;g__Bog-159;s__
20140700_S31_3	Benzoyl-CoA degradation (oxic)	1	non-polyphenol	aromatic_hydrocarbon	benzoyl-coa		oxic	d__Bacteria;p__Acidobacteriota;c__Acidobacteriae;o__Acidoferrales;f__UBA7541;g__Palsa-295;s__
20140700_S32_4	Benzoyl-CoA degradation (oxic)	1	non-polyphenol	aromatic_hydrocarbon	benzoyl-coa		oxic	d__Bacteria;p__Actinobacteriota;c__Actinomycetia;o__Streptosporangiales;f__Streptosporangiaceae;g__Bog-532;s__
20150700_E23_7	Benzoyl-CoA degradation (oxic)	1	non-polyphenol	aromatic_hydrocarbon	benzoyl-coa		oxic	d__Bacteria;p__Proteobacteria;c__Alphaproteobacteria;o__Rhizobiales;f__Beijerinckiaceae;g__Rhodoblastus;s__
20150700_P11_6	Benzoyl-CoA degradation (oxic)	1	non-polyphenol	aromatic_hydrocarbon	benzoyl-coa		oxic	d__Bacteria;p__Eremiobacterota;c__Eremiobacteria;o__Baltobacterales;f__Baltobacteraceae;g__;s__
20150700_P13_7	Benzoyl-CoA degradation (oxic)	1	non-polyphenol	aromatic_hydrocarbon	benzoyl-coa		oxic	d__Bacteria;p__Acidobacteriota;c__Acidobacteriae;o__Bryobacterales;f__Bryobacteraceae;g__Bog-159;s__
20150700_P15_1	Benzoyl-CoA degradation (oxic)	1	non-polyphenol	aromatic_hydrocarbon	benzoyl-coa		oxic	d__Bacteria;p__Eremiobacterota;c__Eremiobacteria;o__Baltobacterales;f__Baltobacteraceae;g__Lustribacter;s__
20150700_P21_8	Benzoyl-CoA degradation (oxic)	1	non-polyphenol	aromatic_hydrocarbon	benzoyl-coa		oxic	d__Bacteria;p__Eremiobacterota;c__Eremiobacteria;o__Baltobacterales;f__Baltobacteraceae;g__Elarobacter;s__
20150700_P23_11	Benzoyl-CoA degradation (oxic)	1	non-polyphenol	aromatic_hydrocarbon	benzoyl-coa		oxic	d__Bacteria;p__Acidobacteriota;c__Acidobacteriae;o__Bryobacterales;f__Bryobacteraceae;g__Bog-159;s__
20150700_P23_12	Benzoyl-CoA degradation (oxic)	1	non-polyphenol	aromatic_hydrocarbon	benzoyl-coa		oxic	d__Bacteria;p__Acidobacteriota;c__Acidobacteriae;o__Acidoferrales;f__UBA7541;g__Acidoferrum;s__
20150700_P23_7	Benzoyl-CoA degradation (oxic)	1	non-polyphenol	aromatic_hydrocarbon	benzoyl-coa		oxic	d__Bacteria;p__Proteobacteria;c__Alphaproteobacteria;o__Rhizobiales;f__Xanthobacteraceae;g__BOG-931;s__
20150700_S21_2	Benzoyl-CoA degradation (oxic)	1	non-polyphenol	aromatic_hydrocarbon	benzoyl-coa		oxic	d__Bacteria;p__Proteobacteria;c__Alphaproteobacteria;o__Rhizobiales;f__Xanthobacteraceae;g__Pseudolabrys;s__
20150700_S21_9	Benzoyl-CoA degradation (oxic)	1	non-polyphenol	aromatic_hydrocarbon	benzoyl-coa		oxic	d__Bacteria;p__Proteobacteria;c__Alphaproteobacteria;o__Acetobacterales;f__Acetobacteraceae;g__Rhodopila;s__
20160700_P15_15	Benzoyl-CoA degradation (oxic)	1	non-polyphenol	aromatic_hydrocarbon	benzoyl-coa		oxic	d__Bacteria;p__Proteobacteria;c__Alphaproteobacteria;o__ATCC43930;f__Stellaceae;g__REEB95;s__
20160700_P15_16	Benzoyl-CoA degradation (oxic)	1	non-polyphenol	aromatic_hydrocarbon	benzoyl-coa		oxic	d__Bacteria;p__Actinobacteriota;c__Actinomycetia;o__Streptosporangiales;f__Streptosporangiaceae;g__UBA9676;s__
20160700_P15_25	Benzoyl-CoA degradation (oxic)	1	non-polyphenol	aromatic_hydrocarbon	benzoyl-coa		oxic	d__Bacteria;p__Acidobacteriota;c__Acidobacteriae;o__Bryobacterales;f__Bryobacteraceae;g__Bog-159;s__
20160700_S23_5	Benzoyl-CoA degradation (oxic)	1	non-polyphenol	aromatic_hydrocarbon	benzoyl-coa		oxic	d__Bacteria;p__Acidobacteriota;c__Acidobacteriae;o__Bryobacterales;f__Bryobacteraceae;g__Bog-159;s__
20160700_S34_5	Benzoyl-CoA degradation (oxic)	1	non-polyphenol	aromatic_hydrocarbon	benzoyl-coa		oxic	d__Bacteria;p__Actinobacteriota;c__Actinomycetia;o__Streptosporangiales;f__Streptosporangiaceae;g__Chersky-822;s__
20170700_P33_1	Benzoyl-CoA degradation (oxic)	1	non-polyphenol	aromatic_hydrocarbon	benzoyl-coa		oxic	d__Bacteria;p__Acidobacteriota;c__Acidobacteriae;o__Acidoferrales;f__UBA7541;g__Acidoferrum;s__
20170700_S31_5	Benzoyl-CoA degradation (oxic)	1	non-polyphenol	aromatic_hydrocarbon	benzoyl-coa		oxic	d__Bacteria;p__Acidobacteriota;c__Acidobacteriae;o__Acidobacteriales;f__Koribacteraceae;g__Bog-257;s__
20170700_S33_22	Benzoyl-CoA degradation (oxic)	1	non-polyphenol	aromatic_hydrocarbon	benzoyl-coa		oxic	d__Bacteria;p__Actinobacteriota;c__Actinomycetia;o__Streptosporangiales;f__Streptosporangiaceae;g__Palsa-504;s__
20170700_S35_14	Benzoyl-CoA degradation (oxic)	1	non-polyphenol	aromatic_hydrocarbon	benzoyl-coa		oxic	d__Bacteria;p__Proteobacteria;c__Alphaproteobacteria;o__Rhizobiales;f__Xanthobacteraceae;g__Afipia;s__Afipia birgiae
3300037076_9	Benzoyl-CoA degradation (oxic)	1	non-polyphenol	aromatic_hydrocarbon	benzoyl-coa		oxic	d__Bacteria;p__Proteobacteria;c__Gammaproteobacteria;o__Burkholderiales;f__Burkholderiaceae;g__Rhodoferax;s__
3300037138_9	Benzoyl-CoA degradation (oxic)	1	non-polyphenol	aromatic_hydrocarbon	benzoyl-coa		oxic	d__Bacteria;p__Desulfobacterota_B;c__Binatia;o__Binatales;f__Binataceae;g__DTIX01;s__
3300037394_5	Benzoyl-CoA degradation (oxic)	1	non-polyphenol	aromatic_hydrocarbon	benzoyl-coa		oxic	d__Bacteria;p__Actinobacteriota;c__Actinomycetia;o__Streptosporangiales;f__Streptosporangiaceae;g__Palsa-506;s__
3300037549_13	Benzoyl-CoA degradation (oxic)	1	non-polyphenol	aromatic_hydrocarbon	benzoyl-coa		oxic	d__Bacteria;p__Proteobacteria;c__Gammaproteobacteria;o__Burkholderiales;f__Burkholderiaceae;g__Polaromonas;s__
3300038476_2	Benzoyl-CoA degradation (oxic)	1	non-polyphenol	aromatic_hydrocarbon	benzoyl-coa		oxic	d__Bacteria;p__Proteobacteria;c__Alphaproteobacteria;o__Rhizobiales;f__Xanthobacteraceae;g__Bradyrhizobium;s__
Bog.None.R1.T0.trimmomatic.megahit_bin.120_96.00_3.87	Benzoyl-CoA degradation (oxic)	1	non-polyphenol	aromatic_hydrocarbon	benzoyl-coa		oxic	d__Bacteria;p__Myxococcota;c__Polyangia;o__Polyangiales;f__Polyangiaceae;g__PALSA-1152;s__
Bog.None.R1.T0.trimmomatic.megahit_bin.150_72.98_1.61	Benzoyl-CoA degradation (oxic)	1	non-polyphenol	aromatic_hydrocarbon	benzoyl-coa		oxic	d__Bacteria;p__Myxococcota;c__Myxococcia;o__Myxococcales;f__40CM-4-68-19;g__CAIWCD01;s__
Bog.None.R1.T0.trimmomatic.megahit_bin.264_75.64_3.36	Benzoyl-CoA degradation (oxic)	1	non-polyphenol	aromatic_hydrocarbon	benzoyl-coa		oxic	d__Bacteria;p__Proteobacteria;c__Alphaproteobacteria;o__Rhizobiales;f__Beijerinckiaceae;g__Roseiarcus;s__
Bog.None.R3.T0.trimmomatic.megahit_bin.383_96.18_3.47	Benzoyl-CoA degradation (oxic)	1	non-polyphenol	aromatic_hydrocarbon	benzoyl-coa		oxic	d__Bacteria;p__Proteobacteria;c__Gammaproteobacteria;o__Steroidobacterales;f__Steroidobacteraceae;g__Bog-1198;s__Bog-1198 sp003137095
Bog.Unlabelled.R1.T2.F3.JGI.BFC.metaspades_bin.68_94.99_0.32	Benzoyl-CoA degradation (oxic)	1	non-polyphenol	aromatic_hydrocarbon	benzoyl-coa		oxic	d__Bacteria;p__Myxococcota;c__Myxococcia;o__Myxococcales;f__40CM-4-68-19;g__CAIWCD01;s__
Bog.Unlabelled.R2.T3.F3.trimmomatic.metaspades_bin.116_93.32_2.25	Benzoyl-CoA degradation (oxic)	1	non-polyphenol	aromatic_hydrocarbon	benzoyl-coa		oxic	d__Bacteria;p__Proteobacteria;c__Alphaproteobacteria;o__Acetobacterales;f__Acetobacteraceae;g__UBA6159;s__
Bog.Unlabelled.R3.T1.F3.JGI.BFC.metaspades_bin.133_95.29_6.77	Benzoyl-CoA degradation (oxic)	1	non-polyphenol	aromatic_hydrocarbon	benzoyl-coa		oxic	d__Bacteria;p__Proteobacteria;c__Alphaproteobacteria;o__Rhizobiales;f__Xanthobacteraceae;g__Bradyrhizobium;s__
Bog.Unlabelled.R3.T1.F3.JGI.BFC.metaspades_bin.74_92.32_2.91	Benzoyl-CoA degradation (oxic)	1	non-polyphenol	aromatic_hydrocarbon	benzoyl-coa		oxic	d__Bacteria;p__Proteobacteria;c__Alphaproteobacteria;o__Rhizobiales;f__Beijerinckiaceae;g__Roseiarcus;s__
Bog.Unlabelled.R3.T1.F3.trimmomatic.metaspades_bin.122_84.22_0.85	Benzoyl-CoA degradation (oxic)	1	non-polyphenol	aromatic_hydrocarbon	benzoyl-coa		oxic	d__Bacteria;p__Eremiobacterota;c__Eremiobacteria;o__Baltobacterales;f__Baltobacteraceae;g__Palsa-1515;s__
Bog.Unlabelled.R3.T1.F3.trimmomatic.metaspades_bin.134_78.37_6.24	Benzoyl-CoA degradation (oxic)	1	non-polyphenol	aromatic_hydrocarbon	benzoyl-coa		oxic	d__Bacteria;p__Proteobacteria;c__Alphaproteobacteria;o__Rhizobiales;f__Beijerinckiaceae;g__Roseiarcus;s__
Bog.Unlabelled.R3.T1.F3.trimmomatic.metaspades_bin.144_72.18_2.39	Benzoyl-CoA degradation (oxic)	1	non-polyphenol	aromatic_hydrocarbon	benzoyl-coa		oxic	d__Bacteria;p__Proteobacteria;c__Alphaproteobacteria;o__ATCC43930;f__Stellaceae;g__Aliidongia;s__
Bog.Unlabelled.R3.T2.F1.trimmomatic.metaspades_bin.139_76.75_2.07	Benzoyl-CoA degradation (oxic)	1	non-polyphenol	aromatic_hydrocarbon	benzoyl-coa		oxic	d__Bacteria;p__Proteobacteria;c__Gammaproteobacteria;o__Burkholderiales;f__Burkholderiaceae;g__Herbaspirillum;s__
Bog.Unlabelled.R3.T2.F3.trimmomatic.metaspades_bin.15_94.63_0.85	Benzoyl-CoA degradation (oxic)	1	non-polyphenol	aromatic_hydrocarbon	benzoyl-coa		oxic	d__Bacteria;p__Proteobacteria;c__Alphaproteobacteria;o__Acetobacterales;f__Acetobacteraceae;g__CAIQQQ01;s__
Bog.Unlabelled.R3.T3.F3.JGI.BFC.metaspades_bin.11_92.47_4.06	Benzoyl-CoA degradation (oxic)	1	non-polyphenol	aromatic_hydrocarbon	benzoyl-coa		oxic	d__Bacteria;p__Myxococcota;c__Polyangia;o__Polyangiales;f__Polyangiaceae;g__;s__
Bog.Unlabelled.R3.T3.F3.JGI.BFC.metaspades_bin.47_85.24_5.81	Benzoyl-CoA degradation (oxic)	1	non-polyphenol	aromatic_hydrocarbon	benzoyl-coa		oxic	d__Bacteria;p__Myxococcota;c__Polyangia;o__Polyangiales;f__Polyangiaceae;g__;s__
Fen.Labelled.R1.T3.F4.trimmomatic.metaspades_bin.5_91.46_5.16	Benzoyl-CoA degradation (oxic)	1	non-polyphenol	aromatic_hydrocarbon	benzoyl-coa		oxic	d__Bacteria;p__Myxococcota;c__Polyangia;o__Polyangiales;f__Polyangiaceae;g__Minicystis;s__
Fen.Labelled.R2.T3.F4.trimmomatic.metaspades_bin.32_78.86_1.64	Benzoyl-CoA degradation (oxic)	1	non-polyphenol	aromatic_hydrocarbon	benzoyl-coa		oxic	d__Bacteria;p__Proteobacteria;c__Gammaproteobacteria;o__Burkholderiales;f__Burkholderiaceae;g__Polaromonas;s__
Fen.Labelled.R3.T1.F4.trimmomatic.metaspades_bin.25_92.80_3.23	Benzoyl-CoA degradation (oxic)	1	non-polyphenol	aromatic_hydrocarbon	benzoyl-coa		oxic	d__Bacteria;p__Myxococcota;c__Polyangia;o__Haliangiales;f__Haliangiaceae;g__JABFXX01;s__
Fen.Unlabelled.R1.T2.F3.JGI.BFC.metaspades_bin.8_84.91_1.42	Benzoyl-CoA degradation (oxic)	1	non-polyphenol	aromatic_hydrocarbon	benzoyl-coa		oxic	d__Bacteria;p__Proteobacteria;c__Gammaproteobacteria;o__Burkholderiales;f__Burkholderiaceae;g__Polaromonas;s__
Fen.Unlabelled.R1.T2.F4.trimmomatic.metaspades_bin.48_89.46_5.98	Benzoyl-CoA degradation (oxic)	1	non-polyphenol	aromatic_hydrocarbon	benzoyl-coa		oxic	d__Bacteria;p__Planctomycetota;c__UBA1135;o__UBA1135;f__GCA-002686595;g__JADJLZ01;s__
Palsa.Labelled.R1.T1.F1.trimmomatic.metaspades_bin.13_89.70_2.64	Benzoyl-CoA degradation (oxic)	1	non-polyphenol	aromatic_hydrocarbon	benzoyl-coa		oxic	d__Bacteria;p__Acidobacteriota;c__Acidobacteriae;o__Acidoferrales;f__UBA7541;g__Palsa-295;s__Palsa-295 sp003156635
Palsa.Labelled.R3.T1.F3.JGI.BFC.metaspades_bin.68_75.40_6.88	Benzoyl-CoA degradation (oxic)	1	non-polyphenol	aromatic_hydrocarbon	benzoyl-coa		oxic	d__Bacteria;p__Actinobacteriota;c__Actinomycetia;o__Streptosporangiales;f__Streptosporangiaceae;g__Palsa-504;s__
Palsa.None.R2.T0.JGI.BFC.metaspades_bin.128_97.22_0.00	Benzoyl-CoA degradation (oxic)	1	non-polyphenol	aromatic_hydrocarbon	benzoyl-coa		oxic	d__Bacteria;p__Dormibacterota;c__Dormibacteria;o__UBA8260;f__UBA8260;g__Palsa-851;s__
Palsa.None.R2.T0.JGI.BFC.metaspades_bin.148_86.97_6.42	Benzoyl-CoA degradation (oxic)	1	non-polyphenol	aromatic_hydrocarbon	benzoyl-coa		oxic	d__Bacteria;p__Desulfobacterota_B;c__Binatia;o__Binatales;f__Binataceae;g__;s__
Palsa.None.R2.T0.JGI.BFC.metaspades_bin.15_76.90_1.72	Benzoyl-CoA degradation (oxic)	1	non-polyphenol	aromatic_hydrocarbon	benzoyl-coa		oxic	d__Bacteria;p__Actinobacteriota;c__Actinomycetia;o__Streptosporangiales;f__Streptosporangiaceae;g__Palsa-506;s__
Palsa.None.R2.T0.JGI.BFC.metaspades_bin.21_97.13_1.25	Benzoyl-CoA degradation (oxic)	1	non-polyphenol	aromatic_hydrocarbon	benzoyl-coa		oxic	d__Bacteria;p__Proteobacteria;c__Gammaproteobacteria;o__Steroidobacterales;f__Steroidobacteraceae;g__Bog-1198;s__
Palsa.None.R2.T0.JGI.BFC.metaspades_bin.296_95.83_0.00	Benzoyl-CoA degradation (oxic)	1	non-polyphenol	aromatic_hydrocarbon	benzoyl-coa		oxic	d__Bacteria;p__Eremiobacterota;c__Eremiobacteria;o__Baltobacterales;f__Baltobacteraceae;g__;s__
Palsa.None.R2.T0.JGI.BFC.metaspades_bin.302_75.29_1.72	Benzoyl-CoA degradation (oxic)	1	non-polyphenol	aromatic_hydrocarbon	benzoyl-coa		oxic	d__Bacteria;p__Acidobacteriota;c__Acidobacteriae;o__Bryobacterales;f__Bryobacteraceae;g__Bog-159;s__
Palsa.None.R2.T0.JGI.BFC.metaspades_bin.307_94.82_5.10	Benzoyl-CoA degradation (oxic)	1	non-polyphenol	aromatic_hydrocarbon	benzoyl-coa		oxic	d__Bacteria;p__Proteobacteria;c__Alphaproteobacteria;o__Rhizobiales;f__Xanthobacteraceae;g__;s__
Palsa.None.R2.T0.JGI.BFC.metaspades_bin.319_82.00_3.81	Benzoyl-CoA degradation (oxic)	1	non-polyphenol	aromatic_hydrocarbon	benzoyl-coa		oxic	d__Bacteria;p__Myxococcota;c__Polyangia;o__Polyangiales;f__Polyangiaceae;g__;s__
Palsa.None.R2.T0.JGI.BFC.metaspades_bin.320_77.36_1.34	Benzoyl-CoA degradation (oxic)	1	non-polyphenol	aromatic_hydrocarbon	benzoyl-coa		oxic	d__Bacteria;p__Proteobacteria;c__Alphaproteobacteria;o__Rhizobiales;f__Xanthobacteraceae;g__BOG-931;s__
Palsa.None.R2.T0.JGI.BFC.metaspades_bin.61_83.67_6.26	Benzoyl-CoA degradation (oxic)	1	non-polyphenol	aromatic_hydrocarbon	benzoyl-coa		oxic	d__Bacteria;p__Acidobacteriota;c__Acidobacteriae;o__Bryobacterales;f__Bryobacteraceae;g__Palsa-89;s__
Palsa.None.R2.T0.JGI.BFC.metaspades_bin.70_95.73_0.85	Benzoyl-CoA degradation (oxic)	1	non-polyphenol	aromatic_hydrocarbon	benzoyl-coa		oxic	d__Bacteria;p__Acidobacteriota;c__Acidobacteriae;o__Acidoferrales;f__UBA7541;g__Acidoferrum;s__
Palsa.None.R2.T0.JGI.BFC.metaspades_bin.96_88.84_2.56	Benzoyl-CoA degradation (oxic)	1	non-polyphenol	aromatic_hydrocarbon	benzoyl-coa		oxic	d__Bacteria;p__Acidobacteriota;c__Acidobacteriae;o__Acidoferrales;f__UBA7541;g__Palsa-295;s__
Palsa.Unlabelled.R1.T3.F2.trimmomatic.megahit_bin.81_72.48_3.96	Benzoyl-CoA degradation (oxic)	1	non-polyphenol	aromatic_hydrocarbon	benzoyl-coa		oxic	d__Bacteria;p__Proteobacteria;c__Gammaproteobacteria;o__Burkholderiales;f__Burkholderiaceae;g__LMUX01;s__
Palsa.Unlabelled.R1.T3.F3.trimmomatic.metaspades_bin.126_94.83_0.00	Benzoyl-CoA degradation (oxic)	1	non-polyphenol	aromatic_hydrocarbon	benzoyl-coa		oxic	d__Bacteria;p__Eremiobacterota;c__Eremiobacteria;o__Baltobacterales;f__Baltobacteraceae;g__Elarobacter;s__
Palsa.Unlabelled.R1.T3.F3.trimmomatic.metaspades_bin.235_87.61_3.54	Benzoyl-CoA degradation (oxic)	1	non-polyphenol	aromatic_hydrocarbon	benzoyl-coa		oxic	d__Bacteria;p__Proteobacteria;c__Gammaproteobacteria;o__Burkholderiales;f__Burkholderiaceae;g__CAIMXF01;s__
Palsa.Unlabelled.R1.T3.F3.trimmomatic.metaspades_bin.77_83.91_2.81	Benzoyl-CoA degradation (oxic)	1	non-polyphenol	aromatic_hydrocarbon	benzoyl-coa		oxic	d__Bacteria;p__Proteobacteria;c__Alphaproteobacteria;o__Reyranellales;f__Reyranellaceae;g__Reyranella;s__
Palsa.Unlabelled.R2.T3.F3.JGI.BFC.metaspades_bin.307_96.20_1.65	Benzoyl-CoA degradation (oxic)	1	non-polyphenol	aromatic_hydrocarbon	benzoyl-coa		oxic	d__Bacteria;p__Proteobacteria;c__Alphaproteobacteria;o__ATCC43930;f__Stellaceae;g__Aliidongia;s__
Palsa.Unlabelled.R2.T3.F3.trimmomatic.megahit_bin.177_70.33_7.55	Benzoyl-CoA degradation (oxic)	1	non-polyphenol	aromatic_hydrocarbon	benzoyl-coa		oxic	d__Bacteria;p__Proteobacteria;c__Gammaproteobacteria;o__Steroidobacterales;f__Steroidobacteraceae;g__13-2-20CM-66-19;s__
Palsa.Unlabelled.R2.T3.F3.trimmomatic.megahit_bin.196_83.72_2.78	Benzoyl-CoA degradation (oxic)	1	non-polyphenol	aromatic_hydrocarbon	benzoyl-coa		oxic	d__Bacteria;p__Eremiobacterota;c__Eremiobacteria;o__Baltobacterales;f__Baltobacteraceae;g__JAFAXE01;s__
Palsa.Unlabelled.R2.T3.F3.trimmomatic.megahit_bin.256_72.59_0.86	Benzoyl-CoA degradation (oxic)	1	non-polyphenol	aromatic_hydrocarbon	benzoyl-coa		oxic	d__Bacteria;p__Proteobacteria;c__Gammaproteobacteria;o__Steroidobacterales;f__Steroidobacteraceae;g__Bog-1198;s__
Palsa.Unlabelled.R2.T3.F3.trimmomatic.megahit_bin.30_89.06_2.80	Benzoyl-CoA degradation (oxic)	1	non-polyphenol	aromatic_hydrocarbon	benzoyl-coa		oxic	d__Bacteria;p__Myxococcota;c__Polyangia;o__Polyangiales;f__Polyangiaceae;g__;s__
PKWB01	Benzoyl-CoA degradation (oxic)	1	non-polyphenol	aromatic_hydrocarbon	benzoyl-coa		oxic	d__Bacteria;p__Dormibacterota;c__Dormibacteria;o__UBA8260;f__UBA8260;g__Palsa-851;s__Palsa-851 sp003131685
PKWM01	Benzoyl-CoA degradation (oxic)	1	non-polyphenol	aromatic_hydrocarbon	benzoyl-coa		oxic	d__Bacteria;p__Proteobacteria;c__Gammaproteobacteria;o__Burkholderiales;f__Burkholderiaceae;g__Rhodoferax;s__Rhodoferax sp003133245
PLBP01	Benzoyl-CoA degradation (oxic)	1	non-polyphenol	aromatic_hydrocarbon	benzoyl-coa		oxic	d__Bacteria;p__Proteobacteria;c__Alphaproteobacteria;o__Rhizobiales;f__Xanthobacteraceae;g__Palsa-892;s__Palsa-892 sp003135415
PLJU01	Benzoyl-CoA degradation (oxic)	1	non-polyphenol	aromatic_hydrocarbon	benzoyl-coa		oxic	d__Bacteria;p__Proteobacteria;c__Alphaproteobacteria;o__Rhizobiales;f__Xanthobacteraceae;g__Palsa-892;s__Palsa-892 sp003135415
PLXG01	Benzoyl-CoA degradation (oxic)	1	non-polyphenol	aromatic_hydrocarbon	benzoyl-coa		oxic	d__Bacteria;p__Myxococcota;c__Polyangia;o__Palsa-1104;f__Palsa-1104;g__PALSA-1153;s__PALSA-1153 sp003153195
PLXO01	Benzoyl-CoA degradation (oxic)	1	non-polyphenol	aromatic_hydrocarbon	benzoyl-coa		oxic	d__Bacteria;p__Proteobacteria;c__Alphaproteobacteria;o__Acetobacterales;f__Acetobacteraceae;g__Palsa-883;s__Palsa-883 sp003151425
PLXW01	Benzoyl-CoA degradation (oxic)	1	non-polyphenol	aromatic_hydrocarbon	benzoyl-coa		oxic	d__Bacteria;p__Myxococcota;c__Polyangia;o__Polyangiales;f__Polyangiaceae;g__PALSA-1152;s__PALSA-1152 sp003151595
PLYW01	Benzoyl-CoA degradation (oxic)	1	non-polyphenol	aromatic_hydrocarbon	benzoyl-coa		oxic	d__Bacteria;p__Acidobacteriota;c__Acidobacteriae;o__Acidobacteriales;f__Koribacteraceae;g__Bog-257;s__Bog-257 sp003151875
PLZA01	Benzoyl-CoA degradation (oxic)	1	non-polyphenol	aromatic_hydrocarbon	benzoyl-coa		oxic	d__Bacteria;p__Dormibacterota;c__Dormibacteria;o__UBA8260;f__UBA8260;g__Palsa-851;s__Palsa-851 sp003153505
PMCJ01	Benzoyl-CoA degradation (oxic)	1	non-polyphenol	aromatic_hydrocarbon	benzoyl-coa		oxic	d__Bacteria;p__Proteobacteria;c__Gammaproteobacteria;o__Steroidobacterales;f__Steroidobacteraceae;g__Bog-1198;s__
PMOL01	Benzoyl-CoA degradation (oxic)	1	non-polyphenol	aromatic_hydrocarbon	benzoyl-coa		oxic	d__Bacteria;p__Dormibacterota;c__Dormibacteria;o__UBA8260;f__UBA8260;g__Palsa-851;s__Palsa-851 sp003162415
PMOU01	Benzoyl-CoA degradation (oxic)	1	non-polyphenol	aromatic_hydrocarbon	benzoyl-coa		oxic	d__Bacteria;p__Actinobacteriota;c__Actinomycetia;o__Streptosporangiales;f__Streptosporangiaceae;g__Palsa-504;s__Palsa-504 sp003161205
PMST01	Benzoyl-CoA degradation (oxic)	1	non-polyphenol	aromatic_hydrocarbon	benzoyl-coa		oxic	d__Bacteria;p__Actinobacteriota;c__Actinomycetia;o__Streptosporangiales;f__Streptosporangiaceae;g__Palsa-504;s__Palsa-504 sp003168295
PMSU01	Benzoyl-CoA degradation (oxic)	1	non-polyphenol	aromatic_hydrocarbon	benzoyl-coa		oxic	d__Bacteria;p__Actinobacteriota;c__Actinomycetia;o__Streptosporangiales;f__Streptosporangiaceae;g__PALSA-505;s__PALSA-505 sp003168255
PMUP01	Benzoyl-CoA degradation (oxic)	1	non-polyphenol	aromatic_hydrocarbon	benzoyl-coa		oxic	d__Bacteria;p__Acidobacteriota;c__Acidobacteriae;o__Bryobacterales;f__Bryobacteraceae;g__Palsa-89;s__Palsa-89 sp003166865
20110600_P1D_1	Benzoyl-CoA Degradation Route 1 (anoxic)	1	non-polyphenol	aromatic_hydrocarbon	benzoyl-coa		anoxic	d__Bacteria;p__Proteobacteria;c__Alphaproteobacteria;o__Rhizobiales;f__Xanthobacteraceae;g__BOG-931;s__
20110700_P2D_7	Benzoyl-CoA Degradation Route 1 (anoxic)	1	non-polyphenol	aromatic_hydrocarbon	benzoyl-coa		anoxic	d__Bacteria;p__Acidobacteriota;c__Acidobacteriae;o__Acidobacteriales;f__SbA1;g__Sulfotelmatobacter;s__
20110800_E2D_8	Benzoyl-CoA Degradation Route 1 (anoxic)	1	non-polyphenol	aromatic_hydrocarbon	benzoyl-coa		anoxic	d__Bacteria;p__Gemmatimonadota;c__Gemmatimonadetes;o__Gemmatimonadales;f__Gemmatimonadaceae;g__Fen-1231;s__Fen-1231 sp003171215
20110800_P1D_10	Benzoyl-CoA Degradation Route 1 (anoxic)	1	non-polyphenol	aromatic_hydrocarbon	benzoyl-coa		anoxic	d__Bacteria;p__Gemmatimonadota;c__Gemmatimonadetes;o__Gemmatimonadales;f__GWC2-71-9;g__Palsa-1233;s__Palsa-1233 sp003169895
20110800_P1D_30	Benzoyl-CoA Degradation Route 1 (anoxic)	1	non-polyphenol	aromatic_hydrocarbon	benzoyl-coa		anoxic	d__Bacteria;p__Myxococcota;c__Polyangia;o__Palsa-1104;f__Palsa-1104;g__PALSA-1104;s__PALSA-1104 sp003170275
[truncated: 15,154 more rows]

## Sheet: MAG_metaT_polyphenol_genes
gene	MAG	ID	sample	geTMM	site	depth
[truncated: 15,791 more rows]

[truncated: 2 more sheets: metaT_pathway_relabun, CAMPER_validation]
