# Supplementary material for: Microbial polyphenol metabolism is part of the thawing permafrost carbon cycle
Source: Nat Microbiol. 2024 May 28;9(6):1454–66. doi: 10.1038/s41564-024-01691-0 (PMC11153144; doi:10.1038/s41564-024-01691-0)
Supplement: Supplementary file 5 — Metagenome and metatranscriptome information. [file 41564_2024_1691_MOESM5_ESM.xlsx]

## Sheet: README
tab	description
metaT	Accession numbers and sizes of the 27 July 2016 metatranscriptomes.
metaG	Accession numbers and sizes of the 27 July 2016 metagenomes.
MAGs	GTDB taxonomy and checkM analysis of the 1,864 MAGs
color_codes	Hex codes used for coloring phyla in Fig. 3
metaG_MAGs	metagenome abundances of MAGs
metaT_MAGs	abundance of MAGs in the 27 metatranscriptomes.
Bog = "S"
Fen = "E"
Palsa = "P"
Surface (1-5 cm) = "S"
Middle (10-14cm) = "M"
Deep (20-24 cm) = "D"
Core replicates = 1,2,3

## Sheet: metaT
Sample	accession	study	bioproject_accession	biosample_accession	Total raw reads	Total trimmed reads	Total mapped reads
E1D	SRR23214440	SRP145414	PRJNA386568	SAMN32901083	161733206	134387798	90494557
E1M	SRR23214439	SRP145414	PRJNA386568	SAMN32901081	199938936	174575080	121482001
E1S	SRR23214428	SRP145414	PRJNA386568	SAMN32901082	157766952	135926162	91605128
E2D	SRR23214420	SRP145414	PRJNA386568	SAMN32901087	161154708	139811374	101542871
E2M	SRR23214419	SRP145414	PRJNA386568	SAMN32901085	188181284	163448936	114000957
E2S	SRR23214418	SRP145414	PRJNA386568	SAMN32901086	136691660	118389874	81999302
E3D	SRR23214417	SRP145414	PRJNA386568	SAMN32901091	136698256	113010934	77074074
E3M	SRR23214416	SRP145414	PRJNA386568	SAMN32901089	179536990	153251136	109365946
E3S	SRR23214415	SRP145414	PRJNA386568	SAMN32901090	211176124	184945618	147931427
P1D	SRR23214414	SRP145414	PRJNA386568	SAMN32901095	189123886	160779382	102643685
P1M	SRR23214438	SRP145414	PRJNA386568	SAMN32901093	136384422	116505170	74561325
P1S	SRR23214437	SRP145414	PRJNA386568	SAMN32901094	184813952	159054210	104162679
P2D	SRR23214436	SRP145414	PRJNA386568	SAMN32901099	140172716	119319964	75281628
P2M	SRR23214435	SRP145414	PRJNA386568	SAMN32901097	179350008	149607670	93241391
P2S	SRR23214434	SRP145414	PRJNA386568	SAMN32901098	148271146	125465414	78850334
P3D	SRR23214433	SRP145414	PRJNA386568	SAMN32901103	110429618	88067324	52437331
P3M	SRR23214432	SRP145414	PRJNA386568	SAMN32901101	159882434	131123328	82845333
P3S	SRR23214431	SRP145414	PRJNA386568	SAMN32901102	157599392	135256330	87454280
S1D	SRR23214430	SRP145414	PRJNA386568	SAMN32901107	184312790	156608500	107180080
S1M	SRR23214429	SRP145414	PRJNA386568	SAMN32901105	188015698	161262360	108982844
S1S	SRR23214427	SRP145414	PRJNA386568	SAMN32901106	191152508	155471914	100228509
S2D	SRR23214426	SRP145414	PRJNA386568	SAMN32901111	193994526	168366574	118605361
S2M	SRR23214425	SRP145414	PRJNA386568	SAMN32901109	174471904	151897666	103855520
S2S	SRR23214424	SRP145414	PRJNA386568	SAMN32901110	144418656	123819406	83557878
S3D	SRR23214423	SRP145414	PRJNA386568	SAMN32901115	150134722	125802372	86069654
S3M	SRR23214422	SRP145414	PRJNA386568	SAMN32901113	161590712	132686416	89720570
S3S	SRR23214421	SRP145414	PRJNA386568	SAMN32901114	169012808	143921736	96147394

## Sheet: metaG
Sample	accession	study	bioproject_accession	biosample_accession																	Total raw reads	Total trimmed reads	Total mapped reads	Sample	accession	study	bioproject_accession	biosample_accession	Total raw reads	Total trimmed reads	Total mapped reads	Sample	accession	study	bioproject_accession	biosample_accession	Total raw reads	Total trimmed reads	Total mapped reads	Sample	accession	study	bioproject_accession	biosample_accession	Total raw reads	Total trimmed reads	Total mapped reads	Sample	accession
E1M	SRR23247790	SRP145414	PRJNA386568	SAMN32901081
E1S	SRR23247789	SRP145414	PRJNA386568	SAMN32901082
E1D	SRR23247788	SRP145414	PRJNA386568	SAMN32901083
E2M	SRR23247786	SRP145414	PRJNA386568	SAMN32901085
E2S	SRR23247785	SRP145414	PRJNA386568	SAMN32901086
E2D	SRR23247784	SRP145414	PRJNA386568	SAMN32901087
E3M	SRR23247781	SRP145414	PRJNA386568	SAMN32901089
E3S	SRR23247780	SRP145414	PRJNA386568	SAMN32901090
E3D	SRR23247779	SRP145414	PRJNA386568	SAMN32901091
P1M	SRR23247777	SRP145414	PRJNA386568	SAMN32901093
P1S	SRR23247776	SRP145414	PRJNA386568	SAMN32901094
P2M	SRR23247774	SRP145414	PRJNA386568	SAMN32901097
P2S	SRR23247773	SRP145414	PRJNA386568	SAMN32901098
P2D	SRR23247772	SRP145414	PRJNA386568	SAMN32901099
P3M	SRR23247769	SRP145414	PRJNA386568	SAMN32901101
P3S	SRR23247768	SRP145414	PRJNA386568	SAMN32901102
P3D	SRR23247767	SRP145414	PRJNA386568	SAMN32901103
S1M	SRR23247765	SRP145414	PRJNA386568	SAMN32901105
S1S	SRR23247764	SRP145414	PRJNA386568	SAMN32901106
S1D	SRR23247763	SRP145414	PRJNA386568	SAMN32901107
S2M	SRR23247761	SRP145414	PRJNA386568	SAMN32901109
S2S	SRR23247759	SRP145414	PRJNA386568	SAMN32901110
S2D	SRR23247758	SRP145414	PRJNA386568	SAMN32901111
S3M	SRR23247756	SRP145414	PRJNA386568	SAMN32901113
S3S	SRR23247755	SRP145414	PRJNA386568	SAMN32901114
S3D	SRR23247754	SRP145414	PRJNA386568	SAMN32901115
[truncated: 5,000 more columns]

## Sheet: MAGs
MAG	Alternate Name	Source (see Methods)	Accession	GTDB_v2_r207	Marker lineage	# genomes	# markers	# marker sets	0	1	2	3	4	5+	Completeness	Contamination	Strain heterogeneity
3300022824_1		DOE-JGI metagenome annotation pipeline	3300022824	d__Bacteria;p__Firmicutes_C;c__Negativicutes;o__Propionisporales;f__Propionisporaceae;g__CTSoil-075;s__	p__Firmicutes (UID1022)	100	295	158	5	277	12	1	0	0	96.84	6.22	20
3300022861_2		DOE-JGI metagenome annotation pipeline	3300022861	d__Bacteria;p__Acidobacteriota;c__Acidobacteriae;o__Acidobacteriales;f__Koribacteraceae;g__TOLSYN;s__	k__Bacteria (UID3187)	2258	188	117	45	132	10	1	0	0	73.9	7.31	0
3300022861_3		DOE-JGI metagenome annotation pipeline	3300022861	d__Bacteria;p__Proteobacteria;c__Gammaproteobacteria;o__Enterobacterales;f__Enterobacteriaceae;g__Acerihabitans;s__	k__Bacteria (UID2495)	2993	147	91	4	142	1	0	0	0	97.67	1.1	0
3300022861_4		DOE-JGI metagenome annotation pipeline	3300022861	d__Bacteria;p__Bacteroidota;c__Bacteroidia;o__Bacteroidales;f__Paludibacteraceae;g__Microbacter;s__	k__Bacteria (UID2569)	434	278	186	0	278	0	0	0	0	100	0	0
3300023232_1		DOE-JGI metagenome annotation pipeline	3300023232	d__Bacteria;p__Firmicutes_A;c__Clostridia;o__Clostridiales;f__Clostridiaceae;g__Clostridium;s__	o__Clostridiales (UID1375)	50	332	124	73	253	6	0	0	0	73.08	2.35	33.33
3300023248_5		DOE-JGI metagenome annotation pipeline	3300023248	d__Bacteria;p__Acidobacteriota;c__Acidobacteriae;o__Acidobacteriales;f__Acidobacteriaceae;g__Terracidiphilus;s__	k__Bacteria (UID3187)	2258	187	116	8	177	2	0	0	0	96.79	1.72	50
3300023254_4		DOE-JGI metagenome annotation pipeline	3300023254	d__Bacteria;p__Bacteroidota;c__Bacteroidia;o__Bacteroidales;f__FEN-979;g__FEN-979;s__	k__Bacteria (UID2569)	434	278	186	33	235	10	0	0	0	89.16	3.85	10
3300023254_8		DOE-JGI metagenome annotation pipeline	3300023254	d__Bacteria;p__Firmicutes;c__Bacilli;o__RFN20;f__CAG-826;g__UBA4951;s__	k__Bacteria (UID2329)	174	149	89	14	134	1	0	0	0	88.76	1.12	0
3300024238_3		DOE-JGI metagenome annotation pipeline	3300024238	d__Bacteria;p__Fibrobacterota;c__Chitinivibrionia;o__Chitinivibrionales;f__Chitinispirillaceae;g__;s__	k__Bacteria (UID2495)	2993	147	91	5	139	3	0	0	0	97.67	3.3	0
3300026366_1		DOE-JGI metagenome annotation pipeline	3300026366	d__Bacteria;p__Firmicutes_A;c__Clostridia;o__Clostridiales;f__Clostridiaceae;g__Clostridium_I;s__Clostridium_I akagii	g__Clostridium (UID1380)	44	404	145	29	355	19	1	0	0	94.25	7.26	22.73
3300026368_2		DOE-JGI metagenome annotation pipeline	3300026368	d__Bacteria;p__Firmicutes;c__Bacilli;o__Lactobacillales;f__Lactobacillaceae;g__Lacticaseibacillus;s__Lacticaseibacillus paracasei	g__Lactobacillus (UID436)	31	586	184	1	584	1	0	0	0	99.46	0.14	0
3300026450_3		DOE-JGI metagenome annotation pipeline	3300026450	d__Bacteria;p__Bacteroidota;c__Bacteroidia;o__Bacteroidales;f__Paludibacteraceae;g__Microbacter;s__	k__Bacteria (UID2569)	434	278	186	74	204	0	0	0	0	73.99	0	0
3300028731_7		DOE-JGI metagenome annotation pipeline	3300028731	d__Bacteria;p__Proteobacteria;c__Gammaproteobacteria;o__UBA6186;f__;g__;s__	c__Gammaproteobacteria (UID4266)	1097	270	172	4	260	5	1	0	0	98.35	0.55	0
3300028776_13		DOE-JGI metagenome annotation pipeline	3300028776	d__Bacteria;p__Patescibacteria;c__Saccharimonadia;o__Saccharimonadales;f__UBA4665;g__UBA5150;s__	k__Bacteria (UID1452)	924	151	101	33	118	0	0	0	0	71.29	0	0
3300028795_9		DOE-JGI metagenome annotation pipeline	3300028795	d__Bacteria;p__Proteobacteria;c__Gammaproteobacteria;o__UBA6186;f__UBA6186;g__;s__	c__Gammaproteobacteria (UID4266)	1097	270	172	28	242	0	0	0	0	85.95	0	0
3300028857_5		DOE-JGI metagenome annotation pipeline	3300028857	d__Bacteria;p__Firmicutes_A;c__Clostridia;o__Christensenellales;f__CAG-138;g__UBA7703;s__	c__Clostridia (UID1118)	387	223	124	4	217	2	0	0	0	97.42	0.54	0
3300029985_7		DOE-JGI metagenome annotation pipeline	3300029985	d__Bacteria;p__Bacteroidota;c__Bacteroidia;o__Chitinophagales;f__LD1;g__UBA1941;s__UBA1941 sp003165135	p__Bacteroidetes (UID2591)	364	303	203	4	297	2	0	0	0	98.03	0.99	0
3300031524_30		DOE-JGI metagenome annotation pipeline	3300031524	d__Bacteria;p__FCPU426;c__JAAXVQ01;o__;f__;g__;s__	k__Bacteria (UID2495)	2993	143	89	0	141	2	0	0	0	100	2.25	0
3300031525_28		DOE-JGI metagenome annotation pipeline	3300031525	d__Bacteria;p__Proteobacteria;c__Gammaproteobacteria;o__Burkholderiales;f__SG8-41;g__;s__	c__Betaproteobacteria (UID3959)	235	419	211	109	306	4	0	0	0	72.69	0.57	25
3300031726_16		DOE-JGI metagenome annotation pipeline	3300031726	d__Bacteria;p__Proteobacteria;c__Gammaproteobacteria;o__Burkholderiales;f__Burkholderiaceae;g__Rhodoferax;s__	o__Burkholderiales (UID4000)	193	427	214	7	415	5	0	0	0	98.81	0.97	40
3300031726_9		DOE-JGI metagenome annotation pipeline	3300031726	d__Bacteria;p__Chloroflexota;c__Ktedonobacteria;o__Ktedonobacterales;f__Ktedonobacteraceae;g__;s__	k__Bacteria (UID1452)	924	151	101	10	137	3	1	0	0	90.76	3.37	0
3300036876_12		DOE-JGI metagenome annotation pipeline	3300036876	d__Bacteria;p__Dependentiae;c__Babeliae;o__Babeliales;f__Babeliaceae;g__BOG-1370;s__BOG-1370 sp003165355	k__Bacteria (UID2495)	2993	143	89	12	130	1	0	0	0	86.52	0.56	100
3300036876_9		DOE-JGI metagenome annotation pipeline	3300036876	d__Bacteria;p__Bacteroidota;c__Bacteroidia;o__Chitinophagales;f__LD1;g__Bog-950;s__Bog-950 sp003165895	p__Bacteroidetes (UID2591)	364	303	203	6	292	5	0	0	0	97.29	1.52	20
3300036884_16		DOE-JGI metagenome annotation pipeline	3300036884	d__Bacteria;p__Chloroflexota;c__Dehalococcoidia;o__Dehalococcoidales;f__RBG-16-60-22;g__Fen-1077;s__Fen-1077 sp003141235	k__Bacteria (UID1452)	924	151	101	5	145	1	0	0	0	95.71	0.99	0
3300036884_17		DOE-JGI metagenome annotation pipeline	3300036884	d__Bacteria;p__Proteobacteria;c__Gammaproteobacteria;o__Burkholderiales;f__Gallionellaceae;g__CAITJF01;s__	c__Betaproteobacteria (UID3959)	235	419	211	60	357	2	0	0	0	88.03	0.71	0
3300036884_7		DOE-JGI metagenome annotation pipeline	3300036884	d__Bacteria;p__Planctomycetota;c__Planctomycetia;o__Pirellulales;f__Thermoguttaceae;g__JAFGPV01;s__	k__Bacteria (UID2565)	2921	142	87	3	138	1	0	0	0	97.63	1.15	0
3300036886_10		DOE-JGI metagenome annotation pipeline	3300036886	d__Bacteria;p__Planctomycetota;c__Phycisphaerae;o__FEN-1346;f__FEN-1346;g__FEN-1346;s__	k__Bacteria (UID2565)	2921	143	88	3	138	2	0	0	0	96.59	2.27	0
3300036886_17		DOE-JGI metagenome annotation pipeline	3300036886	d__Bacteria;p__Eremiobacterota;c__Eremiobacteria;o__Baltobacterales;f__Baltobacteraceae;g__Rubrimentiphilum;s__Rubrimentiphilum sp003140855	k__Bacteria (UID1452)	924	161	108	1	159	1	0	0	0	99.07	0.93	0
3300036888_6		DOE-JGI metagenome annotation pipeline	3300036888	d__Bacteria;p__Proteobacteria;c__Alphaproteobacteria;o__Rhizobiales;f__Beijerinckiaceae;g__Roseiarcus;s__	o__Rhizobiales (UID3654)	92	481	319	14	462	5	0	0	0	96.08	1.36	0
3300036901_8		DOE-JGI metagenome annotation pipeline	3300036901	d__Bacteria;p__Proteobacteria;c__Alphaproteobacteria;o__Caulobacterales;f__Caulobacteraceae;g__Palsa-881;s__	c__Alphaproteobacteria (UID3422)	26	529	308	74	437	17	1	0	0	86.62	3.34	25
3300036913_19		DOE-JGI metagenome annotation pipeline	3300036913	d__Bacteria;p__Patescibacteria;c__Paceibacteria;o__UBA9983_A;f__PALSA-1337;g__C7867-002;s__	k__Bacteria (UID203)	5449	104	58	14	89	1	0	0	0	80.46	0.16	100
3300036929_5		DOE-JGI metagenome annotation pipeline	3300036929	d__Bacteria;p__Verrucomicrobiota;c__Verrucomicrobiae;o__Pedosphaerales;f__UBA11358;g__UBA7542;s__	k__Bacteria (UID2982)	88	230	148	8	214	8	0	0	0	95.68	4.76	12.5
3300037040_8		DOE-JGI metagenome annotation pipeline	3300037040	d__Bacteria;p__Proteobacteria;c__Alphaproteobacteria;o__Rhizobiales;f__Beijerinckiaceae;g__Methylocystis;s__	o__Rhizobiales (UID3654)	92	481	319	9	454	18	0	0	0	98.07	4.65	11.11
3300037049_16		DOE-JGI metagenome annotation pipeline	3300037049	d__Archaea;p__Micrarchaeota;c__Micrarchaeia;o__Micrarchaeales;f__Micrarchaeaceae;g__UBA12276;s__	k__Archaea (UID2)	207	149	107	22	126	1	0	0	0	82.71	0.93	0
3300037049_8		DOE-JGI metagenome annotation pipeline	3300037049	d__Bacteria;p__Verrucomicrobiota;c__Verrucomicrobiae;o__Pedosphaerales;f__Palsa-1400;g__;s__	k__Bacteria (UID2982)	88	230	148	35	190	4	1	0	0	77.7	2.74	42.86
3300037054_4		DOE-JGI metagenome annotation pipeline	3300037054	d__Bacteria;p__Elusimicrobiota;c__Elusimicrobia;o__UBA1565;f__UBA9628;g__;s__	k__Bacteria (UID2495)	2993	143	89	5	136	2	0	0	0	95.44	1.5	0
3300037054_6		DOE-JGI metagenome annotation pipeline	3300037054	d__Bacteria;p__Proteobacteria;c__Alphaproteobacteria;o__Caulobacterales;f__Caulobacteraceae;g__Palsa-881;s__	c__Alphaproteobacteria (UID3422)	26	529	308	28	492	8	1	0	0	94.07	1.66	0
3300037062_11		DOE-JGI metagenome annotation pipeline	3300037062	d__Archaea;p__Halobacteriota;c__Methanomicrobia;o__Methanomicrobiales;f__Methanoregulaceae;g__Methanoregula;s__	p__Euryarchaeota (UID54)	90	234	153	1	229	4	0	0	0	99.35	1.05	75
3300037076_10		DOE-JGI metagenome annotation pipeline	3300037076	d__Bacteria;p__Chloroflexota;c__Anaerolineae;o__Anaerolineales;f__Anaerolineaceae;g__UBA700;s__	k__Bacteria (UID1452)	924	163	110	41	115	7	0	0	0	70.26	5.64	0
3300037076_11		DOE-JGI metagenome annotation pipeline	3300037076	d__Bacteria;p__Bacteroidota;c__Bacteroidia;o__Bacteroidales;f__FEN-979;g__FEN-979;s__	k__Bacteria (UID2569)	434	278	186	7	266	5	0	0	0	96.24	1.61	20
3300037076_20		DOE-JGI metagenome annotation pipeline	3300037076	d__Bacteria;p__Caldisericota;c__Caldisericia;o__Cryosericales;f__Cryosericaceae;g__Cryosericum;s__Cryosericum odellii	k__Bacteria (UID203)	5449	102	56	3	99	0	0	0	0	94.64	0	0
3300037076_21		DOE-JGI metagenome annotation pipeline	3300037076	d__Bacteria;p__Elusimicrobiota;c__Endomicrobia;o__Endomicrobiales;f__JAFGIL01;g__;s__	k__Bacteria (UID2495)	2993	143	89	18	124	1	0	0	0	84.08	1.12	0
3300037076_25		DOE-JGI metagenome annotation pipeline	3300037076	d__Bacteria;p__Patescibacteria;c__Saccharimonadia;o__UBA4664;f__UBA4664;g__UBA4664;s__	k__Bacteria (UID1452)	924	151	101	34	116	1	0	0	0	70.79	0.5	0
3300037076_30		DOE-JGI metagenome annotation pipeline	3300037076	d__Bacteria;p__Patescibacteria;c__Saccharimonadia;o__Saccharimonadales;f__UBA4665;g__;s__	k__Bacteria (UID1452)	924	151	101	33	118	0	0	0	0	71.29	0	0
3300037076_33		DOE-JGI metagenome annotation pipeline	3300037076	d__Bacteria;p__Patescibacteria;c__;o__;f__;g__;s__	k__Bacteria (UID1452)	924	161	108	36	124	1	0	0	0	70.83	0.93	0
3300037076_8		DOE-JGI metagenome annotation pipeline	3300037076	d__Bacteria;p__Fibrobacterota;c__Fibrobacteria;o__UBA5070;f__UBA5070;g__UBA5070;s__	k__Bacteria (UID2495)	2993	147	91	3	144	0	0	0	0	97.74	0	0
3300037076_9		DOE-JGI metagenome annotation pipeline	3300037076	d__Bacteria;p__Proteobacteria;c__Gammaproteobacteria;o__Burkholderiales;f__Burkholderiaceae;g__Rhodoferax;s__	o__Burkholderiales (UID4000)	193	427	214	13	403	11	0	0	0	96.11	1.72	18.18
3300037085_4		DOE-JGI metagenome annotation pipeline	3300037085	d__Bacteria;p__Verrucomicrobiota;c__Verrucomicrobiae;o__Pedosphaerales;f__UBA11358;g__UBA7542;s__	k__Bacteria (UID2982)	88	230	148	36	188	6	0	0	0	81.95	2.76	16.67
3300037089_14		DOE-JGI metagenome annotation pipeline	3300037089	d__Archaea;p__Halobacteriota;c__Methanomicrobia;o__Methanomicrobiales;f__Methanoregulaceae;g__Methanoregula;s__	p__Euryarchaeota (UID54)	90	234	153	0	234	0	0	0	0	100	0	0
3300037089_15		DOE-JGI metagenome annotation pipeline	3300037089	d__Bacteria;p__Omnitrophota;c__Omnitrophia;o__Omnitrophales;f__UBA2337;g__XYB12-FULL-50-7;s__XYB12-FULL-50-7 sp003140935	k__Bacteria (UID2565)	2921	152	93	8	143	1	0	0	0	91.4	1.08	0
3300037090_15		DOE-JGI metagenome annotation pipeline	3300037090	d__Bacteria;p__Patescibacteria;c__Microgenomatia;o__Levybacterales;f__UBA12049;g__JACRFQ01;s__	k__Bacteria (UID1452)	924	151	101	29	107	15	0	0	0	73.27	5.01	0
3300037091_10		DOE-JGI metagenome annotation pipeline	3300037091	d__Bacteria;p__Desulfobacterota;c__Desulfomonilia;o__UBA1062;f__UBA1062;g__MWEI01;s__	c__Deltaproteobacteria (UID3216)	83	247	155	12	235	0	0	0	0	93.29	0	0
3300037104_11		DOE-JGI metagenome annotation pipeline	3300037104	d__Bacteria;p__Spirochaetota;c__Spirochaetia;o__SZUA-6;f__Fen-1364;g__Fen-1364;s__Fen-1364 sp003141795	c__Spirochaetia (UID2496)	72	215	125	1	209	5	0	0	0	99.2	2.53	0
3300037104_17		DOE-JGI metagenome annotation pipeline	3300037104	d__Bacteria;p__Gemmatimonadota;c__Gemmatimonadetes;o__Gemmatimonadales;f__Gemmatimonadaceae;g__FEN-1250;s__FEN-1250 sp003142495	k__Bacteria (UID2495)	2993	147	91	22	124	1	0	0	0	80.12	1.1	0
3300037104_19		DOE-JGI metagenome annotation pipeline	3300037104	d__Archaea;p__Halobacteriota;c__Methanosarcinia;o__Methanotrichales;f__Methanotrichaceae;g__Methanothrix;s__	p__Euryarchaeota (UID49)	95	228	153	26	201	1	0	0	0	85.95	0.13	100
3300037104_21		DOE-JGI metagenome annotation pipeline	3300037104	d__Archaea;p__Halobacteriota;c__Methanomicrobia;o__Methanomicrobiales;f__Methanoregulaceae;g__Methanoregula;s__	p__Euryarchaeota (UID54)	90	234	153	71	159	4	0	0	0	75.03	2.61	25
3300037104_22		DOE-JGI metagenome annotation pipeline	3300037104	d__Bacteria;p__Chloroflexota;c__Dehalococcoidia;o__Dehalococcoidales;f__UBA1222;g__SURF-27;s__	k__Bacteria (UID1452)	924	151	101	9	142	0	0	0	0	91.75	0	0
3300037105_13		DOE-JGI metagenome annotation pipeline	3300037105	d__Bacteria;p__Planctomycetota;c__DG-23;o__;f__;g__;s__	k__Bacteria (UID2565)	2921	143	88	24	115	4	0	0	0	81.43	1.82	0
3300037109_9		DOE-JGI metagenome annotation pipeline	3300037109	d__Bacteria;p__Planctomycetota;c__Phycisphaerae;o__Sedimentisphaerales;f__GWF2-50-10;g__;s__	k__Bacteria (UID2565)	2921	143	88	9	131	3	0	0	0	90.91	2.38	0
3300037110_7		DOE-JGI metagenome annotation pipeline	3300037110	d__Bacteria;p__Actinobacteriota;c__Thermoleophilia;o__Solirubrobacterales;f__Solirubrobacteraceae;g__Palsa-465;s__	p__Actinobacteria (UID1454)	732	200	117	26	172	2	0	0	0	92.38	0.94	0
3300037129_8		DOE-JGI metagenome annotation pipeline	3300037129	d__Bacteria;p__Patescibacteria;c__Gracilibacteria;o__UM-FILTER-43-11;f__UM-FILTER-43-11;g__;s__	k__Bacteria (UID1452)	924	161	108	52	109	0	0	0	0	73.61	0	0
3300037132_13		DOE-JGI metagenome annotation pipeline	3300037132	d__Archaea;p__Thermoproteota;c__Bathyarchaeia;o__B26-1;f__UBA233;g__PALSA-986;s__	k__Archaea (UID2)	207	149	107	7	138	4	0	0	0	93.46	2.34	0
3300037132_15		DOE-JGI metagenome annotation pipeline	3300037132	d__Bacteria;p__Patescibacteria;c__ABY1;o__BM507;f__UBA12465;g__UBA12465;s__	k__Bacteria (UID2495)	2993	143	89	18	121	4	0	0	0	83.08	3.37	0
3300037132_8		DOE-JGI metagenome annotation pipeline	3300037132	d__Bacteria;p__FCPU426;c__Palsa-1180;o__Palsa-1180;f__Palsa-1180;g__;s__	k__Bacteria (UID3187)	2258	187	116	7	178	2	0	0	0	93.97	1.29	0
3300037132_9		DOE-JGI metagenome annotation pipeline	3300037132	d__Bacteria;p__Desulfobacterota;c__Syntrophia;o__Syntrophales;f__Smithellaceae;g__Smithella;s__	c__Deltaproteobacteria (UID3216)	83	247	155	23	203	21	0	0	0	87.1	9.35	0
3300037134_11		DOE-JGI metagenome annotation pipeline	3300037134	d__Bacteria;p__Patescibacteria;c__Saccharimonadia;o__Saccharimonadales;f__UBA4665;g__BOG-1338;s__	k__Bacteria (UID2495)	2993	143	89	39	98	6	0	0	0	71.91	3.81	16.67
3300037136_8		DOE-JGI metagenome annotation pipeline	3300037136	d__Archaea;p__Thermoplasmatota;c__Thermoplasmata;o__UBA184;f__UBA184;g__UBA184;s__	p__Euryarchaeota (UID3)	148	188	125	24	162	2	0	0	0	92.2	1.6	0
3300037138_9		DOE-JGI metagenome annotation pipeline	3300037138	d__Bacteria;p__Desulfobacterota_B;c__Binatia;o__Binatales;f__Binataceae;g__DTIX01;s__	c__Deltaproteobacteria (UID3216)	83	247	155	34	212	1	0	0	0	82.74	0.65	0
3300037139_5		DOE-JGI metagenome annotation pipeline	3300037139	d__Bacteria;p__Proteobacteria;c__Alphaproteobacteria;o__Caulobacterales;f__Caulobacteraceae;g__Palsa-881;s__	c__Alphaproteobacteria (UID3422)	26	529	308	37	482	10	0	0	0	94.83	2.6	10
3300037140_10		DOE-JGI metagenome annotation pipeline	3300037140	d__Bacteria;p__Proteobacteria;c__Gammaproteobacteria;o__Berkiellales;f__Berkiellaceae;g__;s__	c__Gammaproteobacteria (UID4201)	1164	275	174	26	246	3	0	0	0	86.02	1.72	0
3300037141_6		DOE-JGI metagenome annotation pipeline	3300037141	d__Bacteria;p__Cyanobacteria;c__Vampirovibrionia;o__Obscuribacterales;f__Obscuribacteraceae;g__REEB67;s__	k__Bacteria (UID1453)	901	171	117	19	142	10	0	0	0	90.79	3.13	10
3300037147_7		DOE-JGI metagenome annotation pipeline	3300037147	d__Bacteria;p__Acidobacteriota;c__Acidobacteriae;o__Acidoferrales;f__UBA7541;g__Palsa-360;s__	k__Bacteria (UID203)	5449	104	58	57	46	1	0	0	0	70.69	0.86	100
3300037149_6		DOE-JGI metagenome annotation pipeline	3300037149	d__Bacteria;p__Armatimonadota;c__Armatimonadia;o__Armatimonadales;f__Capsulimonadaceae;g__BOG-944;s__	k__Bacteria (UID1452)	924	161	108	22	136	3	0	0	0	86.02	1.3	0
3300037155_10		DOE-JGI metagenome annotation pipeline	3300037155	d__Bacteria;p__Actinobacteriota;c__Acidimicrobiia;o__Acidimicrobiales;f__UBA8190;g__Palsa-661;s__Palsa-661 sp003151475	k__Bacteria (UID1453)	901	171	117	0	169	2	0	0	0	100	1.28	0
3300037155_12		DOE-JGI metagenome annotation pipeline	3300037155	d__Archaea;p__Thermoproteota;c__Bathyarchaeia;o__B26-1;f__UBA233;g__PALSA-986;s__	k__Archaea (UID2)	207	145	103	8	133	4	0	0	0	93.86	2.91	0
3300037155_22		DOE-JGI metagenome annotation pipeline	3300037155	d__Bacteria;p__Patescibacteria;c__Paceibacteria;o__UBA9983_A;f__PALSA-1337;g__;s__	k__Bacteria (UID2495)	2993	143	89	26	116	1	0	0	0	73.97	0.19	0
3300037156_10		DOE-JGI metagenome annotation pipeline	3300037156	d__Bacteria;p__Bacteroidota;c__Bacteroidia;o__AKYH767;f__Palsa-965;g__Palsa-965;s__	p__Bacteroidetes (UID2605)	350	316	210	2	313	1	0	0	0	99.05	0.48	0
3300037156_12		DOE-JGI metagenome annotation pipeline	3300037156	d__Bacteria;p__Bacteroidota;c__Kapabacteria;o__Palsa-1295;f__Palsa-1295;g__JABDDM01;s__	k__Bacteria (UID2570)	433	273	183	19	250	4	0	0	0	92.15	1.37	0
3300037156_13		DOE-JGI metagenome annotation pipeline	3300037156	d__Bacteria;p__Elusimicrobiota;c__Elusimicrobia;o__UBA1565;f__UBA9628;g__GWA2-66-18;s__	k__Bacteria (UID2495)	2993	143	89	20	120	3	0	0	0	91.76	1.56	0
3300037156_8		DOE-JGI metagenome annotation pipeline	3300037156	d__Bacteria;p__Proteobacteria;c__Gammaproteobacteria;o__Enterobacterales;f__Enterobacteriaceae;g__Rahnella;s__Rahnella aceris	f__Enterobacteriaceae (UID5054)	223	875	305	39	836	0	0	0	0	98.69	0	0
3300037159_6		DOE-JGI metagenome annotation pipeline	3300037159	d__Bacteria;p__Myxococcota;c__Myxococcia;o__Myxococcales;f__Myxococcaceae;g__JADGRA01;s__	c__Deltaproteobacteria (UID3216)	83	247	155	15	231	1	0	0	0	92.83	0.65	100
3300037159_8		DOE-JGI metagenome annotation pipeline	3300037159	d__Bacteria;p__Actinobacteriota;c__Acidimicrobiia;o__Acidimicrobiales;f__RAAP-2;g__RAAP-2;s__	k__Bacteria (UID1453)	901	171	117	6	160	5	0	0	0	95.58	2.64	40
3300037165_5		DOE-JGI metagenome annotation pipeline	3300037165	d__Bacteria;p__Myxococcota;c__Polyangia;o__Polyangiales;f__Polyangiaceae;g__PMG-095;s__	c__Deltaproteobacteria (UID3216)	83	247	155	24	212	9	2	0	0	86.11	6.64	13.33
3300037175_6		DOE-JGI metagenome annotation pipeline	3300037175	d__Bacteria;p__Firmicutes_B;c__Moorellia;o__Thermacetogeniales;f__Thermacetogeniaceae;g__Palsa-1188;s__Palsa-1188 sp003160265	p__Firmicutes (UID1022)	100	295	158	17	273	5	0	0	0	91.79	0.29	60
3300037180_6		DOE-JGI metagenome annotation pipeline	3300037180	d__Bacteria;p__Verrucomicrobiota;c__Verrucomicrobiae;o__Opitutales;f__Opitutaceae;g__Palsa-1447;s__Palsa-1447 sp003168315	k__Bacteria (UID2982)	88	227	146	19	206	2	0	0	0	89.73	0.38	100
3300037185_7		DOE-JGI metagenome annotation pipeline	3300037185	d__Bacteria;p__Spirochaetota;c__Spirochaetia;o__Treponematales;f__UBA8932;g__UBA1306;s__	k__Bacteria (UID2495)	2993	141	87	9	131	1	0	0	0	89.66	1.15	0
3300037196_13		DOE-JGI metagenome annotation pipeline	3300037196	d__Bacteria;p__Proteobacteria;c__Alphaproteobacteria;o__Acetobacterales;f__Acetobacteraceae;g__Acidocella;s__	o__Rhodospirillales (UID3754)	63	336	201	109	227	0	0	0	0	76.24	0	0
3300037196_14		DOE-JGI metagenome annotation pipeline	3300037196	d__Bacteria;p__Firmicutes_B;c__Moorellia;o__Thermacetogeniales;f__Thermacetogeniaceae;g__Palsa-1188;s__	p__Firmicutes (UID1022)	100	295	158	22	270	3	0	0	0	89.41	1.42	33.33
3300037198_12		DOE-JGI metagenome annotation pipeline	3300037198	d__Bacteria;p__Desulfobacterota_G;c__Syntrophorhabdia;o__Syntrophorhabdales;f__Syntrophorhabdaceae;g__PNOF01;s__	k__Bacteria (UID203)	5449	104	58	18	66	19	1	0	0	75.52	6.8	0
3300037200_7		DOE-JGI metagenome annotation pipeline	3300037200	d__Bacteria;p__Actinobacteriota;c__Thermoleophilia;o__Solirubrobacterales;f__Solirubrobacteraceae;g__Palsa-744;s__	p__Actinobacteria (UID1454)	732	200	117	6	193	1	0	0	0	96.3	0.85	0
3300037207_8		DOE-JGI metagenome annotation pipeline	3300037207	d__Archaea;p__Thermoproteota;c__Nitrososphaeria;o__Nitrososphaerales;f__UBA183;g__BOG-1369;s__BOG-1369 sp003164815	k__Archaea (UID2)	207	145	103	2	143	0	0	0	0	98.06	0	0
3300037222_12		DOE-JGI metagenome annotation pipeline	3300037222	d__Bacteria;p__Patescibacteria;c__Saccharimonadia;o__Saccharimonadales;f__UBA4665;g__UBA5150;s__	k__Bacteria (UID1452)	924	151	101	24	126	1	0	0	0	77.72	0.99	0
3300037224_12		DOE-JGI metagenome annotation pipeline	3300037224	d__Bacteria;p__Spirochaetota;c__Spirochaetia;o__Treponematales;f__UBA8932;g__UBA1306;s__	k__Bacteria (UID2495)	2993	141	87	9	129	3	0	0	0	89.66	2.87	0
3300037225_15		DOE-JGI metagenome annotation pipeline	3300037225	d__Bacteria;p__Chloroflexota;c__Dehalococcoidia;o__GIF9;f__UBA5629;g__JAFGLP01;s__	k__Bacteria (UID1452)	924	151	101	4	147	0	0	0	0	96.7	0	0
3300037225_16		DOE-JGI metagenome annotation pipeline	3300037225	d__Bacteria;p__Desulfobacterota_G;c__Syntrophorhabdia;o__Syntrophorhabdales;f__WCHB1-27;g__;s__	k__Bacteria (UID3187)	2258	190	119	44	142	4	0	0	0	72.46	3.36	25
3300037225_17		DOE-JGI metagenome annotation pipeline	3300037225	d__Bacteria;p__Planctomycetota;c__Phycisphaerae;o__Sedimentisphaerales;f__SG8-4;g__Fen-1362;s__Fen-1362 sp003170415	k__Bacteria (UID2565)	2921	143	88	1	141	1	0	0	0	98.86	1.14	0
3300037226_12		DOE-JGI metagenome annotation pipeline	3300037226	d__Bacteria;p__Patescibacteria;c__Paceibacteria;o__UBA9983_A;f__UBA9973;g__UBA9973;s__	k__Bacteria (UID203)	5449	104	58	16	87	1	0	0	0	78.42	0.16	100
3300037228_7		DOE-JGI metagenome annotation pipeline	3300037228	d__Bacteria;p__Verrucomicrobiota;c__Verrucomicrobiae;o__Pedosphaerales;f__UBA11358;g__UBA11358;s__	k__Bacteria (UID2982)	88	230	148	2	214	14	0	0	0	98.65	6.15	7.14
3300037231_11		DOE-JGI metagenome annotation pipeline	3300037231	d__Bacteria;p__Bacteroidota;c__Bacteroidia;o__Chitinophagales;f__Chitinophagaceae;g__Puia;s__	p__Bacteroidetes (UID2591)	364	302	203	79	216	7	0	0	0	79.25	1.85	14.29
3300037231_14		DOE-JGI metagenome annotation pipeline	3300037231	d__Bacteria;p__Bacteroidota;c__Bacteroidia;o__Chitinophagales;f__Chitinophagaceae;g__Ferruginibacter;s__	p__Bacteroidetes (UID2591)	364	303	203	3	293	7	0	0	0	98.52	1.06	57.14
3300037231_15		DOE-JGI metagenome annotation pipeline	3300037231	d__Bacteria;p__Actinobacteriota;c__Acidimicrobiia;o__Acidimicrobiales;f__Bog-793;g__CAIVND01;s__	k__Bacteria (UID1453)	901	171	117	3	165	3	0	0	0	97.44	2.14	33.33
3300037231_17		DOE-JGI metagenome annotation pipeline	3300037231	d__Bacteria;p__FCPU426;c__JAAXVQ01;o__;f__;g__;s__	k__Bacteria (UID2495)	2993	143	89	32	110	1	0	0	0	79.87	0.56	100
3300037233_9		DOE-JGI metagenome annotation pipeline	3300037233	d__Bacteria;p__Bacteroidota;c__Bacteroidia;o__Chitinophagales;f__Chitinophagaceae;g__Puia;s__	p__Bacteroidetes (UID2591)	364	302	203	3	294	5	0	0	0	98.77	1.48	0
3300037237_7		DOE-JGI metagenome annotation pipeline	3300037237	d__Bacteria;p__Bacteroidota;c__Bacteroidia;o__Sphingobacteriales;f__Sphingobacteriaceae;g__Mucilaginibacter;s__	p__Bacteroidetes (UID2605)	350	316	210	9	291	15	1	0	0	95.71	2.5	0
3300037239_6		DOE-JGI metagenome annotation pipeline	3300037239	d__Bacteria;p__Actinobacteriota;c__Thermoleophilia;o__Solirubrobacterales;f__Solirubrobacteraceae;g__Palsa-744;s__	p__Actinobacteria (UID1454)	732	200	117	44	149	7	0	0	0	77.56	2.14	0
3300037241_7		DOE-JGI metagenome annotation pipeline	3300037241	d__Bacteria;p__Verrucomicrobiota;c__Verrucomicrobiae;o__Pedosphaerales;f__UBA11358;g__UBA11358;s__	k__Bacteria (UID2982)	88	230	148	1	226	2	0	1	0	99.32	3.04	0
3300037243_8		DOE-JGI metagenome annotation pipeline	3300037243	d__Bacteria;p__Proteobacteria;c__Alphaproteobacteria;o__Acetobacterales;f__Acetobacteraceae;g__;s__	o__Rhodospirillales (UID3754)	63	336	201	73	259	4	0	0	0	84.76	1.74	50
3300037262_8		DOE-JGI metagenome annotation pipeline	3300037262	d__Bacteria;p__Proteobacteria;c__Gammaproteobacteria;o__Burkholderiales;f__Burkholderiaceae;g__Solimicrobium;s__	o__Burkholderiales (UID4002)	107	574	251	18	551	5	0	0	0	96.7	1.34	40
3300037316_10		DOE-JGI metagenome annotation pipeline	3300037316	d__Bacteria;p__Dormibacterota;c__Dormibacteria;o__UBA8260;f__Bog-877;g__Bog-877;s__	k__Bacteria (UID1452)	924	161	108	17	143	1	0	0	0	85.91	0.93	100
3300037316_8		DOE-JGI metagenome annotation pipeline	3300037316	d__Bacteria;p__Actinobacteriota;c__Acidimicrobiia;o__Acidimicrobiales;f__RAAP-2;g__PALSA-457;s__	k__Bacteria (UID1453)	901	171	117	20	140	9	2	0	0	85.38	7.85	26.67
3300037342_8		DOE-JGI metagenome annotation pipeline	3300037342	d__Bacteria;p__Verrucomicrobiota;c__Verrucomicrobiae;o__Chthoniobacterales;f__Chthoniobacteraceae;g__SXWH01;s__	k__Bacteria (UID2982)	88	229	147	32	190	7	0	0	0	87.49	3.74	14.29
3300037349_11		DOE-JGI metagenome annotation pipeline	3300037349	d__Bacteria;p__Verrucomicrobiota;c__Verrucomicrobiae;o__Pedosphaerales;f__UBA11358;g__UBA11358;s__	k__Bacteria (UID2982)	88	230	148	19	210	1	0	0	0	91.55	0.68	0
3300037349_9		DOE-JGI metagenome annotation pipeline	3300037349	d__Bacteria;p__Verrucomicrobiota;c__Verrucomicrobiae;o__Opitutales;f__Opitutaceae;g__Palsa-1447;s__	k__Bacteria (UID2982)	88	227	146	24	198	5	0	0	0	86.64	2.14	60
3300037353_11		DOE-JGI metagenome annotation pipeline	3300037353	d__Bacteria;p__Actinobacteriota;c__Acidimicrobiia;o__Acidimicrobiales;f__RAAP-2;g__Bog-756;s__	k__Bacteria (UID1453)	901	171	117	31	135	5	0	0	0	75.21	3.85	20
3300037355_2		DOE-JGI metagenome annotation pipeline	3300037355	d__Bacteria;p__Acidobacteriota;c__Acidobacteriae;o__Acidobacteriales;f__SbA1;g__Bog-209;s__	k__Bacteria (UID3187)	2258	188	117	53	121	13	1	0	0	71.37	9.9	18.75
3300037359_10		DOE-JGI metagenome annotation pipeline	3300037359	d__Bacteria;p__Proteobacteria;c__Gammaproteobacteria;o__Burkholderiales;f__Gallionellaceae;g__PALSA-1006;s__	c__Betaproteobacteria (UID3959)	235	418	210	2	411	4	1	0	0	99.52	1.01	14.29
3300037360_7		DOE-JGI metagenome annotation pipeline	3300037360	d__Bacteria;p__Proteobacteria;c__Alphaproteobacteria;o__Rhizobiales;f__Beijerinckiaceae;g__Roseiarcus;s__	o__Rhizobiales (UID3654)	92	481	319	94	349	36	1	1	0	83.06	9.79	6.67
3300037361_6		DOE-JGI metagenome annotation pipeline	3300037361	d__Bacteria;p__Verrucomicrobiota;c__Verrucomicrobiae;o__Opitutales;f__Opitutaceae;g__Nibricoccus;s__	k__Bacteria (UID2982)	88	227	146	5	214	7	1	0	0	97.26	6.16	10
3300037361_7		DOE-JGI metagenome annotation pipeline	3300037361	d__Bacteria;p__Proteobacteria;c__Gammaproteobacteria;o__Burkholderiales;f__Gallionellaceae;g__Sideroxydans;s__	c__Betaproteobacteria (UID3959)	235	418	210	101	299	16	2	0	0	76.51	5.02	63.64
3300037365_14		DOE-JGI metagenome annotation pipeline	3300037365	d__Archaea;p__Halobacteriota;c__Methanomicrobia;o__Methanomicrobiales;f__Methanoregulaceae;g__Methanoregula;s__	p__Euryarchaeota (UID54)	90	234	153	50	181	3	0	0	0	75.9	1.01	66.67
3300037394_5		DOE-JGI metagenome annotation pipeline	3300037394	d__Bacteria;p__Actinobacteriota;c__Actinomycetia;o__Streptosporangiales;f__Streptosporangiaceae;g__Palsa-506;s__	o__Actinomycetales (UID1696)	455	311	187	14	285	11	1	0	0	94.65	5.33	0
3300037401_3		DOE-JGI metagenome annotation pipeline	3300037401	d__Bacteria;p__Bacteroidota;c__Bacteroidia;o__AKYH767;f__B-17BO;g__PALSA-968;s__	p__Bacteroidetes (UID2605)	350	316	210	2	312	2	0	0	0	99.05	0.95	0
3300037549_11		DOE-JGI metagenome annotation pipeline	3300037549	d__Bacteria;p__Acidobacteriota;c__Holophagae;o__Holophagales;f__Holophagaceae;g__Geothrix;s__	k__Bacteria (UID3187)	2258	185	114	7	165	13	0	0	0	93.86	8.46	15.38
3300037549_12		DOE-JGI metagenome annotation pipeline	3300037549	d__Bacteria;p__Proteobacteria;c__Alphaproteobacteria;o__Sphingomonadales;f__Sphingomonadaceae;g__Novosphingobium;s__	o__Sphingomonadales (UID3310)	26	569	293	53	496	20	0	0	0	92.52	3.76	20
3300037549_13		DOE-JGI metagenome annotation pipeline	3300037549	d__Bacteria;p__Proteobacteria;c__Gammaproteobacteria;o__Burkholderiales;f__Burkholderiaceae;g__Polaromonas;s__	o__Burkholderiales (UID4000)	193	427	214	20	399	8	0	0	0	97.58	1.96	25
3300037549_14		DOE-JGI metagenome annotation pipeline	3300037549	d__Bacteria;p__Proteobacteria;c__Gammaproteobacteria;o__Burkholderiales;f__Gallionellaceae;g__CAITJF01;s__	c__Betaproteobacteria (UID3959)	235	419	211	84	325	9	1	0	0	77.02	2.68	25
3300037549_16		DOE-JGI metagenome annotation pipeline	3300037549	d__Bacteria;p__Actinobacteriota;c__Acidimicrobiia;o__Acidimicrobiales;f__RAAP-2;g__Bog-756;s__	k__Bacteria (UID1453)	901	171	117	41	118	11	1	0	0	79.66	9.05	14.29
3300038457_7		DOE-JGI metagenome annotation pipeline	3300038457	d__Bacteria;p__Cyanobacteria;c__Vampirovibrionia;o__Obscuribacterales;f__Obscuribacteraceae;g__;s__	k__Bacteria (UID1453)	901	171	117	7	153	11	0	0	0	94.02	3.38	0
3300038458_11		DOE-JGI metagenome annotation pipeline	3300038458	d__Bacteria;p__Acidobacteriota;c__Aminicenantia;o__Aminicenantales;f__UBA4085;g__FEN-413;s__	k__Bacteria (UID3187)	2258	188	117	25	157	6	0	0	0	80.6	3.47	16.67
3300038461_13		DOE-JGI metagenome annotation pipeline	3300038461	d__Bacteria;p__Patescibacteria;c__ABY1;o__BM507;f__WJLG01;g__;s__	k__Bacteria (UID2329)	174	149	89	28	120	1	0	0	0	75.58	1.12	0
3300038461_16		DOE-JGI metagenome annotation pipeline	3300038461	d__Archaea;p__Micrarchaeota;c__Micrarchaeia;o__Anstonellales;f__Bilamarchaeaceae;g__Bilamarchaeum;s__	k__Archaea (UID2)	207	149	107	44	104	1	0	0	0	71.45	0.93	0
3300038461_4		DOE-JGI metagenome annotation pipeline	3300038461	d__Bacteria;p__Fibrobacterota;c__Chitinivibrionia;o__Chitinivibrionales;f__Chitinispirillaceae;g__FEN-1185;s__	k__Bacteria (UID2495)	2993	147	91	3	143	1	0	0	0	97.74	1.1	0
3300038461_5		DOE-JGI metagenome annotation pipeline	3300038461	d__Bacteria;p__Spirochaetota;c__Spirochaetia;o__SZUA-6;f__Fen-1364;g__Fen-1364;s__	k__Bacteria (UID203)	5449	100	55	16	67	17	0	0	0	76.2	7.43	0
3300038473_8		DOE-JGI metagenome annotation pipeline	3300038473	d__Bacteria;p__Elusimicrobiota;c__Elusimicrobia;o__F11;f__FEN-1173;g__FEN-1173;s__	k__Bacteria (UID2495)	2993	143	89	6	136	1	0	0	0	95.51	0.37	0
3300038475_6		DOE-JGI metagenome annotation pipeline	3300038475	d__Bacteria;p__Fibrobacterota;c__Chitinivibrionia;o__Chitinivibrionales;f__Chitinispirillaceae;g__;s__	k__Bacteria (UID2495)	2993	147	91	18	125	3	1	0	0	86.57	4.4	16.67
3300038476_2		DOE-JGI metagenome annotation pipeline	3300038476	d__Bacteria;p__Proteobacteria;c__Alphaproteobacteria;o__Rhizobiales;f__Xanthobacteraceae;g__Bradyrhizobium;s__	f__Bradyrhizobiaceae (UID3695)	47	693	296	104	517	68	3	1	0	83.31	9.86	15.66
3300038478_6		DOE-JGI metagenome annotation pipeline	3300038478	d__Bacteria;p__Verrucomicrobiota;c__Verrucomicrobiae;o__Pedosphaerales;f__Palsa-1400;g__Palsa-1400;s__	k__Bacteria (UID2982)	88	230	148	54	167	7	0	0	2	78.36	9.26	3.7
3300038519_6		DOE-JGI metagenome annotation pipeline	3300038519	d__Archaea;p__Thermoproteota;c__Bathyarchaeia;o__B26-1;f__UBA233;g__PALSA-986;s__	k__Archaea (UID2)	207	145	103	26	117	2	0	0	0	81.09	1.94	50
3300039216_15		DOE-JGI metagenome annotation pipeline	3300039216	d__Archaea;p__Halobacteriota;c__Methanomicrobia;o__Methanomicrobiales;f__Methanoregulaceae;g__Methanoregula;s__	p__Euryarchaeota (UID54)	90	234	153	40	189	5	0	0	0	91.18	2.61	40
20120700_P1M_1		Field	see 10.5281/zenodo.7596016	d__Bacteria;p__Acidobacteriota;c__Acidobacteriae;o__Acidoferrales;f__UBA7541;g__Palsa-295;s__	k__Bacteria (UID3187)	2258	188	117	38	146	4	0	0	0	73.79	1.55	75
20100900_E1D_10		Field	see 10.5281/zenodo.7596016	d__Bacteria;p__Acidobacteriota;c__Acidobacteriae;o__Acidobacteriales;f__SbA1;g__Bog-209;s__Bog-209 sp003162255	k__Bacteria (UID3187)	2258	188	117	7	178	3	0	0	0	94.66	1.88	66.67
20100900_E1D_13		Field	see 10.5281/zenodo.7596016	d__Bacteria;p__Actinobacteriota;c__Thermoleophilia;o__Gaiellales;f__Gaiellaceae;g__Fen-549;s__Fen-549 sp003162235	p__Actinobacteria (UID1454)	732	199	116	20	178	1	0	0	0	86.64	0.86	0
20100900_E1D_4		Field	see 10.5281/zenodo.7596016	d__Bacteria;p__Planctomycetota;c__Phycisphaerae;o__UBA1845;f__Fen-1342;g__Fen-1342;s__Fen-1342 sp003162245	k__Bacteria (UID2565)	2921	143	88	21	119	2	1	0	0	82.95	4.55	0
20100900_E1D_8		Field	see 10.5281/zenodo.7596016	d__Bacteria;p__Bacteroidota;c__UBA10030;o__UBA10030;f__UBA10030;g__Fen-1254;s__Fen-1254 sp003162695	k__Bacteria (UID2570)	433	273	183	12	257	4	0	0	0	94.38	1.91	0
20100900_E1D_9		Field	see 10.5281/zenodo.7596016	d__Bacteria;p__Verrucomicrobiota;c__Verrucomicrobiae;o__Palsa-1439;f__Palsa-1439;g__CAIKBP01;s__	k__Bacteria (UID2982)	88	230	148	19	206	5	0	0	0	90.46	3.38	20
20100900_E2D_7		Field	see 10.5281/zenodo.7596016	d__Bacteria;p__Bacteroidota;c__Ignavibacteria;o__SJA-28;f__B-1AR;g__FEN-1257;s__FEN-1257 sp003135995	k__Bacteria (UID2570)	433	273	183	20	251	2	0	0	0	90.97	1.09	0
20100900_E3D_12		Field	see 10.5281/zenodo.7596016	d__Bacteria;p__Actinobacteriota;c__Thermoleophilia;o__Gaiellales;f__Gaiellaceae;g__Fen-549;s__Fen-549 sp003162055	p__Actinobacteria (UID1454)	732	199	116	9	189	1	0	0	0	94.83	0.86	0
20100900_E3D_14		Field	see 10.5281/zenodo.7596016	d__Bacteria;p__Bacteroidota;c__UBA10030;o__UBA10030;f__UBA10030;g__Fen-1298;s__	k__Bacteria (UID2570)	433	273	183	65	197	11	0	0	0	76.94	5.46	27.27
20100900_E3D_5		Field	see 10.5281/zenodo.7596016	d__Archaea;p__Methanobacteriota;c__Methanobacteria;o__Methanobacteriales;f__Methanobacteriaceae;g__Methanobacterium_A;s__Methanobacterium_A sp003161815	p__Euryarchaeota (UID3)	148	188	125	11	177	0	0	0	0	93.73	0	0
20100900_E3S_1		Field	see 10.5281/zenodo.7596016	d__Bacteria;p__Proteobacteria;c__Gammaproteobacteria;o__Steroidobacterales;f__Steroidobacteraceae;g__FEN-1191;s__FEN-1191 sp003162555	c__Gammaproteobacteria (UID4202)	67	481	276	110	358	13	0	0	0	75.68	2.3	0
20110600_P1D_12		Field	see 10.5281/zenodo.7596016	d__Bacteria;p__Eremiobacterota;c__Eremiobacteria;o__Baltobacterales;f__Baltobacteraceae;g__Erabacter;s__	k__Bacteria (UID1452)	924	161	108	11	149	1	0	0	0	95.04	0.46	0
20110600_P1D_1		Field	see 10.5281/zenodo.7596016	d__Bacteria;p__Proteobacteria;c__Alphaproteobacteria;o__Rhizobiales;f__Xanthobacteraceae;g__BOG-931;s__	o__Rhizobiales (UID3642)	107	485	316	55	420	10	0	0	0	90.32	2.46	30
20110600_P1D_4		Field	see 10.5281/zenodo.7596016	d__Bacteria;p__Actinobacteriota;c__Thermoleophilia;o__Gaiellales;f__Gaiellaceae;g__Palsa-739;s__Palsa-739 sp003161615	p__Actinobacteria (UID1454)	732	199	116	8	190	1	0	0	0	95.26	0.86	0
20110600_P1D_5		Field	see 10.5281/zenodo.7596016	d__Bacteria;p__Eremiobacterota;c__Eremiobacteria;o__Baltobacterales;f__Baltobacteraceae;g__Elarobacter;s__	k__Bacteria (UID1453)	901	171	117	43	128	0	0	0	0	77.8	0	0
20110600_P1D_7		Field	see 10.5281/zenodo.7596016	d__Bacteria;p__Patescibacteria;c__Saccharimonadia;o__Saccharimonadales;f__UBA4665;g__;s__	k__Bacteria (UID1452)	924	161	108	34	127	0	0	0	0	71.76	0	0
20110600_P1M_10		Field	see 10.5281/zenodo.7596016	d__Bacteria;p__Eremiobacterota;c__Eremiobacteria;o__Baltobacterales;f__Baltobacteraceae;g__Elarobacter;s__Elarobacter pasteuri	k__Bacteria (UID1452)	924	161	108	11	147	3	0	0	0	95.62	2.31	66.67
20110600_P1M_11		Field	see 10.5281/zenodo.7596016	d__Archaea;p__Thermoproteota;c__Nitrososphaeria;o__Nitrososphaerales;f__UBA183;g__BOG-1369;s__	k__Archaea (UID2)	207	145	103	34	109	2	0	0	0	75.77	1.94	0
20110600_P1M_13		Field	see 10.5281/zenodo.7596016	d__Bacteria;p__Eremiobacterota;c__Eremiobacteria;o__Baltobacterales;f__Baltobacteraceae;g__Zemynaea;s__	k__Bacteria (UID1452)	924	161	108	59	101	1	0	0	0	75.58	0.93	100
20110600_P1M_14		Field	see 10.5281/zenodo.7596016	d__Bacteria;p__Proteobacteria;c__Gammaproteobacteria;o__Steroidobacterales;f__Steroidobacteraceae;g__13-2-20CM-66-19;s__13-2-20CM-66-19 sp003136935	c__Gammaproteobacteria (UID4202)	67	481	276	36	441	4	0	0	0	91.79	1.18	0
20110600_P1M_15		Field	see 10.5281/zenodo.7596016	d__Bacteria;p__Acidobacteriota;c__Acidobacteriae;o__Acidoferrales;f__UBA7541;g__Palsa-360;s__Palsa-360 sp003161495	k__Bacteria (UID3187)	2258	188	117	35	152	1	0	0	0	88.05	0.85	100
20110600_P1M_17		Field	see 10.5281/zenodo.7596016	d__Bacteria;p__Acidobacteriota;c__Acidobacteriae;o__Bryobacterales;f__Bryobacteraceae;g__Palsa-89;s__Palsa-89 sp003162425	k__Bacteria (UID3187)	2258	185	115	8	171	6	0	0	0	93.91	2.71	0
20110600_P1M_18		Field	see 10.5281/zenodo.7596016	d__Bacteria;p__Acidobacteriota;c__Acidobacteriae;o__Acidobacteriales;f__Acidobacteriaceae;g__Terracidiphilus;s__	k__Bacteria (UID3187)	2258	187	116	64	121	2	0	0	0	78.17	1.72	0
20110600_P1M_1		Field	see 10.5281/zenodo.7596016	d__Bacteria;p__Acidobacteriota;c__Acidobacteriae;o__Bryobacterales;f__Bryobacteraceae;g__Palsa-187;s__	k__Bacteria (UID3187)	2258	185	115	51	134	0	0	0	0	76.67	0	0
20110600_P1M_20		Field	see 10.5281/zenodo.7596016	d__Bacteria;p__Actinobacteriota;c__Acidimicrobiia;o__Acidimicrobiales;f__UBA8190;g__Chersky-840;s__	k__Bacteria (UID1453)	901	171	117	27	142	2	0	0	0	79.49	1.28	0
20110600_P1M_21		Field	see 10.5281/zenodo.7596016	d__Bacteria;p__Desulfobacterota_B;c__Binatia;o__Binatales;f__Binataceae;g__Binatus;s__Binatus sp003161515	k__Bacteria (UID3187)	2258	190	119	41	146	3	0	0	0	78.59	2.52	66.67
20110600_P1M_22		Field	see 10.5281/zenodo.7596016	d__Bacteria;p__Actinobacteriota;c__Acidimicrobiia;o__Acidimicrobiales;f__UBA8190;g__Palsa-661;s__	k__Bacteria (UID1453)	901	171	117	20	148	3	0	0	0	85.9	1.71	33.33
20110600_P1M_23		Field	see 10.5281/zenodo.7596016	d__Bacteria;p__Actinobacteriota;c__Acidimicrobiia;o__IMCC26256;f__PALSA-555;g__PALSA-555;s__	k__Bacteria (UID1453)	901	171	117	37	133	1	0	0	0	82.91	0.85	0
20110600_P1M_24		Field	see 10.5281/zenodo.7596016	d__Bacteria;p__Actinobacteriota;c__Acidimicrobiia;o__Acidimicrobiales;f__RAAP-2;g__PALSA-457;s__PALSA-457 sp003161575	k__Bacteria (UID1453)	901	171	117	51	118	2	0	0	0	85	1.28	0
20110600_P1M_25		Field	see 10.5281/zenodo.7596016	d__Bacteria;p__Actinobacteriota;c__Acidimicrobiia;o__Acidimicrobiales;f__RAAP-2;g__RAAP-2;s__RAAP-2 sp003162475	k__Bacteria (UID1453)	901	171	117	2	168	1	0	0	0	98.29	0.43	0
20110600_P1M_3		Field	see 10.5281/zenodo.7596016	d__Bacteria;p__Acidobacteriota;c__Acidobacteriae;o__Acidobacteriales;f__SbA1;g__JABDBE01;s__	k__Bacteria (UID203)	5449	104	58	48	56	0	0	0	0	72.73	0	0
20110600_P1M_4		Field	see 10.5281/zenodo.7596016	d__Bacteria;p__Actinobacteriota;c__Acidimicrobiia;o__Acidimicrobiales;f__RAAP-2;g__Palsa-461;s__Palsa-461 sp003161255	k__Bacteria (UID1453)	901	171	117	45	124	2	0	0	0	79.1	1.28	0
20110600_P1M_5		Field	see 10.5281/zenodo.7596016	d__Bacteria;p__Acidobacteriota;c__Acidobacteriae;o__Acidoferrales;f__UBA7541;g__Acidoferrum;s__	k__Bacteria (UID3187)	2258	188	117	6	180	2	0	0	0	95.73	1.71	0
20110600_P1M_6		Field	see 10.5281/zenodo.7596016	d__Bacteria;p__Eremiobacterota;c__Eremiobacteria;o__Baltobacterales;f__Baltobacteraceae;g__Cybelea;s__	k__Bacteria (UID1452)	924	161	108	4	156	1	0	0	0	97.69	0.93	0
20110600_P1M_7		Field	see 10.5281/zenodo.7596016	d__Bacteria;p__Eremiobacterota;c__Eremiobacteria;o__Baltobacterales;f__Baltobacteraceae;g__Elarobacter;s__Elarobacter vanleeuwenhoeki	k__Bacteria (UID1452)	924	161	108	48	113	0	0	0	0	70.34	0	0
20110600_P1M_8		Field	see 10.5281/zenodo.7596016	d__Bacteria;p__Proteobacteria;c__Gammaproteobacteria;o__Steroidobacterales;f__Steroidobacteraceae;g__FEN-1191;s__	c__Gammaproteobacteria (UID4202)	67	481	276	47	423	11	0	0	0	91.96	3.27	0
20110600_P1M_9		Field	see 10.5281/zenodo.7596016	d__Bacteria;p__Acidobacteriota;c__Acidobacteriae;o__Bryobacterales;f__Bryobacteraceae;g__Palsa-187;s__	k__Bacteria (UID3187)	2258	185	115	4	180	1	0	0	0	98.16	0.87	100
20110600_P2S_1		Field	see 10.5281/zenodo.7596016	d__Bacteria;p__Actinobacteriota;c__Thermoleophilia;o__Solirubrobacterales;f__Solirubrobacteraceae;g__Palsa-744;s__	p__Actinobacteria (UID1454)	732	200	117	58	137	5	0	0	0	76.71	2.99	20
20110600_P2S_2		Field	see 10.5281/zenodo.7596016	d__Bacteria;p__Proteobacteria;c__Gammaproteobacteria;o__Steroidobacterales;f__Steroidobacteraceae;g__Bog-1198;s__	c__Gammaproteobacteria (UID4202)	67	481	276	134	333	12	2	0	0	73.46	3.29	5.56
20110600_P2S_3		Field	see 10.5281/zenodo.7596016	d__Bacteria;p__Acidobacteriota;c__Acidobacteriae;o__Acidobacteriales;f__Acidobacteriaceae;g__;s__	k__Bacteria (UID3187)	2258	188	117	49	132	6	1	0	0	80.8	4.27	11.11
20110600_P3S_11		Field	see 10.5281/zenodo.7596016	d__Bacteria;p__Actinobacteriota;c__Thermoleophilia;o__Solirubrobacterales;f__Solirubrobacteraceae;g__Palsa-744;s__	p__Actinobacteria (UID1454)	732	200	117	50	148	2	0	0	0	76.34	1.71	0
20110600_P3S_13		Field	see 10.5281/zenodo.7596016	d__Bacteria;p__Actinobacteriota;c__Thermoleophilia;o__Solirubrobacterales;f__Solirubrobacteraceae;g__Palsa-465;s__	p__Actinobacteria (UID1454)	732	200	117	25	171	3	1	0	0	91.11	2.28	33.33
20110600_P3S_14		Field	see 10.5281/zenodo.7596016	d__Bacteria;p__Verrucomicrobiota;c__Verrucomicrobiae;o__Pedosphaerales;f__Palsa-1400;g__Palsa-1400;s__	k__Bacteria (UID2982)	88	230	148	68	158	3	1	0	0	75.24	2.59	16.67
20110600_P3S_4		Field	see 10.5281/zenodo.7596016	d__Bacteria;p__Acidobacteriota;c__Acidobacteriae;o__Acidoferrales;f__UBA7541;g__Acidoferrum;s__Acidoferrum sp003161195	k__Bacteria (UID3187)	2258	188	117	29	156	3	0	0	0	89.27	2.14	33.33
20110600_P3S_5		Field	see 10.5281/zenodo.7596016	d__Bacteria;p__Actinobacteriota;c__Thermoleophilia;o__Solirubrobacterales;f__Solirubrobacteraceae;g__Palsa-513;s__	p__Actinobacteria (UID1454)	732	200	117	43	156	1	0	0	0	79.88	0.43	0
20110600_P3S_9		Field	see 10.5281/zenodo.7596016	d__Bacteria;p__Actinobacteriota;c__Thermoleophilia;o__Solirubrobacterales;f__Solirubrobacteraceae;g__Palsa-465;s__	p__Actinobacteria (UID1454)	732	200	117	34	166	0	0	0	0	88.35	0	0
20110600_S1D_11		Field	see 10.5281/zenodo.7596016	d__Bacteria;p__Verrucomicrobiota;c__Verrucomicrobiae;o__Pedosphaerales;f__UBA11358;g__UBA7542;s__UBA7542 sp003134375	k__Bacteria (UID2982)	88	230	148	4	220	6	0	0	0	97.64	4.05	16.67
20110600_S1D_15		Field	see 10.5281/zenodo.7596016	d__Bacteria;p__Acidobacteriota;c__Acidobacteriae;o__Acidobacteriales;f__Acidobacteriaceae;g__Terracidiphilus;s__Terracidiphilus sp003165005	k__Bacteria (UID3187)	2258	187	116	54	133	0	0	0	0	85.42	0	0
20110600_S1D_17		Field	see 10.5281/zenodo.7596016	d__Bacteria;p__Acidobacteriota;c__Acidobacteriae;o__Acidobacteriales;f__Acidobacteriaceae;g__Palsa-288;s__Palsa-288 sp003162875	k__Bacteria (UID3187)	2258	188	117	9	179	0	0	0	0	94.73	0	0
20110600_S1M_11		Field	see 10.5281/zenodo.7596016	d__Bacteria;p__Acidobacteriota;c__Acidobacteriae;o__Acidobacteriales;f__Acidobacteriaceae;g__Terracidiphilus;s__	k__Bacteria (UID3187)	2258	187	116	52	131	4	0	0	0	82.18	2.64	50
20110600_S1S_4		Field	see 10.5281/zenodo.7596016	d__Bacteria;p__Acidobacteriota;c__Acidobacteriae;o__Bryobacterales;f__Bryobacteraceae;g__Bog-105;s__Bog-105 sp003169195	k__Bacteria (UID3187)	2258	185	115	12	172	1	0	0	0	94.29	0.43	0
20110600_S3M_2		Field	see 10.5281/zenodo.7596016	d__Bacteria;p__Acidobacteriota;c__Acidobacteriae;o__Bryobacterales;f__Bryobacteraceae;g__Fen-178;s__	k__Bacteria (UID3187)	2258	184	114	44	137	3	0	0	0	85.04	2.63	66.67
20110700_E1D_5		Field	see 10.5281/zenodo.7596016	d__Bacteria;p__Bacteroidota;c__UBA10030;o__UBA10030;f__UBA8401;g__;s__	k__Bacteria (UID2570)	433	273	183	26	239	8	0	0	0	87.61	3.57	0
20110700_P1D_2		Field	see 10.5281/zenodo.7596016	d__Bacteria;p__Verrucomicrobiota;c__Verrucomicrobiae;o__Pedosphaerales;f__UBA11358;g__PLZL01;s__	k__Bacteria (UID2982)	88	230	148	54	172	4	0	0	0	74.14	2.06	25
20110700_P1D_6		Field	see 10.5281/zenodo.7596016	d__Bacteria;p__Acidobacteriota;c__Blastocatellia;o__Pyrinomonadales;f__Pyrinomonadaceae;g__UBA11740;s__UBA11740 sp003168335	k__Bacteria (UID3187)	2258	188	117	4	182	2	0	0	0	97.01	1.71	0
20110700_P1M_3		Field	see 10.5281/zenodo.7596016	d__Bacteria;p__Actinobacteriota;c__Actinomycetia;o__Streptosporangiales;f__Streptosporangiaceae;g__Palsa-504;s__	o__Actinomycetales (UID1696)	455	311	187	91	214	6	0	0	0	76.53	2.23	33.33
20110700_P1S_10		Field	see 10.5281/zenodo.7596016	d__Bacteria;p__Actinobacteriota;c__Actinomycetia;o__Streptosporangiales;f__Streptosporangiaceae;g__UBA9676;s__	o__Actinomycetales (UID1696)	455	311	187	71	235	5	0	0	0	77.09	1.76	20
20110700_P1S_11		Field	see 10.5281/zenodo.7596016	d__Bacteria;p__Actinobacteriota;c__Actinomycetia;o__Streptosporangiales;f__Streptosporangiaceae;g__Palsa-506;s__Palsa-506 sp003168215	o__Actinomycetales (UID1696)	455	311	187	20	287	4	0	0	0	93.72	1.41	25
20110700_P1S_12		Field	see 10.5281/zenodo.7596016	d__Bacteria;p__Acidobacteriota;c__Acidobacteriae;o__Bryobacterales;f__Bryobacteraceae;g__Bog-105;s__Bog-105 sp003167495	k__Bacteria (UID3187)	2258	185	115	1	182	2	0	0	0	99.13	1.3	0
20110700_P1S_2		Field	see 10.5281/zenodo.7596016	d__Bacteria;p__Acidobacteriota;c__Acidobacteriae;o__Acidobacteriales;f__Acidobacteriaceae;g__Terracidiphilus;s__	k__Bacteria (UID3187)	2258	187	116	50	134	3	0	0	0	88.32	1.9	66.67
20110700_P2D_11		Field	see 10.5281/zenodo.7596016	d__Bacteria;p__Acidobacteriota;c__Acidobacteriae;o__Acidobacteriales;f__Acidobacteriaceae;g__Terracidiphilus;s__Terracidiphilus sp003167305	k__Bacteria (UID3187)	2258	187	116	26	160	1	0	0	0	85.89	0.86	0
20110700_P2D_15		Field	see 10.5281/zenodo.7596016	d__Bacteria;p__Goldbacteria;c__PGYV01;o__PGYV01;f__Palsa-1178;g__PALSA-1178;s__PALSA-1178 sp003167475	k__Bacteria (UID2495)	2993	143	89	5	136	2	0	0	0	94.38	2.25	0
20110700_P2D_19		Field	see 10.5281/zenodo.7596016	d__Bacteria;p__Acidobacteriota;c__Acidobacteriae;o__Bryobacterales;f__Bryobacteraceae;g__PALSA-129;s__	k__Bacteria (UID3187)	2258	184	114	10	171	3	0	0	0	94.59	1.17	33.33
20110700_P2D_21		Field	see 10.5281/zenodo.7596016	d__Bacteria;p__Acidobacteriota;c__Acidobacteriae;o__Bryobacterales;f__Bryobacteraceae;g__Solibacter;s__	k__Bacteria (UID3187)	2258	184	114	52	131	1	0	0	0	72.89	0.29	100
20110700_P2D_26		Field	see 10.5281/zenodo.7596016	d__Bacteria;p__Actinobacteriota;c__Acidimicrobiia;o__Acidimicrobiales;f__RAAP-2;g__Bog-473;s__	k__Bacteria (UID1453)	901	171	117	30	139	2	0	0	0	84.39	1.28	0
20110700_P2D_27		Field	see 10.5281/zenodo.7596016	d__Bacteria;p__Verrucomicrobiota;c__Verrucomicrobiae;o__Pedosphaerales;f__UBA11358;g__UBA7542;s__	k__Bacteria (UID2982)	88	230	148	46	177	7	0	0	0	79.62	3.3	14.29
20110700_P2D_29		Field	see 10.5281/zenodo.7596016	d__Bacteria;p__Actinobacteriota;c__Acidimicrobiia;o__Acidimicrobiales;f__RAAP-2;g__Bog-756;s__Bog-756 sp003153575	k__Bacteria (UID1453)	901	171	117	15	154	2	0	0	0	91.98	1.28	0
20110700_P2D_2		Field	see 10.5281/zenodo.7596016	d__Bacteria;p__Verrucomicrobiota;c__Verrucomicrobiae;o__Chthoniobacterales;f__UBA10450;g__Palsa-1382;s__Palsa-1382 sp003167365	k__Bacteria (UID2982)	88	230	148	1	227	2	0	0	0	99.32	0.68	0
20110700_P2D_30		Field	see 10.5281/zenodo.7596016	d__Bacteria;p__Actinobacteriota;c__Acidimicrobiia;o__Acidimicrobiales;f__RAAP-2;g__RAAP-2;s__RAAP-2 sp003168075	k__Bacteria (UID1453)	901	171	117	12	157	2	0	0	0	92.71	1.28	0
20110700_P2D_37		Field	see 10.5281/zenodo.7596016	d__Bacteria;p__Actinobacteriota;c__Acidimicrobiia;o__Acidimicrobiales;f__RAAP-2;g__Bog-473;s__	k__Bacteria (UID1453)	901	171	117	42	126	3	0	0	0	82.73	1.57	0
20110700_P2D_7		Field	see 10.5281/zenodo.7596016	d__Bacteria;p__Acidobacteriota;c__Acidobacteriae;o__Acidobacteriales;f__SbA1;g__Sulfotelmatobacter;s__	k__Bacteria (UID3187)	2258	188	117	44	142	2	0	0	0	90.31	1.71	50
20110700_P2D_8		Field	see 10.5281/zenodo.7596016	d__Bacteria;p__Verrucomicrobiota;c__Verrucomicrobiae;o__Pedosphaerales;f__UBA11358;g__UBA11358;s__	k__Bacteria (UID2982)	88	230	148	50	172	6	2	0	0	84.83	5.77	16.67
20110700_P2D_9		Field	see 10.5281/zenodo.7596016	d__Bacteria;p__Acidobacteriota;c__Acidobacteriae;o__Bryobacterales;f__Bryobacteraceae;g__PALSA-129;s__PALSA-129 sp003167255	k__Bacteria (UID3187)	2258	184	114	5	176	3	0	0	0	95.61	1.75	0
20110700_P2M_2		Field	see 10.5281/zenodo.7596016	d__Bacteria;p__Eremiobacterota;c__Eremiobacteria;o__Baltobacterales;f__Baltobacteraceae;g__Cybelea;s__Cybelea tumulisoli	k__Bacteria (UID1452)	924	161	108	19	140	2	0	0	0	91.5	1.03	100
20110700_P2M_4		Field	see 10.5281/zenodo.7596016	d__Bacteria;p__Acidobacteriota;c__Acidobacteriae;o__Acidobacteriales;f__SbA1;g__Sulfotelmatobacter;s__Sulfotelmatobacter sp003131635	k__Bacteria (UID3187)	2258	188	117	17	170	1	0	0	0	87.61	0.85	0
20110700_P2M_8		Field	see 10.5281/zenodo.7596016	d__Bacteria;p__Actinobacteriota;c__Acidimicrobiia;o__Acidimicrobiales;f__RAAP-2;g__Bog-473;s__	k__Bacteria (UID1453)	901	171	117	47	120	4	0	0	0	76.4	2.99	0
20110700_P2S_4		Field	see 10.5281/zenodo.7596016	d__Bacteria;p__Acidobacteriota;c__Acidobacteriae;o__Acidoferrales;f__UBA7541;g__Palsa-295;s__Palsa-295 sp003131985	k__Bacteria (UID203)	5449	104	58	50	53	1	0	0	0	72.41	1.72	100
20110700_P2S_5		Field	see 10.5281/zenodo.7596016	d__Bacteria;p__Acidobacteriota;c__Acidobacteriae;o__Acidobacteriales;f__Acidobacteriaceae;g__Terracidiphilus;s__	k__Bacteria (UID3187)	2258	187	116	69	118	0	0	0	0	75.63	0	0
20110700_P2S_6		Field	see 10.5281/zenodo.7596016	d__Bacteria;p__Eremiobacterota;c__Eremiobacteria;o__Baltobacterales;f__Baltobacteraceae;g__Aquilonibacter;s__Aquilonibacter stordalenmirensis	k__Bacteria (UID1452)	924	161	108	15	144	2	0	0	0	92.47	1.11	50
20110700_P2S_7		Field	see 10.5281/zenodo.7596016	d__Bacteria;p__Bacteroidota;c__Bacteroidia;o__Chitinophagales;f__Chitinophagaceae;g__Puia;s__Puia sp003167015	p__Bacteroidetes (UID2591)	364	302	203	40	256	6	0	0	0	92.18	1.72	16.67
20110700_P3D_10		Field	see 10.5281/zenodo.7596016	d__Bacteria;p__Proteobacteria;c__Gammaproteobacteria;o__Steroidobacterales;f__Steroidobacteraceae;g__PALSA-1196;s__	c__Gammaproteobacteria (UID4202)	67	481	276	115	348	17	1	0	0	77.48	4.62	15
20110700_P3D_13		Field	see 10.5281/zenodo.7596016	d__Bacteria;p__Eremiobacterota;c__Eremiobacteria;o__Baltobacterales;f__Baltobacteraceae;g__Cybelea;s__Cybelea palsarum	k__Bacteria (UID1452)	924	161	108	1	160	0	0	0	0	99.07	0	0
20110700_P3M_11		Field	see 10.5281/zenodo.7596016	d__Bacteria;p__Acidobacteriota;c__Acidobacteriae;o__Acidobacteriales;f__SbA1;g__Sulfotelmatobacter;s__Sulfotelmatobacter sp003168355	k__Bacteria (UID3187)	2258	188	117	8	178	2	0	0	0	98.01	1.71	0
20110700_P3M_3		Field	see 10.5281/zenodo.7596016	d__Bacteria;p__Proteobacteria;c__Alphaproteobacteria;o__ATCC43930;f__Stellaceae;g__REEB95;s__	c__Alphaproteobacteria (UID3305)	564	349	230	54	293	2	0	0	0	85.33	0.58	0
20110700_P3M_9		Field	see 10.5281/zenodo.7596016	d__Bacteria;p__Acidobacteriota;c__Acidobacteriae;o__Acidoferrales;f__UBA7541;g__Palsa-295;s__Palsa-295 sp003166795	k__Bacteria (UID3187)	2258	188	117	23	163	1	1	0	0	94.11	2.56	0
20110700_P3S_3		Field	see 10.5281/zenodo.7596016	d__Bacteria;p__Proteobacteria;c__Alphaproteobacteria;o__ATCC43930;f__Stellaceae;g__AP-15;s__	c__Alphaproteobacteria (UID3305)	564	349	230	66	277	6	0	0	0	78.63	2.19	66.67
20110700_P3S_5		Field	see 10.5281/zenodo.7596016	d__Bacteria;p__Acidobacteriota;c__Acidobacteriae;o__Acidobacteriales;f__SbA1;g__Bog-209;s__Bog-209 sp003168235	k__Bacteria (UID3187)	2258	188	117	12	173	3	0	0	0	96.62	0.39	33.33
20110700_P3S_8		Field	see 10.5281/zenodo.7596016	d__Bacteria;p__Proteobacteria;c__Gammaproteobacteria;o__Steroidobacterales;f__Steroidobacteraceae;g__Bog-1198;s__	c__Gammaproteobacteria (UID4202)	67	481	276	147	313	21	0	0	0	74.42	3.93	0
20110700_S1M_9		Field	see 10.5281/zenodo.7596016	d__Bacteria;p__Acidobacteriota;c__Acidobacteriae;o__Acidobacteriales;f__Acidobacteriaceae;g__Palsa-288;s__	k__Bacteria (UID3187)	2258	187	116	45	140	2	0	0	0	72.12	0.92	100
20110700_S2D_14		Field	see 10.5281/zenodo.7596016	d__Bacteria;p__Verrucomicrobiota;c__Verrucomicrobiae;o__Pedosphaerales;f__UBA8199;g__;s__	k__Bacteria (UID2982)	88	230	148	26	194	10	0	0	0	87.6	5.63	0
20110700_S2D_21		Field	see 10.5281/zenodo.7596016	d__Archaea;p__Methanobacteriota;c__Methanobacteria;o__Methanobacteriales;f__Methanobacteriaceae;g__Methanobacterium_A;s__Methanobacterium_A sp003166335	p__Euryarchaeota (UID3)	148	188	125	0	188	0	0	0	0	100	0	0
20110700_S2D_6		Field	see 10.5281/zenodo.7596016	d__Bacteria;p__Verrucomicrobiota;c__Verrucomicrobiae;o__Palsa-1439;f__Palsa-1439;g__Palsa-1439;s__Palsa-1439 sp003164675	k__Bacteria (UID2982)	88	230	148	7	217	6	0	0	0	95.27	3.07	0
20110700_S3M_11		Field	see 10.5281/zenodo.7596016	d__Bacteria;p__Acidobacteriota;c__Acidobacteriae;o__Acidobacteriales;f__Acidobacteriaceae;g__Terracidiphilus;s__Terracidiphilus sp003139795	k__Bacteria (UID3187)	2258	187	116	15	170	2	0	0	0	96.67	1.72	50
20110700_S3M_12		Field	see 10.5281/zenodo.7596016	d__Bacteria;p__Acidobacteriota;c__Acidobacteriae;o__Acidobacteriales;f__Koribacteraceae;g__;s__	k__Bacteria (UID3187)	2258	188	117	35	151	2	0	0	0	85.56	1.71	50
20110700_S3M_15		Field	see 10.5281/zenodo.7596016	d__Bacteria;p__Acidobacteriota;c__Acidobacteriae;o__Acidobacteriales;f__SbA1;g__Sulfotelmatobacter;s__Sulfotelmatobacter sp003165855	k__Bacteria (UID3187)	2258	188	117	11	173	4	0	0	0	94.09	1.83	50
20110700_S3M_18		Field	see 10.5281/zenodo.7596016	d__Bacteria;p__Actinobacteriota;c__Actinomycetia;o__Streptosporangiales;f__Streptosporangiaceae;g__Bog-532;s__Bog-532 sp003164955	o__Actinomycetales (UID1696)	455	311	187	4	300	7	0	0	0	98.59	3.21	0
20110800_E1D_1		Field	see 10.5281/zenodo.7596016	d__Bacteria;p__Chloroflexota;c__Limnocylindria;o__Limnocylindrales;f__CSP1-4;g__Fen-1039;s__Fen-1039 sp003157175	k__Bacteria (UID1452)	924	160	109	47	113	0	0	0	0	76.18	0	0
20110800_E1D_22		Field	see 10.5281/zenodo.7596016	d__Bacteria;p__Acidobacteriota;c__Acidobacteriae;o__Acidoferrales;f__UBA7541;g__Acidoferrum;s__Acidoferrum sp003154775	k__Bacteria (UID3187)	2258	188	117	8	178	2	0	0	0	94.66	1.71	0
20110800_E1D_2		Field	see 10.5281/zenodo.7596016	d__Bacteria;p__Actinobacteriota;c__Thermoleophilia;o__Gaiellales;f__Gaiellaceae;g__Fen-549;s__Fen-549 sp003170995	p__Actinobacteria (UID1454)	732	199	116	27	169	3	0	0	0	87.07	2.16	33.33
20110800_E1D_3		Field	see 10.5281/zenodo.7596016	d__Bacteria;p__Myxococcota;c__Polyangia;o__Palsa-1104_A;f__Fen-1088;g__Fen-1137;s__Fen-1137 sp003157775	c__Deltaproteobacteria (UID3216)	83	247	155	22	222	3	0	0	0	86.45	1.29	33.33
20110800_E1D_4		Field	see 10.5281/zenodo.7596016	d__Bacteria;p__Verrucomicrobiota;c__Kiritimatiellae;o__LD1-PB3;f__JAGNIJ01;g__;s__	k__Bacteria (UID2982)	88	230	148	44	182	4	0	0	0	77.83	1.1	25
20110800_E1D_5		Field	see 10.5281/zenodo.7596016	d__Bacteria;p__Chloroflexota;c__Limnocylindria;o__Limnocylindrales;f__CSP1-4;g__Fen-1039;s__Fen-1039 sp003142755	k__Bacteria (UID1452)	924	161	108	11	147	3	0	0	0	95.09	2.04	0
20110800_E1D_6		Field	see 10.5281/zenodo.7596016	d__Bacteria;p__Chloroflexota;c__Limnocylindria;o__Limnocylindrales;f__CSP1-4;g__Fen-1039;s__Fen-1039 sp003165675	k__Bacteria (UID1452)	924	161	108	11	149	1	0	0	0	91.2	0.08	100
20110800_E1S_2		Field	see 10.5281/zenodo.7596016	d__Bacteria;p__Acidobacteriota;c__Aminicenantia;o__Aminicenantales;f__UBA4085;g__UBA4085;s__	k__Bacteria (UID3187)	2258	188	117	40	144	3	1	0	0	85.56	3.85	0
20110800_E1S_4		Field	see 10.5281/zenodo.7596016	d__Archaea;p__Halobacteriota;c__Methanosarcinia;o__Methanotrichales;f__Methanotrichaceae;g__Methanothrix;s__	p__Euryarchaeota (UID49)	95	228	153	34	194	0	0	0	0	80.72	0	0
20110800_E1S_5		Field	see 10.5281/zenodo.7596016	d__Archaea;p__Halobacteriota;c__Methanomicrobia;o__Methanomicrobiales;f__Methanoregulaceae;g__Methanoregula;s__Methanoregula sp003154335	p__Euryarchaeota (UID54)	90	234	153	22	212	0	0	0	0	86.6	0	0
20110800_E2D_12		Field	see 10.5281/zenodo.7596016	d__Archaea;p__Thermoproteota;c__Bathyarchaeia;o__TCS64;f__TCS64;g__UBA8941;s__	k__Archaea (UID2)	207	149	107	38	109	2	0	0	0	71.96	1.01	0
20110800_E2D_15		Field	see 10.5281/zenodo.7596016	d__Bacteria;p__Dormibacterota;c__Dormibacteria;o__UBA8260;f__UBA8260;g__UBA8260;s__UBA8260 sp003170875	k__Bacteria (UID1452)	924	161	108	7	153	1	0	0	0	94.91	0.93	0
20110800_E2D_18		Field	see 10.5281/zenodo.7596016	d__Bacteria;p__Verrucomicrobiota;c__Verrucomicrobiae;o__Palsa-1439;f__Palsa-1439;g__CAIKBP01;s__	k__Bacteria (UID2982)	88	230	148	66	162	2	0	0	0	72.47	1.01	0
20110800_E2D_20		Field	see 10.5281/zenodo.7596016	d__Bacteria;p__Acidobacteriota;c__Thermoanaerobaculia;o__UBA5066;f__UBA5066;g__Fen-183;s__Fen-183 sp003152095	k__Bacteria (UID3187)	2258	188	117	6	179	3	0	0	0	95.87	2.56	0
20110800_E2D_22		Field	see 10.5281/zenodo.7596016	d__Bacteria;p__Acidobacteriota;c__Vicinamibacteria;o__Vicinamibacterales;f__Fen-181;g__Fen-181;s__Fen-181 sp003170135	k__Bacteria (UID3187)	2258	188	117	3	177	7	1	0	0	99.05	6.44	10
20110800_E2D_26		Field	see 10.5281/zenodo.7596016	d__Bacteria;p__Planctomycetota;c__Phycisphaerae;o__FEN-1346;f__FEN-1346;g__FEN-1346;s__	k__Bacteria (UID2565)	2921	143	88	15	126	2	0	0	0	85.23	2.27	100
20110800_E2D_28		Field	see 10.5281/zenodo.7596016	d__Bacteria;p__Chloroflexota;c__Limnocylindria;o__Limnocylindrales;f__CSP1-4;g__Fen-1039;s__	k__Bacteria (UID1452)	924	161	108	13	142	5	1	0	0	94.03	6.02	25
20110800_E2D_31		Field	see 10.5281/zenodo.7596016	d__Bacteria;p__Actinobacteriota;c__Thermoleophilia;o__UBA2241;f__UBA2241;g__Bog-752;s__Bog-752 sp003132645	p__Actinobacteria (UID1454)	732	199	116	10	189	0	0	0	0	94.22	0	0
20110800_E2D_32		Field	see 10.5281/zenodo.7596016	d__Bacteria;p__Spirochaetota;c__Spirochaetia;o__SZUA-6;f__Fen-1364;g__Fen-1364;s__	k__Bacteria (UID2495)	2993	141	87	27	112	2	0	0	0	87.16	0.68	50
20110800_E2D_33		Field	see 10.5281/zenodo.7596016	d__Bacteria;p__Actinobacteriota;c__Thermoleophilia;o__Solirubrobacterales;f__Solirubrobacteraceae;g__Palsa-744;s__	p__Actinobacteria (UID1454)	732	200	117	15	181	4	0	0	0	89.74	1.99	25
20110800_E2D_34		Field	see 10.5281/zenodo.7596016	d__Bacteria;p__Planctomycetota;c__Planctomycetia;o__Pirellulales;f__Thermoguttaceae;g__;s__	k__Bacteria (UID2565)	2921	142	87	30	110	2	0	0	0	80.97	2.3	50
20110800_E2D_35		Field	see 10.5281/zenodo.7596016	d__Bacteria;p__Chloroflexota;c__Limnocylindria;o__Limnocylindrales;f__CSP1-4;g__CTSoil-043;s__	k__Bacteria (UID1452)	924	161	108	49	109	3	0	0	0	76.16	2.78	66.67
20110800_E2D_3		Field	see 10.5281/zenodo.7596016	d__Bacteria;p__Planctomycetota;c__Phycisphaerae;o__SM23-33;f__FEN-1343;g__FEN-1343;s__FEN-1343 sp003171335	k__Bacteria (UID2565)	2921	143	88	1	140	2	0	0	0	98.86	1.52	50
20110800_E2D_5		Field	see 10.5281/zenodo.7596016	d__Bacteria;p__Acidobacteriota;c__Acidobacteriae;o__Bryobacterales;f__Bryobacteraceae;g__;s__	k__Bacteria (UID3187)	2258	184	114	2	180	2	0	0	0	98.25	1.32	0
20110800_E2D_6		Field	see 10.5281/zenodo.7596016	d__Bacteria;p__Actinobacteriota;c__Thermoleophilia;o__UBA2241;f__UBA2241;g__CAIXSE01;s__	p__Actinobacteria (UID1454)	732	199	116	23	171	5	0	0	0	87.93	3.88	0
20110800_E2D_8		Field	see 10.5281/zenodo.7596016	d__Bacteria;p__Gemmatimonadota;c__Gemmatimonadetes;o__Gemmatimonadales;f__Gemmatimonadaceae;g__Fen-1231;s__Fen-1231 sp003171215	k__Bacteria (UID2495)	2993	147	91	3	143	1	0	0	0	96.7	1.1	0
20110800_E2D_9		Field	see 10.5281/zenodo.7596016	d__Bacteria;p__Acidobacteriota;c__Acidobacteriae;o__Bryobacterales;f__Bryobacteraceae;g__Solibacter;s__	k__Bacteria (UID3187)	2258	184	114	69	113	2	0	0	0	76.72	1.17	100
20110800_E2S_11		Field	see 10.5281/zenodo.7596016	d__Archaea;p__Thermoplasmatota;c__Thermoplasmata;o__Methanomassiliicoccales;f__UBA472;g__;s__	p__Euryarchaeota (UID3)	148	187	124	32	153	2	0	0	0	82.93	0.31	50
20110800_E2S_12		Field	see 10.5281/zenodo.7596016	d__Bacteria;p__Acidobacteriota;c__Acidobacteriae;o__Acidobacteriales;f__Koribacteraceae;g__;s__	k__Bacteria (UID3187)	2258	188	117	46	140	2	0	0	0	78.43	1.71	0
20110800_E2S_1		Field	see 10.5281/zenodo.7596016	d__Bacteria;p__Chloroflexota;c__Limnocylindria;o__Limnocylindrales;f__CSP1-4;g__CTSoil-043;s__	k__Bacteria (UID1452)	924	151	101	38	111	2	0	0	0	84.65	1.98	0
20110800_E2S_4		Field	see 10.5281/zenodo.7596016	d__Bacteria;p__Chloroflexota;c__Limnocylindria;o__Limnocylindrales;f__CSP1-4;g__;s__	k__Bacteria (UID1452)	924	160	109	62	89	9	0	0	0	70.18	4.95	66.67
20110800_E3D_10		Field	see 10.5281/zenodo.7596016	d__Archaea;p__Thermoplasmatota;c__Thermoplasmata;o__Methanomassiliicoccales;f__UBA472;g__FEN-33;s__FEN-33 sp003135935	p__Euryarchaeota (UID3)	148	187	124	5	181	1	0	0	0	95.97	0.27	100
20110800_E3D_11		Field	see 10.5281/zenodo.7596016	d__Bacteria;p__Chlamydiota;c__Chlamydiia;o__Chlamydiales;f__FEN-1388;g__FEN-1388;s__FEN-1388 sp003170575	k__Bacteria (UID2982)	88	230	148	28	199	3	0	0	0	84.97	1.49	33.33
20110800_E3D_13		Field	see 10.5281/zenodo.7596016	d__Bacteria;p__Spirochaetota;c__Spirochaetia;o__SZUA-6;f__Fen-1364;g__Fen-1364;s__Fen-1364 sp003170115	c__Spirochaetia (UID2496)	72	215	125	13	198	4	0	0	0	91.6	1.2	0
20110800_E3D_15		Field	see 10.5281/zenodo.7596016	d__Bacteria;p__Bacteroidota;c__UBA10030;o__UBA10030;f__UBA8401;g__;s__	k__Bacteria (UID2570)	433	273	183	47	222	4	0	0	0	79.84	1.91	0
20110800_E3D_16		Field	see 10.5281/zenodo.7596016	d__Bacteria;p__Chloroflexota;c__Limnocylindria;o__Limnocylindrales;f__CSP1-4;g__Fen-1039;s__	k__Bacteria (UID1452)	924	151	101	49	100	2	0	0	0	74.91	1.98	50
20110800_E3D_17		Field	see 10.5281/zenodo.7596016	d__Bacteria;p__Chloroflexota;c__Anaerolineae;o__Anaerolineales;f__EnvOPS12;g__UBA877;s__	k__Bacteria (UID1452)	924	163	110	47	115	1	0	0	0	78.67	0.91	0
20110800_E3D_18		Field	see 10.5281/zenodo.7596016	d__Bacteria;p__Acidobacteriota;c__Acidobacteriae;o__Bryobacterales;f__Bryobacteraceae;g__PALSA-129;s__	k__Bacteria (UID3187)	2258	184	114	7	174	3	0	0	0	94.74	1.75	0
20110800_E3D_19		Field	see 10.5281/zenodo.7596016	d__Bacteria;p__Acidobacteriota;c__Acidobacteriae;o__UBA7540;f__UBA7540;g__Bog-366;s__	k__Bacteria (UID3187)	2258	188	117	54	127	7	0	0	0	79.71	3.26	28.57
20110800_E3D_1		Field	see 10.5281/zenodo.7596016	d__Bacteria;p__Krumholzibacteriota;c__Krumholzibacteria;o__Krumholzibacteriales;f__Krumholzibacteriaceae;g__SSS58A;s__	k__Bacteria (UID2495)	2993	147	91	17	127	3	0	0	0	86.81	1.75	0
20110800_E3D_20		Field	see 10.5281/zenodo.7596016	d__Bacteria;p__Acidobacteriota;c__Acidobacteriae;o__Acidobacteriales;f__Acidobacteriaceae;g__Terracidiphilus;s__Terracidiphilus sp003171315	k__Bacteria (UID3187)	2258	187	116	39	146	2	0	0	0	94.06	1.72	0
20110800_E3D_22		Field	see 10.5281/zenodo.7596016	d__Bacteria;p__JAFGOL01;c__JAFGOL01;o__JAFGOL01;f__JAFGOL01;g__;s__	k__Bacteria (UID3187)	2258	190	119	43	146	1	0	0	0	75.2	0.84	0
20110800_E3D_26		Field	see 10.5281/zenodo.7596016	d__Bacteria;p__Caldisericota;c__Caldisericia;o__Cryosericales;f__Cryosericaceae;g__Cryosericum;s__Cryosericum hinesii	k__Bacteria (UID203)	5449	102	56	4	98	0	0	0	0	92.86	0	0
20110800_E3D_28		Field	see 10.5281/zenodo.7596016	d__Bacteria;p__Chloroflexota;c__Limnocylindria;o__Limnocylindrales;f__CSP1-4;g__Fen-1039;s__	k__Bacteria (UID1452)	924	161	108	21	139	1	0	0	0	86.88	0.93	0
20110800_E3D_30		Field	see 10.5281/zenodo.7596016	d__Bacteria;p__Chloroflexota;c__Anaerolineae;o__Anaerolineales;f__EnvOPS12;g__UBA877;s__	k__Bacteria (UID1452)	924	163	110	25	135	3	0	0	0	86.18	2.73	33.33
20110800_E3D_32		Field	see 10.5281/zenodo.7596016	d__Bacteria;p__Verrucomicrobiota;c__Verrucomicrobiae;o__Pedosphaerales;f__UBA8199;g__PALSA-1440;s__PALSA-1440 sp003152225	k__Bacteria (UID2982)	88	230	148	29	192	9	0	0	0	84.05	5.09	11.11
20110800_E3D_35		Field	see 10.5281/zenodo.7596016	d__Bacteria;p__Planctomycetota;c__Phycisphaerae;o__FEN-1346;f__FEN-1346;g__FEN-1346;s__FEN-1346 sp003170085	k__Bacteria (UID2565)	2921	143	88	3	137	3	0	0	0	96.59	1.99	0
20110800_E3D_36		Field	see 10.5281/zenodo.7596016	d__Archaea;p__Halobacteriota;c__Methanomicrobia;o__Methanomicrobiales;f__Methanoregulaceae;g__Methanoregula;s__Methanoregula sp003170075	p__Euryarchaeota (UID54)	90	234	153	2	230	2	0	0	0	99.54	0.87	50
20110800_E3D_38		Field	see 10.5281/zenodo.7596016	d__Bacteria;p__FEN-1099;c__FEN-1099;o__FEN-1099;f__FEN-1099;g__FEN-1099;s__FEN-1099 sp003170555	c__Deltaproteobacteria (UID3216)	83	247	155	24	220	3	0	0	0	87.58	1.61	33.33
20110800_E3D_3		Field	see 10.5281/zenodo.7596016	d__Bacteria;p__Armatimonadota;c__UBA5377;o__UBA5377;f__FEN-943;g__FEN-943;s__FEN-943 sp003170595	k__Bacteria (UID1452)	924	161	108	16	145	0	0	0	0	86.57	0	0
20110800_E3D_40		Field	see 10.5281/zenodo.7596016	d__Bacteria;p__Chloroflexota;c__Limnocylindria;o__Limnocylindrales;f__CSP1-4;g__Fen-1039;s__	k__Bacteria (UID1452)	924	161	108	27	133	1	0	0	0	85.05	0.93	0
20110800_E3D_41		Field	see 10.5281/zenodo.7596016	d__Bacteria;p__WOR-3;c__WOR-3;o__UBA2258;f__UBA2258;g__UBA2258;s__	k__Bacteria (UID2495)	2993	147	91	22	123	2	0	0	0	88.64	1.65	0
20110800_E3D_4		Field	see 10.5281/zenodo.7596016	d__Bacteria;p__Patescibacteria;c__Paceibacteria;o__UBA9983_A;f__PALSA-1337;g__C7867-002;s__C7867-002 sp003170325	k__Bacteria (UID203)	5449	104	58	17	86	1	0	0	0	74.43	0.86	0
20110800_E3D_5		Field	see 10.5281/zenodo.7596016	d__Bacteria;p__Actinobacteriota;c__Thermoleophilia;o__Gaiellales;f__Gaiellaceae;g__Fen-549;s__Fen-549 sp003170155	p__Actinobacteria (UID1454)	732	199	116	11	187	1	0	0	0	95.11	0.86	0
20110800_E3D_9		Field	see 10.5281/zenodo.7596016	d__Bacteria;p__Actinobacteriota;c__Acidimicrobiia;o__Acidimicrobiales;f__Bog-793;g__Fen-455;s__Fen-455 sp003170375	k__Bacteria (UID1453)	901	171	117	20	148	3	0	0	0	90.93	2.14	0
20110800_E3M_2		Field	see 10.5281/zenodo.7596016	d__Bacteria;p__Eisenbacteria;c__RBG-16-71-46;o__RBG-16-71-46;f__RBG-16-71-46;g__JACRPT01;s__	k__Bacteria (UID2495)	2993	147	91	37	109	1	0	0	0	73.49	0.06	0
20110800_E3M_4		Field	see 10.5281/zenodo.7596016	d__Bacteria;p__Bacteroidota;c__Bacteroidia;o__Bacteroidales;f__VadinHA17;g__LD21;s__LD21 sp003152835	p__Bacteroidetes (UID2605)	350	316	210	10	302	4	0	0	0	96.87	1.43	0
20110800_E3M_6		Field	see 10.5281/zenodo.7596016	d__Bacteria;p__Acidobacteriota;c__Acidobacteriae;o__Acidobacteriales;f__SbA1;g__QIAJ01;s__QIAJ01 sp003154055	k__Bacteria (UID3187)	2258	188	117	36	151	1	0	0	0	84.12	0.07	0
20110800_E3S_2		Field	see 10.5281/zenodo.7596016	d__Bacteria;p__Chloroflexota;c__Limnocylindria;o__Limnocylindrales;f__CSP1-4;g__CTSoil-043;s__	k__Bacteria (UID203)	5449	104	58	53	51	0	0	0	0	74.14	0	0
20110800_P1D_10		Field	see 10.5281/zenodo.7596016	d__Bacteria;p__Gemmatimonadota;c__Gemmatimonadetes;o__Gemmatimonadales;f__GWC2-71-9;g__Palsa-1233;s__Palsa-1233 sp003169895	k__Bacteria (UID2495)	2993	147	91	4	141	2	0	0	0	96.7	2.2	0
20110800_P1D_13		Field	see 10.5281/zenodo.7596016	d__Bacteria;p__Acidobacteriota;c__Acidobacteriae;o__Acidoferrales;f__UBA7541;g__Palsa-189;s__Palsa-189 sp003140295	k__Bacteria (UID3187)	2258	188	117	22	165	1	0	0	0	88.79	0.85	0
20110800_P1D_14		Field	see 10.5281/zenodo.7596016	d__Bacteria;p__Acidobacteriota;c__Acidobacteriae;o__Bryobacterales;f__Bryobacteraceae;g__Palsa-187;s__Palsa-187 sp003170295	k__Bacteria (UID3187)	2258	185	115	11	171	3	0	0	0	96.18	1.74	0
20110800_P1D_16		Field	see 10.5281/zenodo.7596016	d__Bacteria;p__Chloroflexota;c__Limnocylindria;o__Limnocylindrales;f__CSP1-4;g__;s__	k__Bacteria (UID1452)	924	161	108	27	130	4	0	0	0	82.37	3.09	0
20110800_P1D_18		Field	see 10.5281/zenodo.7596016	d__Bacteria;p__Verrucomicrobiota;c__Verrucomicrobiae;o__Pedosphaerales;f__PALSA-1396;g__PALSA-1396;s__PALSA-1396 sp003140275	k__Bacteria (UID2982)	88	230	148	22	204	4	0	0	0	86.82	2.36	0
20110800_P1D_20		Field	see 10.5281/zenodo.7596016	d__Bacteria;p__Actinobacteriota;c__Acidimicrobiia;o__Acidimicrobiales;f__RAAP-2;g__Bog-756;s__	k__Bacteria (UID1453)	901	171	117	49	120	2	0	0	0	73.11	1.28	0
20110800_P1D_21		Field	see 10.5281/zenodo.7596016	d__Bacteria;p__Actinobacteriota;c__Acidimicrobiia;o__IMCC26256;f__PALSA-610;g__;s__	k__Bacteria (UID1453)	901	171	117	15	152	3	1	0	0	93.35	2.56	0
20110800_P1D_22		Field	see 10.5281/zenodo.7596016	d__Bacteria;p__Actinobacteriota;c__Acidimicrobiia;o__Acidimicrobiales;f__RAAP-2;g__RAAP-2;s__RAAP-2 sp003170315	k__Bacteria (UID1453)	901	171	117	1	168	2	0	0	0	99.15	1.28	0
20110800_P1D_24		Field	see 10.5281/zenodo.7596016	d__Bacteria;p__Acidobacteriota;c__Acidobacteriae;o__Acidobacteriales;f__SbA1;g__PALSA-188;s__PALSA-188 sp003169715	k__Bacteria (UID3187)	2258	188	117	10	176	2	0	0	0	97.15	1.03	0
20110800_P1D_29		Field	see 10.5281/zenodo.7596016	d__Bacteria;p__Verrucomicrobiota;c__Verrucomicrobiae;o__Pedosphaerales;f__UBA11358;g__PLZL01;s__PLZL01 sp003152145	k__Bacteria (UID2982)	88	230	148	78	148	4	0	0	0	75.77	2.7	0
20110800_P1D_30		Field	see 10.5281/zenodo.7596016	d__Bacteria;p__Myxococcota;c__Polyangia;o__Palsa-1104;f__Palsa-1104;g__PALSA-1104;s__PALSA-1104 sp003170275	c__Deltaproteobacteria (UID3216)	83	247	155	24	221	2	0	0	0	94.66	1.29	0
20110800_P1D_31		Field	see 10.5281/zenodo.7596016	d__Bacteria;p__Actinobacteriota;c__Acidimicrobiia;o__Acidimicrobiales;f__RAAP-2;g__Bog-473;s__Bog-473 sp003169675	k__Bacteria (UID1453)	901	171	117	34	136	1	0	0	0	81.98	0.43	0
20110800_P1D_36		Field	see 10.5281/zenodo.7596016	d__Bacteria;p__Verrucomicrobiota;c__Verrucomicrobiae;o__Chthoniobacterales;f__UBA10450;g__AV80;s__AV80 sp003169695	k__Bacteria (UID2982)	88	230	148	3	219	8	0	0	0	98.31	3.72	12.5
20110800_P1D_37		Field	see 10.5281/zenodo.7596016	d__Bacteria;p__Verrucomicrobiota;c__Verrucomicrobiae;o__Pedosphaerales;f__UBA8199;g__CAIQQM01;s__	k__Bacteria (UID2982)	88	230	148	70	153	5	2	0	0	74.78	4.66	0
20110800_P1D_38		Field	see 10.5281/zenodo.7596016	d__Bacteria;p__Proteobacteria;c__Alphaproteobacteria;o__Rhizobiales;f__Xanthobacteraceae;g__Z2-YC6860;s__Z2-YC6860 sp003169835	o__Rhizobiales (UID3642)	107	485	316	30	449	6	0	0	0	93.1	1.27	0
20110800_P1D_3		Field	see 10.5281/zenodo.7596016	d__Bacteria;p__Actinobacteriota;c__Acidimicrobiia;o__IMCC26256;f__PALSA-555;g__;s__	k__Bacteria (UID1453)	901	171	117	37	132	2	0	0	0	86.1	1.28	0
20110800_P1D_4		Field	see 10.5281/zenodo.7596016	d__Bacteria;p__Verrucomicrobiota;c__Verrucomicrobiae;o__Chthoniobacterales;f__UBA10450;g__AV80;s__AV80 sp003167555	k__Bacteria (UID2982)	88	230	148	3	223	4	0	0	0	99.24	2.03	0
20110800_P1M_14		Field	see 10.5281/zenodo.7596016	d__Bacteria;p__Actinobacteriota;c__Thermoleophilia;o__Solirubrobacterales;f__Solirubrobacteraceae;g__Palsa-744;s__	p__Actinobacteria (UID1454)	732	200	117	73	121	5	1	0	0	73.33	5.41	0
20110800_P1M_16		Field	see 10.5281/zenodo.7596016	d__Bacteria;p__Actinobacteriota;c__Thermoleophilia;o__Solirubrobacterales;f__Solirubrobacteraceae;g__Palsa-744;s__	p__Actinobacteria (UID1454)	732	200	117	17	179	4	0	0	0	89.34	1.99	0
20110800_P1M_19		Field	see 10.5281/zenodo.7596016	d__Bacteria;p__Acidobacteriota;c__Acidobacteriae;o__Acidoferrales;f__UBA7541;g__Acidoferrum;s__	k__Bacteria (UID3187)	2258	188	117	43	143	2	0	0	0	86.28	1.71	0
20110800_P1M_20		Field	see 10.5281/zenodo.7596016	d__Bacteria;p__Proteobacteria;c__Alphaproteobacteria;o__ATCC43930;f__Stellaceae;g__AP-15;s__	c__Alphaproteobacteria (UID3305)	564	349	230	100	246	3	0	0	0	70.5	0.96	0
20110800_P1M_21		Field	see 10.5281/zenodo.7596016	d__Bacteria;p__Proteobacteria;c__Alphaproteobacteria;o__Rhizobiales;f__Xanthobacteraceae;g__PALSA-894;s__PALSA-894 sp003140315	o__Rhizobiales (UID3642)	107	485	316	15	470	0	0	0	0	95.81	0	0
20110800_P1M_22		Field	see 10.5281/zenodo.7596016	d__Bacteria;p__Acidobacteriota;c__Acidobacteriae;o__Acidobacteriales;f__Gp1-AA117;g__Gp1-AA17;s__Gp1-AA17 sp003140235	k__Bacteria (UID3187)	2258	188	117	2	183	3	0	0	0	98.93	1.99	0
20110800_P1M_25		Field	see 10.5281/zenodo.7596016	d__Bacteria;p__Proteobacteria;c__Alphaproteobacteria;o__Micropepsales;f__Micropepsaceae;g__Rhizomicrobium;s__	c__Alphaproteobacteria (UID3305)	564	349	230	43	301	5	0	0	0	92.64	0.79	20
20110800_P1M_28		Field	see 10.5281/zenodo.7596016	d__Bacteria;p__Eremiobacterota;c__Eremiobacteria;o__Baltobacterales;f__Baltobacteraceae;g__Elarobacter;s__Elarobacter beijerinckii	k__Bacteria (UID1452)	924	161	108	34	125	2	0	0	0	90.43	1.85	50
20110800_P1M_5		Field	see 10.5281/zenodo.7596016	d__Bacteria;p__Actinobacteriota;c__Thermoleophilia;o__Gaiellales;f__Gaiellaceae;g__Palsa-739;s__	p__Actinobacteria (UID1454)	732	199	116	51	143	5	0	0	0	71.9	2.57	20
20110800_P1M_8		Field	see 10.5281/zenodo.7596016	d__Bacteria;p__Eremiobacterota;c__Eremiobacteria;o__Baltobacterales;f__Baltobacteraceae;g__Zemynaea;s__	k__Bacteria (UID1452)	924	161	108	10	151	0	0	0	0	92.59	0	0
20110800_P1M_9		Field	see 10.5281/zenodo.7596016	d__Bacteria;p__Proteobacteria;c__Alphaproteobacteria;o__Rhizobiales;f__Xanthobacteraceae;g__Pseudolabrys;s__Pseudolabrys sp003133345	o__Rhizobiales (UID3642)	107	485	316	59	424	2	0	0	0	89.37	0.63	50
20110800_P1S_2		Field	see 10.5281/zenodo.7596016	d__Bacteria;p__Proteobacteria;c__Alphaproteobacteria;o__Micropepsales;f__Micropepsaceae;g__Rhizomicrobium;s__Rhizomicrobium sp003139615	c__Alphaproteobacteria (UID3305)	564	349	230	8	341	0	0	0	0	97.25	0	0
20110800_P1S_5		Field	see 10.5281/zenodo.7596016	d__Bacteria;p__Acidobacteriota;c__Acidobacteriae;o__Bryobacterales;f__Bryobacteraceae;g__Bog-159;s__	k__Bacteria (UID3187)	2258	184	114	12	169	3	0	0	0	96.81	1.75	0
20110800_P2D_10		Field	see 10.5281/zenodo.7596016	d__Bacteria;p__Acidobacteriota;c__Acidobacteriae;o__Acidobacteriales;f__Acidobacteriaceae;g__Terracidiphilus;s__	k__Bacteria (UID3187)	2258	187	116	47	138	2	0	0	0	90.72	1.03	0
20110800_P2D_12		Field	see 10.5281/zenodo.7596016	d__Bacteria;p__Actinobacteriota;c__Thermoleophilia;o__Gaiellales;f__Gaiellaceae;g__Palsa-739;s__Palsa-739 sp003152275	p__Actinobacteria (UID1454)	732	199	116	14	183	2	0	0	0	93.51	1.15	50
20110800_P2D_17		Field	see 10.5281/zenodo.7596016	d__Bacteria;p__Actinobacteriota;c__Thermoleophilia;o__Gaiellales;f__Gaiellaceae;g__Palsa-739;s__Palsa-739 sp003139545	p__Actinobacteria (UID1454)	732	199	116	6	192	1	0	0	0	97.56	0.86	0
20110800_P2D_1		Field	see 10.5281/zenodo.7596016	d__Bacteria;p__Proteobacteria;c__Alphaproteobacteria;o__Caulobacterales;f__Caulobacteraceae;g__Palsa-881;s__	c__Alphaproteobacteria (UID3422)	26	529	308	62	461	5	1	0	0	90.98	1.28	0
20110800_P2D_8		Field	see 10.5281/zenodo.7596016	d__Bacteria;p__Actinobacteriota;c__Acidimicrobiia;o__Acidimicrobiales;f__Palsa-688;g__;s__	k__Bacteria (UID1453)	901	171	117	28	142	1	0	0	0	86.96	0.43	0
20110800_P2D_9		Field	see 10.5281/zenodo.7596016	d__Bacteria;p__Proteobacteria;c__Alphaproteobacteria;o__Rhizobiales;f__Xanthobacteraceae;g__Bradyrhizobium;s__	f__Bradyrhizobiaceae (UID3695)	47	693	296	164	513	16	0	0	0	78.47	2.22	56.25
20110800_P3M_11		Field	see 10.5281/zenodo.7596016	d__Bacteria;p__Proteobacteria;c__Gammaproteobacteria;o__Steroidobacterales;f__Steroidobacteraceae;g__PALSA-1196;s__PALSA-1196 sp003140135	c__Gammaproteobacteria (UID4202)	67	481	276	68	396	16	1	0	0	82.91	3.78	5.26
20110800_P3M_18		Field	see 10.5281/zenodo.7596016	d__Bacteria;p__Eremiobacterota;c__Eremiobacteria;o__Baltobacterales;f__Baltobacteraceae;g__Cybelea;s__	k__Bacteria (UID1452)	924	161	108	10	150	1	0	0	0	92.85	0.1	100
20110800_P3M_3		Field	see 10.5281/zenodo.7596016	d__Bacteria;p__Acidobacteriota;c__Acidobacteriae;o__Acidoferrales;f__UBA7541;g__;s__	k__Bacteria (UID3187)	2258	188	117	41	142	5	0	0	0	85.62	1.92	40
20110800_P3M_6		Field	see 10.5281/zenodo.7596016	d__Bacteria;p__Acidobacteriota;c__Acidobacteriae;o__Acidoferrales;f__UBA7541;g__Palsa-295;s__Palsa-295 sp003167215	k__Bacteria (UID3187)	2258	188	117	26	160	2	0	0	0	83.07	0.9	0
20110800_P3S_2		Field	see 10.5281/zenodo.7596016	d__Bacteria;p__Acidobacteriota;c__Acidobacteriae;o__Acidobacteriales;f__SbA1;g__Sulfotelmatobacter;s__Sulfotelmatobacter sp003140075	k__Bacteria (UID3187)	2258	188	117	11	174	3	0	0	0	94.73	1.19	66.67
20110800_P3S_4		Field	see 10.5281/zenodo.7596016	d__Bacteria;p__Acidobacteriota;c__Acidobacteriae;o__Acidobacteriales;f__SbA1;g__Sulfotelmatobacter;s__	k__Bacteria (UID3187)	2258	188	117	54	132	2	0	0	0	84.07	1.71	0
20110800_P3S_5		Field	see 10.5281/zenodo.7596016	d__Bacteria;p__Verrucomicrobiota;c__Verrucomicrobiae;o__Pedosphaerales;f__Palsa-1400;g__Palsa-1400;s__Palsa-1400 sp003140095	k__Bacteria (UID2982)	88	230	148	30	195	3	2	0	0	89.57	3.85	11.11
20110800_P3S_8		Field	see 10.5281/zenodo.7596016	d__Bacteria;p__Actinobacteriota;c__Actinomycetia;o__Streptosporangiales;f__Streptosporangiaceae;g__Palsa-504;s__Palsa-504 sp003140115	o__Actinomycetales (UID1696)	455	311	187	39	263	8	1	0	0	85.9	3.65	18.18
20110800_P3S_9		Field	see 10.5281/zenodo.7596016	d__Bacteria;p__Myxococcota;c__Polyangia;o__Polyangiales;f__Polyangiaceae;g__Palsa-1150;s__Palsa-1150 sp003139415	c__Deltaproteobacteria (UID3216)	83	247	155	15	229	3	0	0	0	91.51	1.94	0
20110800_S1D_14		Field	see 10.5281/zenodo.7596016	d__Bacteria;p__Acidobacteriota;c__Acidobacteriae;o__Bryobacterales;f__Bryobacteraceae;g__Bog-159;s__Bog-159 sp003166475	k__Bacteria (UID3187)	2258	184	114	23	158	3	0	0	0	92.88	1.75	33.33
20110800_S1D_5		Field	see 10.5281/zenodo.7596016	d__Bacteria;p__Actinobacteriota;c__Acidimicrobiia;o__Acidimicrobiales;f__Bog-793;g__Fen-455;s__Fen-455 sp003166375	k__Bacteria (UID1453)	901	171	117	15	153	3	0	0	0	90.9	2.14	0
20110800_S1M_17		Field	see 10.5281/zenodo.7596016	d__Bacteria;p__Actinobacteriota;c__Acidimicrobiia;o__Acidimicrobiales;f__RAAP-2;g__Bog-756;s__Bog-756 sp003138855	k__Bacteria (UID1453)	901	171	117	1	167	3	0	0	0	99.15	2.14	0
20110800_S1M_20		Field	see 10.5281/zenodo.7596016	d__Bacteria;p__Acidobacteriota;c__Acidobacteriae;o__UBA7540;f__UBA7540;g__UBA7540;s__	k__Bacteria (UID3187)	2258	188	117	42	140	6	0	0	0	78.03	4.27	0
20110800_S1M_32		Field	see 10.5281/zenodo.7596016	d__Bacteria;p__Actinobacteriota;c__Acidimicrobiia;o__Acidimicrobiales;f__RAAP-2;g__Bog-756;s__	k__Bacteria (UID1453)	901	171	117	16	151	4	0	0	0	95.16	1.5	50
20110800_S1M_8		Field	see 10.5281/zenodo.7596016	d__Bacteria;p__Acidobacteriota;c__Acidobacteriae;o__Acidobacteriales;f__SbA1;g__Sulfotelmatobacter;s__Sulfotelmatobacter sp003138975	k__Bacteria (UID3187)	2258	188	117	2	185	1	0	0	0	98.93	0.85	0
20110800_S1S_12		Field	see 10.5281/zenodo.7596016	d__Bacteria;p__Acidobacteriota;c__Acidobacteriae;o__Acidobacteriales;f__Acidobacteriaceae;g__Granulicella_C;s__	k__Bacteria (UID3187)	2258	188	117	61	126	1	0	0	0	71.74	0.85	0
20110800_S1S_13		Field	see 10.5281/zenodo.7596016	d__Bacteria;p__Verrucomicrobiota;c__Verrucomicrobiae;o__Pedosphaerales;f__UBA11358;g__UBA11358;s__	k__Bacteria (UID2982)	88	230	148	31	195	4	0	0	0	85.2	2.7	25
20110800_S1S_18		Field	see 10.5281/zenodo.7596016	d__Bacteria;p__Verrucomicrobiota;c__Verrucomicrobiae;o__Pedosphaerales;f__Palsa-1400;g__;s__	k__Bacteria (UID2982)	88	230	148	54	169	7	0	0	0	73.44	4.73	0
20110800_S1S_1		Field	see 10.5281/zenodo.7596016	d__Bacteria;p__Actinobacteriota;c__Acidimicrobiia;o__Acidimicrobiales;f__RAAP-2;g__Bog-756;s__	k__Bacteria (UID1453)	901	171	117	54	113	4	0	0	0	77.86	2.99	0
20110800_S1S_3		Field	see 10.5281/zenodo.7596016	d__Bacteria;p__Actinobacteriota;c__Actinomycetia;o__Mycobacteriales;f__Mycobacteriaceae;g__Mycobacterium;s__	g__Mycobacterium (UID1816)	100	693	300	61	620	12	0	0	0	91.97	1.68	8.33
20110800_S1S_6		Field	see 10.5281/zenodo.7596016	d__Bacteria;p__Actinobacteriota;c__Acidimicrobiia;o__Acidimicrobiales;f__RAAP-2;g__RAAP-2;s__RAAP-2 sp003133075	k__Bacteria (UID1453)	901	171	117	2	168	1	0	0	0	98.29	0.43	0
20110800_S1S_8		Field	see 10.5281/zenodo.7596016	d__Bacteria;p__Eremiobacterota;c__Eremiobacteria;o__Baltobacterales;f__Baltobacteraceae;g__Velthaea;s__Velthaea versatilis	k__Bacteria (UID1452)	924	161	108	10	149	2	0	0	0	94.44	0.17	100
20110800_S1S_9		Field	see 10.5281/zenodo.7596016	d__Bacteria;p__Actinobacteriota;c__Acidimicrobiia;o__Acidimicrobiales;f__RAAP-2;g__Bog-473;s__	k__Bacteria (UID1453)	901	171	117	59	111	1	0	0	0	75.6	0.85	0
20110800_S2M_3		Field	see 10.5281/zenodo.7596016	d__Bacteria;p__Acidobacteriota;c__Acidobacteriae;o__Acidobacteriales;f__Acidobacteriaceae;g__Terracidiphilus;s__Terracidiphilus sp003138365	k__Bacteria (UID3187)	2258	187	116	14	173	0	0	0	0	97.97	0	0
20110800_S2M_9		Field	see 10.5281/zenodo.7596016	d__Bacteria;p__Proteobacteria;c__Gammaproteobacteria;o__Steroidobacterales;f__Steroidobacteraceae;g__Bog-1198;s__Bog-1198 sp003164785	c__Gammaproteobacteria (UID4202)	67	481	276	28	433	19	1	0	0	95.61	4.51	0
20110800_S3D_10		Field	see 10.5281/zenodo.7596016	d__Bacteria;p__Verrucomicrobiota;c__Verrucomicrobiae;o__Palsa-1439;f__Palsa-1439;g__Palsa-1439;s__	k__Bacteria (UID2982)	88	230	148	32	189	9	0	0	0	84.27	4.76	0
20110800_S3D_14		Field	see 10.5281/zenodo.7596016	d__Bacteria;p__Verrucomicrobiota;c__Verrucomicrobiae;o__Pedosphaerales;f__Palsa-1400;g__;s__	k__Bacteria (UID2982)	88	230	148	40	181	7	2	0	0	88.2	6.22	15.38
20110800_S3D_19		Field	see 10.5281/zenodo.7596016	d__Bacteria;p__Acidobacteriota;c__Acidobacteriae;o__Acidobacteriales;f__SbA1;g__Bog-209;s__Bog-209 sp003139095	k__Bacteria (UID3187)	2258	188	117	2	185	1	0	0	0	99.73	0.85	0
20110800_S3D_28		Field	see 10.5281/zenodo.7596016	d__Bacteria;p__Acidobacteriota;c__Acidobacteriae;o__Bryobacterales;f__Bryobacteraceae;g__BOG-224;s__BOG-224 sp003139735	k__Bacteria (UID3187)	2258	184	114	20	163	1	0	0	0	89.23	0.88	0
20110800_S3D_3		Field	see 10.5281/zenodo.7596016	d__Bacteria;p__Actinobacteriota;c__Thermoleophilia;o__Solirubrobacterales;f__Solirubrobacteraceae;g__Palsa-513;s__Palsa-513 sp003138355	p__Actinobacteria (UID1454)	732	200	117	5	195	0	0	0	0	96.15	0	0
20110800_S3M_18		Field	see 10.5281/zenodo.7596016	d__Bacteria;p__Acidobacteriota;c__Acidobacteriae;o__Acidobacteriales;f__Acidobacteriaceae;g__Terracidiphilus;s__Terracidiphilus sp003165935	k__Bacteria (UID3187)	2258	187	116	26	159	2	0	0	0	88.46	1.29	100
20110800_S3S_11		Field	see 10.5281/zenodo.7596016	d__Bacteria;p__Bdellovibrionota;c__Oligoflexia;o__Oligoflexales;f__Bog-1112;g__BOG-1112;s__BOG-1112 sp003136475	k__Bacteria (UID3187)	2258	190	119	20	168	2	0	0	0	85.49	1.68	0
20110800_S3S_12		Field	see 10.5281/zenodo.7596016	d__Bacteria;p__Eremiobacterota;c__Eremiobacteria;o__Baltobacterales;f__Baltobacteraceae;g__Hesperobacter;s__Hesperobacter lustricola	k__Bacteria (UID1452)	924	161	108	18	143	0	0	0	0	88.63	0	0
20110800_S3S_13		Field	see 10.5281/zenodo.7596016	d__Bacteria;p__Proteobacteria;c__Gammaproteobacteria;o__Steroidobacterales;f__Steroidobacteraceae;g__;s__	c__Gammaproteobacteria (UID4202)	67	481	276	141	326	14	0	0	0	76.7	3.44	0
20110800_S3S_21		Field	see 10.5281/zenodo.7596016	d__Bacteria;p__Proteobacteria;c__Gammaproteobacteria;o__Steroidobacterales;f__Steroidobacteraceae;g__Bog-1198;s__	c__Gammaproteobacteria (UID4202)	67	481	276	139	331	10	0	1	0	72.84	2.45	0
20110800_S3S_23		Field	see 10.5281/zenodo.7596016	d__Bacteria;p__Verrucomicrobiota;c__Verrucomicrobiae;o__Pedosphaerales;f__UBA11358;g__UBA11358;s__	k__Bacteria (UID2982)	88	230	148	64	159	6	1	0	0	79.74	4.53	11.11
20110800_S3S_24		Field	see 10.5281/zenodo.7596016	d__Bacteria;p__Acidobacteriota;c__Acidobacteriae;o__Bryobacterales;f__Bryobacteraceae;g__BOG-234;s__BOG-234 sp003136575	k__Bacteria (UID3187)	2258	184	114	5	176	3	0	0	0	96.44	1.75	0
20110800_S3S_25		Field	see 10.5281/zenodo.7596016	d__Bacteria;p__Acidobacteriota;c__Acidobacteriae;o__Acidobacteriales;f__Acidobacteriaceae;g__Terracidiphilus;s__	k__Bacteria (UID203)	5449	104	58	49	55	0	0	0	0	74.01	0	0
20110800_S3S_26		Field	see 10.5281/zenodo.7596016	d__Bacteria;p__Acidobacteriota;c__Acidobacteriae;o__Acidobacteriales;f__Acidobacteriaceae;g__Acidisarcina;s__	k__Bacteria (UID203)	5449	104	58	50	53	1	0	0	0	70.72	1.72	100
20110800_S3S_27		Field	see 10.5281/zenodo.7596016	d__Bacteria;p__Acidobacteriota;c__Acidobacteriae;o__Bryobacterales;f__Bryobacteraceae;g__Bog-113;s__Bog-113 sp003136675	k__Bacteria (UID3187)	2258	184	114	7	175	2	0	0	0	93.86	0.88	0
20110800_S3S_28		Field	see 10.5281/zenodo.7596016	d__Bacteria;p__Proteobacteria;c__Alphaproteobacteria;o__Acetobacterales;f__Acetobacteraceae;g__PALSA-911;s__	o__Rhodospirillales (UID3754)	63	336	201	82	253	1	0	0	0	84.4	0.5	100
20110800_S3S_2		Field	see 10.5281/zenodo.7596016	d__Bacteria;p__Proteobacteria;c__Gammaproteobacteria;o__Burkholderiales;f__Burkholderiaceae;g__BOG-994;s__BOG-994 sp003136595	c__Betaproteobacteria (UID3888)	323	387	234	16	369	2	0	0	0	96.79	0.85	50
20110800_S3S_31		Field	see 10.5281/zenodo.7596016	d__Bacteria;p__Acidobacteriota;c__Acidobacteriae;o__Acidobacteriales;f__Acidobacteriaceae;g__Granulicella_C;s__	k__Bacteria (UID3187)	2258	188	117	54	133	1	0	0	0	72.72	0.43	0
20110800_S3S_33		Field	see 10.5281/zenodo.7596016	d__Bacteria;p__Proteobacteria;c__Alphaproteobacteria;o__Acetobacterales;f__Acetobacteraceae;g__Acidocella;s__Acidocella sp003137135	o__Rhodospirillales (UID3754)	63	336	201	31	305	0	0	0	0	95.93	0	0
20110800_S3S_35		Field	see 10.5281/zenodo.7596016	d__Bacteria;p__Actinobacteriota;c__Thermoleophilia;o__Solirubrobacterales;f__Solirubrobacteraceae;g__Palsa-465;s__Palsa-465 sp003137075	p__Actinobacteria (UID1454)	732	200	117	7	193	0	0	0	0	97.18	0	0
20110800_S3S_4		Field	see 10.5281/zenodo.7596016	d__Bacteria;p__FCPU426;c__Palsa-1180;o__Palsa-1180;f__Palsa-1180;g__Bog-1183;s__Bog-1183 sp003136635	k__Bacteria (UID2495)	2993	147	91	3	144	0	0	0	0	96.7	0	0
20110800_S3S_8		Field	see 10.5281/zenodo.7596016	d__Bacteria;p__Proteobacteria;c__Gammaproteobacteria;o__Steroidobacterales;f__Steroidobacteraceae;g__Bog-1198;s__	c__Gammaproteobacteria (UID4202)	67	481	276	116	348	16	1	0	0	85.04	3.54	5.26
20110800_S3S_9		Field	see 10.5281/zenodo.7596016	d__Bacteria;p__Verrucomicrobiota;c__Verrucomicrobiae;o__Chthoniobacterales;f__UBA6821;g__UBA6821;s__UBA6821 sp003136515	k__Bacteria (UID2982)	88	230	148	3	224	3	0	0	0	98.31	2.03	0
20111000_E3D_2		Field	see 10.5281/zenodo.7596016	d__Bacteria;p__Fibrobacterota;c__Chitinivibrionia;o__Chitinivibrionales;f__Chitinispirillaceae;g__;s__	k__Bacteria (UID2495)	2993	147	91	49	93	5	0	0	0	73.65	3.85	0
20111000_E3D_3		Field	see 10.5281/zenodo.7596016	d__Bacteria;p__Chloroflexota;c__Dehalococcoidia;o__Dehalococcoidales;f__Fen-1064;g__Fen-1064;s__	k__Bacteria (UID1452)	924	151	101	36	114	1	0	0	0	73.59	0.99	0
20111000_E3D_5		Field	see 10.5281/zenodo.7596016	d__Bacteria;p__Acidobacteriota;c__Acidobacteriae;o__Bryobacterales;f__Bryobacteraceae;g__Fen-330;s__Fen-330 sp003137035	k__Bacteria (UID3187)	2258	184	114	7	174	3	0	0	0	97.17	2.63	66.67
20111000_E3D_7		Field	see 10.5281/zenodo.7596016	d__Bacteria;p__Bacteroidota;c__UBA10030;o__UBA10030;f__UBA10030;g__Fen-1298;s__	k__Bacteria (UID2570)	433	273	183	74	196	2	1	0	0	81.37	2.19	20
20111000_E3D_9		Field	see 10.5281/zenodo.7596016	d__Bacteria;p__Bacteroidota;c__UBA10030;o__UBA10030;f__UBA10030;g__Fen-1298;s__	k__Bacteria (UID2570)	433	273	183	73	196	4	0	0	0	78.86	1.91	0
20111000_P1D_11		Field	see 10.5281/zenodo.7596016	d__Bacteria;p__Gemmatimonadota;c__Gemmatimonadetes;o__Gemmatimonadales;f__Gemmatimonadaceae;g__Fen-1231;s__Fen-1231 sp017881585	k__Bacteria (UID2495)	2993	147	91	29	116	2	0	0	0	71.43	1.65	0
20111000_P1D_14		Field	see 10.5281/zenodo.7596016	d__Bacteria;p__Actinobacteriota;c__Thermoleophilia;o__Gaiellales;f__Gaiellaceae;g__Palsa-739;s__	p__Actinobacteria (UID1454)	732	199	116	42	155	2	0	0	0	76.22	1.01	50
20111000_P1D_15		Field	see 10.5281/zenodo.7596016	d__Bacteria;p__Proteobacteria;c__Alphaproteobacteria;o__Caulobacterales;f__Caulobacteraceae;g__Phenylobacterium;s__Phenylobacterium sp003136395	c__Alphaproteobacteria (UID3422)	26	529	308	39	475	15	0	0	0	94.83	2.59	13.33
20111000_P1D_6		Field	see 10.5281/zenodo.7596016	d__Bacteria;p__Actinobacteriota;c__Actinomycetia;o__Actinomycetales;f__Dermatophilaceae;g__UBA4719;s__	o__Actinomycetales (UID1663)	488	308	183	110	196	2	0	0	0	70.15	0.73	0
20111000_P1D_7		Field	see 10.5281/zenodo.7596016	d__Bacteria;p__Actinobacteriota;c__Thermoleophilia;o__Solirubrobacterales;f__Solirubrobacteraceae;g__Palsa-744;s__	p__Actinobacteria (UID1454)	732	200	117	33	165	2	0	0	0	81.08	1.71	0
20111000_P1M_10		Field	see 10.5281/zenodo.7596016	d__Bacteria;p__Bacteroidota;c__Bacteroidia;o__Chitinophagales;f__Chitinophagaceae;g__Puia;s__Puia sp003136915	p__Bacteroidetes (UID2591)	364	302	203	16	281	5	0	0	0	94.33	1.48	0
20111000_P1M_1		Field	see 10.5281/zenodo.7596016	d__Bacteria;p__Dormibacterota;c__Dormibacteria;o__UBA8260;f__UBA8260;g__Palsa-851;s__Palsa-851 sp003136295	k__Bacteria (UID1452)	924	161	108	36	123	2	0	0	0	85.35	1.85	50
20111000_P1M_2		Field	see 10.5281/zenodo.7596016	d__Bacteria;p__Acidobacteriota;c__Acidobacteriae;o__Acidobacteriales;f__SbA1;g__Sulfotelmatobacter;s__Sulfotelmatobacter sp003136335	k__Bacteria (UID3187)	2258	188	117	48	137	3	0	0	0	87.97	1.71	0
20111000_P1M_5		Field	see 10.5281/zenodo.7596016	d__Bacteria;p__Proteobacteria;c__Gammaproteobacteria;o__Steroidobacterales;f__Steroidobacteraceae;g__PALSA-1196;s__	c__Gammaproteobacteria (UID4202)	67	481	276	31	436	13	1	0	0	93.09	3.52	12.5
20111000_P1M_6		Field	see 10.5281/zenodo.7596016	d__Bacteria;p__Gemmatimonadota;c__Gemmatimonadetes;o__Gemmatimonadales;f__GWC2-71-9;g__Palsa-1233;s__	k__Bacteria (UID2495)	2993	147	91	40	103	4	0	0	0	80.47	4.4	0
20111000_P1M_7		Field	see 10.5281/zenodo.7596016	d__Bacteria;p__Proteobacteria;c__Gammaproteobacteria;o__Steroidobacterales;f__Steroidobacteraceae;g__13-2-20CM-66-19;s__13-2-20CM-66-19 sp003136935	c__Gammaproteobacteria (UID4202)	67	481	276	19	454	8	0	0	0	94.38	1.57	12.5
20111000_P1M_8		Field	see 10.5281/zenodo.7596016	d__Bacteria;p__Eremiobacterota;c__Eremiobacteria;o__Baltobacterales;f__Baltobacteraceae;g__Erabacter;s__Erabacter solicola	k__Bacteria (UID1452)	924	161	108	6	155	0	0	0	0	96.86	0	0
20111000_P1M_9		Field	see 10.5281/zenodo.7596016	d__Bacteria;p__Actinobacteriota;c__Acidimicrobiia;o__Acidimicrobiales;f__RAAP-2;g__RAAP-2;s__RAAP-2 sp003167415	k__Bacteria (UID1453)	901	171	117	33	135	3	0	0	0	80.25	2.14	33.33
20111000_P1S_1		Field	see 10.5281/zenodo.7596016	d__Bacteria;p__Acidobacteriota;c__Acidobacteriae;o__Acidobacteriales;f__Acidobacteriaceae;g__Terracidiphilus;s__	k__Bacteria (UID3187)	2258	187	116	34	153	0	0	0	0	88.86	0	0
20111000_P1S_2		Field	see 10.5281/zenodo.7596016	d__Bacteria;p__Acidobacteriota;c__Acidobacteriae;o__Acidobacteriales;f__Acidobacteriaceae;g__CAIVDV01;s__	k__Bacteria (UID3187)	2258	187	116	56	129	2	0	0	0	82.24	1.72	50
20111000_P1S_5		Field	see 10.5281/zenodo.7596016	d__Bacteria;p__Actinobacteriota;c__Actinomycetia;o__Streptosporangiales;f__Streptosporangiaceae;g__Chersky-822;s__	o__Actinomycetales (UID1696)	455	311	187	58	248	5	0	0	0	86.04	2.14	0
20111000_P1S_6		Field	see 10.5281/zenodo.7596016	d__Bacteria;p__Acidobacteriota;c__Acidobacteriae;o__Acidobacteriales;f__Acidobacteriaceae;g__CAIVDV01;s__	k__Bacteria (UID3187)	2258	187	116	49	137	1	0	0	0	82.02	0.43	100
20111000_P2D_11		Field	see 10.5281/zenodo.7596016	d__Bacteria;p__Actinobacteriota;c__Acidimicrobiia;o__Acidimicrobiales;f__RAAP-2;g__Bog-756;s__Bog-756 sp003133325	k__Bacteria (UID1453)	901	171	117	1	168	2	0	0	0	99.72	1.28	0
20111000_P2D_12		Field	see 10.5281/zenodo.7596016	d__Bacteria;p__Actinobacteriota;c__Thermoleophilia;o__Gaiellales;f__Gaiellaceae;g__PALSA-600;s__PALSA-600 sp003136795	p__Actinobacteria (UID1454)	732	199	116	24	174	1	0	0	0	88.13	0.86	0
20111000_P2D_13		Field	see 10.5281/zenodo.7596016	d__Bacteria;p__Actinobacteriota;c__Acidimicrobiia;o__Acidimicrobiales;f__RAAP-2;g__RAAP-2;s__RAAP-2 sp003152555	k__Bacteria (UID1453)	901	171	117	14	154	3	0	0	0	94.75	1.57	33.33
20111000_P2D_14		Field	see 10.5281/zenodo.7596016	d__Bacteria;p__Dormibacterota;c__Dormibacteria;o__UBA8260;f__Bog-877;g__AG-12;s__	k__Bacteria (UID1452)	924	161	108	15	142	4	0	0	0	92.72	2.78	0
20111000_P2D_16		Field	see 10.5281/zenodo.7596016	d__Bacteria;p__Verrucomicrobiota;c__Verrucomicrobiae;o__Pedosphaerales;f__UBA8199;g__PALSA-1440;s__	k__Bacteria (UID2982)	88	230	148	26	196	7	1	0	0	88.85	5.41	0
20111000_P2D_18		Field	see 10.5281/zenodo.7596016	d__Bacteria;p__Acidobacteriota;c__Acidobacteriae;o__Bryobacterales;f__Bryobacteraceae;g__Palsa-187;s__	k__Bacteria (UID3187)	2258	185	115	44	140	1	0	0	0	70.63	0.43	0
20111000_P2D_3		Field	see 10.5281/zenodo.7596016	d__Bacteria;p__Desulfobacterota_B;c__Binatia;o__Binatales;f__Binataceae;g__Binatus;s__Binatus sp003135135	k__Bacteria (UID3187)	2258	190	119	3	186	1	0	0	0	97.48	0.84	0
20111000_P2D_4		Field	see 10.5281/zenodo.7596016	d__Bacteria;p__Acidobacteriota;c__Acidobacteriae;o__Bryobacterales;f__Bryobacteraceae;g__Solibacter;s__Solibacter sp003136215	k__Bacteria (UID3187)	2258	184	114	3	178	3	0	0	0	99.03	1.54	100
20111000_P2D_6		Field	see 10.5281/zenodo.7596016	d__Bacteria;p__Dormibacterota;c__Dormibacteria;o__UBA8260;f__Bog-877;g__Bog-877;s__Bog-877 sp003132265	k__Bacteria (UID1452)	924	161	108	3	157	1	0	0	0	97.22	0.93	0
20111000_P2D_7		Field	see 10.5281/zenodo.7596016	d__Bacteria;p__Acidobacteriota;c__Acidobacteriae;o__Acidobacteriales;f__Koribacteraceae;g__Bog-257;s__Bog-257 sp003160215	k__Bacteria (UID3187)	2258	188	117	56	130	1	1	0	0	85.86	2.56	25
20111000_P2M_2		Field	see 10.5281/zenodo.7596016	d__Bacteria;p__Proteobacteria;c__Gammaproteobacteria;o__Steroidobacterales;f__Steroidobacteraceae;g__Bog-1198;s__Bog-1198 sp003132425	c__Gammaproteobacteria (UID4202)	67	481	276	24	445	10	2	0	0	96.24	4.04	0
20111000_P2M_3		Field	see 10.5281/zenodo.7596016	d__Bacteria;p__Actinobacteriota;c__Acidimicrobiia;o__Acidimicrobiales;f__RAAP-2;g__Palsa-459;s__	k__Bacteria (UID1453)	901	171	117	13	152	6	0	0	0	89.46	2.31	33.33
20111000_P2M_7		Field	see 10.5281/zenodo.7596016	d__Bacteria;p__Acidobacteriota;c__Acidobacteriae;o__Bryobacterales;f__Bryobacteraceae;g__PALSA-243;s__PALSA-243 sp003135055	k__Bacteria (UID3187)	2258	184	114	7	172	5	0	0	0	96.39	2.85	0
20111000_P2S_1		Field	see 10.5281/zenodo.7596016	d__Bacteria;p__Acidobacteriota;c__Acidobacteriae;o__Acidobacteriales;f__SbA1;g__Sulfotelmatobacter;s__Sulfotelmatobacter sp003134995	k__Bacteria (UID3187)	2258	188	117	0	186	2	0	0	0	100	1.71	0
20111000_P3D_13		Field	see 10.5281/zenodo.7596016	d__Bacteria;p__Acidobacteriota;c__Acidobacteriae;o__Acidobacteriales;f__Acidobacteriaceae;g__Terracidiphilus;s__Terracidiphilus sp003151985	k__Bacteria (UID3187)	2258	187	116	37	148	2	0	0	0	91.14	1.72	50
20111000_P3D_1		Field	see 10.5281/zenodo.7596016	d__Bacteria;p__Acidobacteriota;c__Acidobacteriae;o__Acidobacteriales;f__Acidobacteriaceae;g__Terracidiphilus;s__Terracidiphilus sp003134815	k__Bacteria (UID3187)	2258	187	116	4	183	0	0	0	0	98.44	0	0
20111000_P3D_2		Field	see 10.5281/zenodo.7596016	d__Bacteria;p__Verrucomicrobiota;c__Verrucomicrobiae;o__Pedosphaerales;f__UBA11358;g__UBA11358;s__	k__Bacteria (UID2982)	88	230	148	35	189	6	0	0	0	82.69	3.72	33.33
20111000_P3D_3		Field	see 10.5281/zenodo.7596016	d__Bacteria;p__Actinobacteriota;c__Thermoleophilia;o__Solirubrobacterales;f__Solirubrobacteraceae;g__Palsa-744;s__	p__Actinobacteria (UID1454)	732	200	117	54	146	0	0	0	0	81.44	0	0
20111000_P3M_10		Field	see 10.5281/zenodo.7596016	d__Bacteria;p__Acidobacteriota;c__Acidobacteriae;o__Acidobacteriales;f__Koribacteraceae;g__Bog-257;s__Bog-257 sp003135475	k__Bacteria (UID3187)	2258	188	117	24	163	1	0	0	0	92.82	0.85	0
20111000_P3M_11		Field	see 10.5281/zenodo.7596016	d__Bacteria;p__Actinobacteriota;c__Acidimicrobiia;o__Acidimicrobiales;f__RAAP-2;g__RAAP-2;s__RAAP-2 sp003134515	k__Bacteria (UID1453)	901	171	117	29	140	2	0	0	0	85.02	0.52	0
20111000_P3M_12		Field	see 10.5281/zenodo.7596016	d__Bacteria;p__Patescibacteria;c__Paceibacteria;o__UBA9983_A;f__SBAW01;g__GWA1-54-10;s__GWA1-54-10 sp003135635	k__Bacteria (UID2495)	2993	143	89	24	119	0	0	0	0	76.71	0	0
20111000_P3M_15		Field	see 10.5281/zenodo.7596016	d__Bacteria;p__Acidobacteriota;c__Acidobacteriae;o__Bryobacterales;f__Bryobacteraceae;g__Palsa-187;s__	k__Bacteria (UID3187)	2258	185	115	22	158	3	2	0	0	92.99	4.78	0
20111000_P3M_16		Field	see 10.5281/zenodo.7596016	d__Bacteria;p__Actinobacteriota;c__Actinomycetia;o__;f__;g__;s__	o__Actinomycetales (UID1696)	455	315	190	68	245	2	0	0	0	73.24	0.7	50
20111000_P3M_17		Field	see 10.5281/zenodo.7596016	d__Bacteria;p__Verrucomicrobiota;c__Verrucomicrobiae;o__Pedosphaerales;f__UBA8199;g__PSRM01;s__	k__Bacteria (UID2982)	88	230	148	0	219	7	4	0	0	100	8.38	0
20111000_P3M_19		Field	see 10.5281/zenodo.7596016	d__Bacteria;p__Actinobacteriota;c__Acidimicrobiia;o__Acidimicrobiales;f__;g__;s__	k__Bacteria (UID1453)	901	171	117	13	151	6	1	0	0	90.41	5.3	11.11
20111000_P3M_21		Field	see 10.5281/zenodo.7596016	d__Bacteria;p__Gemmatimonadota;c__Gemmatimonadetes;o__Gemmatimonadales;f__Gemmatimonadaceae;g__UBA4720;s__UBA4720 sp003134685	k__Bacteria (UID2495)	2993	147	91	1	144	2	0	0	0	98.9	2.2	0
20111000_P3M_22		Field	see 10.5281/zenodo.7596016	d__Bacteria;p__Chloroflexota;c__Limnocylindria;o__Limnocylindrales;f__CSP1-4;g__;s__	k__Bacteria (UID1452)	924	161	108	7	152	2	0	0	0	93.52	1.85	0
20111000_P3M_27		Field	see 10.5281/zenodo.7596016	d__Bacteria;p__Proteobacteria;c__Gammaproteobacteria;o__Burkholderiales;f__SG8-39;g__2-12-FULL-64-23;s__	c__Betaproteobacteria (UID3959)	235	419	211	5	407	7	0	0	0	98.1	1.19	14.29
20111000_P3M_28		Field	see 10.5281/zenodo.7596016	d__Bacteria;p__Dormibacterota;c__Dormibacteria;o__Dormibacterales;f__Dormibacteraceae;g__Palsa-872;s__	k__Bacteria (UID1452)	924	161	108	16	143	2	0	0	0	86.11	1.01	50
20111000_P3M_32		Field	see 10.5281/zenodo.7596016	d__Bacteria;p__Eremiobacterota;c__Eremiobacteria;o__Baltobacterales;f__Baltobacteraceae;g__Zemynaea;s__Zemynaea palustris	k__Bacteria (UID1452)	924	161	108	4	157	0	0	0	0	97.69	0	0
20111000_P3M_35		Field	see 10.5281/zenodo.7596016	d__Bacteria;p__Actinobacteriota;c__Acidimicrobiia;o__IMCC26256;f__PALSA-610;g__PALSA-610;s__PALSA-610 sp003134555	k__Bacteria (UID1453)	901	171	117	0	167	4	0	0	0	100	2.99	0
20111000_P3M_36		Field	see 10.5281/zenodo.7596016	d__Bacteria;p__Bacteroidota;c__Bacteroidia;o__Chitinophagales;f__Chitinophagaceae;g__Puia;s__Puia sp003135585	p__Bacteroidetes (UID2591)	364	302	203	57	241	4	0	0	0	77.36	0.88	0
20111000_P3M_37		Field	see 10.5281/zenodo.7596016	d__Bacteria;p__Chloroflexota;c__Anaerolineae;o__Anaerolineales;f__UBA6663;g__;s__	k__Bacteria (UID1452)	924	163	110	25	132	6	0	0	0	85.55	5.45	0
20111000_P3M_39		Field	see 10.5281/zenodo.7596016	d__Bacteria;p__Planctomycetota;c__Planctomycetia;o__Pirellulales;f__PALSA-1355;g__;s__	k__Bacteria (UID2565)	2921	142	87	33	108	1	0	0	0	74.74	0.29	100
20111000_P3M_40		Field	see 10.5281/zenodo.7596016	d__Bacteria;p__Proteobacteria;c__Gammaproteobacteria;o__Steroidobacterales;f__Steroidobacteraceae;g__FEN-1191;s__	c__Gammaproteobacteria (UID4202)	67	481	276	77	396	8	0	0	0	85.17	2.9	12.5
20111000_P3M_41		Field	see 10.5281/zenodo.7596016	d__Archaea;p__Thermoproteota;c__Nitrososphaeria;o__Nitrososphaerales;f__UBA183;g__BOG-1369;s__BOG-1369 sp003135575	k__Archaea (UID2)	207	145	103	3	141	1	0	0	0	98.06	0.97	0
20111000_P3M_43		Field	see 10.5281/zenodo.7596016	d__Bacteria;p__Nitrospirota;c__Nitrospiria;o__Nitrospirales;f__Nitrospiraceae;g__Palsa-1315;s__Palsa-1315 sp003135435	k__Bacteria (UID3187)	2258	181	110	15	164	2	0	0	0	90.09	1.82	0
20111000_P3M_44		Field	see 10.5281/zenodo.7596016	d__Bacteria;p__Acidobacteriota;c__Acidobacteriae;o__Acidobacteriales;f__Acidobacteriaceae;g__Terracidiphilus;s__	k__Bacteria (UID3187)	2258	187	116	51	133	3	0	0	0	76.37	2.16	33.33
20111000_P3M_45		Field	see 10.5281/zenodo.7596016	d__Bacteria;p__Actinobacteriota;c__Actinomycetia;o__Acidothermales;f__Acidothermaceae;g__PALSA-607;s__PALSA-607 sp003134755	o__Actinomycetales (UID1696)	455	311	187	25	284	2	0	0	0	90.89	1.07	50
20111000_P3M_46		Field	see 10.5281/zenodo.7596016	d__Bacteria;p__Actinobacteriota;c__Acidimicrobiia;o__Acidimicrobiales;f__;g__;s__	k__Bacteria (UID1453)	901	171	117	3	162	6	0	0	0	97.44	3.94	33.33
20111000_P3M_4		Field	see 10.5281/zenodo.7596016	d__Bacteria;p__Actinobacteriota;c__Thermoleophilia;o__Gaiellales;f__Gaiellaceae;g__PALSA-612;s__PALSA-612 sp003134505	p__Actinobacteria (UID1454)	732	199	116	19	179	1	0	0	0	92.47	0.86	0
20111000_P3M_5		Field	see 10.5281/zenodo.7596016	d__Bacteria;p__Desulfobacterota_B;c__Binatia;o__Binatales;f__Binataceae;g__Binatus;s__Binatus sp003135855	k__Bacteria (UID3187)	2258	190	119	4	185	1	0	0	0	96.64	0.84	0
20111000_P3M_7		Field	see 10.5281/zenodo.7596016	d__Bacteria;p__Actinobacteriota;c__Acidimicrobiia;o__Acidimicrobiales;f__RAAP-2;g__Palsa-459;s__Palsa-459 sp003135595	k__Bacteria (UID1453)	901	171	117	35	135	1	0	0	0	87.61	0.43	0
20111000_P3M_8		Field	see 10.5281/zenodo.7596016	d__Bacteria;p__Desulfobacterota_B;c__Binatia;o__HRBIN30;f__JAGDMS01;g__;s__	c__Deltaproteobacteria (UID3216)	83	247	155	7	236	4	0	0	0	96.24	1.67	0
20111000_P3M_9		Field	see 10.5281/zenodo.7596016	d__Bacteria;p__Proteobacteria;c__Alphaproteobacteria;o__Rhizobiales;f__Methyloligellaceae;g__Methyloceanibacter;s__Methyloceanibacter sp003135455	o__Rhizobiales (UID3447)	356	413	248	33	379	1	0	0	0	95.47	0.13	0
20111000_S1D_12		Field	see 10.5281/zenodo.7596016	d__Bacteria;p__Acidobacteriota;c__Acidobacteriae;o__Acidobacteriales;f__Koribacteraceae;g__Bog-257;s__Bog-257 sp003135315	k__Bacteria (UID3187)	2258	188	117	30	152	6	0	0	0	86.96	3.76	33.33
20111000_S1D_14		Field	see 10.5281/zenodo.7596016	d__Bacteria;p__Actinobacteriota;c__Actinomycetia;o__Mycobacteriales;f__Mycobacteriaceae;g__Mycobacterium;s__	g__Mycobacterium (UID1816)	100	693	300	59	616	17	1	0	0	91.42	3.02	20
20111000_S1D_3		Field	see 10.5281/zenodo.7596016	d__Bacteria;p__Actinobacteriota;c__Thermoleophilia;o__Solirubrobacterales;f__Solirubrobacteraceae;g__Palsa-744;s__	p__Actinobacteria (UID1454)	732	200	117	41	156	3	0	0	0	85.16	1.71	33.33
20111000_S1D_6		Field	see 10.5281/zenodo.7596016	d__Bacteria;p__Acidobacteriota;c__Acidobacteriae;o__Acidobacteriales;f__SbA1;g__Bog-209;s__Bog-209 sp003134435	k__Bacteria (UID3187)	2258	188	117	22	165	1	0	0	0	97.17	0.85	0
20111000_S2M_4		Field	see 10.5281/zenodo.7596016	d__Bacteria;p__Proteobacteria;c__Gammaproteobacteria;o__Steroidobacterales;f__Steroidobacteraceae;g__Bog-1198;s__Bog-1198 sp003134045	c__Gammaproteobacteria (UID4202)	67	481	276	81	382	17	1	0	0	84.58	4	5
20111000_S2S_6		Field	see 10.5281/zenodo.7596016	d__Bacteria;p__Armatimonadota;c__Armatimonadia;o__Armatimonadales;f__Capsulimonadaceae;g__BOG-944;s__BOG-944 sp003134215	k__Bacteria (UID1452)	924	161	108	12	149	0	0	0	0	89.51	0	0
20111000_S2S_7		Field	see 10.5281/zenodo.7596016	d__Bacteria;p__Acidobacteriota;c__Acidobacteriae;o__Bryobacterales;f__Bryobacteraceae;g__Bog-105;s__	k__Bacteria (UID3187)	2258	185	115	61	122	2	0	0	0	75.6	1.16	0
20111000_S3M_6		Field	see 10.5281/zenodo.7596016	d__Bacteria;p__Proteobacteria;c__Gammaproteobacteria;o__Steroidobacterales;f__Steroidobacteraceae;g__Bog-1198;s__	c__Gammaproteobacteria (UID4202)	67	481	276	49	414	14	3	1	0	91.63	6.51	6.9
20111000_S3S_10		Field	see 10.5281/zenodo.7596016	d__Bacteria;p__Acidobacteriota;c__Acidobacteriae;o__Acidobacteriales;f__Acidobacteriaceae;g__Acidisarcina;s__	k__Bacteria (UID3187)	2258	187	116	60	126	1	0	0	0	78.3	0.17	100
20111000_S3S_11		Field	see 10.5281/zenodo.7596016	d__Bacteria;p__Proteobacteria;c__Gammaproteobacteria;o__Steroidobacterales;f__Steroidobacteraceae;g__Bog-1198;s__	c__Gammaproteobacteria (UID4202)	67	481	276	134	334	12	1	0	0	77.53	2.13	6.67
20111000_S3S_12		Field	see 10.5281/zenodo.7596016	d__Bacteria;p__Proteobacteria;c__Alphaproteobacteria;o__Caulobacterales;f__Caulobacteraceae;g__Palsa-881;s__	c__Alphaproteobacteria (UID3422)	26	529	308	141	379	9	0	0	0	78.03	1.51	11.11
20111000_S3S_4		Field	see 10.5281/zenodo.7596016	d__Bacteria;p__Proteobacteria;c__Gammaproteobacteria;o__Steroidobacterales;f__Steroidobacteraceae;g__Bog-1198;s__	c__Gammaproteobacteria (UID4202)	67	481	276	129	343	8	1	0	0	80.17	3.26	0
20111000_S3S_5		Field	see 10.5281/zenodo.7596016	d__Bacteria;p__Proteobacteria;c__Alphaproteobacteria;o__Acetobacterales;f__Acetobacteraceae;g__BOG-908;s__BOG-908 sp003133065	o__Rhodospirillales (UID3754)	63	336	201	11	323	2	0	0	0	94.86	0.75	0
20111000_S3S_7		Field	see 10.5281/zenodo.7596016	d__Bacteria;p__Eremiobacterota;c__Eremiobacteria;o__Baltobacterales;f__Baltobacteraceae;g__Palsa-1515;s__	k__Bacteria (UID1452)	924	161	108	28	133	0	0	0	0	86.28	0	0
20111000_S3S_8		Field	see 10.5281/zenodo.7596016	d__Bacteria;p__Eremiobacterota;c__Eremiobacteria;o__Baltobacterales;f__Baltobacteraceae;g__Velthaea;s__	k__Bacteria (UID1452)	924	161	108	22	139	0	0	0	0	85.33	0	0
20111000_S3S_9		Field	see 10.5281/zenodo.7596016	d__Bacteria;p__Proteobacteria;c__Alphaproteobacteria;o__Caulobacterales;f__Caulobacteraceae;g__Palsa-881;s__Palsa-881 sp003136615	c__Alphaproteobacteria (UID3422)	26	529	308	37	488	3	1	0	0	93.4	1.24	0
20120500_P13_10		Field	see 10.5281/zenodo.7596016	d__Bacteria;p__Actinobacteriota;c__Thermoleophilia;o__Gaiellales;f__Gaiellaceae;g__Palsa-739;s__	p__Actinobacteria (UID1454)	732	199	116	57	142	0	0	0	0	71.19	0	0
20120500_P13_3		Field	see 10.5281/zenodo.7596016	d__Bacteria;p__Acidobacteriota;c__Acidobacteriae;o__Acidobacteriales;f__Acidobacteriaceae;g__Palsa-343;s__Palsa-343 sp003152595	k__Bacteria (UID3187)	2258	188	117	31	156	1	0	0	0	94.37	0.85	0
20120500_P13_5		Field	see 10.5281/zenodo.7596016	d__Bacteria;p__Acidobacteriota;c__Acidobacteriae;o__Bryobacterales;f__Bryobacteraceae;g__Palsa-89;s__Palsa-89 sp003132905	k__Bacteria (UID3187)	2258	185	115	3	178	4	0	0	0	97.39	2.61	0
20120500_P13_9		Field	see 10.5281/zenodo.7596016	d__Bacteria;p__Eremiobacterota;c__Eremiobacteria;o__Baltobacterales;f__Baltobacteraceae;g__Tyrphobacter;s__Tyrphobacter aquilonaris	k__Bacteria (UID1452)	924	161	108	5	155	1	0	0	0	97.58	0.93	0
20120500_P14_1		Field	see 10.5281/zenodo.7596016	d__Bacteria;p__Acidobacteriota;c__Acidobacteriae;o__Bryobacterales;f__Bryobacteraceae;g__Bog-159;s__	k__Bacteria (UID3187)	2258	184	114	16	161	7	0	0	0	91.03	4.17	100
20120500_P15_1		Field	see 10.5281/zenodo.7596016	d__Bacteria;p__Acidobacteriota;c__Acidobacteriae;o__Acidobacteriales;f__SbA1;g__PALSA-270;s__PALSA-270 sp003132825	k__Bacteria (UID3187)	2258	188	117	21	165	2	0	0	0	92.54	0.85	0
20120500_P15_4		Field	see 10.5281/zenodo.7596016	d__Bacteria;p__Dormibacterota;c__Dormibacteria;o__UBA8260;f__UBA8260;g__Palsa-851;s__Palsa-851 sp003132805	k__Bacteria (UID1452)	924	161	108	9	151	1	0	0	0	93.06	0.31	0
20120500_P17_2		Field	see 10.5281/zenodo.7596016	d__Bacteria;p__Actinobacteriota;c__Acidimicrobiia;o__Acidimicrobiales;f__RAAP-2;g__RAAP-2;s__RAAP-2 sp003133685	k__Bacteria (UID1453)	901	171	117	2	167	2	0	0	0	98.29	1.28	0
20120500_P17_6		Field	see 10.5281/zenodo.7596016	d__Bacteria;p__Proteobacteria;c__Gammaproteobacteria;o__Burkholderiales;f__SG8-39;g__2-12-FULL-64-23;s__	c__Betaproteobacteria (UID3959)	235	419	211	105	309	5	0	0	0	70.36	0.61	0
20120500_P19_10		Field	see 10.5281/zenodo.7596016	d__Bacteria;p__Caldisericota;c__Caldisericia;o__Cryosericales;f__Cryosericaceae;g__Cryosericum;s__Cryosericum septentrionale	k__Bacteria (UID203)	5449	102	56	34	67	1	0	0	0	70.62	1.79	100
20120500_P19_11		Field	see 10.5281/zenodo.7596016	d__Bacteria;p__Firmicutes_B;c__Moorellia;o__Thermacetogeniales;f__Thermacetogeniaceae;g__Palsa-1188;s__Palsa-1188 sp003132605	p__Firmicutes (UID1022)	100	295	158	33	261	1	0	0	0	88.15	0.32	100
20120500_P19_12		Field	see 10.5281/zenodo.7596016	d__Bacteria;p__Actinobacteriota;c__Thermoleophilia;o__UBA2241;f__UBA2241;g__PALSA-647;s__PALSA-647 sp003132585	p__Actinobacteria (UID1454)	732	199	116	7	179	13	0	0	0	96.12	3.02	30.77
20120500_P19_13		Field	see 10.5281/zenodo.7596016	d__Bacteria;p__Gemmatimonadota;c__Gemmatimonadetes;o__Gemmatimonadales;f__Gemmatimonadaceae;g__Fen-1231;s__Fen-1231 sp003171215	k__Bacteria (UID2495)	2993	147	91	31	114	2	0	0	0	75.43	2.2	0
20120500_P19_1		Field	see 10.5281/zenodo.7596016	d__Bacteria;p__Actinobacteriota;c__Thermoleophilia;o__Gaiellales;f__Gaiellaceae;g__Fen-549;s__Fen-549 sp003132665	p__Actinobacteria (UID1454)	732	199	116	14	183	2	0	0	0	91.95	1.29	50
20120500_P19_2		Field	see 10.5281/zenodo.7596016	d__Archaea;p__Halobacteriota;c__Bog-38;o__Bog-38;f__Bog-38;g__Bog-38;s__Bog-38 sp003162175	p__Euryarchaeota (UID49)	95	228	153	28	200	0	0	0	0	84.8	0	0
20120500_P19_3		Field	see 10.5281/zenodo.7596016	d__Archaea;p__Thermoproteota;c__Bathyarchaeia;o__B26-1;f__UBA233;g__PALSA-986;s__PALSA-986 sp003133625	k__Archaea (UID2)	207	149	107	2	138	9	0	0	0	98.13	7.01	0
20120500_P19_4		Field	see 10.5281/zenodo.7596016	d__Bacteria;p__Actinobacteriota;c__Thermoleophilia;o__Gaiellales;f__Gaiellaceae;g__Fen-549;s__	p__Actinobacteria (UID1454)	732	199	116	19	178	2	0	0	0	90.22	1.29	0
20120500_P19_7		Field	see 10.5281/zenodo.7596016	d__Bacteria;p__Chloroflexota;c__Limnocylindria;o__Limnocylindrales;f__CSP1-4;g__;s__	k__Bacteria (UID1452)	924	161	108	37	121	3	0	0	0	81.11	2.78	33.33
20120500_P19_8		Field	see 10.5281/zenodo.7596016	d__Bacteria;p__Acidobacteriota;c__Thermoanaerobaculia;o__Thermoanaerobaculales;f__Thermoanaerobaculaceae;g__RBG-13-68-16;s__RBG-13-68-16 sp003133645	k__Bacteria (UID3187)	2258	188	117	8	177	3	0	0	0	94.44	2.56	33.33
20120500_P19_9		Field	see 10.5281/zenodo.7596016	d__Bacteria;p__Firmicutes_A;c__Clostridia;o__Oscillospirales;f__Ethanoligenenaceae;g__;s__	o__Clostridiales (UID1212)	172	263	149	66	196	1	0	0	0	81.71	0.67	100
20120500_P23_1		Field	see 10.5281/zenodo.7596016	d__Bacteria;p__Dormibacterota;c__Dormibacteria;o__UBA8260;f__UBA8260;g__Palsa-851;s__Palsa-851 sp003132525	k__Bacteria (UID1452)	924	161	108	4	157	0	0	0	0	96.76	0	0
20120500_P23_4		Field	see 10.5281/zenodo.7596016	d__Bacteria;p__Actinobacteriota;c__Acidimicrobiia;o__Acidimicrobiales;f__Bog-793;g__Palsa-601;s__	k__Bacteria (UID1453)	901	171	117	44	123	4	0	0	0	78.01	2.99	25
20120500_P23_5		Field	see 10.5281/zenodo.7596016	d__Bacteria;p__Actinobacteriota;c__Acidimicrobiia;o__Acidimicrobiales;f__RAAP-2;g__Palsa-459;s__	k__Bacteria (UID1453)	901	171	117	31	137	3	0	0	0	83.42	1.71	33.33
20120500_P23_6		Field	see 10.5281/zenodo.7596016	d__Bacteria;p__Actinobacteriota;c__Thermoleophilia;o__Solirubrobacterales;f__Solirubrobacteraceae;g__Palsa-513;s__Palsa-513 sp003132505	p__Actinobacteria (UID1454)	732	200	117	5	195	0	0	0	0	96.15	0	0
20120500_P24_5		Field	see 10.5281/zenodo.7596016	d__Bacteria;p__Acidobacteriota;c__Acidobacteriae;o__Acidobacteriales;f__SbA1;g__Sulfotelmatobacter;s__Sulfotelmatobacter sp003132445	k__Bacteria (UID3187)	2258	188	117	3	184	1	0	0	0	98.5	0.85	0
20120500_P24_7		Field	see 10.5281/zenodo.7596016	d__Bacteria;p__Dormibacterota;c__Dormibacteria;o__UBA8260;f__Bog-877;g__Bog-877;s__Bog-877 sp003133485	k__Bacteria (UID1452)	924	161	108	30	130	1	0	0	0	80.22	0.93	0
20120500_P24_8		Field	see 10.5281/zenodo.7596016	d__Bacteria;p__Acidobacteriota;c__Acidobacteriae;o__Acidoferrales;f__UBA7541;g__PALSA-278;s__PALSA-278 sp003133505	k__Bacteria (UID3187)	2258	188	117	12	172	4	0	0	0	92.4	2.62	0
20120500_P25_12		Field	see 10.5281/zenodo.7596016	d__Bacteria;p__Acidobacteriota;c__Acidobacteriae;o__Acidobacteriales;f__SbA1;g__Bog-209;s__Bog-209 sp003135495	k__Bacteria (UID3187)	2258	188	117	9	176	3	0	0	0	95.73	2.56	0
20120500_P26_12		Field	see 10.5281/zenodo.7596016	d__Bacteria;p__Verrucomicrobiota;c__Verrucomicrobiae;o__Pedosphaerales;f__UBA11358;g__UBA7542;s__UBA7542 sp003161635	k__Bacteria (UID2982)	88	230	148	8	213	9	0	0	0	95.61	4.6	33.33
20120500_P26_1		Field	see 10.5281/zenodo.7596016	d__Bacteria;p__Acidobacteriota;c__Acidobacteriae;o__Acidobacteriales;f__SbA1;g__Bog-209;s__Bog-209 sp003132325	k__Bacteria (UID3187)	2258	188	117	10	176	2	0	0	0	96.67	1.71	0
20120500_P26_5		Field	see 10.5281/zenodo.7596016	d__Bacteria;p__Acidobacteriota;c__Acidobacteriae;o__Acidobacteriales;f__Acidobacteriaceae;g__Terracidiphilus;s__Terracidiphilus sp003133425	k__Bacteria (UID3187)	2258	187	116	5	180	2	0	0	0	96.5	0.91	50
20120500_P26_8		Field	see 10.5281/zenodo.7596016	d__Bacteria;p__Dormibacterota;c__Dormibacteria;o__UBA8260;f__UBA8260;g__UBA8260;s__UBA8260 sp003153215	k__Bacteria (UID1452)	924	161	108	12	149	0	0	0	0	95.58	0	0
20120500_P27_10		Field	see 10.5281/zenodo.7596016	d__Bacteria;p__Proteobacteria;c__Alphaproteobacteria;o__Rhizobiales;f__Xanthobacteraceae;g__Pseudolabrys;s__Pseudolabrys sp003133345	o__Rhizobiales (UID3642)	107	485	316	34	447	4	0	0	0	90.19	0.87	25
20120500_P27_1		Field	see 10.5281/zenodo.7596016	d__Bacteria;p__Actinobacteriota;c__Acidimicrobiia;o__Acidimicrobiales;f__RAAP-2;g__RAAP-2;s__	k__Bacteria (UID1453)	901	171	117	1	167	3	0	0	0	99.15	1.36	33.33
20120500_P27_3		Field	see 10.5281/zenodo.7596016	d__Bacteria;p__Actinobacteriota;c__Acidimicrobiia;o__Acidimicrobiales;f__RAAP-2;g__RAAP-2;s__RAAP-2 sp003132205	k__Bacteria (UID1453)	901	171	117	12	157	2	0	0	0	91.88	0.51	50
20120500_P28_10		Field	see 10.5281/zenodo.7596016	d__Bacteria;p__Proteobacteria;c__Gammaproteobacteria;o__Burkholderiales;f__Burkholderiaceae;g__PKWO01;s__PKWO01 sp003132085	o__Burkholderiales (UID4002)	107	574	251	42	521	10	1	0	0	91.47	2.8	15.38
20120500_P28_11		Field	see 10.5281/zenodo.7596016	d__Bacteria;p__Acidobacteriota;c__Acidobacteriae;o__Acidobacteriales;f__Acidobacteriaceae;g__Palsa-288;s__Palsa-288 sp003132145	k__Bacteria (UID3187)	2258	188	117	8	179	1	0	0	0	95.09	0.85	100
20120500_P28_12		Field	see 10.5281/zenodo.7596016	d__Bacteria;p__Acidobacteriota;c__Acidobacteriae;o__Acidobacteriales;f__Acidobacteriaceae;g__Palsa-288;s__Palsa-288 sp003133205	k__Bacteria (UID3187)	2258	188	117	21	166	1	0	0	0	90.47	0.85	0
20120500_P28_14		Field	see 10.5281/zenodo.7596016	d__Bacteria;p__Actinobacteriota;c__Coriobacteriia;o__OPB41;f__PALSA-660;g__PALSA-660;s__PALSA-660 sp003133285	p__Actinobacteria (UID1454)	732	206	120	10	192	4	0	0	0	92.08	1.81	0
20120500_P28_2		Field	see 10.5281/zenodo.7596016	d__Bacteria;p__Actinobacteriota;c__Acidimicrobiia;o__Acidimicrobiales;f__RAAP-2;g__RAAP-2;s__RAAP-2 sp003132165	k__Bacteria (UID1453)	901	171	117	3	166	2	0	0	0	97.44	1.28	0
20120500_P28_3		Field	see 10.5281/zenodo.7596016	d__Bacteria;p__Firmicutes_A;c__Clostridia;o__Oscillospirales;f__Ethanoligenenaceae;g__;s__	o__Clostridiales (UID1212)	172	263	149	10	250	3	0	0	0	93.96	2.01	0
20120500_P28_6		Field	see 10.5281/zenodo.7596016	d__Bacteria;p__Proteobacteria;c__Alphaproteobacteria;o__Acetobacterales;f__Acetobacteraceae;g__PALSA-911;s__PALSA-911 sp003133265	o__Rhodospirillales (UID3754)	63	336	201	29	305	2	0	0	0	90.5	0.41	50
20120500_P28_8		Field	see 10.5281/zenodo.7596016	d__Bacteria;p__Proteobacteria;c__Gammaproteobacteria;o__Burkholderiales;f__Burkholderiaceae;g__Janthinobacterium;s__Janthinobacterium sp003133225	o__Burkholderiales (UID4002)	107	573	250	73	491	8	0	1	0	88.54	0.97	0
20120500_P28_9		Field	see 10.5281/zenodo.7596016	d__Bacteria;p__Firmicutes_A;c__Clostridia;o__Oscillospirales;f__Ethanoligenenaceae;g__;s__	o__Clostridiales (UID1212)	172	263	149	26	237	0	0	0	0	86.8	0	0
20120500_P31_3		Field	see 10.5281/zenodo.7596016	d__Bacteria;p__Proteobacteria;c__Gammaproteobacteria;o__Steroidobacterales;f__Steroidobacteraceae;g__FEN-1191;s__FEN-1191 sp003132025	c__Gammaproteobacteria (UID4202)	67	481	276	33	435	13	0	0	0	92.93	3.55	7.69
20120500_P31_4		Field	see 10.5281/zenodo.7596016	d__Bacteria;p__Proteobacteria;c__Alphaproteobacteria;o__Micropepsales;f__Micropepsaceae;g__Rhizomicrobium;s__Rhizomicrobium sp003139615	c__Alphaproteobacteria (UID3305)	564	349	230	13	334	2	0	0	0	95.72	0.47	50
20120500_P31_6		Field	see 10.5281/zenodo.7596016	d__Bacteria;p__Eremiobacterota;c__Eremiobacteria;o__Baltobacterales;f__Baltobacteraceae;g__Cybelea;s__Cybelea tyrphae	k__Bacteria (UID1452)	924	161	108	21	140	0	0	0	0	89.9	0	0
20120500_P31_8		Field	see 10.5281/zenodo.7596016	d__Bacteria;p__Planctomycetota;c__Phycisphaerae;o__Tepidisphaerales;f__Tepidisphaeraceae;g__UBA1161;s__	k__Bacteria (UID2565)	2921	143	88	22	120	1	0	0	0	78.75	1.14	0
20120500_P32_2		Field	see 10.5281/zenodo.7596016	d__Bacteria;p__Proteobacteria;c__Gammaproteobacteria;o__Steroidobacterales;f__Steroidobacteraceae;g__PALSA-1196;s__	c__Gammaproteobacteria (UID4202)	67	481	276	51	409	16	5	0	0	90.55	5.26	3.23
20120500_P32_4		Field	see 10.5281/zenodo.7596016	d__Bacteria;p__Actinobacteriota;c__Acidimicrobiia;o__Acidimicrobiales;f__UBA8190;g__Palsa-661;s__Palsa-661 sp003131945	k__Bacteria (UID1453)	901	171	117	40	129	2	0	0	0	84.46	1.28	0
20120500_P32_5		Field	see 10.5281/zenodo.7596016	d__Bacteria;p__Actinobacteriota;c__Acidimicrobiia;o__Acidimicrobiales;f__Bog-793;g__Palsa-601;s__	k__Bacteria (UID1453)	901	171	117	53	113	5	0	0	0	74.03	4.27	0
20120500_P32_6		Field	see 10.5281/zenodo.7596016	d__Bacteria;p__Acidobacteriota;c__Acidobacteriae;o__Acidobacteriales;f__Acidobacteriaceae;g__Palsa-343;s__Palsa-343 sp003131625	k__Bacteria (UID3187)	2258	188	117	6	181	1	0	0	0	95.73	0.85	0
20120500_P32_7		Field	see 10.5281/zenodo.7596016	d__Bacteria;p__Actinobacteriota;c__Acidimicrobiia;o__Acidimicrobiales;f__RAAP-2;g__RAAP-2;s__RAAP-2 sp003131665	k__Bacteria (UID203)	5449	104	58	45	59	0	0	0	0	81.03	0	0
20120500_P32_8		Field	see 10.5281/zenodo.7596016	d__Bacteria;p__Proteobacteria;c__Alphaproteobacteria;o__Micropepsales;f__Micropepsaceae;g__Rhizomicrobium;s__Rhizomicrobium sp003131925	c__Alphaproteobacteria (UID3305)	564	349	230	8	341	0	0	0	0	97.25	0	0
20120500_P33_4		Field	see 10.5281/zenodo.7596016	d__Bacteria;p__Eremiobacterota;c__Eremiobacteria;o__Baltobacterales;f__Baltobacteraceae;g__Rubrimentiphilum;s__Rubrimentiphilum sp003136355	k__Bacteria (UID1452)	924	161	108	2	159	0	0	0	0	98.15	0	0
20120500_P33_5		Field	see 10.5281/zenodo.7596016	d__Bacteria;p__Acidobacteriota;c__Acidobacteriae;o__Acidobacteriales;f__SbA1;g__Sulfotelmatobacter;s__Sulfotelmatobacter sp003131585	k__Bacteria (UID3187)	2258	188	117	2	184	2	0	0	0	98.93	1.71	0
20120500_P34_3		Field	see 10.5281/zenodo.7596016	d__Bacteria;p__Eremiobacterota;c__Eremiobacteria;o__Baltobacterales;f__Baltobacteraceae;g__Elarobacter;s__Elarobacter winogradskyi	k__Bacteria (UID1452)	924	161	108	7	154	0	0	0	0	94.91	0	0
20120500_P35_2		Field	see 10.5281/zenodo.7596016	d__Bacteria;p__Verrucomicrobiota;c__Verrucomicrobiae;o__Chthoniobacterales;f__UBA10450;g__AV80;s__AV80 sp003134765	k__Bacteria (UID2982)	88	230	148	0	223	7	0	0	0	100	2.97	14.29
20120500_P36_3		Field	see 10.5281/zenodo.7596016	d__Bacteria;p__Verrucomicrobiota;c__Verrucomicrobiae;o__Chthoniobacterales;f__UBA10450;g__Palsa-1392;s__Palsa-1392 sp003169975	k__Bacteria (UID2982)	88	230	148	0	225	5	0	0	0	100	2.7	0
20120500_P36_7		Field	see 10.5281/zenodo.7596016	d__Bacteria;p__Dormibacterota;c__Dormibacteria;o__Dormibacterales;f__Dormibacteraceae;g__Palsa-872;s__Palsa-872 sp003139695	k__Bacteria (UID1452)	924	161	108	0	161	0	0	0	0	100	0	0
20120500_P36_8		Field	see 10.5281/zenodo.7596016	d__Bacteria;p__Chloroflexota;c__Limnocylindria;o__Limnocylindrales;f__CSP1-4;g__Palsa-1032;s__Palsa-1032 sp003169735	k__Bacteria (UID1452)	924	161	108	5	154	2	0	0	0	96.19	1.01	0
20120500_P37_4		Field	see 10.5281/zenodo.7596016	d__Bacteria;p__Gemmatimonadota;c__Gemmatimonadetes;o__Gemmatimonadales;f__Gemmatimonadaceae;g__UBA4720;s__UBA4720 sp003131365	k__Bacteria (UID2495)	2993	147	91	5	138	4	0	0	0	94.51	2.4	0
20120500_P37_6		Field	see 10.5281/zenodo.7596016	d__Bacteria;p__Verrucomicrobiota;c__Verrucomicrobiae;o__Chthoniobacterales;f__UBA10450;g__AV80;s__AV80 sp003167555	k__Bacteria (UID2982)	88	230	148	0	225	5	0	0	0	100	2.36	0
20120500_P38_1		Field	see 10.5281/zenodo.7596016	d__Bacteria;p__Actinobacteriota;c__Acidimicrobiia;o__IMCC26256;f__PALSA-610;g__;s__	k__Bacteria (UID1453)	901	171	117	22	144	5	0	0	0	91	2.66	0
20120500_P38_6		Field	see 10.5281/zenodo.7596016	d__Bacteria;p__Acidobacteriota;c__Acidobacteriae;o__Acidobacteriales;f__SbA1;g__Bog-209;s__Bog-209 sp003131315	k__Bacteria (UID3187)	2258	188	117	1	185	2	0	0	0	99.15	1.71	0
20120500_P39_7		Field	see 10.5281/zenodo.7596016	d__Bacteria;p__Actinobacteriota;c__Actinomycetia;o__Mycobacteriales;f__Jatrophihabitantaceae;g__QHCC01;s__	o__Actinomycetales (UID1802)	274	388	214	53	333	2	0	0	0	83.99	0.93	50
20120600_E1D_13		Field	see 10.5281/zenodo.7596016	d__Bacteria;p__Verrucomicrobiota;c__Verrucomicrobiae;o__Pedosphaerales;f__UBA3939;g__BOG-1460;s__	k__Bacteria (UID2982)	88	230	148	52	174	3	1	0	0	72.69	2.74	16.67
20120600_E1D_16		Field	see 10.5281/zenodo.7596016	d__Bacteria;p__Myxococcota;c__Polyangia;o__Polyangiales;f__Polyangiaceae;g__FEN-1139;s__FEN-1139 sp003154095	c__Deltaproteobacteria (UID3216)	83	247	155	24	220	3	0	0	0	86.88	1.45	33.33
20120600_E1D_17		Field	see 10.5281/zenodo.7596016	d__Bacteria;p__Elusimicrobiota;c__Elusimicrobia;o__F11;f__FEN-1173;g__FEN-1173;s__FEN-1173 sp003158755	k__Bacteria (UID2495)	2993	143	89	9	131	3	0	0	0	89.89	1	0
20120600_E1D_18		Field	see 10.5281/zenodo.7596016	d__Bacteria;p__Myxococcota;c__Polyangia;o__Palsa-1104_A;f__Fen-1088;g__Fen-1118;s__Fen-1118 sp003159055	c__Deltaproteobacteria (UID3216)	83	247	155	63	183	1	0	0	0	84.62	0.65	0
20120600_E1D_19		Field	see 10.5281/zenodo.7596016	d__Bacteria;p__Acidobacteriota;c__Acidobacteriae;o__Acidobacteriales;f__Acidobacteriaceae;g__Terracidiphilus;s__	k__Bacteria (UID3187)	2258	187	116	67	119	1	0	0	0	78.04	0.86	100
20120600_E1D_20		Field	see 10.5281/zenodo.7596016	d__Bacteria;p__Acidobacteriota;c__Acidobacteriae;o__Bryobacterales;f__Bryobacteraceae;g__Bog-375;s__	k__Bacteria (UID3187)	2258	184	114	58	124	2	0	0	0	74.98	0.27	50
20120600_E1D_25		Field	see 10.5281/zenodo.7596016	d__Bacteria;p__Actinobacteriota;c__Actinomycetia;o__Propionibacteriales;f__Propionibacteriaceae;g__Propionicimonas;s__	o__Actinomycetales (UID1697)	387	330	193	77	251	2	0	0	0	76.45	0.78	50
20120600_E1D_26		Field	see 10.5281/zenodo.7596016	d__Bacteria;p__Acidobacteriota;c__Acidobacteriae;o__Bryobacterales;f__Bryobacteraceae;g__CAIVVT01;s__	k__Bacteria (UID3187)	2258	184	114	32	149	3	0	0	0	84.9	1.8	33.33
20120600_E1D_30		Field	see 10.5281/zenodo.7596016	d__Bacteria;p__Chloroflexota;c__Limnocylindria;o__Limnocylindrales;f__CSP1-4;g__Fen-1039;s__Fen-1039 sp003158875	k__Bacteria (UID1452)	924	161	108	20	137	4	0	0	0	91.01	2.42	75
20120600_E1D_31		Field	see 10.5281/zenodo.7596016	d__Bacteria;p__Myxococcota;c__Polyangia;o__Palsa-1104_A;f__Fen-1088;g__Fen-1137;s__Fen-1137 sp003158735	c__Deltaproteobacteria (UID3216)	83	247	155	63	181	3	0	0	0	83.73	1.94	0
20120600_E1D_32		Field	see 10.5281/zenodo.7596016	d__Bacteria;p__Chloroflexota;c__Limnocylindria;o__Limnocylindrales;f__CSP1-4;g__;s__	k__Bacteria (UID1452)	924	160	109	49	109	2	0	0	0	84.89	1.22	50
20120600_E1D_34		Field	see 10.5281/zenodo.7596016	d__Bacteria;p__Proteobacteria;c__Alphaproteobacteria;o__Rhizobiales;f__Beijerinckiaceae;g__Rhodoblastus;s__	o__Rhizobiales (UID3654)	92	481	319	100	376	5	0	0	0	81.13	0.94	80
20120600_E1D_37		Field	see 10.5281/zenodo.7596016	d__Bacteria;p__Verrucomicrobiota;c__Verrucomicrobiae;o__Opitutales;f__Opitutaceae;g__Fen-1467;s__	k__Bacteria (UID2982)	88	227	146	31	191	5	0	0	0	86.85	2.32	0
20120600_E1D_38		Field	see 10.5281/zenodo.7596016	d__Bacteria;p__Chloroflexota;c__Anaerolineae;o__Anaerolineales;f__EnvOPS12;g__Fen-1038;s__	k__Bacteria (UID1452)	924	163	110	49	113	1	0	0	0	70.1	0.45	100
20120600_E1D_41		Field	see 10.5281/zenodo.7596016	d__Bacteria;p__Actinobacteriota;c__Acidimicrobiia;o__Acidimicrobiales;f__Palsa-688;g__Fen-671;s__Fen-671 sp003158835	k__Bacteria (UID1453)	901	171	117	44	126	1	0	0	0	76.92	0.43	0
20120600_E1D_42		Field	see 10.5281/zenodo.7596016	d__Bacteria;p__Actinobacteriota;c__Acidimicrobiia;o__Acidimicrobiales;f__RAAP-2;g__RAAP-2;s__RAAP-2 sp003158855	k__Bacteria (UID1453)	901	171	117	1	168	2	0	0	0	99.15	1.28	0
20120600_E1D_48		Field	see 10.5281/zenodo.7596016	d__Bacteria;p__Chloroflexota;c__Limnocylindria;o__Limnocylindrales;f__CSP1-4;g__Fen-1039;s__	k__Bacteria (UID1452)	924	160	109	53	106	1	0	0	0	81.05	0.92	0
20120600_E1D_51		Field	see 10.5281/zenodo.7596016	d__Bacteria;p__Chloroflexota;c__Limnocylindria;o__Limnocylindrales;f__CSP1-4;g__Fen-1039;s__	k__Bacteria (UID1452)	924	160	109	24	135	1	0	0	0	90.96	0.92	0
20120600_E1D_52		Field	see 10.5281/zenodo.7596016	d__Bacteria;p__Chloroflexota;c__Limnocylindria;o__Limnocylindrales;f__CSP1-4;g__Fen-1039;s__	k__Bacteria (UID1452)	924	151	101	59	91	1	0	0	0	74.75	0.99	100
20120600_E1D_53		Field	see 10.5281/zenodo.7596016	d__Bacteria;p__Bacteroidota;c__UBA10030;o__UBA10030;f__UBA6906;g__Fen-1260;s__Fen-1260 sp003162635	k__Bacteria (UID2570)	433	273	183	5	263	5	0	0	0	97.27	2.46	0
20120600_E1D_55		Field	see 10.5281/zenodo.7596016	d__Bacteria;p__Acidobacteriota;c__Acidobacteriae;o__Bryobacterales;f__Bryobacteraceae;g__;s__	k__Bacteria (UID3187)	2258	184	114	69	113	2	0	0	0	78.62	1.75	50
20120600_E1D_5		Field	see 10.5281/zenodo.7596016	d__Bacteria;p__Patescibacteria;c__ABY1;o__SG8-24;f__2-12-FULL-60-25;g__JAHJRN01;s__	k__Bacteria (UID1452)	924	151	101	33	118	0	0	0	0	72.28	0	0
20120600_E1D_6		Field	see 10.5281/zenodo.7596016	d__Bacteria;p__Acidobacteriota;c__Acidobacteriae;o__Bryobacterales;f__Bryobacteraceae;g__Bog-375;s__Bog-375 sp003157745	k__Bacteria (UID3187)	2258	184	114	35	147	2	0	0	0	88.09	1.75	50
20120600_E1D_9		Field	see 10.5281/zenodo.7596016	d__Bacteria;p__Actinobacteriota;c__Thermoleophilia;o__RBG-16-64-13;f__RBG-16-64-13;g__Chersky-299;s__	p__Actinobacteria (UID1454)	732	199	116	56	139	4	0	0	0	80.63	2.44	25
20120600_E2D_11		Field	see 10.5281/zenodo.7596016	d__Bacteria;p__Acidobacteriota;c__Thermoanaerobaculia;o__Thermoanaerobaculales;f__Thermoanaerobaculaceae;g__RBG-13-68-16;s__RBG-13-68-16 sp003158745	k__Bacteria (UID3187)	2258	188	117	7	179	2	0	0	0	95.3	1.71	0
20120600_E2D_12		Field	see 10.5281/zenodo.7596016	d__Bacteria;p__Acidobacteriota;c__Vicinamibacteria;o__Vicinamibacterales;f__Fen-181;g__FEN-299;s__FEN-299 sp003157675	k__Bacteria (UID3187)	2258	188	117	51	133	4	0	0	0	79.49	2.62	25
20120600_E2D_15		Field	see 10.5281/zenodo.7596016	d__Bacteria;p__Myxococcota;c__Polyangia;o__Palsa-1104_A;f__Fen-1088;g__Fen-1137;s__Fen-1137 sp003158395	c__Deltaproteobacteria (UID3216)	83	247	155	20	223	3	1	0	0	91.72	3.23	16.67
20120600_E2D_16		Field	see 10.5281/zenodo.7596016	d__Bacteria;p__Actinobacteriota;c__Geothermincolia;o__Fen-727;f__Anoxymicrobiaceae;g__FEN-680;s__FEN-680 sp003157385	k__Bacteria (UID1453)	901	171	117	4	166	1	0	0	0	97.01	0.85	0
20120600_E2D_17		Field	see 10.5281/zenodo.7596016	d__Bacteria;p__Bacteroidota;c__UBA10030;o__UBA10030;f__UBA8401;g__;s__	k__Bacteria (UID2570)	433	273	183	62	205	6	0	0	0	73.81	3.28	0
20120600_E2D_19		Field	see 10.5281/zenodo.7596016	d__Bacteria;p__Proteobacteria;c__Alphaproteobacteria;o__Micropepsales;f__Micropepsaceae;g__Rhizomicrobium;s__Rhizomicrobium sp003158585	c__Alphaproteobacteria (UID3305)	564	349	230	46	301	2	0	0	0	94	0.36	50
20120600_E2D_1		Field	see 10.5281/zenodo.7596016	d__Bacteria;p__Myxococcota;c__Polyangia;o__Palsa-1104_A;f__Fen-1088;g__Fen-1137;s__Fen-1137 sp003158455	c__Deltaproteobacteria (UID3216)	83	247	155	34	212	1	0	0	0	89.06	0.65	0
20120600_E2D_21		Field	see 10.5281/zenodo.7596016	d__Bacteria;p__Actinobacteriota;c__Thermoleophilia;o__Solirubrobacterales;f__Solirubrobacteraceae;g__Palsa-513;s__Palsa-513 sp003157595	p__Actinobacteria (UID1454)	732	200	117	7	191	2	0	0	0	94.44	0.71	0
20120600_E2D_24		Field	see 10.5281/zenodo.7596016	d__Bacteria;p__Actinobacteriota;c__Thermoleophilia;o__RBG-16-64-13;f__RBG-16-64-13;g__CAIQPS01;s__	p__Actinobacteria (UID1454)	732	199	116	11	186	2	0	0	0	92.67	1.15	0
20120600_E2D_27		Field	see 10.5281/zenodo.7596016	d__Bacteria;p__Bacteroidota;c__UBA10030;o__UBA10030;f__UBA10030;g__Fen-1298;s__	k__Bacteria (UID2570)	433	273	183	51	216	6	0	0	0	81.07	3.01	33.33
20120600_E2D_28		Field	see 10.5281/zenodo.7596016	d__Bacteria;p__Actinobacteriota;c__Acidimicrobiia;o__Acidimicrobiales;f__Bog-793;g__Fen-455;s__	k__Bacteria (UID1453)	901	171	117	60	109	2	0	0	0	75.85	1.14	100
20120600_E2D_2		Field	see 10.5281/zenodo.7596016	d__Bacteria;p__Bacteroidota;c__UBA10030;o__UBA10030;f__UBA6906;g__Fen-1273;s__Fen-1273 sp003157485	k__Bacteria (UID2570)	433	273	183	15	254	4	0	0	0	92.08	1.91	0
20120600_E2D_33		Field	see 10.5281/zenodo.7596016	d__Bacteria;p__Actinobacteriota;c__Actinomycetia;o__Actinomycetales;f__Dermatophilaceae;g__UBA4719;s__UBA4719 sp003157445	o__Actinomycetales (UID1663)	488	308	183	69	235	4	0	0	0	78.68	1.28	25
20120600_E2D_36		Field	see 10.5281/zenodo.7596016	d__Bacteria;p__Chloroflexota;c__Limnocylindria;o__Limnocylindrales;f__CSP1-4;g__Fen-1039;s__	k__Bacteria (UID203)	5449	104	58	53	51	0	0	0	0	71.72	0	0
20120600_E2D_38		Field	see 10.5281/zenodo.7596016	d__Bacteria;p__Actinobacteriota;c__Thermoleophilia;o__UBA2241;f__UBA2241;g__;s__	p__Actinobacteria (UID1454)	732	199	116	27	170	2	0	0	0	83.62	1.15	50
20120600_E2D_39		Field	see 10.5281/zenodo.7596016	d__Archaea;p__Halobacteriota;c__Methanosarcinia;o__Methanosarcinales;f__Methanosarcinaceae;g__Methanosarcina;s__Methanosarcina sp003157235	p__Euryarchaeota (UID49)	95	228	153	63	165	0	0	0	0	82.99	0	0
20120600_E2D_41		Field	see 10.5281/zenodo.7596016	d__Bacteria;p__Chloroflexota;c__Limnocylindria;o__Limnocylindrales;f__CSP1-4;g__Fen-1039;s__Fen-1039 sp003157875	k__Bacteria (UID1452)	924	160	109	52	108	0	0	0	0	80.64	0	0
20120600_E2D_47		Field	see 10.5281/zenodo.7596016	d__Bacteria;p__Proteobacteria;c__Gammaproteobacteria;o__Burkholderiales;f__Burkholderiaceae;g__LMDS01;s__	o__Burkholderiales (UID4000)	193	427	214	125	292	10	0	0	0	75.68	3.07	0
20120600_E2D_49		Field	see 10.5281/zenodo.7596016	d__Bacteria;p__Proteobacteria;c__Gammaproteobacteria;o__Burkholderiales;f__Rhodocyclaceae;g__Fen-999;s__Fen-999 sp003158255	k__Bacteria (UID203)	5449	104	58	48	56	0	0	0	0	82.76	0	0
20120600_E2D_57		Field	see 10.5281/zenodo.7596016	d__Bacteria;p__Chloroflexota;c__Limnocylindria;o__Limnocylindrales;f__CSP1-4;g__Fen-1039;s__	k__Bacteria (UID1452)	924	151	101	57	93	1	0	0	0	73.78	0.99	0
20120600_E2D_7		Field	see 10.5281/zenodo.7596016	d__Bacteria;p__Verrucomicrobiota;c__Verrucomicrobiae;o__Opitutales;f__Opitutaceae;g__Fen-1467;s__Fen-1467 sp003157575	k__Bacteria (UID2982)	88	227	146	43	179	5	0	0	0	90.41	3.42	40
20120600_E2D_8		Field	see 10.5281/zenodo.7596016	d__Bacteria;p__Fibrobacterota;c__Chitinivibrionia;o__Chitinivibrionales;f__Chitinispirillaceae;g__;s__	k__Bacteria (UID2495)	2993	147	91	27	119	1	0	0	0	76.58	0.55	0
20120600_E2D_9		Field	see 10.5281/zenodo.7596016	d__Bacteria;p__Gemmatimonadota;c__Gemmatimonadetes;o__Gemmatimonadales;f__JACORV01;g__Fen-1245;s__Fen-1245 sp003157095	k__Bacteria (UID2495)	2993	147	91	28	118	1	0	0	0	76.19	1.1	0
20120600_E3D_13		Field	see 10.5281/zenodo.7596016	d__Bacteria;p__Bacteroidota;c__Bacteroidia;o__Bacteroidales;f__VadinHA17;g__LD21;s__LD21 sp003157075	k__Bacteria (UID203)	5449	104	58	56	48	0	0	0	0	72.57	0	0
20120600_E3D_14		Field	see 10.5281/zenodo.7596016	d__Bacteria;p__FCPU426;c__Palsa-1180;o__Palsa-1180;f__Palsa-1180;g__;s__	k__Bacteria (UID3187)	2258	187	116	30	154	3	0	0	0	76.72	2.16	33.33
20120600_E3D_17		Field	see 10.5281/zenodo.7596016	d__Bacteria;p__Desulfobacterota_G;c__Syntrophorhabdia;o__Syntrophorhabdales;f__Syntrophorhabdaceae;g__PNOF01;s__	c__Deltaproteobacteria (UID3216)	83	247	155	69	174	4	0	0	0	70.07	2.26	25
20120600_E3D_18		Field	see 10.5281/zenodo.7596016	d__Bacteria;p__Chloroflexota;c__Anaerolineae;o__Anaerolineales;f__EnvOPS12;g__UBA877;s__	k__Bacteria (UID1452)	924	163	110	34	127	2	0	0	0	82.73	1.82	0
20120600_E3D_20		Field	see 10.5281/zenodo.7596016	d__Bacteria;p__Actinobacteriota;c__Thermoleophilia;o__UBA2241;f__UBA2241;g__FEN-672;s__FEN-672 sp003158705	p__Actinobacteria (UID1454)	732	199	116	19	178	2	0	0	0	87.5	1.72	0
20120600_E3D_25		Field	see 10.5281/zenodo.7596016	d__Bacteria;p__Actinobacteriota;c__Thermoleophilia;o__UBA2241;f__UBA2241;g__CAIXSE01;s__	p__Actinobacteria (UID1454)	732	199	116	45	149	5	0	0	0	78.18	2.13	60
20120600_E3D_27		Field	see 10.5281/zenodo.7596016	d__Bacteria;p__Bacteroidota;c__Bacteroidia;o__Bacteroidales;f__FEN-979;g__CAIRDP01;s__	k__Bacteria (UID2569)	434	278	186	37	238	3	0	0	0	86.83	0.81	33.33
20120600_E3D_29		Field	see 10.5281/zenodo.7596016	d__Bacteria;p__Bacteroidota;c__Bacteroidia;o__Bacteroidales;f__VadinHA17;g__LD21;s__LD21 sp003157055	p__Bacteroidetes (UID2605)	350	316	210	22	286	8	0	0	0	95.32	2.46	0
20120600_E3D_2		Field	see 10.5281/zenodo.7596016	d__Bacteria;p__Acidobacteriota;c__Holophagae;o__Holophagales;f__Holophagaceae;g__Geothrix;s__Geothrix sp003158505	k__Bacteria (UID3187)	2258	185	114	8	176	1	0	0	0	97.78	0.88	100
20120600_E3D_30		Field	see 10.5281/zenodo.7596016	d__Bacteria;p__Acidobacteriota;c__Vicinamibacteria;o__Fen-336;f__Fen-336;g__FEN-336;s__FEN-336 sp003155335	k__Bacteria (UID3187)	2258	188	117	58	124	5	1	0	0	75.41	5.56	25
20120600_E3D_33		Field	see 10.5281/zenodo.7596016	d__Bacteria;p__Actinobacteriota;c__Actinomycetia;o__Actinomycetales;f__Kineosporiaceae;g__;s__	o__Actinomycetales (UID1663)	488	310	185	42	266	2	0	0	0	86.51	0.81	0
20120600_E3D_36		Field	see 10.5281/zenodo.7596016	d__Archaea;p__Thermoproteota;c__Bathyarchaeia;o__B26-1;f__UBA233;g__PALSA-986;s__	k__Archaea (UID2)	207	149	107	34	110	5	0	0	0	77.04	4.21	20
20120600_E3D_37		Field	see 10.5281/zenodo.7596016	d__Bacteria;p__Proteobacteria;c__Gammaproteobacteria;o__Burkholderiales;f__Rhodocyclaceae;g__Fen-999;s__Fen-999 sp003157035	f__Rhodocyclaceae (UID3972)	30	540	241	23	516	1	0	0	0	92.39	0.21	100
20120600_E3D_38		Field	see 10.5281/zenodo.7596016	d__Bacteria;p__Bacteroidota;c__Bacteroidia;o__Bacteroidales;f__VadinHA17;g__LD21;s__LD21 sp003157015	k__Bacteria (UID2569)	434	278	186	41	232	5	0	0	0	94.57	2.42	0
20120600_E3D_3		Field	see 10.5281/zenodo.7596016	d__Bacteria;p__Acidobacteriota;c__Acidobacteriae;o__Acidobacteriales;f__Acidobacteriaceae;g__Terracidiphilus;s__	k__Bacteria (UID3187)	2258	187	116	76	108	3	0	0	0	72.62	2.59	66.67
20120600_E3D_41		Field	see 10.5281/zenodo.7596016	d__Bacteria;p__Actinobacteriota;c__Thermoleophilia;o__RBG-16-64-13;f__RBG-16-64-13;g__RBG-16-64-13;s__RBG-16-64-13 sp003157225	p__Actinobacteria (UID1454)	732	199	116	12	180	7	0	0	0	93.36	3.09	57.14
20120600_E3D_42		Field	see 10.5281/zenodo.7596016	d__Bacteria;p__Bacteroidota;c__Ignavibacteria;o__SJA-28;f__B-1AR;g__FEN-1279;s__FEN-1279 sp003158365	k__Bacteria (UID2570)	433	273	183	28	242	3	0	0	0	87.16	1.37	0
20120600_E3D_45		Field	see 10.5281/zenodo.7596016	d__Bacteria;p__Chloroflexota;c__Limnocylindria;o__Limnocylindrales;f__CSP1-4;g__Fen-1039;s__Fen-1039 sp003158295	k__Bacteria (UID1452)	924	161	108	18	141	1	1	0	0	93.99	2.78	0
20120600_E3D_46		Field	see 10.5281/zenodo.7596016	d__Bacteria;p__Acidobacteriota;c__Acidobacteriae;o__Acidobacteriales;f__Acidobacteriaceae;g__Terracidiphilus;s__	k__Bacteria (UID3187)	2258	187	116	9	176	2	0	0	0	95.69	0.65	100
20120600_E3D_48		Field	see 10.5281/zenodo.7596016	d__Bacteria;p__Chloroflexota;c__Limnocylindria;o__Limnocylindrales;f__CSP1-4;g__Fen-1039;s__Fen-1039 sp003156975	k__Bacteria (UID1452)	924	161	108	17	143	1	0	0	0	89.63	0.93	0
20120600_E3D_49		Field	see 10.5281/zenodo.7596016	d__Bacteria;p__Actinobacteriota;c__Thermoleophilia;o__UBA2241;f__UBA2241;g__;s__	p__Actinobacteria (UID1454)	732	199	116	32	164	3	0	0	0	82.33	1.81	66.67
20120600_E3D_50		Field	see 10.5281/zenodo.7596016	d__Bacteria;p__Bacteroidota;c__Bacteroidia;o__Bacteroidales;f__FEN-979;g__CAIRDP01;s__	k__Bacteria (UID2569)	434	278	186	57	217	4	0	0	0	78.6	1.88	25
20120600_E3D_8		Field	see 10.5281/zenodo.7596016	d__Bacteria;p__Proteobacteria;c__Gammaproteobacteria;o__Methylococcales;f__Methylomonadaceae;g__KS41;s__KS41 sp003158415	c__Gammaproteobacteria (UID4274)	112	580	289	110	463	7	0	0	0	86.69	1.52	42.86
20120600_P1M_1		Field	see 10.5281/zenodo.7596016	d__Bacteria;p__Eremiobacterota;c__Eremiobacteria;o__Baltobacterales;f__Baltobacteraceae;g__Palsibacter;s__	k__Bacteria (UID1452)	924	161	108	19	141	1	0	0	0	89.85	0.19	100
20120600_P2M_10		Field	see 10.5281/zenodo.7596016	d__Bacteria;p__Eremiobacterota;c__Eremiobacteria;o__Baltobacterales;f__Baltobacteraceae;g__Palsibacter;s__	k__Bacteria (UID1452)	924	161	108	24	136	1	0	0	0	85.65	0.93	100
20120600_P2M_5		Field	see 10.5281/zenodo.7596016	d__Bacteria;p__Acidobacteriota;c__Acidobacteriae;o__Acidobacteriales;f__SbA1;g__Bog-209;s__	k__Bacteria (UID3187)	2258	188	117	22	164	2	0	0	0	89.45	0.9	50
20120600_P2M_7		Field	see 10.5281/zenodo.7596016	d__Bacteria;p__Actinobacteriota;c__Thermoleophilia;o__Solirubrobacterales;f__Solirubrobacteraceae;g__Palsa-744;s__	p__Actinobacteria (UID1454)	732	200	117	22	176	1	1	0	0	91.28	1.28	50
20120600_P2M_8		Field	see 10.5281/zenodo.7596016	d__Bacteria;p__Acidobacteriota;c__Acidobacteriae;o__Acidobacteriales;f__SbA1;g__Sulfotelmatobacter;s__Sulfotelmatobacter sp003156805	k__Bacteria (UID3187)	2258	188	117	1	186	1	0	0	0	99.95	0.85	0
20120600_P2M_9		Field	see 10.5281/zenodo.7596016	d__Bacteria;p__Actinobacteriota;c__Actinomycetia;o__Streptosporangiales;f__Streptosporangiaceae;g__Palsa-504;s__	o__Actinomycetales (UID1696)	455	311	187	94	214	3	0	0	0	72.46	0.76	0
20120600_P2S_3		Field	see 10.5281/zenodo.7596016	d__Bacteria;p__Eremiobacterota;c__Eremiobacteria;o__Baltobacterales;f__Baltobacteraceae;g__Tityobacter;s__Tityobacter terrigena	k__Bacteria (UID1452)	924	161	108	5	155	1	0	0	0	96.76	0.93	0
20120600_P2S_4		Field	see 10.5281/zenodo.7596016	d__Bacteria;p__Eremiobacterota;c__Eremiobacteria;o__Baltobacterales;f__Baltobacteraceae;g__Palsibacter;s__Palsibacter borealis	k__Bacteria (UID1452)	924	161	108	5	156	0	0	0	0	96.97	0	0
20120600_P3D_1		Field	see 10.5281/zenodo.7596016	d__Bacteria;p__Acidobacteriota;c__Acidobacteriae;o__Acidobacteriales;f__SbA1;g__Sulfotelmatobacter;s__	k__Bacteria (UID3187)	2258	188	117	18	165	5	0	0	0	93.61	2.9	20
20120600_P3D_3		Field	see 10.5281/zenodo.7596016	d__Bacteria;p__Proteobacteria;c__Gammaproteobacteria;o__Steroidobacterales;f__Steroidobacteraceae;g__13-2-20CM-66-19;s__13-2-20CM-66-19 sp003156695	c__Gammaproteobacteria (UID4202)	67	481	276	57	413	11	0	0	0	88.88	1.77	9.09
20120600_P3M_10		Field	see 10.5281/zenodo.7596016	d__Bacteria;p__Proteobacteria;c__Gammaproteobacteria;o__Steroidobacterales;f__Steroidobacteraceae;g__PALSA-1196;s__	c__Gammaproteobacteria (UID4202)	67	481	276	154	315	11	1	0	0	72.73	2.81	7.14
20120600_P3M_11		Field	see 10.5281/zenodo.7596016	d__Bacteria;p__Acidobacteriota;c__Acidobacteriae;o__Acidobacteriales;f__SbA1;g__Sulfotelmatobacter;s__	k__Bacteria (UID3187)	2258	188	117	26	160	2	0	0	0	93.6	1.71	0
20120600_P3M_1		Field	see 10.5281/zenodo.7596016	d__Bacteria;p__Eremiobacterota;c__Eremiobacteria;o__Baltobacterales;f__Baltobacteraceae;g__Cybelea;s__Cybelea septentrionalis	k__Bacteria (UID1452)	924	161	108	1	160	0	0	0	0	99.07	0	0
20120600_P3M_2		Field	see 10.5281/zenodo.7596016	d__Bacteria;p__Acidobacteriota;c__Acidobacteriae;o__Acidobacteriales;f__Acidobacteriaceae;g__PALSA-350;s__	k__Bacteria (UID3187)	2258	187	116	64	118	5	0	0	0	76.05	3.5	40
20120600_P3M_3		Field	see 10.5281/zenodo.7596016	d__Bacteria;p__Eremiobacterota;c__Eremiobacteria;o__Baltobacterales;f__Baltobacteraceae;g__;s__	k__Bacteria (UID1452)	924	161	108	45	116	0	0	0	0	72.3	0	0
20120600_P3M_4		Field	see 10.5281/zenodo.7596016	d__Bacteria;p__Actinobacteriota;c__Thermoleophilia;o__Solirubrobacterales;f__Solirubrobacteraceae;g__Palsa-465;s__	p__Actinobacteria (UID1454)	732	200	117	21	178	0	1	0	0	89.74	0.85	33.33
20120600_P3M_5		Field	see 10.5281/zenodo.7596016	d__Bacteria;p__Proteobacteria;c__Gammaproteobacteria;o__Steroidobacterales;f__Steroidobacteraceae;g__PALSA-1196;s__	c__Gammaproteobacteria (UID4202)	67	481	276	108	363	9	1	0	0	82.14	3.27	8.33
20120600_P3M_6		Field	see 10.5281/zenodo.7596016	d__Bacteria;p__Acidobacteriota;c__Acidobacteriae;o__Acidoferrales;f__UBA7541;g__Palsa-295;s__Palsa-295 sp003156635	k__Bacteria (UID3187)	2258	188	117	9	177	1	1	0	0	93.16	2.56	0
20120600_P3M_9		Field	see 10.5281/zenodo.7596016	d__Bacteria;p__Acidobacteriota;c__Acidobacteriae;o__Acidobacteriales;f__Acidobacteriaceae;g__PALSA-350;s__	k__Bacteria (UID3187)	2258	187	116	46	139	2	0	0	0	88.2	0.86	0
20120600_P3S_2		Field	see 10.5281/zenodo.7596016	d__Bacteria;p__Actinobacteriota;c__Acidimicrobiia;o__Acidimicrobiales;f__Palsa-688;g__PALSA-693;s__PALSA-693 sp003156595	k__Bacteria (UID1453)	901	171	117	1	168	2	0	0	0	99.15	1.28	0
20120600_S1D_1		Field	see 10.5281/zenodo.7596016	d__Bacteria;p__Acidobacteriota;c__Acidobacteriae;o__Acidobacteriales;f__Acidobacteriaceae;g__Terracidiphilus;s__Terracidiphilus sp003156495	k__Bacteria (UID3187)	2258	187	116	36	149	2	0	0	0	88.42	0.92	50
20120600_S1D_7		Field	see 10.5281/zenodo.7596016	d__Bacteria;p__Acidobacteriota;c__Acidobacteriae;o__Acidobacteriales;f__Acidobacteriaceae;g__Terracidiphilus;s__Terracidiphilus sp003159355	k__Bacteria (UID3187)	2258	187	116	15	171	0	1	0	0	94.71	0.11	100
20120600_S1S_4		Field	see 10.5281/zenodo.7596016	d__Bacteria;p__Actinobacteriota;c__Acidimicrobiia;o__Acidimicrobiales;f__RAAP-2;g__RAAP-2;s__RAAP-2 sp003160115	k__Bacteria (UID1453)	901	171	117	3	166	2	0	0	0	97.44	1.28	0
20120600_S2D_17		Field	see 10.5281/zenodo.7596016	d__Bacteria;p__Actinobacteriota;c__Acidimicrobiia;o__Acidimicrobiales;f__RAAP-2;g__RAAP-2;s__RAAP-2 sp003141095	k__Bacteria (UID1453)	901	171	117	2	168	1	0	0	0	98.72	0.43	0
20120600_S2D_6		Field	see 10.5281/zenodo.7596016	d__Bacteria;p__Acidobacteriota;c__Acidobacteriae;o__Acidobacteriales;f__Acidobacteriaceae;g__Terracidiphilus;s__	k__Bacteria (UID3187)	2258	187	116	26	155	6	0	0	0	86.84	2.06	50
20120600_S2M_11		Field	see 10.5281/zenodo.7596016	d__Bacteria;p__Eremiobacterota;c__Eremiobacteria;o__Baltobacterales;f__Baltobacteraceae;g__Velthaea;s__	k__Bacteria (UID1452)	924	161	108	47	113	1	0	0	0	75.75	0.31	0
20120600_S2M_9		Field	see 10.5281/zenodo.7596016	d__Bacteria;p__Actinobacteriota;c__Acidimicrobiia;o__Acidimicrobiales;f__RAAP-2;g__Bog-756;s__Bog-756 sp003157945	k__Bacteria (UID1453)	901	171	117	37	129	5	0	0	0	83.44	2.71	60
20120600_S3D_1		Field	see 10.5281/zenodo.7596016	d__Bacteria;p__Actinobacteriota;c__Acidimicrobiia;o__Acidimicrobiales;f__RAAP-2;g__Bog-515;s__Bog-515 sp003155135	k__Bacteria (UID1453)	901	171	117	2	166	3	0	0	0	98.29	2.14	0
20120600_S3D_7		Field	see 10.5281/zenodo.7596016	d__Bacteria;p__Actinobacteriota;c__Acidimicrobiia;o__Acidimicrobiales;f__RAAP-2;g__RAAP-2;s__RAAP-2 sp003155915	k__Bacteria (UID1453)	901	171	117	4	166	1	0	0	0	96.58	0.43	0
20120600_S3M_3		Field	see 10.5281/zenodo.7596016	d__Bacteria;p__Acidobacteriota;c__Acidobacteriae;o__Acidobacteriales;f__SbA1;g__Bog-209;s__Bog-209 sp003162935	k__Bacteria (UID3187)	2258	188	117	5	183	0	0	0	0	97.31	0	0
20120700_E1D_7		Field	see 10.5281/zenodo.7596016	d__Bacteria;p__Acidobacteriota;c__Acidobacteriae;o__Bryobacterales;f__Bryobacteraceae;g__Fen-330;s__Fen-330 sp003154855	k__Bacteria (UID3187)	2258	184	114	10	173	1	0	0	0	93.42	0.88	0
20120700_E1X_1		Field	see 10.5281/zenodo.7596016	d__Bacteria;p__Gemmatimonadota;c__Gemmatimonadetes;o__Gemmatimonadales;f__Gemmatimonadaceae;g__Fen-1247;s__Fen-1247 sp003155795	k__Bacteria (UID2495)	2993	147	91	2	143	2	0	0	0	97.8	2.2	0
20120700_E1X_4		Field	see 10.5281/zenodo.7596016	d__Archaea;p__Halobacteriota;c__Methanomicrobia;o__Methanomicrobiales;f__Methanoregulaceae;g__Methanoregula;s__Methanoregula sp003136075	p__Euryarchaeota (UID54)	90	234	153	8	221	5	0	0	0	96.35	1.77	60
20120700_E2D_6		Field	see 10.5281/zenodo.7596016	d__Bacteria;p__Chloroflexota;c__Dehalococcoidia;o__Dehalococcoidales;f__Fen-1064;g__Fen-1064;s__	k__Bacteria (UID1452)	924	151	101	35	113	3	0	0	0	74.65	2.09	33.33
20120700_E2X_1		Field	see 10.5281/zenodo.7596016	d__Bacteria;p__Actinobacteriota;c__UBA4738;o__UBA4738;f__HRBIN12;g__AC-51;s__	k__Bacteria (UID1453)	901	171	117	38	119	14	0	0	0	79.95	5.93	0
20120700_E3M_1		Field	see 10.5281/zenodo.7596016	d__Bacteria;p__Proteobacteria;c__Gammaproteobacteria;o__Burkholderiales;f__Burkholderiaceae;g__LMDS01;s__	k__Bacteria (UID203)	5449	104	58	55	45	3	1	0	0	70.86	7.76	66.67
20120700_E3M_2		Field	see 10.5281/zenodo.7596016	d__Bacteria;p__Bacteroidota;c__Bacteroidia;o__Bacteroidales;f__VadinHA17;g__LD21;s__	p__Bacteroidetes (UID2605)	350	316	210	98	202	16	0	0	0	74.51	6.43	18.75
20120700_E3M_5		Field	see 10.5281/zenodo.7596016	d__Archaea;p__Halobacteriota;c__Methanomicrobia;o__Methanomicrobiales;f__Methanoregulaceae;g__Methanoregula;s__	p__Euryarchaeota (UID54)	90	234	153	71	150	13	0	0	0	76.47	7.24	76.92
20120700_E3X_7		Field	see 10.5281/zenodo.7596016	d__Bacteria;p__Desulfobacterota;c__Syntrophia;o__Syntrophales;f__Smithellaceae;g__FEN-1160;s__	c__Deltaproteobacteria (UID3216)	83	247	155	43	203	1	0	0	0	78.06	0.65	100
20120700_P1D_3		Field	see 10.5281/zenodo.7596016	d__Bacteria;p__Acidobacteriota;c__Acidobacteriae;o__Acidobacteriales;f__Koribacteraceae;g__Bog-257;s__Bog-257 sp003152695	k__Bacteria (UID3187)	2258	188	117	4	183	1	0	0	0	98.08	0.85	0
20120700_P1D_7		Field	see 10.5281/zenodo.7596016	d__Bacteria;p__Actinobacteriota;c__Acidimicrobiia;o__Acidimicrobiales;f__RAAP-2;g__RAAP-2;s__RAAP-2 sp003133685	k__Bacteria (UID203)	5449	104	58	52	52	0	0	0	0	76.21	0	0
20120700_P1D_9		Field	see 10.5281/zenodo.7596016	d__Bacteria;p__Acidobacteriota;c__Acidobacteriae;o__Acidobacteriales;f__Acidobacteriaceae;g__Terracidiphilus;s__	k__Bacteria (UID3187)	2258	187	116	63	121	3	0	0	0	75.38	1.9	0
20120700_P1M_6		Field	see 10.5281/zenodo.7596016	d__Bacteria;p__Acidobacteriota;c__Acidobacteriae;o__Acidobacteriales;f__SbA1;g__Sulfotelmatobacter;s__	k__Bacteria (UID3187)	2258	188	117	26	160	2	0	0	0	91.23	1.71	0
20120700_P2D_10		Field	see 10.5281/zenodo.7596016	d__Bacteria;p__Dormibacterota;c__Dormibacteria;o__UBA8260;f__Bog-877;g__Bog-877;s__Bog-877 sp003135035	k__Bacteria (UID1452)	924	161	108	4	156	1	0	0	0	96.3	0.08	100
20120700_P2D_11		Field	see 10.5281/zenodo.7596016	d__Bacteria;p__Proteobacteria;c__Alphaproteobacteria;o__Rhizobiales;f__Xanthobacteraceae;g__Pseudolabrys;s__Pseudolabrys sp003152455	o__Rhizobiales (UID3642)	107	485	316	19	462	4	0	0	0	95.32	1.11	0
20120700_P2D_1		Field	see 10.5281/zenodo.7596016	d__Bacteria;p__Acidobacteriota;c__Acidobacteriae;o__Acidobacteriales;f__Acidobacteriaceae;g__Palsa-343;s__	k__Bacteria (UID3187)	2258	188	117	66	122	0	0	0	0	73.88	0	0
20120700_P2D_5		Field	see 10.5281/zenodo.7596016	d__Bacteria;p__Planctomycetota;c__Phycisphaerae;o__Tepidisphaerales;f__Tepidisphaeraceae;g__PALSA-1353;s__PALSA-1353 sp003153655	k__Bacteria (UID2565)	2921	143	88	32	109	2	0	0	0	85.59	2.27	0
20120700_P2D_8		Field	see 10.5281/zenodo.7596016	d__Bacteria;p__Proteobacteria;c__Gammaproteobacteria;o__Steroidobacterales;f__Steroidobacteraceae;g__PALSA-1196;s__	c__Gammaproteobacteria (UID4202)	67	481	276	96	374	10	1	0	0	87.36	2.93	7.69
20120700_P2D_9		Field	see 10.5281/zenodo.7596016	d__Bacteria;p__Actinobacteriota;c__Acidimicrobiia;o__Acidimicrobiales;f__RAAP-2;g__RAAP-2;s__RAAP-2 sp003167415	k__Bacteria (UID1453)	901	171	117	1	167	3	0	0	0	99.15	1.38	0
20120700_P2M_1		Field	see 10.5281/zenodo.7596016	d__Bacteria;p__Proteobacteria;c__Alphaproteobacteria;o__Rhizobiales;f__Xanthobacteraceae;g__BOG-931;s__	o__Rhizobiales (UID3642)	107	485	316	96	382	7	0	0	0	80.45	1.8	28.57
20120700_P2M_5		Field	see 10.5281/zenodo.7596016	d__Bacteria;p__Acidobacteriota;c__Acidobacteriae;o__Acidoferrales;f__UBA7541;g__Palsa-147;s__Palsa-147 sp003152355	k__Bacteria (UID3187)	2258	188	117	7	179	2	0	0	0	95.51	1.71	0
20120700_P3D_100		Field	see 10.5281/zenodo.7596016	d__Bacteria;p__Chloroflexota;c__Limnocylindria;o__Limnocylindrales;f__CSP1-4;g__CTSoil-043;s__	k__Bacteria (UID1452)	924	161	108	32	127	2	0	0	0	82.97	1.85	0
20120700_P3D_101		Field	see 10.5281/zenodo.7596016	d__Bacteria;p__Acidobacteriota;c__Acidobacteriae;o__Bryobacterales;f__Bryobacteraceae;g__CAIVVT01;s__	k__Bacteria (UID3187)	2258	185	115	16	167	2	0	0	0	97.58	1.04	0
20120700_P3D_102		Field	see 10.5281/zenodo.7596016	d__Bacteria;p__Acidobacteriota;c__Acidobacteriae;o__Bryobacterales;f__Bryobacteraceae;g__Fen-178;s__Fen-178 sp003170915	k__Bacteria (UID3187)	2258	184	114	58	125	1	0	0	0	84.56	0.88	0
20120700_P3D_105		Field	see 10.5281/zenodo.7596016	d__Bacteria;p__Verrucomicrobiota;c__Verrucomicrobiae;o__Pedosphaerales;f__UBA8199;g__PSRM01;s__	k__Bacteria (UID2982)	88	230	148	19	192	18	1	0	0	88.63	8.31	19.05
20120700_P3D_108		Field	see 10.5281/zenodo.7596016	d__Bacteria;p__Chloroflexota;c__Limnocylindria;o__Limnocylindrales;f__CSP1-4;g__Fen-1039;s__	k__Bacteria (UID203)	5449	104	58	52	52	0	0	0	0	73.45	0	0
20120700_P3D_10		Field	see 10.5281/zenodo.7596016	d__Bacteria;p__Chloroflexota;c__Limnocylindria;o__Limnocylindrales;f__CSP1-4;g__Palsa-1033;s__	k__Bacteria (UID1452)	924	160	109	43	116	1	0	0	0	76.15	0.92	0
20120700_P3D_110		Field	see 10.5281/zenodo.7596016	d__Bacteria;p__Actinobacteriota;c__Thermoleophilia;o__Gaiellales;f__Gaiellaceae;g__Palsa-739;s__	p__Actinobacteria (UID1454)	732	199	116	64	133	2	0	0	0	81.18	1.72	0
20120700_P3D_111		Field	see 10.5281/zenodo.7596016	d__Bacteria;p__Acidobacteriota;c__Acidobacteriae;o__Acidobacteriales;f__Acidobacteriaceae;g__Palsa-288;s__	k__Bacteria (UID3187)	2258	187	116	39	144	4	0	0	0	82.8	2.59	75
20120700_P3D_112		Field	see 10.5281/zenodo.7596016	d__Bacteria;p__Verrucomicrobiota;c__Verrucomicrobiae;o__Pedosphaerales;f__UBA11358;g__UBA11358;s__	k__Bacteria (UID2982)	88	230	148	45	181	4	0	0	0	91.17	2.7	25
20120700_P3D_115		Field	see 10.5281/zenodo.7596016	d__Bacteria;p__Actinobacteriota;c__Acidimicrobiia;o__Acidimicrobiales;f__Bog-793;g__Palsa-601;s__	k__Bacteria (UID1453)	901	171	117	37	130	4	0	0	0	75.17	2.99	0
20120700_P3D_116		Field	see 10.5281/zenodo.7596016	d__Bacteria;p__Actinobacteriota;c__Thermoleophilia;o__Solirubrobacterales;f__Solirubrobacteraceae;g__Palsa-513;s__	p__Actinobacteria (UID1454)	732	200	117	47	151	2	0	0	0	80.16	1.71	50
20120700_P3D_117		Field	see 10.5281/zenodo.7596016	d__Bacteria;p__Verrucomicrobiota;c__Verrucomicrobiae;o__Pedosphaerales;f__UBA11358;g__UBA11358;s__	k__Bacteria (UID2982)	88	230	148	79	146	4	1	0	0	73.07	4.05	14.29
20120700_P3D_119		Field	see 10.5281/zenodo.7596016	d__Bacteria;p__Acidobacteriota;c__Acidobacteriae;o__Acidobacteriales;f__SbA1;g__JABDBE01;s__	k__Bacteria (UID3187)	2258	188	117	22	164	2	0	0	0	88.44	1.71	0
20120700_P3D_11		Field	see 10.5281/zenodo.7596016	d__Bacteria;p__Acidobacteriota;c__Acidobacteriae;o__Acidoferrales;f__UBA7541;g__;s__	k__Bacteria (UID3187)	2258	188	117	38	142	8	0	0	0	82.1	6.41	12.5
20120700_P3D_120		Field	see 10.5281/zenodo.7596016	d__Bacteria;p__Bacteroidota;c__Bacteroidia;o__AKYH767;f__2-12-FULL-35-15;g__2-12-FULL-35-15;s__	p__Bacteroidetes (UID2605)	350	316	210	7	306	3	0	0	0	97.14	1.43	0
20120700_P3D_121		Field	see 10.5281/zenodo.7596016	d__Bacteria;p__Myxococcota;c__Polyangia;o__Polyangiales;f__Polyangiaceae;g__;s__	c__Deltaproteobacteria (UID3216)	83	247	155	33	208	5	0	1	0	92.36	4.35	0
20120700_P3D_122		Field	see 10.5281/zenodo.7596016	d__Bacteria;p__Acidobacteriota;c__Vicinamibacteria;o__Vicinamibacterales;f__UBA2999;g__2-12-FULL-65-11;s__	k__Bacteria (UID3187)	2258	188	117	52	129	7	0	0	0	89.52	5.98	14.29
20120700_P3D_123		Field	see 10.5281/zenodo.7596016	d__Bacteria;p__Patescibacteria;c__Gracilibacteria;o__UBA1369;f__UBA1369;g__PALSA-1335;s__PALSA-1335 sp003153355	k__Bacteria (UID1452)	924	151	101	11	138	2	0	0	0	89.6	1.98	0
20120700_P3D_124		Field	see 10.5281/zenodo.7596016	d__Bacteria;p__Proteobacteria;c__Alphaproteobacteria;o__Rhizobiales;f__Beijerinckiaceae;g__;s__	o__Rhizobiales (UID3654)	92	481	319	27	448	5	1	0	0	94.57	1.72	12.5
20120700_P3D_125		Field	see 10.5281/zenodo.7596016	d__Bacteria;p__Actinobacteriota;c__Acidimicrobiia;o__Acidimicrobiales;f__RAAP-2;g__Bog-756;s__Bog-756 sp003152015	k__Bacteria (UID1453)	901	171	117	4	163	4	0	0	0	98.01	1.8	0
20120700_P3D_127		Field	see 10.5281/zenodo.7596016	d__Bacteria;p__Myxococcota;c__Polyangia;o__Polyangiales;f__Polyangiaceae;g__Palsa-1150;s__Palsa-1150 sp003153495	c__Deltaproteobacteria (UID3216)	83	247	155	84	159	2	2	0	0	79.32	3.87	0
20120700_P3D_128		Field	see 10.5281/zenodo.7596016	d__Bacteria;p__Acidobacteriota;c__Acidobacteriae;o__Acidoferrales;f__UBA7541;g__Palsa-360;s__Palsa-360 sp003165465	k__Bacteria (UID3187)	2258	188	117	18	169	1	0	0	0	87.82	0.85	0
20120700_P3D_129		Field	see 10.5281/zenodo.7596016	d__Bacteria;p__Cyanobacteria;c__Vampirovibrionia;o__Obscuribacterales;f__Obscuribacteraceae;g__PALSA-1081;s__PALSA-1081 sp003151275	k__Bacteria (UID1453)	901	171	117	13	150	8	0	0	0	89.57	1.71	0
20120700_P3D_12		Field	see 10.5281/zenodo.7596016	d__Bacteria;p__Acidobacteriota;c__Acidobacteriae;o__UBA7540;f__UBA7540;g__;s__	k__Bacteria (UID3187)	2258	188	117	15	170	3	0	0	0	90.33	2.56	33.33
20120700_P3D_130		Field	see 10.5281/zenodo.7596016	d__Bacteria;p__Actinobacteriota;c__Thermoleophilia;o__Solirubrobacterales;f__Solirubrobacteraceae;g__Palsa-513;s__	p__Actinobacteria (UID1454)	732	200	117	66	133	1	0	0	0	77.22	0.85	100
20120700_P3D_131		Field	see 10.5281/zenodo.7596016	d__Bacteria;p__Proteobacteria;c__Gammaproteobacteria;o__Burkholderiales;f__Casimicrobiaceae;g__PALSA-1005;s__PALSA-1005 sp003153335	c__Betaproteobacteria (UID3959)	235	419	211	13	400	6	0	0	0	96.82	1.21	0
20120700_P3D_132		Field	see 10.5281/zenodo.7596016	d__Bacteria;p__Proteobacteria;c__Alphaproteobacteria;o__Rhizobiales;f__Kaistiaceae;g__Bauldia;s__	o__Rhizobiales (UID3642)	107	485	316	69	399	17	0	0	0	88.65	3.69	11.76
20120700_P3D_134		Field	see 10.5281/zenodo.7596016	d__Bacteria;p__Planctomycetota;c__Planctomycetia;o__Pirellulales;f__PALSA-1355;g__PALSA-1355;s__	k__Bacteria (UID2565)	2921	142	87	8	133	1	0	0	0	96.13	0.07	100
20120700_P3D_135		Field	see 10.5281/zenodo.7596016	d__Bacteria;p__Actinobacteriota;c__Acidimicrobiia;o__IMCC26256;f__PALSA-610;g__PALSA-610;s__	k__Bacteria (UID1453)	901	171	117	2	165	4	0	0	0	98.29	2.42	0
20120700_P3D_136		Field	see 10.5281/zenodo.7596016	d__Bacteria;p__Actinobacteriota;c__Acidimicrobiia;o__Acidimicrobiales;f__RAAP-2;g__RAAP-2;s__RAAP-2 sp003133405	k__Bacteria (UID1453)	901	171	117	3	167	1	0	0	0	97.44	0.43	0
20120700_P3D_137		Field	see 10.5281/zenodo.7596016	d__Bacteria;p__Acidobacteriota;c__Vicinamibacteria;o__Vicinamibacterales;f__UBA2999;g__JADGOC01;s__JADGOC01 sp017883165	k__Bacteria (UID3187)	2258	188	117	43	143	2	0	0	0	85.35	1.71	0
20120700_P3D_139		Field	see 10.5281/zenodo.7596016	d__Bacteria;p__Proteobacteria;c__Gammaproteobacteria;o__Burkholderiales;f__Burkholderiaceae;g__Schlegelella_A;s__Schlegelella_A sp003152055	o__Burkholderiales (UID4000)	193	427	214	2	421	4	0	0	0	99.07	1.64	0
20120700_P3D_13		Field	see 10.5281/zenodo.7596016	d__Bacteria;p__Chloroflexota;c__Limnocylindria;o__Limnocylindrales;f__CSP1-4;g__JAFMJV01;s__	k__Bacteria (UID1452)	924	161	108	10	150	1	0	0	0	90.74	0.93	100
20120700_P3D_140		Field	see 10.5281/zenodo.7596016	d__Bacteria;p__Verrucomicrobiota;c__Verrucomicrobiae;o__Palsa-1439;f__Palsa-1439;g__Palsa-1439;s__Palsa-1439 sp003152315	k__Bacteria (UID2982)	88	230	148	1	221	8	0	0	0	99.32	4.42	0
20120700_P3D_141		Field	see 10.5281/zenodo.7596016	d__Bacteria;p__Actinobacteriota;c__Acidimicrobiia;o__Acidimicrobiales;f__RAAP-2;g__RAAP-2;s__	k__Bacteria (UID1453)	901	171	117	19	145	7	0	0	0	91.11	2.56	57.14
20120700_P3D_142		Field	see 10.5281/zenodo.7596016	d__Bacteria;p__Acidobacteriota;c__Acidobacteriae;o__UBA7540;f__UBA7540;g__Bog-366;s__	k__Bacteria (UID3187)	2258	188	117	10	172	4	2	0	0	93.75	5.47	10
20120700_P3D_143		Field	see 10.5281/zenodo.7596016	d__Bacteria;p__Proteobacteria;c__Gammaproteobacteria;o__Steroidobacterales;f__Steroidobacteraceae;g__Bog-1198;s__Bog-1198 sp003165495	c__Gammaproteobacteria (UID4202)	67	481	276	52	419	10	0	0	0	89.62	2.17	0
20120700_P3D_146		Field	see 10.5281/zenodo.7596016	d__Bacteria;p__Myxococcota;c__Polyangia;o__Palsa-1104_A;f__Fen-1088;g__JADGRB01;s__JADGRB01 sp017881315	c__Deltaproteobacteria (UID3216)	83	247	155	20	223	4	0	0	0	90.32	2.58	0
20120700_P3D_148		Field	see 10.5281/zenodo.7596016	d__Bacteria;p__Proteobacteria;c__Alphaproteobacteria;o__Rhizobiales;f__Beijerinckiaceae;g__Methylocystis;s__Methylocystis sp003152255	o__Rhizobiales (UID3654)	92	481	319	23	453	5	0	0	0	95.12	0.96	0
20120700_P3D_14		Field	see 10.5281/zenodo.7596016	d__Bacteria;p__Acidobacteriota;c__Acidobacteriae;o__Acidobacteriales;f__Acidobacteriaceae;g__Palsa-288;s__	k__Bacteria (UID3187)	2258	187	116	24	163	0	0	0	0	88.41	0	0
20120700_P3D_15		Field	see 10.5281/zenodo.7596016	d__Bacteria;p__Acidobacteriota;c__Acidobacteriae;o__Acidobacteriales;f__Koribacteraceae;g__Koribacter;s__Koribacter sp003151155	k__Bacteria (UID3187)	2258	188	117	30	158	0	0	0	0	95.78	0	0
20120700_P3D_17		Field	see 10.5281/zenodo.7596016	d__Bacteria;p__Myxococcota;c__Polyangia;o__Polyangiales;f__Polyangiaceae;g__PMG-095;s__	c__Deltaproteobacteria (UID3216)	83	247	155	47	192	6	1	1	0	86.87	5.48	6.67
20120700_P3D_19		Field	see 10.5281/zenodo.7596016	d__Bacteria;p__Proteobacteria;c__Gammaproteobacteria;o__Burkholderiales;f__SG8-41;g__PALSA-1004;s__PALSA-1004 sp003153455	c__Betaproteobacteria (UID3959)	235	419	211	27	385	7	0	0	0	91.18	0.8	42.86
20120700_P3D_1		Field	see 10.5281/zenodo.7596016	d__Bacteria;p__Verrucomicrobiota;c__Verrucomicrobiae;o__Pedosphaerales;f__UBA11358;g__UBA11358;s__UBA11358 sp003151855	k__Bacteria (UID2982)	88	230	148	46	179	5	0	0	0	85.72	2.7	40
20120700_P3D_20		Field	see 10.5281/zenodo.7596016	d__Bacteria;p__Myxococcota;c__Polyangia;o__Palsa-1104_A;f__Fen-1088;g__Fen-1118;s__	c__Deltaproteobacteria (UID3216)	83	247	155	10	225	12	0	0	0	94.3	5.83	0
20120700_P3D_21		Field	see 10.5281/zenodo.7596016	d__Bacteria;p__Verrucomicrobiota;c__Verrucomicrobiae;o__Pedosphaerales;f__Palsa-1400;g__;s__	k__Bacteria (UID2982)	88	230	148	21	200	9	0	0	0	91.65	5.54	0
20120700_P3D_22		Field	see 10.5281/zenodo.7596016	d__Bacteria;p__Eremiobacterota;c__Eremiobacteria;o__Baltobacterales;f__Baltobacteraceae;g__Rubrimentiphilum;s__Rubrimentiphilum sp003151115	k__Bacteria (UID1452)	924	161	108	2	159	0	0	0	0	98.15	0	0
20120700_P3D_23		Field	see 10.5281/zenodo.7596016	d__Bacteria;p__Actinobacteriota;c__Actinomycetia;o__Acidothermales;f__Acidothermaceae;g__PALSA-607;s__	o__Actinomycetales (UID1696)	455	311	187	63	245	3	0	0	0	84.54	1.34	0
20120700_P3D_24		Field	see 10.5281/zenodo.7596016	d__Bacteria;p__Desulfobacterota;c__Desulfuromonadia;o__Geobacterales;f__Pseudopelobacteraceae;g__Oryzomonas;s__Oryzomonas sp003151775	c__Deltaproteobacteria (UID3216)	83	246	155	38	207	1	0	0	0	85.81	0.65	0
20120700_P3D_25		Field	see 10.5281/zenodo.7596016	d__Bacteria;p__Actinobacteriota;c__Acidimicrobiia;o__Acidimicrobiales;f__RAAP-2;g__RAAP-2;s__RAAP-2 sp003151555	k__Bacteria (UID1453)	901	171	117	35	129	7	0	0	0	90.22	4.7	0
20120700_P3D_26		Field	see 10.5281/zenodo.7596016	d__Bacteria;p__FCPU426;c__Palsa-1180;o__Palsa-1180;f__Palsa-1180;g__PALSA-1180;s__PALSA-1180 sp003152075	k__Bacteria (UID2495)	2993	147	91	6	139	2	0	0	0	95.24	1.16	0
20120700_P3D_27		Field	see 10.5281/zenodo.7596016	d__Bacteria;p__Acidobacteriota;c__Acidobacteriae;o__Acidoferrales;f__UBA7541;g__Palsa-360;s__	k__Bacteria (UID3187)	2258	188	117	24	161	3	0	0	0	88.25	2.56	66.67
20120700_P3D_2		Field	see 10.5281/zenodo.7596016	d__Bacteria;p__Desulfobacterota_B;c__Binatia;o__Binatales;f__Binataceae;g__Binatus;s__	k__Bacteria (UID3187)	2258	190	119	7	181	2	0	0	0	96.5	1.68	0
20120700_P3D_31		Field	see 10.5281/zenodo.7596016	d__Bacteria;p__Acidobacteriota;c__Vicinamibacteria;o__Vicinamibacterales;f__SCN-69-37;g__;s__	k__Bacteria (UID3187)	2258	188	117	34	149	5	0	0	0	86.37	3.59	20
20120700_P3D_32		Field	see 10.5281/zenodo.7596016	d__Bacteria;p__Actinobacteriota;c__Thermoleophilia;o__Miltoncostaeales;f__Miltoncostaeaceae;g__Ga0077560;s__	p__Actinobacteria (UID1454)	732	199	116	12	187	0	0	0	0	96.03	0	0
20120700_P3D_33		Field	see 10.5281/zenodo.7596016	d__Bacteria;p__Acidobacteriota;c__Acidobacteriae;o__Acidoferrales;f__UBA7541;g__Palsa-189;s__	k__Bacteria (UID3187)	2258	188	117	28	158	2	0	0	0	88.41	1.71	0
20120700_P3D_34		Field	see 10.5281/zenodo.7596016	d__Bacteria;p__Proteobacteria;c__Alphaproteobacteria;o__Reyranellales;f__Reyranellaceae;g__Reyranella;s__Reyranella sp003153415	o__Rhodospirillales (UID3754)	63	336	201	39	294	3	0	0	0	91.75	1.49	66.67
20120700_P3D_35		Field	see 10.5281/zenodo.7596016	d__Bacteria;p__Acidobacteriota;c__Acidobacteriae;o__Acidobacteriales;f__SbA1;g__PALSA-270;s__	k__Bacteria (UID3187)	2258	188	117	53	135	0	0	0	0	79.36	0	0
20120700_P3D_36		Field	see 10.5281/zenodo.7596016	d__Bacteria;p__Myxococcota;c__Polyangia;o__Palsa-1104;f__Palsa-1104;g__;s__	c__Deltaproteobacteria (UID3216)	83	247	155	70	172	5	0	0	0	70.44	1.98	0
20120700_P3D_37		Field	see 10.5281/zenodo.7596016	d__Bacteria;p__Gemmatimonadota;c__Gemmatimonadetes;o__Gemmatimonadales;f__Gemmatimonadaceae;g__Fen-1231;s__	k__Bacteria (UID2495)	2993	147	91	32	114	1	0	0	0	84.21	1.1	0
20120700_P3D_38		Field	see 10.5281/zenodo.7596016	d__Bacteria;p__Actinobacteriota;c__Thermoleophilia;o__Solirubrobacterales;f__Solirubrobacteraceae;g__Palsa-465;s__	p__Actinobacteria (UID1454)	732	200	117	51	148	1	0	0	0	77.28	0.28	0
20120700_P3D_39		Field	see 10.5281/zenodo.7596016	d__Bacteria;p__Actinobacteriota;c__Thermoleophilia;o__Solirubrobacterales;f__Solirubrobacteraceae;g__Palsa-744;s__	p__Actinobacteria (UID1454)	732	200	117	7	190	3	0	0	0	96.3	1.85	33.33
20120700_P3D_3		Field	see 10.5281/zenodo.7596016	d__Bacteria;p__Verrucomicrobiota;c__Verrucomicrobiae;o__Pedosphaerales;f__UBA11358;g__UBA11358;s__	k__Bacteria (UID2982)	88	230	148	65	157	7	1	0	0	74.27	4.19	20
20120700_P3D_40		Field	see 10.5281/zenodo.7596016	d__Bacteria;p__Acidobacteriota;c__Acidobacteriae;o__Acidobacteriales;f__Acidobacteriaceae;g__PALSA-350;s__PALSA-350 sp003152195	k__Bacteria (UID3187)	2258	187	116	15	172	0	0	0	0	92.6	0	0
20120700_P3D_41		Field	see 10.5281/zenodo.7596016	d__Bacteria;p__Proteobacteria;c__Gammaproteobacteria;o__Burkholderiales;f__Gallionellaceae;g__CAITJF01;s__	c__Betaproteobacteria (UID3959)	235	419	211	42	373	4	0	0	0	93.28	1.45	25
20120700_P3D_43		Field	see 10.5281/zenodo.7596016	d__Bacteria;p__Verrucomicrobiota;c__Verrucomicrobiae;o__Pedosphaerales;f__UBA11358;g__UBA11358;s__	k__Bacteria (UID2982)	88	230	148	92	137	1	0	0	0	73.07	0.34	0
20120700_P3D_44		Field	see 10.5281/zenodo.7596016	d__Bacteria;p__Desulfobacterota;c__Desulfuromonadia;o__Geobacterales;f__Geobacteraceae;g__;s__	c__Deltaproteobacteria (UID3216)	83	247	155	29	217	1	0	0	0	86.13	0.65	0
20120700_P3D_46		Field	see 10.5281/zenodo.7596016	d__Bacteria;p__Acidobacteriota;c__Acidobacteriae;o__Acidoferrales;f__UBA7541;g__Palsa-360;s__	k__Bacteria (UID3187)	2258	188	117	22	165	1	0	0	0	94.16	0.85	0
20120700_P3D_47		Field	see 10.5281/zenodo.7596016	d__Bacteria;p__Elusimicrobiota;c__Elusimicrobia;o__UBA1565;f__UBA9628;g__PALSA-1176;s__PALSA-1176 sp003151975	k__Bacteria (UID2495)	2993	143	89	18	124	1	0	0	0	91.86	1.12	0
20120700_P3D_48		Field	see 10.5281/zenodo.7596016	d__Bacteria;p__Cyanobacteria;c__Vampirovibrionia;o__Obscuribacterales;f__Obscuribacteraceae;g__PALSA-1081;s__PALSA-1081 sp003153555	k__Bacteria (UID1453)	901	171	117	13	154	4	0	0	0	90.43	2.28	0
20120700_P3D_49		Field	see 10.5281/zenodo.7596016	d__Bacteria;p__Proteobacteria;c__Gammaproteobacteria;o__Burkholderiales;f__Casimicrobiaceae;g__PALSA-1003;s__PALSA-1003 sp003153475	p__Proteobacteria (UID3880)	1495	261	164	30	229	2	0	0	0	97.46	0.41	0
20120700_P3D_50		Field	see 10.5281/zenodo.7596016	d__Bacteria;p__Acidobacteriota;c__Acidobacteriae;o__Bryobacterales;f__Bryobacteraceae;g__Palsa-89;s__	k__Bacteria (UID3187)	2258	185	115	24	157	4	0	0	0	89.03	2.61	0
20120700_P3D_51		Field	see 10.5281/zenodo.7596016	d__Bacteria;p__Actinobacteriota;c__Thermoleophilia;o__Solirubrobacterales;f__Solirubrobacteraceae;g__Palsa-744;s__	p__Actinobacteria (UID1454)	732	200	117	60	137	3	0	0	0	77.65	1.14	33.33
20120700_P3D_54		Field	see 10.5281/zenodo.7596016	d__Bacteria;p__Acidobacteriota;c__Acidobacteriae;o__Bryobacterales;f__Bryobacteraceae;g__BOG-234;s__	k__Bacteria (UID3187)	2258	184	114	35	147	2	0	0	0	81.04	1.32	0
20120700_P3D_55		Field	see 10.5281/zenodo.7596016	d__Bacteria;p__Actinobacteriota;c__Thermoleophilia;o__Gaiellales;f__Gaiellaceae;g__Palsa-739;s__	p__Actinobacteria (UID1454)	732	199	116	47	150	2	0	0	0	84.34	1.72	0
20120700_P3D_56		Field	see 10.5281/zenodo.7596016	d__Bacteria;p__Verrucomicrobiota;c__Verrucomicrobiae;o__Chthoniobacterales;f__UBA10450;g__AV80;s__AV80 sp003167555	k__Bacteria (UID2982)	88	230	148	0	224	6	0	0	0	100	2.7	0
20120700_P3D_57		Field	see 10.5281/zenodo.7596016	d__Bacteria;p__Actinobacteriota;c__Thermoleophilia;o__Solirubrobacterales;f__Solirubrobacteraceae;g__Palsa-744;s__Palsa-744 sp003151895	p__Actinobacteria (UID1454)	732	200	117	38	160	2	0	0	0	85.98	1.14	0
20120700_P3D_58		Field	see 10.5281/zenodo.7596016	d__Bacteria;p__Proteobacteria;c__Alphaproteobacteria;o__Micropepsales;f__Micropepsaceae;g__Rhizomicrobium;s__	c__Alphaproteobacteria (UID3305)	564	349	230	45	303	1	0	0	0	90.87	0.04	100
20120700_P3D_5		Field	see 10.5281/zenodo.7596016	d__Bacteria;p__Actinobacteriota;c__Thermoleophilia;o__Solirubrobacterales;f__Solirubrobacteraceae;g__Palsa-744;s__Palsa-744 sp003134675	p__Actinobacteria (UID1454)	732	200	117	11	189	0	0	0	0	91.88	0	0
20120700_P3D_61		Field	see 10.5281/zenodo.7596016	d__Bacteria;p__Acidobacteriota;c__Acidobacteriae;o__Acidobacteriales;f__Koribacteraceae;g__Bog-257;s__Bog-257 sp003151335	k__Bacteria (UID3187)	2258	188	117	4	184	0	0	0	0	97.22	0	0
20120700_P3D_62		Field	see 10.5281/zenodo.7596016	d__Bacteria;p__Nitrospirota;c__Thermodesulfovibrionia;o__Thermodesulfovibrionales;f__Dissulfurispiraceae;g__Fen-1308;s__Fen-1308 sp003170655	k__Bacteria (UID3187)	2258	181	110	1	178	2	0	0	0	99.09	1.82	0
20120700_P3D_64		Field	see 10.5281/zenodo.7596016	d__Bacteria;p__Proteobacteria;c__Gammaproteobacteria;o__Burkholderiales;f__Gallionellaceae;g__Gallionella;s__Gallionella sp003153155	c__Betaproteobacteria (UID3959)	235	418	210	11	406	1	0	0	0	96.51	0.16	0
20120700_P3D_65		Field	see 10.5281/zenodo.7596016	d__Bacteria;p__Nitrospirota;c__Thermodesulfovibrionia;o__Thermodesulfovibrionales;f__UBA6898;g__PALSA-1316;s__PALSA-1316 sp003153275	k__Bacteria (UID3187)	2258	181	110	16	163	2	0	0	0	88.64	1.82	0
20120700_P3D_66		Field	see 10.5281/zenodo.7596016	d__Bacteria;p__Dormibacterota;c__Dormibacteria;o__UBA8260;f__UBA8260;g__Palsa-851;s__	k__Bacteria (UID1452)	924	161	108	4	157	0	0	0	0	96.3	0	0
20120700_P3D_67		Field	see 10.5281/zenodo.7596016	d__Bacteria;p__Acidobacteriota;c__Acidobacteriae;o__Acidoferrales;f__UBA7541;g__Palsa-360;s__	k__Bacteria (UID3187)	2258	188	117	28	155	5	0	0	0	93.32	3.85	0
20120700_P3D_68		Field	see 10.5281/zenodo.7596016	d__Bacteria;p__Actinobacteriota;c__Thermoleophilia;o__Solirubrobacterales;f__Solirubrobacteraceae;g__Palsa-465;s__	p__Actinobacteria (UID1454)	732	200	117	25	172	3	0	0	0	94.34	1.42	33.33
20120700_P3D_71		Field	see 10.5281/zenodo.7596016	d__Bacteria;p__Acidobacteriota;c__Acidobacteriae;o__Acidobacteriales;f__SbA1;g__Bog-209;s__	k__Bacteria (UID3187)	2258	188	117	47	141	0	0	0	0	84.13	0	0
20120700_P3D_72		Field	see 10.5281/zenodo.7596016	d__Bacteria;p__Actinobacteriota;c__Acidimicrobiia;o__IMCC26256;f__PALSA-555;g__PALSA-555;s__	k__Bacteria (UID1453)	901	171	117	58	111	2	0	0	0	71.51	1.28	0
20120700_P3D_73		Field	see 10.5281/zenodo.7596016	d__Bacteria;p__Acidobacteriota;c__Acidobacteriae;o__Bryobacterales;f__Bryobacteraceae;g__PALSA-129;s__PALSA-129 sp003152325	k__Bacteria (UID203)	5449	104	58	53	51	0	0	0	0	72.07	0	0
20120700_P3D_74		Field	see 10.5281/zenodo.7596016	d__Bacteria;p__Proteobacteria;c__Alphaproteobacteria;o__ATCC43930;f__Stellaceae;g__;s__	c__Alphaproteobacteria (UID3305)	564	349	230	106	239	4	0	0	0	71.35	0.97	25
20120700_P3D_75		Field	see 10.5281/zenodo.7596016	d__Bacteria;p__Proteobacteria;c__Alphaproteobacteria;o__Caulobacterales;f__Caulobacteraceae;g__BOG-935;s__	c__Alphaproteobacteria (UID3422)	26	529	308	113	390	22	3	1	0	77.33	4.29	10.81
20120700_P3D_78		Field	see 10.5281/zenodo.7596016	d__Bacteria;p__Proteobacteria;c__Gammaproteobacteria;o__Burkholderiales;f__Gallionellaceae;g__PALSA-1006;s__PALSA-1006 sp003151655	k__Bacteria (UID203)	5449	104	58	47	57	0	0	0	0	76.18	0	0
20120700_P3D_79		Field	see 10.5281/zenodo.7596016	d__Bacteria;p__Proteobacteria;c__Gammaproteobacteria;o__Burkholderiales;f__Casimicrobiaceae;g__PALSA-1003;s__	c__Betaproteobacteria (UID3959)	235	419	211	115	298	6	0	0	0	72.11	0.91	33.33
20120700_P3D_7		Field	see 10.5281/zenodo.7596016	d__Bacteria;p__Verrucomicrobiota;c__Verrucomicrobiae;o__Pedosphaerales;f__UBA8199;g__PALSA-1440;s__PALSA-1440 sp003152225	k__Bacteria (UID2982)	88	230	148	43	181	5	1	0	0	83.37	4.19	12.5
20120700_P3D_81		Field	see 10.5281/zenodo.7596016	d__Bacteria;p__Acidobacteriota;c__Acidobacteriae;o__Acidobacteriales;f__Koribacteraceae;g__Koribacter;s__	k__Bacteria (UID3187)	2258	188	117	61	127	0	0	0	0	85.25	0	0
20120700_P3D_82		Field	see 10.5281/zenodo.7596016	d__Bacteria;p__Planctomycetota;c__Planctomycetia;o__Pirellulales;f__PALSA-1355;g__PALSA-1355;s__	k__Bacteria (UID2565)	2921	142	87	6	132	4	0	0	0	93.68	2.47	0
20120700_P3D_83		Field	see 10.5281/zenodo.7596016	d__Bacteria;p__Myxococcota;c__Polyangia;o__Polyangiales;f__Polyangiaceae;g__;s__	c__Deltaproteobacteria (UID3216)	83	247	155	23	218	5	1	0	0	92.29	3.39	12.5
20120700_P3D_84		Field	see 10.5281/zenodo.7596016	d__Bacteria;p__Actinobacteriota;c__Thermoleophilia;o__Solirubrobacterales;f__Solirubrobacteraceae;g__Palsa-513;s__	p__Actinobacteria (UID1454)	732	200	117	33	165	2	0	0	0	84.28	1.71	100
20120700_P3D_85		Field	see 10.5281/zenodo.7596016	d__Bacteria;p__Proteobacteria;c__Gammaproteobacteria;o__Steroidobacterales;f__Steroidobacteraceae;g__PALSA-1196;s__	c__Gammaproteobacteria (UID4202)	67	481	276	66	407	6	1	1	0	89.63	3.42	0
20120700_P3D_87		Field	see 10.5281/zenodo.7596016	d__Bacteria;p__Proteobacteria;c__Alphaproteobacteria;o__Rhizobiales;f__Xanthobacteraceae;g__BOG-931;s__	o__Rhizobiales (UID3642)	107	485	316	42	437	5	1	0	0	92.72	2.22	12.5
20120700_P3D_88		Field	see 10.5281/zenodo.7596016	d__Bacteria;p__Acidobacteriota;c__Acidobacteriae;o__Bryobacterales;f__Bryobacteraceae;g__Palsa-187;s__	k__Bacteria (UID3187)	2258	185	115	41	140	4	0	0	0	90.57	3.48	25
20120700_P3D_89		Field	see 10.5281/zenodo.7596016	d__Bacteria;p__Dormibacterota;c__Dormibacteria;o__UBA8260;f__UBA8260;g__Palsa-875;s__Palsa-875 sp003153125	k__Bacteria (UID1452)	924	161	108	9	152	0	0	0	0	92.13	0	0
20120700_P3D_8		Field	see 10.5281/zenodo.7596016	d__Bacteria;p__Patescibacteria;c__Paceibacteria;o__UBA9983_A;f__PALSA-1337;g__C7867-002;s__	k__Bacteria (UID203)	5449	104	58	20	84	0	0	0	0	73.25	0	0
20120700_P3D_90		Field	see 10.5281/zenodo.7596016	d__Bacteria;p__Acidobacteriota;c__Acidobacteriae;o__UBA7540;f__UBA7540;g__;s__	k__Bacteria (UID3187)	2258	188	117	24	163	1	0	0	0	86.53	0.05	100
20120700_P3D_91		Field	see 10.5281/zenodo.7596016	d__Bacteria;p__Verrucomicrobiota;c__Verrucomicrobiae;o__Pedosphaerales;f__UBA8199;g__PALSA-1440;s__	k__Bacteria (UID2982)	88	230	148	77	147	5	1	0	0	76.3	3.72	0
20120700_P3D_92		Field	see 10.5281/zenodo.7596016	d__Bacteria;p__Acidobacteriota;c__Acidobacteriae;o__Acidoferrales;f__UBA7541;g__Palsa-295;s__Palsa-295 sp003131705	k__Bacteria (UID3187)	2258	188	117	40	146	2	0	0	0	88.89	1.71	0
20120700_P3D_93		Field	see 10.5281/zenodo.7596016	d__Bacteria;p__Acidobacteriota;c__Acidobacteriae;o__Acidobacteriales;f__Acidobacteriaceae;g__Terracidiphilus;s__Terracidiphilus sp003151435	k__Bacteria (UID3187)	2258	187	116	30	156	1	0	0	0	95.59	0.86	0
20120700_P3D_96		Field	see 10.5281/zenodo.7596016	d__Bacteria;p__Acidobacteriota;c__Acidobacteriae;o__Bryobacterales;f__Bryobacteraceae;g__BOG-224;s__	k__Bacteria (UID3187)	2258	184	114	59	122	3	0	0	0	77.47	2.63	33.33
20120700_P3D_97		Field	see 10.5281/zenodo.7596016	d__Bacteria;p__Actinobacteriota;c__Acidimicrobiia;o__Acidimicrobiales;f__Bog-793;g__Fen-455;s__	k__Bacteria (UID1453)	901	171	117	45	125	1	0	0	0	70.24	0.43	0
20120700_P3D_99		Field	see 10.5281/zenodo.7596016	d__Archaea;p__Methanobacteriota;c__Methanobacteria;o__Methanobacteriales;f__Methanobacteriaceae;g__Methanobacterium_B;s__Methanobacterium_B sp003151535	p__Euryarchaeota (UID3)	148	188	125	61	126	1	0	0	0	86.46	0.8	0
20120700_P3D_9		Field	see 10.5281/zenodo.7596016	d__Bacteria;p__Actinobacteriota;c__Acidimicrobiia;o__Acidimicrobiales;f__RAAP-2;g__RAAP-2;s__RAAP-2 sp003152215	k__Bacteria (UID1453)	901	171	117	39	129	3	0	0	0	89.36	2.14	0
20120700_P3S_1		Field	see 10.5281/zenodo.7596016	d__Bacteria;p__Proteobacteria;c__Alphaproteobacteria;o__Rhizobiales;f__Beijerinckiaceae;g__Roseiarcus;s__Roseiarcus sp003164825	o__Rhizobiales (UID3654)	92	481	319	42	434	5	0	0	0	89.82	1.16	20
20120700_P3S_2		Field	see 10.5281/zenodo.7596016	d__Bacteria;p__Acidobacteriota;c__Acidobacteriae;o__Acidobacteriales;f__SbA1;g__Sulfotelmatobacter;s__Sulfotelmatobacter sp003164855	k__Bacteria (UID3187)	2258	188	117	20	165	3	0	0	0	96.63	2.56	33.33
20120700_P3S_3		Field	see 10.5281/zenodo.7596016	d__Bacteria;p__Eremiobacterota;c__Eremiobacteria;o__Baltobacterales;f__Baltobacteraceae;g__Cybelea;s__	k__Bacteria (UID1452)	924	161	108	26	133	2	0	0	0	82.3	0.24	50
20120700_S1D_102		Field	see 10.5281/zenodo.7596016	d__Bacteria;p__Acidobacteriota;c__Acidobacteriae;o__Bryobacterales;f__Bryobacteraceae;g__Solibacter;s__	k__Bacteria (UID3187)	2258	184	114	37	144	3	0	0	0	87.13	1.49	0
20120700_S1D_103		Field	see 10.5281/zenodo.7596016	d__Bacteria;p__Planctomycetota;c__Planctomycetia;o__Pirellulales;f__Thermoguttaceae;g__;s__	k__Bacteria (UID2565)	2921	142	87	34	105	3	0	0	0	83.71	2.87	66.67
20120700_S1D_104		Field	see 10.5281/zenodo.7596016	d__Bacteria;p__Acidobacteriota;c__Acidobacteriae;o__Acidobacteriales;f__Acidobacteriaceae;g__Terracidiphilus;s__	k__Bacteria (UID3187)	2258	187	116	74	111	2	0	0	0	77.83	1.72	50
20120700_S1D_106		Field	see 10.5281/zenodo.7596016	d__Bacteria;p__Proteobacteria;c__Alphaproteobacteria;o__Rhizobiales;f__Beijerinckiaceae;g__Methylocella;s__	o__Rhizobiales (UID3654)	92	481	319	17	462	2	0	0	0	97.5	0.63	0
20120700_S1D_107		Field	see 10.5281/zenodo.7596016	d__Bacteria;p__Fibrobacterota;c__Chitinivibrionia;o__Chitinivibrionales;f__Chitinispirillaceae;g__BOG-1184;s__BOG-1184 sp003164335	k__Bacteria (UID2495)	2993	147	91	6	140	1	0	0	0	94.44	1.1	0
20120700_S1D_108		Field	see 10.5281/zenodo.7596016	d__Bacteria;p__Verrucomicrobiota;c__Verrucomicrobiae;o__Pedosphaerales;f__UBA11358;g__UBA11358;s__	k__Bacteria (UID2982)	88	230	148	24	196	10	0	0	0	95.61	6.42	10
20120700_S1D_113		Field	see 10.5281/zenodo.7596016	d__Bacteria;p__Verrucomicrobiota;c__Verrucomicrobiae;o__Pedosphaerales;f__Pedosphaeraceae;g__;s__	k__Bacteria (UID2982)	88	230	148	12	212	6	0	0	0	93.78	3.18	0
20120700_S1D_114		Field	see 10.5281/zenodo.7596016	d__Bacteria;p__Acidobacteriota;c__Acidobacteriae;o__Acidobacteriales;f__Acidobacteriaceae;g__Terracidiphilus;s__Terracidiphilus sp003165075	k__Bacteria (UID3187)	2258	187	116	59	126	2	0	0	0	87.72	1.72	0
20120700_S1D_115		Field	see 10.5281/zenodo.7596016	d__Bacteria;p__Actinobacteriota;c__Acidimicrobiia;o__Acidimicrobiales;f__Palsa-688;g__Fen-671;s__	k__Bacteria (UID1453)	901	171	117	42	127	2	0	0	0	87.54	1.28	0
20120700_S1D_12		Field	see 10.5281/zenodo.7596016	d__Archaea;p__Thermoproteota;c__Bathyarchaeia;o__B26-1;f__UBA233;g__PALSA-986;s__PALSA-986 sp003165195	k__Archaea (UID2)	207	149	107	6	137	5	1	0	0	95.33	5.61	0
20120700_S1D_13		Field	see 10.5281/zenodo.7596016	d__Bacteria;p__Acidobacteriota;c__Acidobacteriae;o__UBA7540;f__UBA7540;g__Bog-366;s__Bog-366 sp003165615	k__Bacteria (UID3187)	2258	188	117	43	135	10	0	0	0	85.98	6.96	40
20120700_S1D_19		Field	see 10.5281/zenodo.7596016	d__Bacteria;p__Acidobacteriota;c__Acidobacteriae;o__Bryobacterales;f__Bryobacteraceae;g__PALSA-129;s__	k__Bacteria (UID3187)	2258	184	114	58	125	1	0	0	0	80.49	0.88	100
20120700_S1D_20		Field	see 10.5281/zenodo.7596016	d__Bacteria;p__Proteobacteria;c__Alphaproteobacteria;o__BOG-932;f__BOG-932;g__BOG-932;s__BOG-932 sp003165335	c__Alphaproteobacteria (UID3305)	564	348	229	3	340	4	1	0	0	98.91	1.67	0
20120700_S1D_21		Field	see 10.5281/zenodo.7596016	d__Bacteria;p__Acidobacteriota;c__Acidobacteriae;o__Acidobacteriales;f__SbA1;g__Bog-209;s__	k__Bacteria (UID3187)	2258	188	117	60	127	1	0	0	0	82.48	0.43	0
20120700_S1D_24		Field	see 10.5281/zenodo.7596016	d__Bacteria;p__Planctomycetota;c__Planctomycetia;o__Pirellulales;f__Thermoguttaceae;g__;s__	k__Bacteria (UID2565)	2921	142	87	20	121	1	0	0	0	84.43	1.15	0
20120700_S1D_25		Field	see 10.5281/zenodo.7596016	d__Bacteria;p__Acidobacteriota;c__Holophagae;o__Holophagales;f__Holophagaceae;g__Holophaga;s__Holophaga sp003165415	k__Bacteria (UID3187)	2258	185	114	21	161	3	0	0	0	96.49	2.63	0
20120700_S1D_26		Field	see 10.5281/zenodo.7596016	d__Bacteria;p__Planctomycetota;c__Planctomycetia;o__Pirellulales;f__Thermoguttaceae;g__;s__	k__Bacteria (UID2565)	2921	142	87	8	133	1	0	0	0	95.56	0.07	100
20120700_S1D_27		Field	see 10.5281/zenodo.7596016	d__Bacteria;p__Proteobacteria;c__Alphaproteobacteria;o__Rhizobiales;f__Beijerinckiaceae;g__Roseiarcus;s__Roseiarcus sp003164915	o__Rhizobiales (UID3654)	92	481	319	101	375	4	1	0	0	78.18	1.57	14.29
20120700_S1D_28		Field	see 10.5281/zenodo.7596016	d__Bacteria;p__Armatimonadota;c__;o__;f__;g__;s__	k__Bacteria (UID1452)	924	161	108	14	146	1	0	0	0	91.67	0.93	0
20120700_S1D_29		Field	see 10.5281/zenodo.7596016	d__Bacteria;p__Verrucomicrobiota;c__Verrucomicrobiae;o__Pedosphaerales;f__Palsa-1400;g__;s__	k__Bacteria (UID2982)	88	230	148	41	182	4	2	1	0	83.36	5.81	6.25
20120700_S1D_30		Field	see 10.5281/zenodo.7596016	d__Bacteria;p__Planctomycetota;c__Phycisphaerae;o__SM23-33;f__SM23-33;g__WRDM01;s__	k__Bacteria (UID2565)	2921	143	88	30	107	6	0	0	0	77.76	6.25	50
20120700_S1D_31		Field	see 10.5281/zenodo.7596016	d__Bacteria;p__Proteobacteria;c__Alphaproteobacteria;o__Rhizobiales;f__Beijerinckiaceae;g__Rhodoblastus;s__	o__Rhizobiales (UID3654)	92	481	319	90	385	6	0	0	0	88.59	1.36	16.67
20120700_S1D_33		Field	see 10.5281/zenodo.7596016	d__Bacteria;p__Acidobacteriota;c__Acidobacteriae;o__Bryobacterales;f__Bryobacteraceae;g__;s__	k__Bacteria (UID3187)	2258	184	114	48	129	7	0	0	0	77.31	4.43	28.57
20120700_S1D_35		Field	see 10.5281/zenodo.7596016	d__Bacteria;p__Proteobacteria;c__Gammaproteobacteria;o__UBA6186;f__UBA6186;g__UBA6186;s__	c__Gammaproteobacteria (UID4266)	1097	270	172	53	217	0	0	0	0	72.97	0	0
20120700_S1D_39		Field	see 10.5281/zenodo.7596016	d__Bacteria;p__Planctomycetota;c__Planctomycetia;o__Pirellulales;f__Thermoguttaceae;g__;s__	k__Bacteria (UID2565)	2921	142	87	48	90	4	0	0	0	75.59	4.6	75
20120700_S1D_41		Field	see 10.5281/zenodo.7596016	d__Bacteria;p__Acidobacteriota;c__Acidobacteriae;o__Acidobacteriales;f__Koribacteraceae;g__;s__	k__Bacteria (UID3187)	2258	188	117	47	136	5	0	0	0	79.9	1.87	100
20120700_S1D_43		Field	see 10.5281/zenodo.7596016	d__Bacteria;p__Actinobacteriota;c__Actinomycetia;o__Mycobacteriales;f__Mycobacteriaceae;g__Mycobacterium;s__Mycobacterium sp003165155	g__Mycobacterium (UID1816)	100	693	300	36	648	9	0	0	0	94.85	1.38	0
20120700_S1D_45		Field	see 10.5281/zenodo.7596016	d__Bacteria;p__Proteobacteria;c__Gammaproteobacteria;o__Steroidobacterales;f__Steroidobacteraceae;g__Bog-1198;s__	c__Gammaproteobacteria (UID4202)	67	481	276	35	417	24	4	1	0	95.33	6.77	0
20120700_S1D_46		Field	see 10.5281/zenodo.7596016	d__Bacteria;p__Acidobacteriota;c__Acidobacteriae;o__Bryobacterales;f__Bryobacteraceae;g__Bog-159;s__	k__Bacteria (UID3187)	2258	184	114	67	117	0	0	0	0	78.41	0	0
20120700_S1D_48		Field	see 10.5281/zenodo.7596016	d__Bacteria;p__Acidobacteriota;c__Acidobacteriae;o__UBA7540;f__UBA7540;g__Bog-366;s__Bog-366 sp003165315	k__Bacteria (UID3187)	2258	188	117	17	165	6	0	0	0	90.9	3.47	0
20120700_S1D_49		Field	see 10.5281/zenodo.7596016	d__Bacteria;p__Verrucomicrobiota;c__Verrucomicrobiae;o__Pedosphaerales;f__UBA11358;g__UBA11358;s__	k__Bacteria (UID2982)	88	230	148	8	211	11	0	0	0	95.14	6.76	18.18
20120700_S1D_51		Field	see 10.5281/zenodo.7596016	d__Bacteria;p__Acidobacteriota;c__Acidobacteriae;o__Acidobacteriales;f__Acidobacteriaceae;g__Palsa-288;s__	k__Bacteria (UID3187)	2258	187	116	64	123	0	0	0	0	80.26	0	0
20120700_S1D_52		Field	see 10.5281/zenodo.7596016	d__Bacteria;p__Proteobacteria;c__Alphaproteobacteria;o__Acetobacterales;f__Acetobacteraceae;g__Acidocella;s__Acidocella sp003164135	o__Rhodospirillales (UID3754)	63	336	201	4	331	1	0	0	0	98.01	0.12	100
20120700_S1D_55		Field	see 10.5281/zenodo.7596016	d__Bacteria;p__Acidobacteriota;c__Acidobacteriae;o__Bryobacterales;f__Bryobacteraceae;g__Bog-375;s__Bog-375 sp003164035	k__Bacteria (UID3187)	2258	184	114	25	159	0	0	0	0	91.2	0	0
20120700_S1D_57		Field	see 10.5281/zenodo.7596016	d__Bacteria;p__Acidobacteriota;c__Acidobacteriae;o__Acidobacteriales;f__Acidobacteriaceae;g__Terracidiphilus;s__	k__Bacteria (UID3187)	2258	187	116	61	125	1	0	0	0	85.38	0.86	0
20120700_S1D_59		Field	see 10.5281/zenodo.7596016	d__Archaea;p__Halobacteriota;c__Methanosarcinia;o__Methanosarcinales;f__Methanosarcinaceae;g__Methanosarcina;s__Methanosarcina sp003164755	p__Euryarchaeota (UID49)	95	228	153	5	223	0	0	0	0	96.73	0	0
20120700_S1D_5		Field	see 10.5281/zenodo.7596016	d__Bacteria;p__Acidobacteriota;c__Acidobacteriae;o__Bryobacterales;f__Bryobacteraceae;g__BOG-234;s__	k__Bacteria (UID3187)	2258	184	114	33	151	0	0	0	0	93.86	0	0
20120700_S1D_60		Field	see 10.5281/zenodo.7596016	d__Bacteria;p__Acidobacteriota;c__Acidobacteriae;o__Bryobacterales;f__Bryobacteraceae;g__PALSA-129;s__	k__Bacteria (UID3187)	2258	184	114	28	156	0	0	0	0	88.88	0	0
20120700_S1D_61		Field	see 10.5281/zenodo.7596016	d__Bacteria;p__Verrucomicrobiota;c__Verrucomicrobiae;o__Pedosphaerales;f__UBA8199;g__PALSA-1440;s__	k__Bacteria (UID2982)	88	230	148	26	191	11	2	0	0	84.46	7.31	11.76
20120700_S1D_63		Field	see 10.5281/zenodo.7596016	d__Bacteria;p__Acidobacteriota;c__Acidobacteriae;o__Acidobacteriales;f__Koribacteraceae;g__TOLSYN;s__	k__Bacteria (UID3187)	2258	188	117	34	153	1	0	0	0	85.51	0.85	0
20120700_S1D_64		Field	see 10.5281/zenodo.7596016	d__Bacteria;p__Acidobacteriota;c__Acidobacteriae;o__Acidobacteriales;f__Acidobacteriaceae;g__Terracidiphilus;s__	k__Bacteria (UID3187)	2258	187	116	47	139	1	0	0	0	86.77	0.86	0
20120700_S1D_66		Field	see 10.5281/zenodo.7596016	d__Bacteria;p__Actinobacteriota;c__Acidimicrobiia;o__Acidimicrobiales;f__RAAP-2;g__Bog-756;s__Bog-756 sp003164275	k__Bacteria (UID1453)	901	171	117	26	140	5	0	0	0	85.49	3.85	40
20120700_S1D_67		Field	see 10.5281/zenodo.7596016	d__Bacteria;p__Verrucomicrobiota;c__Verrucomicrobiae;o__Pedosphaerales;f__UBA11358;g__UBA11358;s__	k__Bacteria (UID2982)	88	230	148	56	169	4	1	0	0	79	3.51	0
20120700_S1D_69		Field	see 10.5281/zenodo.7596016	d__Bacteria;p__Eremiobacterota;c__Eremiobacteria;o__Baltobacterales;f__Baltobacteraceae;g__Lustribacter;s__	k__Bacteria (UID203)	5449	104	58	55	49	0	0	0	0	70.67	0	0
20120700_S1D_6		Field	see 10.5281/zenodo.7596016	d__Bacteria;p__Proteobacteria;c__Alphaproteobacteria;o__Rhizobiales;f__Beijerinckiaceae;g__Rhodoblastus;s__	o__Rhizobiales (UID3654)	92	481	319	105	373	3	0	0	0	78.14	0.94	0
20120700_S1D_70		Field	see 10.5281/zenodo.7596016	d__Archaea;p__Thermoproteota;c__Bathyarchaeia;o__B26-1;f__UBA233;g__PALSA-986;s__PALSA-986 sp003164295	k__Archaea (UID2)	207	149	107	2	141	6	0	0	0	98.6	4.67	0
20120700_S1D_73		Field	see 10.5281/zenodo.7596016	d__Bacteria;p__Planctomycetota;c__Brocadiae;o__CAIUPP01;f__CAIUPP01;g__;s__	k__Bacteria (UID2565)	2921	143	88	23	114	6	0	0	0	85.45	3.23	16.67
20120700_S1D_76		Field	see 10.5281/zenodo.7596016	d__Bacteria;p__Acidobacteriota;c__Acidobacteriae;o__Acidobacteriales;f__Koribacteraceae;g__Bog-257;s__Bog-257 sp003165795	k__Bacteria (UID3187)	2258	188	117	11	177	0	0	0	0	93.66	0	0
20120700_S1D_77		Field	see 10.5281/zenodo.7596016	d__Bacteria;p__Verrucomicrobiota;c__Verrucomicrobiae;o__Pedosphaerales;f__UBA11358;g__UBA11358;s__	k__Bacteria (UID2982)	88	230	148	22	200	8	0	0	0	91.17	4.22	25
20120700_S1D_79		Field	see 10.5281/zenodo.7596016	d__Bacteria;p__Acidobacteriota;c__Acidobacteriae;o__Acidobacteriales;f__Koribacteraceae;g__TOLSYN;s__	k__Bacteria (UID3187)	2258	188	117	78	110	0	0	0	0	74.63	0	0
20120700_S1D_84		Field	see 10.5281/zenodo.7596016	d__Bacteria;p__Proteobacteria;c__Alphaproteobacteria;o__Caulobacterales;f__Caulobacteraceae;g__BOG-938;s__BOG-938 sp003164925	c__Alphaproteobacteria (UID3422)	26	529	308	8	501	20	0	0	0	98.38	2.89	0
20120700_S1D_85		Field	see 10.5281/zenodo.7596016	d__Bacteria;p__Verrucomicrobiota;c__Verrucomicrobiae;o__Pedosphaerales;f__UBA11358;g__UBA7542;s__	k__Bacteria (UID2982)	88	230	148	25	202	3	0	0	0	89.69	2.03	0
20120700_S1D_86		Field	see 10.5281/zenodo.7596016	d__Bacteria;p__Acidobacteriota;c__Acidobacteriae;o__Acidobacteriales;f__SbA1;g__JABDBE01;s__	k__Bacteria (UID3187)	2258	188	117	21	164	3	0	0	0	92.02	2.56	0
20120700_S1D_87		Field	see 10.5281/zenodo.7596016	d__Bacteria;p__Proteobacteria;c__Alphaproteobacteria;o__Rhizobiales;f__Xanthobacteraceae;g__BOG-931;s__BOG-931 sp003164375	o__Rhizobiales (UID3642)	107	485	316	19	459	7	0	0	0	96.37	1.85	0
20120700_S1D_89		Field	see 10.5281/zenodo.7596016	d__Bacteria;p__Verrucomicrobiota;c__Verrucomicrobiae;o__Pedosphaerales;f__Palsa-1400;g__;s__	k__Bacteria (UID2982)	88	230	148	37	185	7	0	1	0	88.34	5.86	0
20120700_S1D_90		Field	see 10.5281/zenodo.7596016	d__Bacteria;p__Verrucomicrobiota;c__Verrucomicrobiae;o__Pedosphaerales;f__UBA11358;g__UBA11358;s__	k__Bacteria (UID2982)	88	230	148	1	219	9	1	0	0	99.32	6.55	8.33
20120700_S1D_95		Field	see 10.5281/zenodo.7596016	d__Bacteria;p__Proteobacteria;c__Alphaproteobacteria;o__Acetobacterales;f__Acetobacteraceae;g__BOG-934;s__BOG-934 sp003164305	o__Rhodospirillales (UID3754)	63	336	201	29	303	2	2	0	0	93.14	1.41	0
20120700_S1D_96		Field	see 10.5281/zenodo.7596016	d__Bacteria;p__Actinobacteriota;c__Acidimicrobiia;o__Acidimicrobiales;f__RAAP-2;g__RAAP-2;s__	o__Actinomycetales (UID1663)	488	309	185	95	209	5	0	0	0	74.24	1.94	20
20120700_S1D_97		Field	see 10.5281/zenodo.7596016	d__Bacteria;p__Desulfobacterota;c__Syntrophobacteria;o__Syntrophobacterales;f__Syntrophobacteraceae;g__SbD1;s__SbD1 sp003165235	c__Deltaproteobacteria (UID3216)	83	247	155	32	210	5	0	0	0	92.23	2.74	20
20120700_S1D_98		Field	see 10.5281/zenodo.7596016	d__Bacteria;p__Verrucomicrobiota;c__Verrucomicrobiae;o__Pedosphaerales;f__Palsa-1400;g__;s__	k__Bacteria (UID2982)	88	230	148	31	196	3	0	0	0	82.77	2.03	0
20120700_S1D_9		Field	see 10.5281/zenodo.7596016	d__Bacteria;p__Verrucomicrobiota;c__Verrucomicrobiae;o__Pedosphaerales;f__UBA11358;g__UBA11358;s__	k__Bacteria (UID2982)	88	230	148	16	204	9	1	0	0	94.64	6.76	8.33
20120700_S1S_11		Field	see 10.5281/zenodo.7596016	d__Bacteria;p__Actinobacteriota;c__Acidimicrobiia;o__Acidimicrobiales;f__RAAP-2;g__RAAP-2;s__RAAP-2 sp003163875	k__Bacteria (UID1453)	901	171	117	8	161	2	0	0	0	97.05	1.28	0
20120700_S1S_1		Field	see 10.5281/zenodo.7596016	d__Bacteria;p__Eremiobacterota;c__Eremiobacteria;o__Baltobacterales;f__Baltobacteraceae;g__Hesperobacter;s__	k__Bacteria (UID1452)	924	161	108	59	99	3	0	0	0	71.03	2.31	100
20120700_S1S_3		Field	see 10.5281/zenodo.7596016	d__Bacteria;p__Actinobacteriota;c__Acidimicrobiia;o__Acidimicrobiales;f__RAAP-2;g__RAAP-2;s__RAAP-2 sp003136495	k__Bacteria (UID1453)	901	171	117	34	136	1	0	0	0	87.3	0.43	0
20120700_S1S_6		Field	see 10.5281/zenodo.7596016	d__Bacteria;p__Acidobacteriota;c__Acidobacteriae;o__Bryobacterales;f__Bryobacteraceae;g__Bog-105;s__Bog-105 sp003163855	k__Bacteria (UID3187)	2258	185	115	14	169	2	0	0	0	89.28	0.51	50
20120700_S1X_12		Field	see 10.5281/zenodo.7596016	d__Bacteria;p__Acidobacteriota;c__Acidobacteriae;o__Acidobacteriales;f__Koribacteraceae;g__Bog-257;s__Bog-257 sp003160215	k__Bacteria (UID3187)	2258	188	117	0	186	2	0	0	0	100	1.71	50
20120700_S1X_15		Field	see 10.5281/zenodo.7596016	d__Bacteria;p__Acidobacteriota;c__Acidobacteriae;o__Bryobacterales;f__Bryobacteraceae;g__Fen-178;s__	k__Bacteria (UID203)	5449	104	58	47	57	0	0	0	0	80.34	0	0
20120700_S1X_2		Field	see 10.5281/zenodo.7596016	d__Bacteria;p__Actinobacteriota;c__Acidimicrobiia;o__Acidimicrobiales;f__Bog-793;g__Fen-455;s__Fen-455 sp003139355	k__Bacteria (UID1453)	901	171	117	4	165	2	0	0	0	98.21	1.28	0
20120700_S2X_13		Field	see 10.5281/zenodo.7596016	d__Bacteria;p__Verrucomicrobiota;c__Verrucomicrobiae;o__Pedosphaerales;f__UBA3939;g__BOG-1460;s__BOG-1460 sp003159675	k__Bacteria (UID2982)	88	230	148	7	217	5	1	0	0	95.61	4.05	0
20120700_S3D_8		Field	see 10.5281/zenodo.7596016	d__Bacteria;p__Patescibacteria;c__Paceibacteria;o__UBA9983_A;f__GWA1-40-21;g__Bog-1340;s__Bog-1340 sp003142075	k__Bacteria (UID2495)	2993	143	89	20	123	0	0	0	0	81.21	0	0
20120700_S3X_18		Field	see 10.5281/zenodo.7596016	d__Bacteria;p__Actinobacteriota;c__Acidimicrobiia;o__Acidimicrobiales;f__Bog-793;g__Bog-793;s__Bog-793 sp003159795	k__Bacteria (UID1453)	901	171	117	2	167	2	0	0	0	98.29	1.28	0
20120700_S3X_22		Field	see 10.5281/zenodo.7596016	d__Bacteria;p__Actinobacteriota;c__Acidimicrobiia;o__Acidimicrobiales;f__RAAP-2;g__RAAP-2;s__RAAP-2 sp003142095	k__Bacteria (UID1453)	901	171	117	4	165	2	0	0	0	97.44	1.28	0
20120700_S3X_7		Field	see 10.5281/zenodo.7596016	d__Bacteria;p__Acidobacteriota;c__Acidobacteriae;o__Acidobacteriales;f__Acidobacteriaceae;g__Terracidiphilus;s__Terracidiphilus sp003166055	k__Bacteria (UID3187)	2258	187	116	42	145	0	0	0	0	88.14	0	0
20120800_E1D_12		Field	see 10.5281/zenodo.7596016	d__Bacteria;p__Myxococcota;c__Polyangia;o__Palsa-1104_A;f__Fen-1088;g__Fen-1137;s__Fen-1137 sp003142855	c__Deltaproteobacteria (UID3216)	83	247	155	13	228	6	0	0	0	91.94	3.25	0
20120800_E1D_14		Field	see 10.5281/zenodo.7596016	d__Bacteria;p__Acidobacteriota;c__Acidobacteriae;o__Acidobacteriales;f__Acidobacteriaceae;g__Terracidiphilus;s__Terracidiphilus sp003142015	k__Bacteria (UID3187)	2258	187	116	8	178	1	0	0	0	95.81	0.86	0
20120800_E1D_15		Field	see 10.5281/zenodo.7596016	d__Bacteria;p__Verrucomicrobiota;c__Verrucomicrobiae;o__Opitutales;f__Opitutaceae;g__Fen-1467;s__Fen-1467 sp003142955	k__Bacteria (UID2982)	88	227	146	3	219	5	0	0	0	98.63	3.42	0
20120800_E1D_18		Field	see 10.5281/zenodo.7596016	d__Bacteria;p__Acidobacteriota;c__Acidobacteriae;o__Acidobacteriales;f__Acidobacteriaceae;g__Terracidiphilus;s__Terracidiphilus sp003142935	k__Bacteria (UID3187)	2258	187	116	5	181	1	0	0	0	96.12	0.86	0
20120800_E1D_19		Field	see 10.5281/zenodo.7596016	d__Bacteria;p__Chloroflexota;c__Limnocylindria;o__Limnocylindrales;f__CSP1-4;g__Fen-1039;s__Fen-1039 sp003141955	k__Bacteria (UID1452)	924	161	108	7	153	1	0	0	0	94.44	0.93	0
20120800_E1D_21		Field	see 10.5281/zenodo.7596016	d__Bacteria;p__Verrucomicrobiota;c__Verrucomicrobiae;o__Pedosphaerales;f__UBA8199;g__PALSA-1440;s__	k__Bacteria (UID2982)	88	230	148	25	196	8	1	0	0	90.7	5.88	0
20120800_E1D_25		Field	see 10.5281/zenodo.7596016	d__Bacteria;p__Acidobacteriota;c__Acidobacteriae;o__Bryobacterales;f__Bryobacteraceae;g__BOG-224;s__BOG-224 sp003139735	k__Bacteria (UID3187)	2258	184	114	73	110	1	0	0	0	70.49	0.88	100
20120800_E1D_7		Field	see 10.5281/zenodo.7596016	d__Bacteria;p__Verrucomicrobiota;c__Verrucomicrobiae;o__Pedosphaerales;f__UBA11358;g__UBA11358;s__	k__Bacteria (UID2982)	88	230	148	43	178	9	0	0	0	87.16	4.64	11.11
20120800_E1D_8		Field	see 10.5281/zenodo.7596016	d__Bacteria;p__Verrucomicrobiota;c__Verrucomicrobiae;o__Pedosphaerales;f__UBA11358;g__UBA7542;s__	k__Bacteria (UID2982)	88	230	148	33	191	6	0	0	0	88.64	4.05	0
20120800_E1X_12		Field	see 10.5281/zenodo.7596016	d__Bacteria;p__Omnitrophota;c__Omnitrophia;o__Omnitrophales;f__UBA2337;g__XYB12-FULL-50-7;s__	k__Bacteria (UID2565)	2921	152	93	36	114	2	0	0	0	80.44	2.15	50
20120800_E1X_14		Field	see 10.5281/zenodo.7596016	d__Bacteria;p__Proteobacteria;c__Gammaproteobacteria;o__Burkholderiales;f__Gallionellaceae;g__Sideroxydans;s__	c__Betaproteobacteria (UID3959)	235	418	210	25	388	5	0	0	0	96.23	1.34	0
20120800_E1X_20		Field	see 10.5281/zenodo.7596016	d__Bacteria;p__Omnitrophota;c__Koll11;o__2-01-FULL-45-10;f__2-01-FULL-45-10;g__FEN-1320;s__FEN-1320 sp003142795	k__Bacteria (UID2565)	2921	152	93	6	143	3	0	0	0	94.09	2.25	0
20120800_E1X_21		Field	see 10.5281/zenodo.7596016	d__Bacteria;p__Patescibacteria;c__Paceibacteria;o__UBA9983_A;f__PALSA-1337;g__C7867-002;s__	k__Bacteria (UID203)	5449	104	58	26	77	1	0	0	0	71.76	1.72	0
20120800_E1X_3		Field	see 10.5281/zenodo.7596016	d__Archaea;p__Halobacteriota;c__Methanomicrobia;o__Methanomicrobiales;f__Methanoregulaceae;g__Methanoregula;s__	p__Euryarchaeota (UID54)	90	234	153	10	224	0	0	0	0	94.44	0	0
20120800_E1X_5		Field	see 10.5281/zenodo.7596016	d__Bacteria;p__Proteobacteria;c__Gammaproteobacteria;o__Xanthomonadales;f__Rhodanobacteraceae;g__Dokdonella_A;s__Dokdonella_A sp003142815	f__Xanthomonadaceae (UID4214)	55	659	290	7	641	10	1	0	0	99.09	1.7	0
20120800_E1X_6		Field	see 10.5281/zenodo.7596016	d__Bacteria;p__Verrucomicrobiota;c__Verrucomicrobiae;o__Pedosphaerales;f__UBA8199;g__CAIQQM01;s__CAIQQM01 sp903873945	k__Bacteria (UID2982)	88	230	148	59	167	4	0	0	0	70.42	2.07	0
20120800_E1X_7		Field	see 10.5281/zenodo.7596016	d__Bacteria;p__Verrucomicrobiota;c__Verrucomicrobiae;o__Pedosphaerales;f__UBA8199;g__PALSA-1440;s__	k__Bacteria (UID2982)	88	230	148	65	159	6	0	0	0	72.24	4.05	0
20120800_E1X_8		Field	see 10.5281/zenodo.7596016	d__Bacteria;p__Gemmatimonadota;c__Gemmatimonadetes;o__Gemmatimonadales;f__Gemmatimonadaceae;g__Fen-1247;s__Fen-1247 sp003136975	k__Bacteria (UID2495)	2993	147	91	29	116	2	0	0	0	90.71	2.2	0
20120800_E1X_9		Field	see 10.5281/zenodo.7596016	d__Archaea;p__Halobacteriota;c__Methanomicrobia;o__Methanomicrobiales;f__Methanoregulaceae;g__Methanoregula;s__	p__Euryarchaeota (UID54)	90	234	153	15	217	2	0	0	0	98.89	1.31	0
20120800_E2D_10		Field	see 10.5281/zenodo.7596016	d__Bacteria;p__Bacteroidota;c__Bacteroidia;o__Bacteroidales;f__VadinHA17;g__LD21;s__LD21 sp003141715	k__Bacteria (UID2569)	434	278	186	55	218	5	0	0	0	92.02	1.79	40
20120800_E2D_13		Field	see 10.5281/zenodo.7596016	d__Bacteria;p__Planctomycetota;c__Phycisphaerae;o__Sedimentisphaerales;f__SG8-4;g__Fen-1362;s__	k__Bacteria (UID2565)	2921	143	88	33	108	2	0	0	0	84.35	2.27	50
20120800_E2D_18		Field	see 10.5281/zenodo.7596016	d__Bacteria;p__Chloroflexota;c__Limnocylindria;o__Limnocylindrales;f__CSP1-4;g__CTSoil-043;s__	k__Bacteria (UID203)	5449	104	58	52	52	0	0	0	0	75.86	0	0
20120800_E2D_20		Field	see 10.5281/zenodo.7596016	d__Bacteria;p__Bacteroidota;c__Bacteroidia;o__Bacteroidales;f__Prolixibacteraceae;g__UBA6024;s__	k__Bacteria (UID2569)	434	278	186	42	231	5	0	0	0	83.37	2.69	0
20120800_E2D_22		Field	see 10.5281/zenodo.7596016	d__Bacteria;p__Margulisbacteria;c__;o__;f__;g__;s__	k__Bacteria (UID1453)	901	171	117	18	149	4	0	0	0	85.9	3.42	0
20120800_E2D_3		Field	see 10.5281/zenodo.7596016	d__Bacteria;p__Margulisbacteria;c__;o__;f__;g__;s__	k__Bacteria (UID1453)	901	171	117	12	155	4	0	0	0	90.17	3.42	0
20120800_E2D_4		Field	see 10.5281/zenodo.7596016	d__Bacteria;p__Bacteroidota;c__Bacteroidia;o__Bacteroidales;f__UBA10428;g__UBA10428;s__	p__Bacteroidetes (UID2605)	350	316	210	86	226	4	0	0	0	74.96	1.67	0
20120800_E2X_11		Field	see 10.5281/zenodo.7596016	d__Bacteria;p__Bacteroidota;c__Bacteroidia;o__Bacteroidales;f__VadinHA17;g__LD21;s__	k__Bacteria (UID203)	5449	104	58	55	48	1	0	0	0	72.57	1.72	0
20120800_E2X_13		Field	see 10.5281/zenodo.7596016	d__Bacteria;p__Bacteroidota;c__Ignavibacteria;o__Ignavibacteriales;f__Melioribacteraceae;g__;s__	k__Bacteria (UID2570)	433	270	179	14	251	5	0	0	0	93.02	2.51	0
20120800_E2X_14		Field	see 10.5281/zenodo.7596016	d__Bacteria;p__Bacteroidota;c__UBA10030;o__UBA10030;f__UBA10030;g__Fen-1298;s__Fen-1298 sp003142575	k__Bacteria (UID2570)	433	273	183	4	262	6	1	0	0	98.34	3.55	0
20120800_E2X_16		Field	see 10.5281/zenodo.7596016	d__Bacteria;p__Bacteroidota;c__Bacteroidia;o__Bacteroidales;f__VadinHA17;g__LD21;s__LD21 sp003141415	p__Bacteroidetes (UID2605)	350	316	210	37	272	7	0	0	0	95.46	2.62	14.29
20120800_E2X_21		Field	see 10.5281/zenodo.7596016	d__Bacteria;p__Planctomycetota;c__Phycisphaerae;o__Sedimentisphaerales;f__UBA12454;g__UBA12454;s__UBA12454 sp003142595	k__Bacteria (UID2565)	2921	143	88	2	140	1	0	0	0	97.73	1.14	0
20120800_E2X_3		Field	see 10.5281/zenodo.7596016	d__Bacteria;p__Patescibacteria;c__UBA1384;o__;f__;g__;s__	k__Bacteria (UID203)	5449	104	58	25	78	1	0	0	0	76.02	1.72	0
20120800_E2X_5		Field	see 10.5281/zenodo.7596016	d__Archaea;p__Halobacteriota;c__Bog-38;o__Bog-38;f__Bog-38;g__Bog-38;s__Bog-38 sp003170935	p__Euryarchaeota (UID49)	95	228	153	16	211	1	0	0	0	91.99	0.65	0
20120800_E2X_6		Field	see 10.5281/zenodo.7596016	d__Bacteria;p__Methylomirabilota;c__Methylomirabilia;o__Methylomirabilales;f__2-02-FULL-66-22;g__2-02-FULL-66-22;s__	k__Bacteria (UID3187)	2258	188	117	39	144	5	0	0	0	77.51	3.47	0
20120800_E3D_2		Field	see 10.5281/zenodo.7596016	d__Bacteria;p__Bacteroidota;c__UBA10030;o__UBA10030;f__UBA10030;g__Fen-1298;s__Fen-1298 sp003142475	k__Bacteria (UID2570)	433	273	183	24	241	7	1	0	0	92.33	4.1	0
20120800_E3D_4		Field	see 10.5281/zenodo.7596016	d__Bacteria;p__Bacteroidota;c__Bacteroidia;o__Bacteroidales;f__VadinHA17;g__LD21;s__LD21 sp003141525	p__Bacteroidetes (UID2605)	350	316	210	23	288	5	0	0	0	92.37	1.67	20
20120800_E3D_5		Field	see 10.5281/zenodo.7596016	d__Bacteria;p__Proteobacteria;c__Gammaproteobacteria;o__UBA9339;f__UBA9339;g__FEN-1226;s__FEN-1226 sp003142435	c__Gammaproteobacteria (UID4266)	1097	270	172	53	215	2	0	0	0	74.52	0.78	0
20120800_E3D_7		Field	see 10.5281/zenodo.7596016	d__Bacteria;p__Chloroflexota;c__Limnocylindria;o__Limnocylindrales;f__CSP1-4;g__;s__	k__Bacteria (UID1452)	924	160	109	30	129	1	0	0	0	88.56	0.92	0
20120800_E3S_10		Field	see 10.5281/zenodo.7596016	d__Bacteria;p__Acidobacteriota;c__Vicinamibacteria;o__Vicinamibacterales;f__Fen-181;g__FEN-299;s__	k__Bacteria (UID3187)	2258	188	117	64	119	5	0	0	0	71.45	3.42	0
20120800_E3S_15		Field	see 10.5281/zenodo.7596016	d__Bacteria;p__Bacteroidota;c__Bacteroidia;o__Bacteroidales;f__VadinHA17;g__LD21;s__LD21 sp003141495	p__Bacteroidetes (UID2605)	350	316	210	35	276	5	0	0	0	92.08	1.9	0
20120800_E3S_17		Field	see 10.5281/zenodo.7596016	d__Bacteria;p__Desulfobacterota;c__Syntrophia;o__Syntrophales;f__UBA2185;g__Fen-1135;s__Fen-1135 sp003142295	c__Deltaproteobacteria (UID3216)	83	247	155	45	200	2	0	0	0	80.9	0.86	0
20120800_E3S_18		Field	see 10.5281/zenodo.7596016	d__Bacteria;p__Chloroflexota;c__Dehalococcoidia;o__GIF9;f__UBA5629;g__UBA1162;s__UBA1162 sp003142375	k__Bacteria (UID1452)	924	151	101	4	147	0	0	0	0	96.7	0	0
20120800_E3S_6		Field	see 10.5281/zenodo.7596016	d__Bacteria;p__Acidobacteriota;c__Acidobacteriae;o__Bryobacterales;f__Bryobacteraceae;g__Fen-178;s__Fen-178 sp003142355	k__Bacteria (UID3187)	2258	184	114	9	172	2	1	0	0	99.37	3.51	20
20120800_E3X_14		Field	see 10.5281/zenodo.7596016	d__Bacteria;p__Bacteroidota;c__Bacteroidia;o__Bacteroidales;f__VadinHA17;g__LD21;s__LD21 sp003142255	p__Bacteroidetes (UID2605)	350	316	210	9	302	5	0	0	0	97.14	1.67	0
20120800_E3X_15		Field	see 10.5281/zenodo.7596016	d__Bacteria;p__Gemmatimonadota;c__Gemmatimonadetes;o__Gemmatimonadales;f__Gemmatimonadaceae;g__FEN-1251;s__FEN-1251 sp003141205	k__Bacteria (UID2495)	2993	147	91	28	117	2	0	0	0	79.96	2.2	0
20120800_E3X_18		Field	see 10.5281/zenodo.7596016	d__Bacteria;p__Dormibacterota;c__Dormibacteria;o__Dormibacterales;f__Dormibacteraceae;g__Palsa-872;s__	k__Bacteria (UID1452)	924	161	108	52	108	1	0	0	0	72.65	0.93	0
20120800_E3X_22		Field	see 10.5281/zenodo.7596016	d__Bacteria;p__Chloroflexota;c__Limnocylindria;o__Limnocylindrales;f__CSP1-4;g__;s__	k__Bacteria (UID1452)	924	160	109	64	93	3	0	0	0	70.9	2.29	0
20120800_E3X_23		Field	see 10.5281/zenodo.7596016	d__Bacteria;p__Omnitrophota;c__Koll11;o__2-01-FULL-45-10;f__2-01-FULL-45-10;g__FEN-1322;s__FEN-1322 sp003140915	k__Bacteria (UID2565)	2921	152	93	16	133	3	0	0	0	88.39	2.69	0
20120800_E3X_26		Field	see 10.5281/zenodo.7596016	d__Bacteria;p__Omnitrophota;c__Koll11;o__UBA6215;f__UBA6215;g__2-02-FULL-50-19;s__	k__Bacteria (UID2565)	2921	152	93	26	125	1	0	0	0	76.82	0.06	0
20120800_E3X_27		Field	see 10.5281/zenodo.7596016	d__Bacteria;p__Acidobacteriota;c__Acidobacteriae;o__Acidobacteriales;f__Acidobacteriaceae;g__Terracidiphilus;s__Terracidiphilus sp003170825	k__Bacteria (UID3187)	2258	187	116	1	183	3	0	0	0	99.57	2.59	0
20120800_E3X_28		Field	see 10.5281/zenodo.7596016	d__Bacteria;p__Bacteroidota;c__Ignavibacteria;o__Ignavibacteriales;f__Ignavibacteriaceae;g__Fen-1301;s__	k__Bacteria (UID2570)	433	270	179	43	225	2	0	0	0	84.56	1.12	0
20120800_E3X_29		Field	see 10.5281/zenodo.7596016	d__Bacteria;p__Patescibacteria;c__Paceibacteria;o__UBA9983_A;f__UBA9973;g__UBA9973;s__	k__Bacteria (UID2495)	2993	143	89	34	108	1	0	0	0	71.86	1.12	0
20120800_E3X_2		Field	see 10.5281/zenodo.7596016	d__Bacteria;p__Bacteroidota;c__Ignavibacteria;o__Ignavibacteriales;f__Melioribacteraceae;g__;s__	k__Bacteria (UID2570)	433	270	179	63	203	4	0	0	0	74.3	1.15	0
20120800_E3X_3		Field	see 10.5281/zenodo.7596016	d__Bacteria;p__Verrucomicrobiota;c__Verrucomicrobiae;o__Opitutales;f__Opitutaceae;g__Fen-1467;s__Fen-1467 sp003142615	k__Bacteria (UID2982)	88	227	146	1	224	2	0	0	0	99.32	1.37	0
20120800_E3X_6		Field	see 10.5281/zenodo.7596016	d__Bacteria;p__Caldisericota;c__Caldisericia;o__Cryosericales;f__Cryosericaceae;g__Cryosericum;s__Cryosericum terrychapinii	k__Bacteria (UID203)	5449	102	56	6	96	0	0	0	0	91.07	0	0
20120800_P1D_1		Field	see 10.5281/zenodo.7596016	d__Bacteria;p__Acidobacteriota;c__Acidobacteriae;o__Acidobacteriales;f__Acidobacteriaceae;g__Terracidiphilus;s__Terracidiphilus sp003140785	k__Bacteria (UID3187)	2258	187	116	38	148	1	0	0	0	89.34	0.86	0
20120800_P1D_2		Field	see 10.5281/zenodo.7596016	d__Bacteria;p__Acidobacteriota;c__Acidobacteriae;o__Acidobacteriales;f__Acidobacteriaceae;g__Palsa-343;s__Palsa-343 sp003166955	k__Bacteria (UID3187)	2258	187	116	1	185	1	0	0	0	99.14	0.17	0
20120800_P1D_3		Field	see 10.5281/zenodo.7596016	d__Bacteria;p__Eremiobacterota;c__Eremiobacteria;o__Baltobacterales;f__Baltobacteraceae;g__Tumulicola;s__Tumulicola scandinaviensis	k__Bacteria (UID1452)	924	161	108	6	155	0	0	0	0	94.44	0	0
20120800_P2D_2		Field	see 10.5281/zenodo.7596016	d__Bacteria;p__Acidobacteriota;c__Acidobacteriae;o__Acidobacteriales;f__SbA1;g__Sulfotelmatobacter;s__Sulfotelmatobacter sp003166855	k__Bacteria (UID3187)	2258	188	117	15	170	3	0	0	0	98.31	1.99	33.33
20120800_P2D_5		Field	see 10.5281/zenodo.7596016	d__Bacteria;p__Gemmatimonadota;c__Gemmatimonadetes;o__Gemmatimonadales;f__Gemmatimonadaceae;g__Palsa-1248;s__Palsa-1248 sp003152485	k__Bacteria (UID2495)	2993	147	91	1	144	2	0	0	0	98.9	2.2	0
20120800_P2M_7		Field	see 10.5281/zenodo.7596016	d__Bacteria;p__Acidobacteriota;c__Acidobacteriae;o__Acidobacteriales;f__SbA1;g__Sulfotelmatobacter;s__	k__Bacteria (UID3187)	2258	188	117	15	169	4	0	0	0	91.56	2.17	50
20120800_S1D_5		Field	see 10.5281/zenodo.7596016	d__Bacteria;p__Acidobacteriota;c__Acidobacteriae;o__Acidobacteriales;f__Acidobacteriaceae;g__Terracidiphilus;s__Terracidiphilus sp003142015	k__Bacteria (UID3187)	2258	187	116	31	155	1	0	0	0	88.62	0.86	0
20120800_S3X_7		Field	see 10.5281/zenodo.7596016	d__Bacteria;p__Acidobacteriota;c__Acidobacteriae;o__Acidobacteriales;f__Acidobacteriaceae;g__UBA5172;s__UBA5172 sp003138795	k__Bacteria (UID3187)	2258	187	116	8	178	1	0	0	0	94.68	0.05	100
20130700_C1D_10		Field	see 10.5281/zenodo.7596016	d__Bacteria;p__Myxococcota;c__Polyangia;o__Palsa-1104_A;f__Fen-1088;g__Fen-1137;s__	c__Deltaproteobacteria (UID3216)	83	247	155	36	205	6	0	0	0	84.25	2.9	16.67
20130700_C1D_14		Field	see 10.5281/zenodo.7596016	d__Bacteria;p__Actinobacteriota;c__Thermoleophilia;o__UBA2241;f__UBA2241;g__Bog-752;s__	p__Actinobacteria (UID1454)	732	199	116	21	178	0	0	0	0	87.47	0	0
20130700_C1D_16		Field	see 10.5281/zenodo.7596016	d__Bacteria;p__Actinobacteriota;c__Thermoleophilia;o__Gaiellales;f__Gaiellaceae;g__Fen-549;s__	p__Actinobacteria (UID1454)	732	199	116	12	186	1	0	0	0	93.1	0.86	0
20130700_C1D_18		Field	see 10.5281/zenodo.7596016	d__Bacteria;p__Chloroflexota;c__Anaerolineae;o__Anaerolineales;f__Anaerolineaceae;g__UBA6107;s__	k__Bacteria (UID1452)	924	163	110	33	124	6	0	0	0	76.97	4.73	0
20130700_C1D_19		Field	see 10.5281/zenodo.7596016	d__Bacteria;p__Chloroflexota;c__Limnocylindria;o__Limnocylindrales;f__CSP1-4;g__Fen-1039;s__	k__Bacteria (UID1452)	924	161	108	37	120	4	0	0	0	77.73	2.09	25
20130700_C1D_1		Field	see 10.5281/zenodo.7596016	d__Archaea;p__Halobacteriota;c__Methanomicrobia;o__Methanomicrobiales;f__Methanoregulaceae;g__Methanoregula;s__	p__Euryarchaeota (UID54)	90	234	153	43	188	3	0	0	0	82.88	1.2	0
20130700_C1D_3		Field	see 10.5281/zenodo.7596016	d__Bacteria;p__Bacteroidota;c__Bacteroidia;o__Bacteroidales;f__VadinHA17;g__LD21;s__	k__Bacteria (UID2569)	434	278	186	61	211	6	0	0	0	92.44	2.96	0
20130700_C1D_5		Field	see 10.5281/zenodo.7596016	d__Bacteria;p__Myxococcota;c__Polyangia;o__Palsa-1104_A;f__Fen-1088;g__Fen-1118;s__	c__Deltaproteobacteria (UID3216)	83	247	155	17	224	5	1	0	0	90.41	3.55	50
20130700_C1D_6		Field	see 10.5281/zenodo.7596016	d__Bacteria;p__Chloroflexota;c__Dehalococcoidia;o__Dehalococcoidales;f__Fen-1064;g__Fen-1064;s__	k__Bacteria (UID1452)	924	151	101	27	122	2	0	0	0	81.58	1.98	50
20130700_C1D_8		Field	see 10.5281/zenodo.7596016	d__Bacteria;p__Verrucomicrobiota;c__Verrucomicrobiae;o__Opitutales;f__Opitutaceae;g__Fen-1467;s__	k__Bacteria (UID2982)	88	227	146	4	218	5	0	0	0	97.95	2.88	0
20130700_C1D_9		Field	see 10.5281/zenodo.7596016	d__Bacteria;p__Verrucomicrobiota;c__Verrucomicrobiae;o__Opitutales;f__Opitutaceae;g__MWDT01;s__	k__Bacteria (UID2982)	88	227	146	51	172	3	0	1	0	77.69	4.11	11.11
20130700_C1M_6		Field	see 10.5281/zenodo.7596016	d__Bacteria;p__Chloroflexota;c__Limnocylindria;o__Limnocylindrales;f__CSP1-4;g__CTSoil-043;s__	k__Bacteria (UID1452)	924	161	108	29	129	3	0	0	0	77.13	2.78	0
20130700_C1X_10		Field	see 10.5281/zenodo.7596016	d__Bacteria;p__Bacteroidota;c__Ignavibacteria;o__Ignavibacteriales;f__Ignavibacteriaceae;g__Fen-1301;s__	k__Bacteria (UID2570)	433	270	179	2	263	5	0	0	0	98.88	1.68	20
20130700_C1X_12		Field	see 10.5281/zenodo.7596016	d__Bacteria;p__Patescibacteria;c__Paceibacteria;o__UBA9983_A;f__PALSA-1337;g__;s__	k__Bacteria (UID203)	5449	104	58	28	64	12	0	0	0	70.86	8.86	41.67
20130700_C1X_15		Field	see 10.5281/zenodo.7596016	d__Bacteria;p__Myxococcota;c__Polyangia;o__Palsa-1104_A;f__Fen-1088;g__Fen-1137;s__Fen-1137 sp003142855	c__Deltaproteobacteria (UID3216)	83	247	155	41	201	5	0	0	0	88.88	2.42	0
20130700_C1X_17		Field	see 10.5281/zenodo.7596016	d__Bacteria;p__Bacteroidota;c__Bacteroidia;o__Bacteroidales;f__VadinHA17;g__LD21;s__	p__Bacteroidetes (UID2605)	350	316	210	41	269	6	0	0	0	85.88	1.9	0
20130700_C1X_5		Field	see 10.5281/zenodo.7596016	d__Bacteria;p__Omnitrophota;c__Koll11;o__4484-171;f__4484-171;g__;s__	k__Bacteria (UID2565)	2921	152	93	20	130	2	0	0	0	83.76	1.14	0
20130700_C1X_6		Field	see 10.5281/zenodo.7596016	d__Bacteria;p__Acidobacteriota;c__Acidobacteriae;o__Bryobacterales;f__Bryobacteraceae;g__;s__	k__Bacteria (UID3187)	2258	184	114	5	178	1	0	0	0	98.67	0.88	0
20130700_C1X_8		Field	see 10.5281/zenodo.7596016	d__Bacteria;p__Fibrobacterota;c__Chitinivibrionia;o__Chitinivibrionales;f__Chitinispirillaceae;g__FEN-1185;s__	k__Bacteria (UID2495)	2993	147	91	6	138	3	0	0	0	94.44	2.2	0
20130700_C1Y_10		Field	see 10.5281/zenodo.7596016	d__Bacteria;p__Dormibacterota;c__Dormibacteria;o__UBA8260;f__UBA8260;g__UBA8260;s__UBA8260 sp003142035	k__Bacteria (UID1452)	924	161	108	12	149	0	0	0	0	90.28	0	0
20130700_C1Y_13		Field	see 10.5281/zenodo.7596016	d__Bacteria;p__Acidobacteriota;c__Acidobacteriae;o__Bryobacterales;f__Bryobacteraceae;g__BOG-224;s__	k__Bacteria (UID3187)	2258	184	114	27	157	0	0	0	0	91.26	0	0
20130700_C1Y_4		Field	see 10.5281/zenodo.7596016	d__Bacteria;p__Verrucomicrobiota;c__Verrucomicrobiae;o__Opitutales;f__Opitutaceae;g__Fen-1467;s__Fen-1467 sp003142955	k__Bacteria (UID2982)	88	227	146	22	203	2	0	0	0	91.52	1.37	0
20130700_C1Y_5		Field	see 10.5281/zenodo.7596016	d__Bacteria;p__Verrucomicrobiota;c__Verrucomicrobiae;o__Opitutales;f__Opitutaceae;g__Fen-1467;s__	k__Bacteria (UID2982)	88	227	146	50	172	5	0	0	0	88.91	3.42	40
20130700_C1Y_7		Field	see 10.5281/zenodo.7596016	d__Bacteria;p__Patescibacteria;c__Paceibacteria;o__UBA9983_A;f__PALSA-1337;g__C7867-002;s__	k__Bacteria (UID203)	5449	104	58	15	89	0	0	0	0	78.58	0	0
20130700_C2D_3		Field	see 10.5281/zenodo.7596016	d__Bacteria;p__Acidobacteriota;c__Acidobacteriae;o__Acidobacteriales;f__Acidobacteriaceae;g__Terracidiphilus;s__	k__Bacteria (UID3187)	2258	187	116	25	161	1	0	0	0	88.24	0.86	0
20130700_C2D_5		Field	see 10.5281/zenodo.7596016	d__Bacteria;p__Chloroflexota;c__Limnocylindria;o__Limnocylindrales;f__CSP1-4;g__Fen-1039;s__	k__Bacteria (UID203)	5449	104	58	51	53	0	0	0	0	76.21	0	0
20130700_C2D_7		Field	see 10.5281/zenodo.7596016	d__Bacteria;p__Firmicutes;c__Bacilli;o__RFN20;f__CAG-826;g__UBA4951;s__	k__Bacteria (UID2329)	174	149	89	2	147	0	0	0	0	97.75	0	0
20130700_C2M_13		Field	see 10.5281/zenodo.7596016	d__Bacteria;p__Fibrobacterota;c__Chitinivibrionia;o__Chitinivibrionales;f__Chitinispirillaceae;g__;s__	k__Bacteria (UID2495)	2993	147	91	25	119	3	0	0	0	81.8	2.56	33.33
20130700_C2M_16		Field	see 10.5281/zenodo.7596016	d__Bacteria;p__Chloroflexota;c__Limnocylindria;o__Limnocylindrales;f__CSP1-4;g__Fen-1039;s__	k__Bacteria (UID1452)	924	151	101	41	108	2	0	0	0	77.1	1.98	100
20130700_C2M_17		Field	see 10.5281/zenodo.7596016	d__Bacteria;p__Chloroflexota;c__Anaerolineae;o__Anaerolineales;f__EnvOPS12;g__UBA877;s__	k__Bacteria (UID1452)	924	163	110	10	151	2	0	0	0	91.82	1.82	50
20130700_C2M_20		Field	see 10.5281/zenodo.7596016	d__Bacteria;p__Myxococcota;c__Polyangia;o__Palsa-1104_A;f__Fen-1088;g__Fen-1118;s__	c__Deltaproteobacteria (UID3216)	83	247	155	85	158	4	0	0	0	78.1	1.61	0
20130700_C2M_2		Field	see 10.5281/zenodo.7596016	d__Bacteria;p__Actinobacteriota;c__Actinomycetia;o__Streptosporangiales;f__Streptosporangiaceae;g__Bog-532;s__	o__Actinomycetales (UID1696)	455	311	187	51	255	5	0	0	0	88.03	2.67	0
20130700_C2M_3		Field	see 10.5281/zenodo.7596016	d__Bacteria;p__Chloroflexota;c__Limnocylindria;o__Limnocylindrales;f__CSP1-4;g__Fen-1039;s__	k__Bacteria (UID1452)	924	161	108	18	142	1	0	0	0	87.96	0.93	0
20130700_C2M_5		Field	see 10.5281/zenodo.7596016	d__Bacteria;p__Acidobacteriota;c__Acidobacteriae;o__Bryobacterales;f__Bryobacteraceae;g__Bog-375;s__	k__Bacteria (UID3187)	2258	184	114	29	155	0	0	0	0	90.38	0	0
20130700_C2M_8		Field	see 10.5281/zenodo.7596016	d__Bacteria;p__Goldbacteria;c__PGYV01;o__PGYV01;f__Palsa-1178;g__Bog-1181;s__	k__Bacteria (UID2495)	2993	143	89	43	98	2	0	0	0	74.56	1.69	0
20130700_C2M_9		Field	see 10.5281/zenodo.7596016	d__Bacteria;p__Acidobacteriota;c__Acidobacteriae;o__Bryobacterales;f__Bryobacteraceae;g__Fen-178;s__	k__Bacteria (UID3187)	2258	184	114	79	100	5	0	0	0	70.39	3.07	0
20130700_C2X_10		Field	see 10.5281/zenodo.7596016	d__Bacteria;p__Myxococcota;c__Polyangia;o__Palsa-1104_A;f__Fen-1088;g__Fen-1118;s__	c__Deltaproteobacteria (UID3216)	83	247	155	15	230	2	0	0	0	90.97	1.29	50
20130700_C2X_11		Field	see 10.5281/zenodo.7596016	d__Bacteria;p__Bacteroidota;c__UBA10030;o__UBA10030;f__UBA10030;g__Fen-1298;s__	k__Bacteria (UID2570)	433	273	183	8	257	7	1	0	0	96.16	4.37	0
20130700_C2X_12		Field	see 10.5281/zenodo.7596016	d__Bacteria;p__Chloroflexota;c__Limnocylindria;o__Limnocylindrales;f__CSP1-4;g__Fen-1039;s__	k__Bacteria (UID1452)	924	161	108	21	137	3	0	0	0	90.28	2.31	66.67
20130700_C2X_13		Field	see 10.5281/zenodo.7596016	d__Bacteria;p__Dormibacterota;c__Dormibacteria;o__UBA8260;f__UBA8260;g__UBA8260;s__UBA8260 sp003142035	k__Bacteria (UID1452)	924	161	108	2	159	0	0	0	0	98.61	0	0
20130700_C2X_3		Field	see 10.5281/zenodo.7596016	d__Bacteria;p__Caldisericota;c__Caldisericia;o__Cryosericales;f__Cryosericaceae;g__Cryosericum;s__	k__Bacteria (UID203)	5449	102	56	4	98	0	0	0	0	92.86	0	0
20130700_C2X_5		Field	see 10.5281/zenodo.7596016	d__Bacteria;p__Bacteroidota;c__Bacteroidia;o__Bacteroidales;f__VadinHA17;g__LD21;s__	k__Bacteria (UID2569)	434	278	186	52	221	5	0	0	0	91.68	2.42	20
20130700_C2X_6		Field	see 10.5281/zenodo.7596016	d__Bacteria;p__Verrucomicrobiota;c__Verrucomicrobiae;o__Opitutales;f__Opitutaceae;g__MWDT01;s__	k__Bacteria (UID2982)	88	227	146	40	184	3	0	0	0	80.7	2.05	0
20130700_C2X_8		Field	see 10.5281/zenodo.7596016	d__Bacteria;p__Actinobacteriota;c__Thermoleophilia;o__Gaiellales;f__Gaiellaceae;g__Fen-549;s__Fen-549 sp003162055	p__Actinobacteria (UID1454)	732	199	116	18	179	2	0	0	0	91.55	1.29	50
20130700_C2Y_2		Field	see 10.5281/zenodo.7596016	d__Bacteria;p__Acidobacteriota;c__Acidobacteriae;o__Acidobacteriales;f__Acidobacteriaceae;g__Terracidiphilus;s__	k__Bacteria (UID3187)	2258	187	116	72	113	2	0	0	0	70.59	1.29	0
20130700_C2Y_6		Field	see 10.5281/zenodo.7596016	d__Bacteria;p__Chloroflexota;c__Limnocylindria;o__Limnocylindrales;f__CSP1-4;g__Fen-1039;s__	k__Bacteria (UID1452)	924	160	109	51	106	2	1	0	0	82.24	3.67	40
20130700_E1M_4		Field	see 10.5281/zenodo.7596016	d__Bacteria;p__Myxococcota;c__Polyangia;o__Palsa-1104_A;f__Fen-1088;g__Fen-1137;s__Fen-1137 sp003157315	c__Deltaproteobacteria (UID3216)	83	247	155	30	212	5	0	0	0	86.18	1.33	40
20130700_E1X_5		Field	see 10.5281/zenodo.7596016	d__Bacteria;p__Verrucomicrobiota;c__Verrucomicrobiae;o__Pedosphaerales;f__UBA11358;g__UBA7542;s__	k__Bacteria (UID2982)	88	230	148	38	190	2	0	0	0	86.95	1.35	0
20130700_E1Y_16		Field	see 10.5281/zenodo.7596016	d__Bacteria;p__Desulfobacterota;c__Syntrophia;o__Syntrophales;f__Smithellaceae;g__UBA4810;s__	c__Deltaproteobacteria (UID3216)	83	247	155	19	226	2	0	0	0	90.55	1.29	50
20130700_E1Y_1		Field	see 10.5281/zenodo.7596016	d__Bacteria;p__Bacteroidota;c__Ignavibacteria;o__Ignavibacteriales;f__Ignavibacteriaceae;g__Fen-1301;s__	k__Bacteria (UID2570)	433	270	179	40	225	5	0	0	0	82.44	2.79	40
20130700_E1Y_3		Field	see 10.5281/zenodo.7596016	d__Bacteria;p__Chloroflexota;c__Limnocylindria;o__Limnocylindrales;f__CSP1-4;g__Fen-1039;s__	k__Bacteria (UID1452)	924	161	108	14	145	2	0	0	0	87.96	1.85	50
20130700_E1Y_5		Field	see 10.5281/zenodo.7596016	d__Bacteria;p__Bacteroidota;c__Bacteroidia;o__Bacteroidales;f__FEN-979;g__FEN-979;s__	k__Bacteria (UID2569)	434	278	186	19	252	7	0	0	0	91.94	2.6	57.14
20130700_E1Z_4		Field	see 10.5281/zenodo.7596016	d__Bacteria;p__Bacteroidota;c__Bacteroidia;o__Bacteroidales;f__FEN-979;g__FEN-979;s__FEN-979 sp003142515	k__Bacteria (UID2569)	434	278	186	6	268	4	0	0	0	96.77	1.34	0
20130700_E2D_3		Field	see 10.5281/zenodo.7596016	d__Bacteria;p__Verrucomicrobiota;c__Verrucomicrobiae;o__Chthoniobacterales;f__;g__;s__	k__Bacteria (UID2982)	88	230	148	35	189	6	0	0	0	84.56	3.42	0
20130700_E2M_1		Field	see 10.5281/zenodo.7596016	d__Bacteria;p__Bacteroidota;c__Bacteroidia;o__Bacteroidales;f__VadinHA17;g__LD21;s__LD21 sp003141495	k__Bacteria (UID2569)	434	278	186	84	194	0	0	0	0	74.04	0	0
20130700_E2M_2		Field	see 10.5281/zenodo.7596016	d__Bacteria;p__Chloroflexota;c__Limnocylindria;o__Limnocylindrales;f__CSP1-4;g__Fen-1039;s__	k__Bacteria (UID1452)	924	160	109	52	107	1	0	0	0	78.27	0.92	0
20130700_E2M_4		Field	see 10.5281/zenodo.7596016	d__Bacteria;p__Chloroflexota;c__Dehalococcoidia;o__Dehalococcoidales;f__Fen-1064;g__Fen-1064;s__	k__Bacteria (UID1452)	924	151	101	21	129	1	0	0	0	83	0.99	0
20130700_E2X_2		Field	see 10.5281/zenodo.7596016	d__Bacteria;p__Bacteroidota;c__UBA10030;o__UBA10030;f__SZUA-254;g__;s__	k__Bacteria (UID2570)	433	273	183	43	226	4	0	0	0	84.77	2.19	0
20130700_E2Y_10		Field	see 10.5281/zenodo.7596016	d__Bacteria;p__Acidobacteriota;c__Acidobacteriae;o__Acidobacteriales;f__Acidobacteriaceae;g__Terracidiphilus;s__	k__Bacteria (UID3187)	2258	187	116	8	176	3	0	0	0	95.91	0.96	66.67
20130700_E2Y_17		Field	see 10.5281/zenodo.7596016	d__Bacteria;p__Desulfobacterota;c__Syntrophia;o__Syntrophales;f__UBA2185;g__Fen-1135;s__Fen-1135 sp003142635	c__Deltaproteobacteria (UID3216)	83	247	155	11	234	2	0	0	0	93.55	1.29	0
20130700_E2Y_3		Field	see 10.5281/zenodo.7596016	d__Bacteria;p__Bacteroidota;c__Ignavibacteria;o__Ignavibacteriales;f__Ignavibacteriaceae;g__Fen-1301;s__Fen-1301 sp003141435	k__Bacteria (UID2570)	433	270	179	11	257	2	0	0	0	94.97	0.84	0
20130700_E2Y_4		Field	see 10.5281/zenodo.7596016	d__Bacteria;p__Desulfobacterota;c__Syntrophia;o__Syntrophales;f__Smithellaceae;g__Smithella;s__Smithella sp003141615	c__Deltaproteobacteria (UID3216)	83	247	155	17	227	3	0	0	0	90.65	1.02	0
20130700_E3M_4		Field	see 10.5281/zenodo.7596016	d__Bacteria;p__Bacteroidota;c__UBA10030;o__UBA10030;f__UBA6906;g__Fen-1260;s__Fen-1260 sp003162635	k__Bacteria (UID2570)	433	273	183	6	262	5	0	0	0	97.27	2.46	0
20130700_E3M_6		Field	see 10.5281/zenodo.7596016	d__Bacteria;p__Bacteroidota;c__UBA10030;o__UBA10030;f__UBA6906;g__Fen-1255;s__Fen-1255 sp003162215	k__Bacteria (UID2570)	433	273	183	9	259	5	0	0	0	95.08	2.46	0
20130700_E3X_9		Field	see 10.5281/zenodo.7596016	d__Bacteria;p__Chloroflexota;c__Dehalococcoidia;o__GIF9;f__UBA5629;g__UBA1162;s__UBA1162 sp002311135	k__Bacteria (UID1452)	924	151	101	22	126	3	0	0	0	83.32	2.09	33.33
20130700_E3Z_10		Field	see 10.5281/zenodo.7596016	d__Bacteria;p__Chloroflexota;c__Limnocylindria;o__Limnocylindrales;f__CSP1-4;g__Fen-1039;s__	k__Bacteria (UID203)	5449	104	58	51	53	0	0	0	0	77.59	0	0
20130700_E3Z_11		Field	see 10.5281/zenodo.7596016	d__Bacteria;p__Acidobacteriota;c__Acidobacteriae;o__Acidobacteriales;f__CAINCZ01;g__;s__	k__Bacteria (UID3187)	2258	188	117	1	186	1	0	0	0	99.15	0.85	0
20130700_E3Z_1		Field	see 10.5281/zenodo.7596016	d__Bacteria;p__Acidobacteriota;c__Acidobacteriae;o__;f__;g__;s__	k__Bacteria (UID3187)	2258	188	117	5	181	2	0	0	0	96.96	1.71	0
20130700_E3Z_4		Field	see 10.5281/zenodo.7596016	d__Archaea;p__Halobacteriota;c__Methanomicrobia;o__Methanomicrobiales;f__Methanoregulaceae;g__Methanoregula;s__Methanoregula sp003141335	p__Euryarchaeota (UID54)	90	234	153	2	232	0	0	0	0	98.69	0	0
20130700_E3Z_5		Field	see 10.5281/zenodo.7596016	d__Bacteria;p__Acidobacteriota;c__Acidobacteriae;o__Bryobacterales;f__Bryobacteraceae;g__;s__	k__Bacteria (UID3187)	2258	184	114	4	177	2	1	0	0	96.49	2.63	0
20130700_E3Z_7		Field	see 10.5281/zenodo.7596016	d__Bacteria;p__Bacteroidota;c__Bacteroidia;o__Bacteroidales;f__VadinHA17;g__LD21;s__LD21 sp003141495	p__Bacteroidetes (UID2605)	350	316	210	77	234	5	0	0	0	83.81	1.83	0
20130700_E3Z_8		Field	see 10.5281/zenodo.7596016	d__Bacteria;p__Chloroflexota;c__Limnocylindria;o__Limnocylindrales;f__CSP1-4;g__Fen-1039;s__Fen-1039 sp003171255	k__Bacteria (UID1452)	924	161	108	9	150	2	0	0	0	95.26	1.85	0
20130700_P1Y_10		Field	see 10.5281/zenodo.7596016	d__Bacteria;p__Verrucomicrobiota;c__Verrucomicrobiae;o__Palsa-1439;f__Palsa-1439;g__Palsa-1439;s__	k__Bacteria (UID2982)	88	230	148	15	208	7	0	0	0	91.89	3.75	0
20130700_P1Y_11		Field	see 10.5281/zenodo.7596016	d__Bacteria;p__Acidobacteriota;c__Acidobacteriae;o__Acidobacteriales;f__Acidobacteriaceae;g__Palsa-288;s__	k__Bacteria (UID3187)	2258	188	117	24	160	4	0	0	0	84.3	2.85	50
20130700_P1Y_12		Field	see 10.5281/zenodo.7596016	d__Bacteria;p__Acidobacteriota;c__Acidobacteriae;o__Acidobacteriales;f__SbA1;g__Bog-209;s__Bog-209 sp003132405	k__Bacteria (UID3187)	2258	188	117	2	185	1	0	0	0	98.93	0.85	0
20130700_P1Y_3		Field	see 10.5281/zenodo.7596016	d__Bacteria;p__Actinobacteriota;c__Acidimicrobiia;o__Acidimicrobiales;f__Bog-793;g__Palsa-601;s__Palsa-601 sp003136185	k__Bacteria (UID1453)	901	171	117	10	159	2	0	0	0	97.96	1.28	0
20130700_P1Y_5		Field	see 10.5281/zenodo.7596016	d__Bacteria;p__Planctomycetota;c__Phycisphaerae;o__Tepidisphaerales;f__Tepidisphaeraceae;g__;s__	k__Bacteria (UID2565)	2921	143	88	17	124	2	0	0	0	81.82	2.27	0
20130700_P1Y_8		Field	see 10.5281/zenodo.7596016	d__Bacteria;p__Proteobacteria;c__Alphaproteobacteria;o__Acetobacterales;f__Acetobacteraceae;g__Palsa-883;s__	o__Rhodospirillales (UID3754)	63	336	201	32	301	3	0	0	0	87.97	0.83	0
20130700_S1X_7		Field	see 10.5281/zenodo.7596016	d__Bacteria;p__Proteobacteria;c__Alphaproteobacteria;o__Rhizobiales;f__Beijerinckiaceae;g__Methylocella;s__Methylocella sp003162995	o__Rhizobiales (UID3654)	92	481	319	11	469	1	0	0	0	97.44	0.31	0
20130700_S1Z_14		Field	see 10.5281/zenodo.7596016	d__Bacteria;p__Actinobacteriota;c__Acidimicrobiia;o__Acidimicrobiales;f__Bog-793;g__;s__	k__Bacteria (UID1453)	901	171	117	2	166	3	0	0	0	98.29	2.14	0
20130700_S1Z_5		Field	see 10.5281/zenodo.7596016	d__Bacteria;p__Acidobacteriota;c__Acidobacteriae;o__Acidobacteriales;f__Acidobacteriaceae;g__Terracidiphilus;s__	k__Bacteria (UID3187)	2258	187	116	17	170	0	0	0	0	94.92	0	0
20130700_S2D_2		Field	see 10.5281/zenodo.7596016	d__Bacteria;p__Acidobacteriota;c__Acidobacteriae;o__Acidobacteriales;f__Acidobacteriaceae;g__Terracidiphilus;s__	k__Bacteria (UID3187)	2258	187	116	57	128	2	0	0	0	88.51	1.72	100
20130700_S2M_1		Field	see 10.5281/zenodo.7596016	d__Bacteria;p__Acidobacteriota;c__Acidobacteriae;o__Acidobacteriales;f__Acidobacteriaceae;g__Terracidiphilus;s__	k__Bacteria (UID3187)	2258	187	116	36	149	2	0	0	0	93.21	1.72	50
20130700_S2S_12		Field	see 10.5281/zenodo.7596016	d__Bacteria;p__Acidobacteriota;c__Acidobacteriae;o__Acidobacteriales;f__Acidobacteriaceae;g__UBA5172;s__	k__Bacteria (UID3187)	2258	187	116	74	112	1	0	0	0	71.43	0.86	100
20130700_S2S_8		Field	see 10.5281/zenodo.7596016	d__Bacteria;p__Actinobacteriota;c__Acidimicrobiia;o__Acidimicrobiales;f__RAAP-2;g__RAAP-2;s__RAAP-2 sp003138895	k__Bacteria (UID1453)	901	171	117	10	159	2	0	0	0	95.73	1.28	0
20130700_S2Y_13		Field	see 10.5281/zenodo.7596016	d__Bacteria;p__Fibrobacterota;c__Chitinivibrionia;o__Chitinivibrionales;f__Chitinispirillaceae;g__;s__	k__Bacteria (UID2495)	2993	147	91	25	121	1	0	0	0	77.96	1.1	100
20130700_S2Y_8		Field	see 10.5281/zenodo.7596016	d__Bacteria;p__Verrucomicrobiota;c__Verrucomicrobiae;o__Pedosphaerales;f__UBA11358;g__UBA7542;s__	k__Bacteria (UID2982)	88	230	148	56	171	2	1	0	0	82.05	2.7	20
20130700_S3M_11		Field	see 10.5281/zenodo.7596016	d__Bacteria;p__Actinobacteriota;c__Actinomycetia;o__Streptosporangiales;f__Streptosporangiaceae;g__Palsa-504;s__	o__Actinomycetales (UID1696)	455	311	187	50	254	7	0	0	0	87.08	3.12	14.29
20130700_S3M_3		Field	see 10.5281/zenodo.7596016	d__Bacteria;p__Acidobacteriota;c__Acidobacteriae;o__Acidobacteriales;f__Acidobacteriaceae;g__Terracidiphilus;s__	k__Bacteria (UID3187)	2258	187	116	75	110	2	0	0	0	72.85	1.72	0
20130700_S3M_8		Field	see 10.5281/zenodo.7596016	d__Bacteria;p__Actinobacteriota;c__Acidimicrobiia;o__Acidimicrobiales;f__RAAP-2;g__RAAP-2;s__	k__Bacteria (UID1453)	901	171	117	27	143	1	0	0	0	88.21	0.43	0
20130700_S3Z_17		Field	see 10.5281/zenodo.7596016	d__Bacteria;p__Actinobacteriota;c__Acidimicrobiia;o__Acidimicrobiales;f__RAAP-2;g__RAAP-2;s__	k__Bacteria (UID1453)	901	171	117	1	168	2	0	0	0	99.15	1.28	0
20130700_S3Z_1		Field	see 10.5281/zenodo.7596016	d__Bacteria;p__Acidobacteriota;c__Acidobacteriae;o__Acidobacteriales;f__SbA1;g__Sulfotelmatobacter;s__	k__Bacteria (UID3187)	2258	188	117	3	184	1	0	0	0	98.08	0.85	0
20140700_E14_11		Field	see 10.5281/zenodo.7596016	d__Bacteria;p__Actinobacteriota;c__Acidimicrobiia;o__Acidimicrobiales;f__Bog-793;g__Fen-455;s__Fen-455 sp003140595	k__Bacteria (UID1453)	901	171	117	8	161	2	0	0	0	95.44	1.28	0
20140700_E14_1		Field	see 10.5281/zenodo.7596016	d__Archaea;p__Halobacteriota;c__Methanosarcinia;o__Methanosarcinales;f__Methanosarcinaceae;g__Methanosarcina;s__	p__Euryarchaeota (UID49)	95	228	153	32	195	1	0	0	0	88.89	0.65	0
20140700_E14_2		Field	see 10.5281/zenodo.7596016	d__Bacteria;p__Bacteroidota;c__Bacteroidia;o__Bacteroidales;f__VadinHA17;g__LD21;s__LD21 sp003162595	p__Bacteroidetes (UID2605)	350	316	210	20	290	6	0	0	0	92.86	2.38	0
20140700_E14_4		Field	see 10.5281/zenodo.7596016	d__Bacteria;p__Bacteroidota;c__UBA10030;o__UBA10030;f__UBA10030;g__Fen-1254;s__Fen-1254 sp003162695	k__Bacteria (UID2570)	433	273	183	17	250	6	0	0	0	91.79	2.28	0
20140700_E15_11		Field	see 10.5281/zenodo.7596016	d__Bacteria;p__Chloroflexota;c__Anaerolineae;o__Anaerolineales;f__EnvOPS12;g__Fen-1038;s__Fen-1038 sp003158885	k__Bacteria (UID1452)	924	163	110	11	152	0	0	0	0	91.82	0	0
20140700_E15_14		Field	see 10.5281/zenodo.7596016	d__Bacteria;p__Chloroflexota;c__Limnocylindria;o__Limnocylindrales;f__CSP1-4;g__Fen-1039;s__Fen-1039 sp003171035	k__Bacteria (UID1452)	924	160	109	48	111	1	0	0	0	82.57	0.92	0
20140700_E15_15		Field	see 10.5281/zenodo.7596016	d__Bacteria;p__Patescibacteria;c__Microgenomatia;o__UBA12405;f__UBA12405;g__UBA12158;s__	k__Bacteria (UID203)	5449	104	58	14	90	0	0	0	0	79.15	0	0
20140700_E15_18		Field	see 10.5281/zenodo.7596016	d__Bacteria;p__Verrucomicrobiota;c__Verrucomicrobiae;o__Palsa-1439;f__Palsa-1439;g__CAIKBP01;s__	k__Bacteria (UID2982)	88	230	148	12	215	3	0	0	0	93.24	2.03	0
20140700_E15_1		Field	see 10.5281/zenodo.7596016	d__Bacteria;p__Fibrobacterota;c__Chitinivibrionia;o__Chitinivibrionales;f__Chitinispirillaceae;g__FEN-1185;s__	k__Bacteria (UID2495)	2993	147	91	12	134	1	0	0	0	91.56	1.1	0
20140700_E15_2		Field	see 10.5281/zenodo.7596016	d__Bacteria;p__Fibrobacterota;c__Chitinivibrionia;o__Chitinivibrionales;f__Chitinispirillaceae;g__FEN-1185;s__	k__Bacteria (UID2495)	2993	147	91	42	105	0	0	0	0	74.67	0	0
20140700_E15_7		Field	see 10.5281/zenodo.7596016	d__Bacteria;p__Bacteroidota;c__Ignavibacteria;o__Ignavibacteriales;f__Ignavibacteriaceae;g__Fen-1301;s__	k__Bacteria (UID2570)	433	270	179	14	254	2	0	0	0	93.58	0.84	0
20140700_E22_12		Field	see 10.5281/zenodo.7596016	d__Bacteria;p__Dormibacterota;c__Dormibacteria;o__UBA8260;f__UBA8260;g__UBA8260;s__UBA8260 sp003135255	k__Bacteria (UID1452)	924	161	108	5	156	0	0	0	0	95.83	0	0
20140700_E22_1		Field	see 10.5281/zenodo.7596016	d__Bacteria;p__Myxococcota;c__Polyangia;o__Palsa-1104_A;f__Fen-1088;g__Fen-1118;s__	c__Deltaproteobacteria (UID3216)	83	247	155	80	162	5	0	0	0	71.97	2.74	0
20140700_S11_11		Field	see 10.5281/zenodo.7596016	d__Bacteria;p__Acidobacteriota;c__Acidobacteriae;o__Acidobacteriales;f__Acidobacteriaceae;g__Terracidiphilus;s__	k__Bacteria (UID3187)	2258	187	116	41	144	2	0	0	0	89.06	1.29	0
20140700_S11_15		Field	see 10.5281/zenodo.7596016	d__Bacteria;p__Acidobacteriota;c__Acidobacteriae;o__Acidobacteriales;f__Acidobacteriaceae;g__Terracidiphilus;s__	k__Bacteria (UID3187)	2258	187	116	42	144	1	0	0	0	86.37	0.86	0
20140700_S11_5		Field	see 10.5281/zenodo.7596016	d__Bacteria;p__Actinobacteriota;c__Acidimicrobiia;o__Acidimicrobiales;f__RAAP-2;g__RAAP-2;s__RAAP-2 sp003133125	k__Bacteria (UID1453)	901	171	117	2	167	2	0	0	0	98.29	1.28	0
20140700_S11_6		Field	see 10.5281/zenodo.7596016	d__Bacteria;p__Acidobacteriota;c__Acidobacteriae;o__Acidobacteriales;f__Acidobacteriaceae;g__Terracidiphilus;s__	k__Bacteria (UID3187)	2258	187	116	35	150	2	0	0	0	94.18	1.08	50
20140700_S11_7		Field	see 10.5281/zenodo.7596016	d__Bacteria;p__Eremiobacterota;c__Eremiobacteria;o__Baltobacterales;f__Baltobacteraceae;g__Hemerobacter;s__Hemerobacter limicola	k__Bacteria (UID1452)	924	161	108	5	156	0	0	0	0	96.91	0	0
20140700_S12_11		Field	see 10.5281/zenodo.7596016	d__Bacteria;p__Acidobacteriota;c__Acidobacteriae;o__Bryobacterales;f__Bryobacteraceae;g__CAIVVT01;s__	k__Bacteria (UID3187)	2258	185	115	3	180	2	0	0	0	97.39	1.74	0
20140700_S12_15		Field	see 10.5281/zenodo.7596016	d__Bacteria;p__Proteobacteria;c__Alphaproteobacteria;o__Rhizobiales;f__Beijerinckiaceae;g__Methylocystis;s__Methylocystis sp003134075	o__Rhizobiales (UID3654)	92	481	319	6	471	4	0	0	0	98.69	1	25
20140700_S15_2		Field	see 10.5281/zenodo.7596016	d__Bacteria;p__Actinobacteriota;c__Acidimicrobiia;o__Acidimicrobiales;f__RAAP-2;g__RAAP-2;s__RAAP-2 sp003138815	k__Bacteria (UID1453)	901	171	117	4	166	1	0	0	0	96.58	0.43	0
20140700_S16_1		Field	see 10.5281/zenodo.7596016	d__Bacteria;p__Acidobacteriota;c__Acidobacteriae;o__Acidobacteriales;f__Acidobacteriaceae;g__Terracidiphilus;s__	k__Bacteria (UID3187)	2258	187	116	63	124	0	0	0	0	84.16	0	0
20140700_S16_20		Field	see 10.5281/zenodo.7596016	d__Bacteria;p__Acidobacteriota;c__Acidobacteriae;o__Acidobacteriales;f__Acidobacteriaceae;g__Terracidiphilus;s__	k__Bacteria (UID3187)	2258	187	116	62	123	2	0	0	0	80.79	1.29	50
20140700_S21_12		Field	see 10.5281/zenodo.7596016	d__Bacteria;p__Acidobacteriota;c__Acidobacteriae;o__Acidobacteriales;f__Acidobacteriaceae;g__Terracidiphilus;s__	k__Bacteria (UID3187)	2258	187	116	67	116	4	0	0	0	79.96	2.2	50
20140700_S21_13		Field	see 10.5281/zenodo.7596016	d__Bacteria;p__Verrucomicrobiota;c__Verrucomicrobiae;o__Pedosphaerales;f__UBA11358;g__UBA11358;s__	k__Bacteria (UID2982)	88	230	148	37	188	5	0	0	0	80.98	3.38	20
20140700_S21_14		Field	see 10.5281/zenodo.7596016	d__Bacteria;p__Acidobacteriota;c__Acidobacteriae;o__Acidobacteriales;f__SbA1;g__Sulfotelmatobacter;s__	k__Bacteria (UID3187)	2258	188	117	5	180	3	0	0	0	97.36	2.56	0
20140700_S21_17		Field	see 10.5281/zenodo.7596016	d__Bacteria;p__Eremiobacterota;c__Eremiobacteria;o__Baltobacterales;f__Baltobacteraceae;g__Lustribacter;s__Lustribacter telmatis	k__Bacteria (UID1452)	924	161	108	25	136	0	0	0	0	90.4	0	0
20140700_S21_18		Field	see 10.5281/zenodo.7596016	d__Bacteria;p__Acidobacteriota;c__Acidobacteriae;o__Acidobacteriales;f__Acidobacteriaceae;g__Palsa-343;s__	k__Bacteria (UID3187)	2258	187	116	8	179	0	0	0	0	97.81	0	0
20140700_S21_3		Field	see 10.5281/zenodo.7596016	d__Bacteria;p__Actinobacteriota;c__Acidimicrobiia;o__Acidimicrobiales;f__RAAP-2;g__RAAP-2;s__	k__Bacteria (UID1453)	901	171	117	9	158	4	0	0	0	93.16	2.21	25
20140700_S21_6		Field	see 10.5281/zenodo.7596016	d__Bacteria;p__Proteobacteria;c__Alphaproteobacteria;o__Rhizobiales;f__Xanthobacteraceae;g__BOG-931;s__	o__Rhizobiales (UID3642)	107	485	316	41	437	7	0	0	0	89.77	2.06	0
20140700_S22_6		Field	see 10.5281/zenodo.7596016	d__Bacteria;p__Acidobacteriota;c__Acidobacteriae;o__Bryobacterales;f__Bryobacteraceae;g__Bog-159;s__	k__Bacteria (UID3187)	2258	184	114	29	153	2	0	0	0	85.36	0.88	0
20140700_S22_7		Field	see 10.5281/zenodo.7596016	d__Bacteria;p__Verrucomicrobiota;c__Verrucomicrobiae;o__Pedosphaerales;f__UBA11358;g__UBA11358;s__UBA11358 sp003133815	k__Bacteria (UID2982)	88	230	148	29	196	4	1	0	0	86.59	4.05	28.57
20140700_S31_11		Field	see 10.5281/zenodo.7596016	d__Bacteria;p__Proteobacteria;c__Gammaproteobacteria;o__Steroidobacterales;f__Steroidobacteraceae;g__Bog-1198;s__	c__Gammaproteobacteria (UID4202)	67	481	276	106	365	10	0	0	0	82.36	3.14	40
20140700_S31_3		Field	see 10.5281/zenodo.7596016	d__Bacteria;p__Acidobacteriota;c__Acidobacteriae;o__Acidoferrales;f__UBA7541;g__Palsa-295;s__	k__Bacteria (UID3187)	2258	188	117	14	172	2	0	0	0	92.12	1.14	0
20140700_S31_6		Field	see 10.5281/zenodo.7596016	d__Bacteria;p__Actinobacteriota;c__Acidimicrobiia;o__Acidimicrobiales;f__RAAP-2;g__RAAP-2;s__	k__Bacteria (UID1453)	901	171	117	38	130	3	0	0	0	82.72	1.36	66.67
20140700_S31_9		Field	see 10.5281/zenodo.7596016	d__Bacteria;p__Actinobacteriota;c__Thermoleophilia;o__Solirubrobacterales;f__Solirubrobacteraceae;g__Palsa-513;s__	p__Actinobacteria (UID1454)	732	200	117	33	166	1	0	0	0	81.42	0.85	100
20140700_S32_12		Field	see 10.5281/zenodo.7596016	d__Bacteria;p__Acidobacteriota;c__Acidobacteriae;o__Acidobacteriales;f__Acidobacteriaceae;g__Terracidiphilus;s__	k__Bacteria (UID3187)	2258	187	116	20	164	3	0	0	0	93.36	0.96	100
20140700_S32_4		Field	see 10.5281/zenodo.7596016	d__Bacteria;p__Actinobacteriota;c__Actinomycetia;o__Streptosporangiales;f__Streptosporangiaceae;g__Bog-532;s__	o__Actinomycetales (UID1696)	455	311	187	85	222	4	0	0	0	70.85	1.19	25
20140700_S33_15		Field	see 10.5281/zenodo.7596016	d__Bacteria;p__Proteobacteria;c__Gammaproteobacteria;o__Steroidobacterales;f__Steroidobacteraceae;g__FEN-1191;s__	c__Gammaproteobacteria (UID4202)	67	481	276	52	406	23	0	0	0	90.58	4.57	0
20140700_S33_2		Field	see 10.5281/zenodo.7596016	d__Bacteria;p__Actinobacteriota;c__Thermoleophilia;o__Solirubrobacterales;f__Solirubrobacteraceae;g__Palsa-744;s__	p__Actinobacteria (UID1454)	732	200	117	23	171	5	1	0	0	89.63	3.99	12.5
20140700_S36_11		Field	see 10.5281/zenodo.7596016	d__Bacteria;p__Goldbacteria;c__PGYV01;o__PGYV01;f__Palsa-1178;g__Bog-1181;s__Bog-1181 sp003159495	k__Bacteria (UID2495)	2993	143	89	1	141	1	0	0	0	98.88	1.12	0
20150700_E14_10		Field	see 10.5281/zenodo.7596016	d__Bacteria;p__Acidobacteriota;c__Acidobacteriae;o__Acidobacteriales;f__Acidobacteriaceae;g__Terracidiphilus;s__	k__Bacteria (UID3187)	2258	187	116	27	158	2	0	0	0	82.97	1.08	50
20150700_E14_13		Field	see 10.5281/zenodo.7596016	d__Bacteria;p__Verrucomicrobiota;c__Verrucomicrobiae;o__Pedosphaerales;f__UBA11358;g__UBA7542;s__	k__Bacteria (UID2982)	88	230	148	35	191	3	1	0	0	82.07	2.74	0
20150700_E14_2		Field	see 10.5281/zenodo.7596016	d__Bacteria;p__Acidobacteriota;c__Acidobacteriae;o__Acidobacteriales;f__Acidobacteriaceae;g__Terracidiphilus;s__	k__Bacteria (UID3187)	2258	187	116	38	147	2	0	0	0	92.27	1.72	50
20150700_E14_4		Field	see 10.5281/zenodo.7596016	d__Bacteria;p__Verrucomicrobiota;c__Verrucomicrobiae;o__Pedosphaerales;f__UBA11358;g__PLZL01;s__	k__Bacteria (UID2982)	88	230	148	15	208	5	2	0	0	91.22	5.45	18.18
20150700_E14_5		Field	see 10.5281/zenodo.7596016	d__Bacteria;p__Verrucomicrobiota;c__Verrucomicrobiae;o__Pedosphaerales;f__UBA11358;g__UBA11358;s__	k__Bacteria (UID2982)	88	230	148	12	216	2	0	0	0	93.92	1.35	50
20150700_E15_13		Field	see 10.5281/zenodo.7596016	d__Bacteria;p__Patescibacteria;c__Paceibacteria;o__UBA9983_A;f__UBA2100;g__UBA10103;s__	k__Bacteria (UID203)	5449	104	58	22	82	0	0	0	0	78.34	0	0
20150700_E15_18		Field	see 10.5281/zenodo.7596016	d__Bacteria;p__Bacteroidota;c__Bacteroidia;o__Bacteroidales;f__FEN-979;g__FEN-979;s__	k__Bacteria (UID2569)	434	278	186	11	266	1	0	0	0	94.62	0.27	0
20150700_E15_20		Field	see 10.5281/zenodo.7596016	d__Bacteria;p__Acidobacteriota;c__Acidobacteriae;o__Acidobacteriales;f__Acidobacteriaceae;g__Terracidiphilus;s__	k__Bacteria (UID203)	5449	104	58	52	52	0	0	0	0	71.48	0	0
20150700_E15_22		Field	see 10.5281/zenodo.7596016	d__Bacteria;p__Acidobacteriota;c__Acidobacteriae;o__Acidobacteriales;f__Acidobacteriaceae;g__Terracidiphilus;s__	k__Bacteria (UID3187)	2258	187	116	76	110	1	0	0	0	70.1	0.43	0
20150700_E15_4		Field	see 10.5281/zenodo.7596016	d__Bacteria;p__Acidobacteriota;c__Acidobacteriae;o__Acidobacteriales;f__Acidobacteriaceae;g__Terracidiphilus;s__	k__Bacteria (UID3187)	2258	187	116	57	129	1	0	0	0	85.47	0.86	100
20150700_E15_6		Field	see 10.5281/zenodo.7596016	d__Bacteria;p__Desulfobacterota;c__Syntrophia;o__Syntrophales;f__Smithellaceae;g__Smithella;s__	c__Deltaproteobacteria (UID3216)	83	247	155	31	214	2	0	0	0	80.97	0.97	0
20150700_E23_13		Field	see 10.5281/zenodo.7596016	d__Bacteria;p__Proteobacteria;c__Alphaproteobacteria;o__Acetobacterales;f__Acetobacteraceae;g__BOG-930;s__	o__Rhodospirillales (UID3754)	63	336	201	14	321	1	0	0	0	95.06	0.25	0
20150700_E23_6		Field	see 10.5281/zenodo.7596016	d__Bacteria;p__Acidobacteriota;c__Acidobacteriae;o__Acidobacteriales;f__Koribacteraceae;g__TOLSYN;s__	k__Bacteria (UID3187)	2258	188	117	26	161	1	0	0	0	95.64	0.85	0
20150700_E23_7		Field	see 10.5281/zenodo.7596016	d__Bacteria;p__Proteobacteria;c__Alphaproteobacteria;o__Rhizobiales;f__Beijerinckiaceae;g__Rhodoblastus;s__	o__Rhizobiales (UID3654)	92	481	319	86	389	6	0	0	0	83.02	1.32	33.33
20150700_E25_9		Field	see 10.5281/zenodo.7596016	d__Bacteria;p__Methylomirabilota;c__Methylomirabilia;o__Methylomirabilales;f__2-02-FULL-66-22;g__2-02-FULL-66-22;s__	k__Bacteria (UID3187)	2258	188	117	21	162	5	0	0	0	84.9	3.42	0
20150700_E34_11		Field	see 10.5281/zenodo.7596016	d__Bacteria;p__Desulfobacterota;c__Syntrophia;o__Syntrophales;f__Fen-1087;g__Fen-1087;s__Fen-1087 sp003161855	c__Deltaproteobacteria (UID3216)	83	247	155	7	238	2	0	0	0	95.48	0.86	0
20150700_E34_4		Field	see 10.5281/zenodo.7596016	d__Bacteria;p__Bacteroidota;c__UBA10030;o__UBA10030;f__UBA6906;g__Fen-1273;s__Fen-1273 sp003161955	k__Bacteria (UID2570)	433	273	183	18	248	7	0	0	0	93.86	3.55	0
20150700_E35_2		Field	see 10.5281/zenodo.7596016	d__Bacteria;p__Fibrobacterota;c__Chitinivibrionia;o__Chitinivibrionales;f__Chitinispirillaceae;g__;s__	k__Bacteria (UID2495)	2993	147	91	28	116	2	1	0	0	78.32	2.36	40
20150700_P11_4		Field	see 10.5281/zenodo.7596016	d__Bacteria;p__Acidobacteriota;c__Acidobacteriae;o__Acidobacteriales;f__SbA1;g__Sulfotelmatobacter;s__Sulfotelmatobacter sp003165455	k__Bacteria (UID3187)	2258	188	117	7	179	2	0	0	0	98.69	1.71	0
20150700_P11_6		Field	see 10.5281/zenodo.7596016	d__Bacteria;p__Eremiobacterota;c__Eremiobacteria;o__Baltobacterales;f__Baltobacteraceae;g__;s__	k__Bacteria (UID1452)	924	161	108	10	151	0	0	0	0	92.59	0	0
20150700_P13_2		Field	see 10.5281/zenodo.7596016	d__Bacteria;p__Verrucomicrobiota;c__Verrucomicrobiae;o__Pedosphaerales;f__Palsa-1400;g__Palsa-1400;s__	k__Bacteria (UID2982)	88	230	148	65	162	1	2	0	0	74.23	3.38	0
20150700_P13_7		Field	see 10.5281/zenodo.7596016	d__Bacteria;p__Acidobacteriota;c__Acidobacteriae;o__Bryobacterales;f__Bryobacteraceae;g__Bog-159;s__	k__Bacteria (UID3187)	2258	184	114	19	162	3	0	0	0	97.11	2.19	0
20150700_P13_8		Field	see 10.5281/zenodo.7596016	d__Bacteria;p__Actinobacteriota;c__Acidimicrobiia;o__Acidimicrobiales;f__RAAP-2;g__RAAP-2;s__	k__Bacteria (UID1453)	901	171	117	6	164	1	0	0	0	94.87	0.43	0
20150700_P14_12		Field	see 10.5281/zenodo.7596016	d__Bacteria;p__Actinobacteriota;c__Acidimicrobiia;o__Acidimicrobiales;f__RAAP-2;g__RAAP-2;s__	k__Bacteria (UID1453)	901	171	117	3	163	5	0	0	0	98.8	3.42	20
20150700_P14_4		Field	see 10.5281/zenodo.7596016	d__Bacteria;p__Acidobacteriota;c__Acidobacteriae;o__Acidobacteriales;f__Acidobacteriaceae;g__Terracidiphilus;s__	k__Bacteria (UID3187)	2258	187	116	57	128	2	0	0	0	79.43	1.72	100
20150700_P14_6		Field	see 10.5281/zenodo.7596016	d__Bacteria;p__Myxococcota;c__Polyangia;o__Polyangiales;f__Polyangiaceae;g__Palsa-1150;s__	c__Deltaproteobacteria (UID3216)	83	247	155	29	213	5	0	0	0	91.37	3.23	0
20150700_P14_7		Field	see 10.5281/zenodo.7596016	d__Bacteria;p__Actinobacteriota;c__Thermoleophilia;o__Solirubrobacterales;f__Solirubrobacteraceae;g__Palsa-513;s__	p__Actinobacteria (UID1454)	732	200	117	9	190	1	0	0	0	94.3	0.43	100
20150700_P14_8		Field	see 10.5281/zenodo.7596016	d__Bacteria;p__Acidobacteriota;c__Acidobacteriae;o__Acidobacteriales;f__Acidobacteriaceae;g__;s__	k__Bacteria (UID3187)	2258	187	116	50	136	1	0	0	0	78.51	0.86	0
20150700_P15_10		Field	see 10.5281/zenodo.7596016	d__Bacteria;p__Acidobacteriota;c__Acidobacteriae;o__Acidobacteriales;f__SbA1;g__Sulfotelmatobacter;s__	k__Bacteria (UID3187)	2258	188	117	48	138	2	0	0	0	77.02	0.48	100
20150700_P15_11		Field	see 10.5281/zenodo.7596016	d__Bacteria;p__Acidobacteriota;c__Acidobacteriae;o__Acidobacteriales;f__Acidobacteriaceae;g__Palsa-343;s__Palsa-343 sp003167515	k__Bacteria (UID3187)	2258	187	116	7	179	1	0	0	0	96.07	0.05	0
20150700_P15_12		Field	see 10.5281/zenodo.7596016	d__Bacteria;p__Verrucomicrobiota;c__Verrucomicrobiae;o__Pedosphaerales;f__Palsa-1400;g__Palsa-1400;s__	k__Bacteria (UID2982)	88	230	148	9	215	4	2	0	0	94.43	4.86	0
20150700_P15_13		Field	see 10.5281/zenodo.7596016	d__Bacteria;p__Myxococcota;c__Polyangia;o__Polyangiales;f__Polyangiaceae;g__;s__	c__Deltaproteobacteria (UID3216)	83	247	155	81	165	1	0	0	0	79.25	0.65	0
20150700_P15_16		Field	see 10.5281/zenodo.7596016	d__Bacteria;p__Verrucomicrobiota;c__Verrucomicrobiae;o__Methylacidiphilales;f__UBA1321;g__JABDGH01;s__	k__Bacteria (UID2982)	88	230	148	42	184	3	1	0	0	84.45	2.5	16.67
20150700_P15_1		Field	see 10.5281/zenodo.7596016	d__Bacteria;p__Eremiobacterota;c__Eremiobacteria;o__Baltobacterales;f__Baltobacteraceae;g__Lustribacter;s__	k__Bacteria (UID1452)	924	161	108	12	147	2	0	0	0	92.8	0.37	0
20150700_P15_3		Field	see 10.5281/zenodo.7596016	d__Bacteria;p__Actinobacteriota;c__Thermoleophilia;o__Solirubrobacterales;f__Solirubrobacteraceae;g__Palsa-513;s__Palsa-513 sp003133565	p__Actinobacteria (UID1454)	732	200	117	17	183	0	0	0	0	89.87	0	0
20150700_P15_4		Field	see 10.5281/zenodo.7596016	d__Bacteria;p__Acidobacteriota;c__Acidobacteriae;o__Acidobacteriales;f__Acidobacteriaceae;g__Palsa-343;s__Palsa-343 sp003152415	k__Bacteria (UID3187)	2258	187	116	27	160	0	0	0	0	84.2	0	0
20150700_P15_5		Field	see 10.5281/zenodo.7596016	d__Bacteria;p__Acidobacteriota;c__Acidobacteriae;o__Acidobacteriales;f__Acidobacteriaceae;g__Palsa-343;s__	k__Bacteria (UID3187)	2258	187	116	60	126	1	0	0	0	83.98	0.86	100
20150700_P15_9		Field	see 10.5281/zenodo.7596016	d__Bacteria;p__Verrucomicrobiota;c__Verrucomicrobiae;o__Opitutales;f__Opitutaceae;g__Palsa-1447;s__Palsa-1447 sp003140665	k__Bacteria (UID2982)	88	227	146	9	217	1	0	0	0	96.3	0.68	0
20150700_P21_10		Field	see 10.5281/zenodo.7596016	d__Bacteria;p__Proteobacteria;c__Gammaproteobacteria;o__Steroidobacterales;f__Steroidobacteraceae;g__13-2-20CM-66-19;s__	c__Gammaproteobacteria (UID4202)	67	481	276	89	386	6	0	0	0	82.68	1.51	33.33
20150700_P21_1		Field	see 10.5281/zenodo.7596016	d__Bacteria;p__Proteobacteria;c__Gammaproteobacteria;o__Steroidobacterales;f__Steroidobacteraceae;g__FEN-1191;s__	c__Gammaproteobacteria (UID4202)	67	481	276	106	369	6	0	0	0	79.24	0.83	16.67
20150700_P21_2		Field	see 10.5281/zenodo.7596016	d__Bacteria;p__Proteobacteria;c__Gammaproteobacteria;o__Steroidobacterales;f__Steroidobacteraceae;g__PALSA-1196;s__	c__Gammaproteobacteria (UID4202)	67	481	276	143	328	9	1	0	0	73.8	3.27	41.67
20150700_P21_5		Field	see 10.5281/zenodo.7596016	d__Bacteria;p__Eremiobacterota;c__Eremiobacteria;o__Baltobacterales;f__Baltobacteraceae;g__Aquilonibacter;s__	k__Bacteria (UID1452)	924	161	108	38	123	0	0	0	0	85.26	0	0
20150700_P21_8		Field	see 10.5281/zenodo.7596016	d__Bacteria;p__Eremiobacterota;c__Eremiobacteria;o__Baltobacterales;f__Baltobacteraceae;g__Elarobacter;s__	k__Bacteria (UID1452)	924	161	108	46	112	3	0	0	0	71.02	2.04	33.33
20150700_P23_11		Field	see 10.5281/zenodo.7596016	d__Bacteria;p__Acidobacteriota;c__Acidobacteriae;o__Bryobacterales;f__Bryobacteraceae;g__Bog-159;s__	k__Bacteria (UID3187)	2258	184	114	25	153	5	1	0	0	95.97	5.7	75
20150700_P23_12		Field	see 10.5281/zenodo.7596016	d__Bacteria;p__Acidobacteriota;c__Acidobacteriae;o__Acidoferrales;f__UBA7541;g__Acidoferrum;s__	k__Bacteria (UID3187)	2258	188	117	25	161	2	0	0	0	92.38	1.71	0
20150700_P23_7		Field	see 10.5281/zenodo.7596016	d__Bacteria;p__Proteobacteria;c__Alphaproteobacteria;o__Rhizobiales;f__Xanthobacteraceae;g__BOG-931;s__	o__Rhizobiales (UID3642)	107	485	316	82	392	11	0	0	0	88.27	2.8	63.64
20150700_P24_12		Field	see 10.5281/zenodo.7596016	d__Bacteria;p__Acidobacteriota;c__Acidobacteriae;o__Bryobacterales;f__Bryobacteraceae;g__PALSA-129;s__	k__Bacteria (UID3187)	2258	184	114	24	154	6	0	0	0	89.54	3.17	50
20150700_P24_5		Field	see 10.5281/zenodo.7596016	d__Bacteria;p__Actinobacteriota;c__Acidimicrobiia;o__Acidimicrobiales;f__Bog-793;g__Fen-455;s__	k__Bacteria (UID1453)	901	171	117	21	146	4	0	0	0	92.56	2.99	0
20150700_P24_7		Field	see 10.5281/zenodo.7596016	d__Bacteria;p__Acidobacteriota;c__Acidobacteriae;o__Acidobacteriales;f__SbA1;g__JABDBE01;s__	k__Bacteria (UID3187)	2258	188	117	37	149	2	0	0	0	76.66	1.71	0
20150700_P24_8		Field	see 10.5281/zenodo.7596016	d__Bacteria;p__Proteobacteria;c__Gammaproteobacteria;o__Steroidobacterales;f__Steroidobacteraceae;g__Bog-1198;s__	c__Gammaproteobacteria (UID4202)	67	481	276	36	427	16	2	0	0	96.59	5.37	9.09
20150700_P31_13		Field	see 10.5281/zenodo.7596016	d__Bacteria;p__Acidobacteriota;c__Acidobacteriae;o__Acidobacteriales;f__Acidobacteriaceae;g__Terracidiphilus;s__	k__Bacteria (UID3187)	2258	187	116	45	137	4	1	0	0	88.23	3.02	14.29
20150700_P31_3		Field	see 10.5281/zenodo.7596016	d__Bacteria;p__Acidobacteriota;c__Acidobacteriae;o__Acidobacteriales;f__SbA1;g__Sulfotelmatobacter;s__	k__Bacteria (UID3187)	2258	188	117	5	181	2	0	0	0	97.98	1.71	0
20150700_P31_7		Field	see 10.5281/zenodo.7596016	d__Bacteria;p__Acidobacteriota;c__Acidobacteriae;o__Acidobacteriales;f__Acidobacteriaceae;g__Terracidiphilus;s__	k__Bacteria (UID3187)	2258	187	116	53	134	0	0	0	0	76.1	0	0
20150700_S15_12		Field	see 10.5281/zenodo.7596016	d__Bacteria;p__Bacteroidota;c__Ignavibacteria;o__Ignavibacteriales;f__Ignavibacteriaceae;g__FEN-1297;s__FEN-1297 sp003142915	k__Bacteria (UID2570)	433	270	179	13	255	2	0	0	0	95.81	1.12	0
20150700_S15_15		Field	see 10.5281/zenodo.7596016	d__Bacteria;p__Acidobacteriota;c__Acidobacteriae;o__Acidobacteriales;f__Acidobacteriaceae;g__Terracidiphilus;s__	k__Bacteria (UID203)	5449	104	58	51	52	1	0	0	0	75.4	1.72	100
20150700_S15_1		Field	see 10.5281/zenodo.7596016	d__Bacteria;p__Verrucomicrobiota;c__Verrucomicrobiae;o__Pedosphaerales;f__UBA11358;g__UBA7542;s__	k__Bacteria (UID2982)	88	230	148	5	220	5	0	0	0	97.3	3.38	40
20150700_S21_10		Field	see 10.5281/zenodo.7596016	d__Bacteria;p__Acidobacteriota;c__Acidobacteriae;o__Bryobacterales;f__Bryobacteraceae;g__;s__	k__Bacteria (UID3187)	2258	185	115	3	178	4	0	0	0	97.39	2.17	0
20150700_S21_2		Field	see 10.5281/zenodo.7596016	d__Bacteria;p__Proteobacteria;c__Alphaproteobacteria;o__Rhizobiales;f__Xanthobacteraceae;g__Pseudolabrys;s__	o__Rhizobiales (UID3642)	107	485	316	60	421	4	0	0	0	88.86	1.11	75
20150700_S21_6		Field	see 10.5281/zenodo.7596016	d__Bacteria;p__Acidobacteriota;c__Acidobacteriae;o__Acidobacteriales;f__SbA1;g__Sulfotelmatobacter;s__	k__Bacteria (UID3187)	2258	188	117	35	151	2	0	0	0	84.92	1.71	0
20150700_S21_9		Field	see 10.5281/zenodo.7596016	d__Bacteria;p__Proteobacteria;c__Alphaproteobacteria;o__Acetobacterales;f__Acetobacteraceae;g__Rhodopila;s__	o__Rhodospirillales (UID3754)	63	336	201	51	283	2	0	0	0	85.83	1	50
20150700_S23_11		Field	see 10.5281/zenodo.7596016	d__Bacteria;p__Acidobacteriota;c__Acidobacteriae;o__Acidobacteriales;f__Acidobacteriaceae;g__Terracidiphilus;s__Terracidiphilus sp003164635	k__Bacteria (UID3187)	2258	187	116	35	149	3	0	0	0	95.65	1.78	33.33
20150700_S23_2		Field	see 10.5281/zenodo.7596016	d__Bacteria;p__Proteobacteria;c__Gammaproteobacteria;o__Steroidobacterales;f__Steroidobacteraceae;g__FEN-1191;s__	c__Gammaproteobacteria (UID4202)	67	481	276	37	427	16	0	1	0	92.98	3.54	4.55
20150700_S23_3		Field	see 10.5281/zenodo.7596016	d__Bacteria;p__Dormibacterota;c__Dormibacteria;o__UBA8260;f__UBA8260;g__UBA8260;s__UBA8260 sp003134115	k__Bacteria (UID1452)	924	161	108	4	157	0	0	0	0	97.69	0	0
20150700_S25_3		Field	see 10.5281/zenodo.7596016	d__Bacteria;p__Verrucomicrobiota;c__Verrucomicrobiae;o__Pedosphaerales;f__Palsa-1400;g__;s__	k__Bacteria (UID2982)	88	230	148	16	208	6	0	0	0	91.22	3.51	0
20160700_E13_6		Field	see 10.5281/zenodo.7596016	d__Bacteria;p__Desulfobacterota;c__Syntrophia;o__Syntrophales;f__Smithellaceae;g__Smithella;s__	c__Deltaproteobacteria (UID3216)	83	247	155	52	194	1	0	0	0	73.93	0.65	0
20160700_E14_7		Field	see 10.5281/zenodo.7596016	d__Bacteria;p__Bacteroidota;c__UBA10030;o__UBA10030;f__UBA8401;g__;s__	k__Bacteria (UID2570)	433	273	183	71	200	2	0	0	0	70.46	0.66	0
20160700_E21_11		Field	see 10.5281/zenodo.7596016	d__Bacteria;p__Verrucomicrobiota;c__Verrucomicrobiae;o__Chthoniobacterales;f__UBA6821;g__UBA6821;s__UBA6821 sp002452515	k__Bacteria (UID2982)	88	230	148	24	205	1	0	0	0	86.79	0.68	0
20160700_E21_3		Field	see 10.5281/zenodo.7596016	d__Bacteria;p__Actinobacteriota;c__Acidimicrobiia;o__Acidimicrobiales;f__RAAP-2;g__RAAP-2;s__RAAP-2 sp003133005	k__Bacteria (UID1453)	901	171	117	19	150	2	0	0	0	90.59	1.28	0
20160700_E21_6		Field	see 10.5281/zenodo.7596016	d__Bacteria;p__Proteobacteria;c__Gammaproteobacteria;o__Steroidobacterales;f__Steroidobacteraceae;g__;s__	c__Gammaproteobacteria (UID4202)	67	481	276	57	414	10	0	0	0	91.25	2.7	10
20160700_E23_11		Field	see 10.5281/zenodo.7596016	d__Bacteria;p__Verrucomicrobiota;c__Verrucomicrobiae;o__Pedosphaerales;f__UBA11358;g__UBA11358;s__	k__Bacteria (UID2982)	88	230	148	87	138	5	0	0	0	70.9	3.04	0
20160700_E23_20		Field	see 10.5281/zenodo.7596016	d__Bacteria;p__Verrucomicrobiota;c__Verrucomicrobiae;o__Pedosphaerales;f__UBA11358;g__UBA11358;s__	k__Bacteria (UID2982)	88	230	148	65	157	7	1	0	0	79.92	6.08	20
20160700_E23_21		Field	see 10.5281/zenodo.7596016	d__Bacteria;p__Acidobacteriota;c__Acidobacteriae;o__Acidobacteriales;f__Acidobacteriaceae;g__Terracidiphilus;s__	k__Bacteria (UID3187)	2258	187	116	73	113	1	0	0	0	73.94	0.05	0
20160700_E23_26		Field	see 10.5281/zenodo.7596016	d__Bacteria;p__Verrucomicrobiota;c__Kiritimatiellae;o__RFP12;f__JAAYNR01;g__CAIWXQ01;s__	k__Bacteria (UID2982)	88	230	148	52	173	5	0	0	0	72.07	2.19	0
20160700_E23_6		Field	see 10.5281/zenodo.7596016	d__Bacteria;p__Verrucomicrobiota;c__Verrucomicrobiae;o__Pedosphaerales;f__UBA11358;g__UBA11358;s__	k__Bacteria (UID2982)	88	230	148	8	218	4	0	0	0	96.9	2.7	0
20160700_E25_11		Field	see 10.5281/zenodo.7596016	d__Bacteria;p__Acidobacteriota;c__Acidobacteriae;o__Acidobacteriales;f__Acidobacteriaceae;g__Terracidiphilus;s__	k__Bacteria (UID3187)	2258	187	116	32	153	2	0	0	0	93.53	1.29	50
20160700_E25_13		Field	see 10.5281/zenodo.7596016	d__Bacteria;p__Acidobacteriota;c__Acidobacteriae;o__Acidobacteriales;f__Acidobacteriaceae;g__Terracidiphilus;s__	k__Bacteria (UID3187)	2258	187	116	57	130	0	0	0	0	72.7	0	0
20160700_E25_15		Field	see 10.5281/zenodo.7596016	d__Bacteria;p__Acidobacteriota;c__Acidobacteriae;o__Acidobacteriales;f__Acidobacteriaceae;g__Terracidiphilus;s__	k__Bacteria (UID3187)	2258	187	116	7	178	2	0	0	0	96.28	1.72	50
20160700_E25_16		Field	see 10.5281/zenodo.7596016	d__Bacteria;p__Acidobacteriota;c__Acidobacteriae;o__Acidobacteriales;f__Acidobacteriaceae;g__Terracidiphilus;s__	k__Bacteria (UID3187)	2258	187	116	47	136	4	0	0	0	94.07	2.8	75
20160700_E25_27		Field	see 10.5281/zenodo.7596016	d__Bacteria;p__Acidobacteriota;c__Acidobacteriae;o__Acidobacteriales;f__SbA1;g__Bog-209;s__	k__Bacteria (UID3187)	2258	188	117	52	135	1	0	0	0	79.75	0.85	0
20160700_E25_5		Field	see 10.5281/zenodo.7596016	d__Bacteria;p__Proteobacteria;c__Gammaproteobacteria;o__UBA9339;f__UBA9339;g__;s__	c__Gammaproteobacteria (UID4266)	1097	270	172	52	217	0	1	0	0	78.07	0.39	0
20160700_E25_7		Field	see 10.5281/zenodo.7596016	d__Archaea;p__Methanobacteriota;c__Methanobacteria;o__Methanobacteriales;f__Methanobacteriaceae;g__Methanobacterium_B;s__	p__Euryarchaeota (UID3)	148	188	125	39	148	1	0	0	0	90.59	0.8	0
20160700_E33_2		Field	see 10.5281/zenodo.7596016	d__Bacteria;p__Chloroflexota;c__Dehalococcoidia;o__Dehalococcoidales;f__Fen-1064;g__Fen-1064;s__Fen-1064 sp003162335	k__Bacteria (UID1452)	924	151	101	5	145	1	0	0	0	95.71	0.99	0
20160700_P15_10		Field	see 10.5281/zenodo.7596016	d__Bacteria;p__Myxococcota;c__Polyangia;o__Polyangiales;f__Polyangiaceae;g__Palsa-1150;s__	c__Deltaproteobacteria (UID3216)	83	247	155	48	191	7	1	0	0	81.4	4.7	0
20160700_P15_13		Field	see 10.5281/zenodo.7596016	d__Bacteria;p__Actinobacteriota;c__Acidimicrobiia;o__Acidimicrobiales;f__Palsa-688;g__;s__	k__Bacteria (UID1453)	901	171	117	1	166	4	0	0	0	99.15	2.23	25
20160700_P15_14		Field	see 10.5281/zenodo.7596016	d__Bacteria;p__Actinobacteriota;c__Thermoleophilia;o__Solirubrobacterales;f__Solirubrobacteraceae;g__Palsa-513;s__Palsa-513 sp003132505	p__Actinobacteria (UID1454)	732	200	117	42	154	4	0	0	0	84.26	0.73	0
20160700_P15_15		Field	see 10.5281/zenodo.7596016	d__Bacteria;p__Proteobacteria;c__Alphaproteobacteria;o__ATCC43930;f__Stellaceae;g__REEB95;s__	c__Alphaproteobacteria (UID3305)	564	349	230	26	320	3	0	0	0	94.7	0.96	33.33
20160700_P15_16		Field	see 10.5281/zenodo.7596016	d__Bacteria;p__Actinobacteriota;c__Actinomycetia;o__Streptosporangiales;f__Streptosporangiaceae;g__UBA9676;s__	o__Actinomycetales (UID1696)	455	311	187	91	219	1	0	0	0	70.46	0.18	100
20160700_P15_17		Field	see 10.5281/zenodo.7596016	d__Bacteria;p__Proteobacteria;c__Gammaproteobacteria;o__Steroidobacterales;f__Steroidobacteraceae;g__FEN-1191;s__	c__Gammaproteobacteria (UID4202)	67	481	276	125	342	13	1	0	0	75.87	2.37	0
20160700_P15_18		Field	see 10.5281/zenodo.7596016	d__Bacteria;p__Acidobacteriota;c__Acidobacteriae;o__Acidobacteriales;f__SbA1;g__Sulfotelmatobacter;s__	k__Bacteria (UID3187)	2258	188	117	4	183	1	0	0	0	97.22	0.85	0
20160700_P15_19		Field	see 10.5281/zenodo.7596016	d__Bacteria;p__Acidobacteriota;c__Acidobacteriae;o__Acidobacteriales;f__SbA1;g__PALSA-270;s__PALSA-270 sp003132825	k__Bacteria (UID3187)	2258	188	117	8	180	0	0	0	0	96.39	0	0
20160700_P15_24		Field	see 10.5281/zenodo.7596016	d__Bacteria;p__Acidobacteriota;c__Acidobacteriae;o__Acidobacteriales;f__Acidobacteriaceae;g__Terracidiphilus;s__	k__Bacteria (UID3187)	2258	187	116	64	121	2	0	0	0	72.19	1.72	50
20160700_P15_25		Field	see 10.5281/zenodo.7596016	d__Bacteria;p__Acidobacteriota;c__Acidobacteriae;o__Bryobacterales;f__Bryobacteraceae;g__Bog-159;s__	k__Bacteria (UID3187)	2258	184	114	18	157	8	1	0	0	91.72	2.47	45.45
20160700_P15_2		Field	see 10.5281/zenodo.7596016	d__Bacteria;p__Acidobacteriota;c__Acidobacteriae;o__Acidoferrales;f__UBA7541;g__Palsa-295;s__	k__Bacteria (UID3187)	2258	188	117	37	149	2	0	0	0	80.56	1.71	0
20160700_P15_3		Field	see 10.5281/zenodo.7596016	d__Bacteria;p__Acidobacteriota;c__Acidobacteriae;o__Acidoferrales;f__UBA7541;g__Palsa-295;s__Palsa-295 sp003167215	k__Bacteria (UID3187)	2258	188	117	9	177	2	0	0	0	93.16	1.71	0
20160700_P15_5		Field	see 10.5281/zenodo.7596016	d__Bacteria;p__Acidobacteriota;c__Acidobacteriae;o__Bryobacterales;f__Bryobacteraceae;g__Palsa-89;s__Palsa-89 sp003166875	k__Bacteria (UID3187)	2258	185	115	6	175	4	0	0	0	96.09	2.61	0
20160700_P15_8		Field	see 10.5281/zenodo.7596016	d__Bacteria;p__Eremiobacterota;c__Eremiobacteria;o__Baltobacterales;f__Baltobacteraceae;g__Cybelea;s__	k__Bacteria (UID1452)	924	161	108	16	142	3	0	0	0	87.31	1.85	33.33
20160700_P15_9		Field	see 10.5281/zenodo.7596016	d__Bacteria;p__Proteobacteria;c__Gammaproteobacteria;o__Steroidobacterales;f__Steroidobacteraceae;g__Bog-1198;s__	c__Gammaproteobacteria (UID4202)	67	481	276	43	426	10	2	0	0	89.98	4.26	0
20160700_S11_1		Field	see 10.5281/zenodo.7596016	d__Bacteria;p__Myxococcota;c__Polyangia;o__Polyangiales;f__Polyangiaceae;g__Palsa-1150;s__	c__Deltaproteobacteria (UID3216)	83	247	155	24	214	9	0	0	0	87.06	4.86	11.11
20160700_S11_6		Field	see 10.5281/zenodo.7596016	d__Bacteria;p__Verrucomicrobiota;c__Verrucomicrobiae;o__Pedosphaerales;f__UBA11358;g__UBA7542;s__	k__Bacteria (UID2982)	88	230	148	1	226	3	0	0	0	99.32	2.03	0
20160700_S13_16		Field	see 10.5281/zenodo.7596016	d__Bacteria;p__Actinobacteriota;c__Acidimicrobiia;o__Acidimicrobiales;f__Bog-793;g__Fen-455;s__	k__Bacteria (UID1453)	901	171	117	16	154	0	1	0	0	90.31	1.71	0
20160700_S13_19		Field	see 10.5281/zenodo.7596016	d__Bacteria;p__Proteobacteria;c__Alphaproteobacteria;o__Acetobacterales;f__Acetobacteraceae;g__Acidocella;s__	o__Rhodospirillales (UID3754)	63	336	201	19	314	3	0	0	0	92.94	1	0
20160700_S14_9		Field	see 10.5281/zenodo.7596016	d__Bacteria;p__Proteobacteria;c__Gammaproteobacteria;o__Steroidobacterales;f__Steroidobacteraceae;g__Bog-1198;s__	c__Gammaproteobacteria (UID4202)	67	481	276	29	425	24	2	1	0	94.17	6.52	2.78
20160700_S15_23		Field	see 10.5281/zenodo.7596016	d__Bacteria;p__Dormibacterota;c__Dormibacteria;o__UBA8260;f__UBA8260;g__UBA8260;s__UBA8260 sp003135255	k__Bacteria (UID1452)	924	161	108	9	152	0	0	0	0	92.59	0	0
20160700_S15_2		Field	see 10.5281/zenodo.7596016	d__Bacteria;p__Acidobacteriota;c__Acidobacteriae;o__Acidobacteriales;f__SbA1;g__Bog-209;s__	k__Bacteria (UID3187)	2258	188	117	12	174	2	0	0	0	93.22	1.71	50
20160700_S23_13		Field	see 10.5281/zenodo.7596016	d__Bacteria;p__Acidobacteriota;c__Acidobacteriae;o__Acidobacteriales;f__SbA1;g__Bog-209;s__	k__Bacteria (UID3187)	2258	188	117	29	157	2	0	0	0	91.39	1.71	0
20160700_S23_14		Field	see 10.5281/zenodo.7596016	d__Bacteria;p__Actinobacteriota;c__Acidimicrobiia;o__Acidimicrobiales;f__Bog-793;g__Palsa-601;s__	k__Bacteria (UID1453)	901	171	117	6	159	6	0	0	0	95.87	3.94	16.67
20160700_S23_17		Field	see 10.5281/zenodo.7596016	d__Bacteria;p__Acidobacteriota;c__Acidobacteriae;o__Bryobacterales;f__Bryobacteraceae;g__PALSA-129;s__	k__Bacteria (UID3187)	2258	184	114	32	150	2	0	0	0	84.49	0.88	0
20160700_S23_5		Field	see 10.5281/zenodo.7596016	d__Bacteria;p__Acidobacteriota;c__Acidobacteriae;o__Bryobacterales;f__Bryobacteraceae;g__Bog-159;s__	k__Bacteria (UID3187)	2258	184	114	31	147	6	0	0	0	84.16	3.12	16.67
20160700_S23_8		Field	see 10.5281/zenodo.7596016	d__Bacteria;p__Proteobacteria;c__Gammaproteobacteria;o__Steroidobacterales;f__Steroidobacteraceae;g__Bog-1198;s__	c__Gammaproteobacteria (UID4202)	67	481	276	80	383	15	2	1	0	92.22	5.93	3.7
20160700_S33_6		Field	see 10.5281/zenodo.7596016	d__Bacteria;p__Proteobacteria;c__Gammaproteobacteria;o__Steroidobacterales;f__Steroidobacteraceae;g__FEN-1191;s__	c__Gammaproteobacteria (UID4202)	67	481	276	93	372	14	2	0	0	80.58	3.93	0
20160700_S34_5		Field	see 10.5281/zenodo.7596016	d__Bacteria;p__Actinobacteriota;c__Actinomycetia;o__Streptosporangiales;f__Streptosporangiaceae;g__Chersky-822;s__	o__Actinomycetales (UID1696)	455	311	187	51	256	4	0	0	0	83.77	2.14	25
20170700_E11_1		Field	see 10.5281/zenodo.7596016	d__Bacteria;p__Patescibacteria;c__Saccharimonadia;o__Saccharimonadales;f__UBA4665_A;g__;s__	k__Bacteria (UID2495)	2993	143	89	22	120	1	0	0	0	80.36	1.12	100
20170700_E11_3		Field	see 10.5281/zenodo.7596016	d__Bacteria;p__Actinobacteriota;c__Acidimicrobiia;o__Acidimicrobiales;f__RAAP-2;g__RAAP-2;s__	k__Bacteria (UID1453)	901	171	117	4	164	3	0	0	0	96.58	1.38	0
20170700_E14_6		Field	see 10.5281/zenodo.7596016	d__Bacteria;p__Verrucomicrobiota;c__Verrucomicrobiae;o__Pedosphaerales;f__UBA11358;g__PLZL01;s__	k__Bacteria (UID2982)	88	230	148	74	149	6	1	0	0	75.23	4.62	33.33
20170700_E15_6		Field	see 10.5281/zenodo.7596016	d__Bacteria;p__Acidobacteriota;c__Acidobacteriae;o__Acidobacteriales;f__Acidobacteriaceae;g__Terracidiphilus;s__	k__Bacteria (UID3187)	2258	187	116	18	167	2	0	0	0	96.33	1.72	0
20170700_E15_8		Field	see 10.5281/zenodo.7596016	d__Bacteria;p__Chloroflexota;c__Anaerolineae;o__Anaerolineales;f__EnvOPS12;g__Fen-1038;s__Fen-1038 sp003141915	k__Bacteria (UID1452)	924	163	110	13	149	1	0	0	0	88.64	0.3	100
20170700_P14_3		Field	see 10.5281/zenodo.7596016	d__Bacteria;p__Acidobacteriota;c__Acidobacteriae;o__Acidobacteriales;f__Acidobacteriaceae;g__Terracidiphilus;s__Terracidiphilus sp003140705	k__Bacteria (UID3187)	2258	187	116	33	150	4	0	0	0	96.09	2.01	0
20170700_P23_1		Field	see 10.5281/zenodo.7596016	d__Bacteria;p__Proteobacteria;c__Gammaproteobacteria;o__Steroidobacterales;f__Steroidobacteraceae;g__Bog-1198;s__	c__Gammaproteobacteria (UID4202)	67	481	276	36	435	8	2	0	0	93.45	2.97	0
20170700_P24_2		Field	see 10.5281/zenodo.7596016	d__Bacteria;p__Proteobacteria;c__Alphaproteobacteria;o__Rhizobiales;f__Xanthobacteraceae;g__Pseudolabrys;s__	o__Rhizobiales (UID3642)	107	485	316	166	316	3	0	0	0	70.91	0.95	33.33
20170700_P24_4		Field	see 10.5281/zenodo.7596016	d__Bacteria;p__Eremiobacterota;c__Eremiobacteria;o__Baltobacterales;f__Baltobacteraceae;g__JABEUX01;s__	k__Bacteria (UID1452)	924	161	108	3	157	1	0	0	0	97.99	0.46	0
20170700_P31_1		Field	see 10.5281/zenodo.7596016	d__Bacteria;p__Acidobacteriota;c__Acidobacteriae;o__Acidoferrales;f__UBA7541;g__Palsa-295;s__Palsa-295 sp003153585	k__Bacteria (UID3187)	2258	188	117	14	171	2	1	0	0	89.74	2.61	0
20170700_P33_1		Field	see 10.5281/zenodo.7596016	d__Bacteria;p__Acidobacteriota;c__Acidobacteriae;o__Acidoferrales;f__UBA7541;g__Acidoferrum;s__	k__Bacteria (UID3187)	2258	188	117	26	158	4	0	0	0	82.98	2.99	0
20170700_P34_1		Field	see 10.5281/zenodo.7596016	d__Bacteria;p__Proteobacteria;c__Gammaproteobacteria;o__Steroidobacterales;f__Steroidobacteraceae;g__PALSA-1196;s__	c__Gammaproteobacteria (UID4202)	67	481	276	94	373	14	0	0	0	84.5	1.74	42.86
20170700_P34_4		Field	see 10.5281/zenodo.7596016	d__Bacteria;p__Actinobacteriota;c__Acidimicrobiia;o__Acidimicrobiales;f__Bog-793;g__Fen-455;s__	k__Bacteria (UID1453)	901	171	117	24	144	3	0	0	0	87.92	2.14	0
20170700_P34_5		Field	see 10.5281/zenodo.7596016	d__Bacteria;p__Acidobacteriota;c__Acidobacteriae;o__Acidobacteriales;f__SbA1;g__Bog-209;s__	k__Bacteria (UID3187)	2258	188	117	5	181	2	0	0	0	96.37	0.9	50
20170700_S24_10		Field	see 10.5281/zenodo.7596016	d__Bacteria;p__Acidobacteriota;c__Acidobacteriae;o__Acidobacteriales;f__Acidobacteriaceae;g__Terracidiphilus;s__Terracidiphilus sp003138515	k__Bacteria (UID3187)	2258	187	116	10	176	1	0	0	0	95.07	0.86	0
20170700_S24_14		Field	see 10.5281/zenodo.7596016	d__Bacteria;p__Acidobacteriota;c__Acidobacteriae;o__Acidobacteriales;f__Acidobacteriaceae;g__Terracidiphilus;s__	k__Bacteria (UID3187)	2258	187	116	23	163	1	0	0	0	90.17	0.86	0
20170700_S24_16		Field	see 10.5281/zenodo.7596016	d__Bacteria;p__Verrucomicrobiota;c__Verrucomicrobiae;o__Pedosphaerales;f__UBA11358;g__UBA11358;s__	k__Bacteria (UID2982)	88	230	148	9	216	5	0	0	0	95.77	3.04	20
20170700_S24_18		Field	see 10.5281/zenodo.7596016	d__Bacteria;p__Acidobacteriota;c__Acidobacteriae;o__Acidobacteriales;f__Acidobacteriaceae;g__Terracidiphilus;s__	k__Bacteria (UID3187)	2258	187	116	60	126	1	0	0	0	80.91	0.86	100
20170700_S24_4		Field	see 10.5281/zenodo.7596016	d__Bacteria;p__Verrucomicrobiota;c__Verrucomicrobiae;o__Pedosphaerales;f__Palsa-1400;g__;s__	k__Bacteria (UID2982)	88	230	148	15	209	6	0	0	0	91.67	3.42	16.67
20170700_S24_5		Field	see 10.5281/zenodo.7596016	d__Bacteria;p__Acidobacteriota;c__Acidobacteriae;o__Acidobacteriales;f__Acidobacteriaceae;g__Palsa-288;s__Palsa-288 sp003142215	k__Bacteria (UID3187)	2258	188	117	33	155	0	0	0	0	88.89	0	0
20170700_S24_8		Field	see 10.5281/zenodo.7596016	d__Bacteria;p__Verrucomicrobiota;c__Verrucomicrobiae;o__Pedosphaerales;f__Palsa-1400;g__;s__	k__Bacteria (UID2982)	88	230	148	3	222	4	1	0	0	97.97	4.05	0
20170700_S24_9		Field	see 10.5281/zenodo.7596016	d__Bacteria;p__Verrucomicrobiota;c__Verrucomicrobiae;o__Pedosphaerales;f__UBA11358;g__PLZL01;s__	k__Bacteria (UID2982)	88	230	148	4	217	8	1	0	0	97.3	5.77	36.36
20170700_S25_13		Field	see 10.5281/zenodo.7596016	d__Bacteria;p__Acidobacteriota;c__Acidobacteriae;o__Acidobacteriales;f__Acidobacteriaceae;g__Terracidiphilus;s__Terracidiphilus sp003165095	k__Bacteria (UID3187)	2258	187	116	31	155	1	0	0	0	90.88	0.86	0
20170700_S25_14		Field	see 10.5281/zenodo.7596016	d__Bacteria;p__Acidobacteriota;c__Acidobacteriae;o__Acidobacteriales;f__Acidobacteriaceae;g__Terracidiphilus;s__	k__Bacteria (UID3187)	2258	187	116	18	167	2	0	0	0	89.22	1.72	0
20170700_S25_1		Field	see 10.5281/zenodo.7596016	d__Bacteria;p__Acidobacteriota;c__Acidobacteriae;o__Acidobacteriales;f__Acidobacteriaceae;g__Palsa-288;s__	k__Bacteria (UID3187)	2258	188	117	15	173	0	0	0	0	89.53	0	0
20170700_S25_23		Field	see 10.5281/zenodo.7596016	d__Bacteria;p__FCPU426;c__JAAXVQ01;o__;f__;g__;s__	k__Bacteria (UID2495)	2993	143	89	56	87	0	0	0	0	76.35	0	0
20170700_S25_25		Field	see 10.5281/zenodo.7596016	d__Bacteria;p__Dormibacterota;c__Dormibacteria;o__UBA8260;f__Bog-877;g__Bog-877;s__Bog-877 sp003164475	k__Bacteria (UID1452)	924	161	108	12	148	1	0	0	0	92.73	0.93	0
20170700_S25_26		Field	see 10.5281/zenodo.7596016	d__Bacteria;p__Acidobacteriota;c__Acidobacteriae;o__Acidobacteriales;f__SbA1;g__Bog-209;s__Bog-209 sp003139995	k__Bacteria (UID3187)	2258	188	117	1	186	1	0	0	0	99.15	0.85	0
20170700_S25_32		Field	see 10.5281/zenodo.7596016	d__Bacteria;p__Verrucomicrobiota;c__Verrucomicrobiae;o__Pedosphaerales;f__Palsa-1400;g__Palsa-1400;s__	k__Bacteria (UID2982)	88	230	148	5	219	6	0	0	0	96.62	4.05	0
20170700_S25_36		Field	see 10.5281/zenodo.7596016	d__Bacteria;p__Actinobacteriota;c__Actinomycetia;o__Mycobacteriales;f__Mycobacteriaceae;g__Mycobacterium;s__	o__Actinomycetales (UID1808)	268	398	220	45	348	5	0	0	0	90.08	0.57	20
20170700_S25_38		Field	see 10.5281/zenodo.7596016	d__Bacteria;p__Acidobacteriota;c__Acidobacteriae;o__UBA7540;f__UBA7540;g__UBA7540;s__	k__Bacteria (UID3187)	2258	188	117	10	175	3	0	0	0	94.55	1.76	33.33
20170700_S25_3		Field	see 10.5281/zenodo.7596016	d__Bacteria;p__Acidobacteriota;c__Acidobacteriae;o__Acidobacteriales;f__Acidobacteriaceae;g__Palsa-343;s__Palsa-343 sp003152595	k__Bacteria (UID3187)	2258	187	116	8	179	0	0	0	0	97.17	0	0
20170700_S25_7		Field	see 10.5281/zenodo.7596016	d__Bacteria;p__Acidobacteriota;c__Acidobacteriae;o__Acidobacteriales;f__Acidobacteriaceae;g__Terracidiphilus;s__	k__Bacteria (UID3187)	2258	187	116	61	121	5	0	0	0	77.4	4.31	80
20170700_S25_8		Field	see 10.5281/zenodo.7596016	d__Bacteria;p__Acidobacteriota;c__Acidobacteriae;o__Bryobacterales;f__Bryobacteraceae;g__CAIVVT01;s__	k__Bacteria (UID3187)	2258	184	114	13	168	3	0	0	0	94.44	2.63	0
20170700_S25_9		Field	see 10.5281/zenodo.7596016	d__Bacteria;p__Acidobacteriota;c__Acidobacteriae;o__Acidobacteriales;f__Acidobacteriaceae;g__Terracidiphilus;s__Terracidiphilus sp003161045	k__Bacteria (UID3187)	2258	187	116	38	149	0	0	0	0	92.3	0	0
20170700_S31_11		Field	see 10.5281/zenodo.7596016	d__Bacteria;p__Acidobacteriota;c__Acidobacteriae;o__Acidobacteriales;f__SbA1;g__Sulfotelmatobacter;s__	k__Bacteria (UID3187)	2258	188	117	52	135	1	0	0	0	92.83	0.85	0
20170700_S31_5		Field	see 10.5281/zenodo.7596016	d__Bacteria;p__Acidobacteriota;c__Acidobacteriae;o__Acidobacteriales;f__Koribacteraceae;g__Bog-257;s__	k__Bacteria (UID3187)	2258	188	117	55	133	0	0	0	0	77.19	0	0
20170700_S33_13		Field	see 10.5281/zenodo.7596016	d__Bacteria;p__Actinobacteriota;c__Acidimicrobiia;o__Acidimicrobiales;f__RAAP-2;g__Bog-473;s__Bog-473 sp003169235	k__Bacteria (UID1453)	901	171	117	6	161	4	0	0	0	97.68	2.99	25
20170700_S33_22		Field	see 10.5281/zenodo.7596016	d__Bacteria;p__Actinobacteriota;c__Actinomycetia;o__Streptosporangiales;f__Streptosporangiaceae;g__Palsa-504;s__	o__Actinomycetales (UID1696)	455	311	187	13	292	5	1	0	0	95.45	2.58	12.5
20170700_S33_23		Field	see 10.5281/zenodo.7596016	d__Bacteria;p__Acidobacteriota;c__Acidobacteriae;o__Acidobacteriales;f__Acidobacteriaceae;g__Terracidiphilus;s__	k__Bacteria (UID3187)	2258	187	116	64	121	2	0	0	0	73.92	1.72	100
20170700_S33_24		Field	see 10.5281/zenodo.7596016	d__Bacteria;p__Proteobacteria;c__Alphaproteobacteria;o__Acetobacterales;f__Acetobacteraceae;g__Palsa-883;s__	o__Rhodospirillales (UID3754)	63	336	201	79	255	2	0	0	0	75.4	0.53	0
20170700_S33_28		Field	see 10.5281/zenodo.7596016	d__Bacteria;p__Verrucomicrobiota;c__Verrucomicrobiae;o__Palsa-1439;f__Palsa-1439;g__Palsa-1439;s__	k__Bacteria (UID2982)	88	230	148	2	218	9	1	0	0	99.29	5.81	0
20170700_S33_29		Field	see 10.5281/zenodo.7596016	d__Bacteria;p__Acidobacteriota;c__Acidobacteriae;o__Acidobacteriales;f__SbA1;g__Bog-209;s__Bog-209 sp003139975	k__Bacteria (UID3187)	2258	188	117	13	174	1	0	0	0	97.15	0.85	0
20170700_S33_33		Field	see 10.5281/zenodo.7596016	d__Bacteria;p__Actinobacteriota;c__Thermoleophilia;o__RBG-16-64-13;f__RBG-16-64-13;g__;s__	p__Actinobacteria (UID1454)	732	199	116	20	174	5	0	0	0	88.93	3.23	40
20170700_S33_37		Field	see 10.5281/zenodo.7596016	d__Bacteria;p__Actinobacteriota;c__Thermoleophilia;o__Solirubrobacterales;f__Solirubrobacteraceae;g__Palsa-465;s__	p__Actinobacteria (UID1454)	732	200	117	9	191	0	0	0	0	95.05	0	0
20170700_S33_5		Field	see 10.5281/zenodo.7596016	d__Bacteria;p__Acidobacteriota;c__Acidobacteriae;o__Acidobacteriales;f__Acidobacteriaceae;g__UBA5172;s__	k__Bacteria (UID3187)	2258	187	116	40	145	2	0	0	0	80.7	1.72	50
20170700_S34_10		Field	see 10.5281/zenodo.7596016	d__Bacteria;p__Acidobacteriota;c__Acidobacteriae;o__Acidobacteriales;f__Acidobacteriaceae;g__Terracidiphilus;s__	k__Bacteria (UID3187)	2258	187	116	45	138	4	0	0	0	83.79	1.94	75
20170700_S34_11		Field	see 10.5281/zenodo.7596016	d__Bacteria;p__Firmicutes_B;c__Moorellia;o__Thermacetogeniales;f__Thermacetogeniaceae;g__Palsa-1188;s__	p__Firmicutes (UID1022)	100	295	158	43	249	2	1	0	0	81.88	1.27	0
20170700_S34_13		Field	see 10.5281/zenodo.7596016	d__Bacteria;p__Actinobacteriota;c__Acidimicrobiia;o__Acidimicrobiales;f__RAAP-2;g__RAAP-2;s__	k__Bacteria (UID1453)	901	171	117	40	128	3	0	0	0	86.87	2.14	33.33
20170700_S34_23		Field	see 10.5281/zenodo.7596016	d__Bacteria;p__Acidobacteriota;c__Acidobacteriae;o__Acidobacteriales;f__Acidobacteriaceae;g__Terracidiphilus;s__	k__Bacteria (UID3187)	2258	187	116	36	151	0	0	0	0	93.47	0	0
20170700_S34_24		Field	see 10.5281/zenodo.7596016	d__Bacteria;p__Acidobacteriota;c__Acidobacteriae;o__Acidobacteriales;f__Acidobacteriaceae;g__Terracidiphilus;s__Terracidiphilus sp003156235	k__Bacteria (UID3187)	2258	187	116	8	178	1	0	0	0	96.67	0.86	0
20170700_S34_25		Field	see 10.5281/zenodo.7596016	d__Bacteria;p__Desulfobacterota;c__Syntrophia;o__Syntrophales;f__Smithellaceae;g__UBA4810;s__UBA4810 sp002479215	c__Deltaproteobacteria (UID3216)	83	247	155	38	209	0	0	0	0	80.81	0	0
20170700_S34_26		Field	see 10.5281/zenodo.7596016	d__Bacteria;p__Actinobacteriota;c__Acidimicrobiia;o__Acidimicrobiales;f__RAAP-2;g__Bog-756;s__	k__Bacteria (UID1453)	901	171	117	28	141	2	0	0	0	89.2	1.28	0
20170700_S34_29		Field	see 10.5281/zenodo.7596016	d__Bacteria;p__Acidobacteriota;c__Acidobacteriae;o__Bryobacterales;f__Bryobacteraceae;g__Bog-375;s__	k__Bacteria (UID3187)	2258	184	114	60	123	1	0	0	0	72.76	0.88	100
20170700_S34_2		Field	see 10.5281/zenodo.7596016	d__Bacteria;p__Actinobacteriota;c__Acidimicrobiia;o__Acidimicrobiales;f__UBA8190;g__Bog-564;s__Bog-564 sp003139255	k__Bacteria (UID1453)	901	171	117	4	165	2	0	0	0	96.58	1.28	0
20170700_S34_32		Field	see 10.5281/zenodo.7596016	d__Bacteria;p__Actinobacteriota;c__Acidimicrobiia;o__Acidimicrobiales;f__RAAP-2;g__Bog-473;s__	k__Bacteria (UID1453)	901	171	117	42	125	4	0	0	0	72.89	2.99	0
20170700_S34_36		Field	see 10.5281/zenodo.7596016	d__Bacteria;p__Verrucomicrobiota;c__Verrucomicrobiae;o__Pedosphaerales;f__UBA8199;g__PALSA-1440;s__	k__Bacteria (UID2982)	88	230	148	48	171	11	0	0	0	77.73	6.89	9.09
20170700_S34_41		Field	see 10.5281/zenodo.7596016	d__Bacteria;p__Verrucomicrobiota;c__Verrucomicrobiae;o__Pedosphaerales;f__UBA8199;g__PALSA-1440;s__	k__Bacteria (UID2982)	88	230	148	54	171	5	0	0	0	77.7	3.38	0
20170700_S34_9		Field	see 10.5281/zenodo.7596016	d__Bacteria;p__Proteobacteria;c__Alphaproteobacteria;o__Rhizobiales;f__Beijerinckiaceae;g__Methylocystis;s__Methylocystis sp003134075	o__Rhizobiales (UID3654)	92	481	319	136	341	4	0	0	0	70.32	0.73	25
20170700_S35_14		Field	see 10.5281/zenodo.7596016	d__Bacteria;p__Proteobacteria;c__Alphaproteobacteria;o__Rhizobiales;f__Xanthobacteraceae;g__Afipia;s__Afipia birgiae	o__Rhizobiales (UID3642)	107	484	316	88	392	4	0	0	0	85.25	1.27	25
20170700_S35_18		Field	see 10.5281/zenodo.7596016	d__Bacteria;p__Acidobacteriota;c__Acidobacteriae;o__Acidobacteriales;f__Acidobacteriaceae;g__Terracidiphilus;s__	k__Bacteria (UID3187)	2258	187	116	70	115	2	0	0	0	77.08	0.86	50
20170700_S35_19		Field	see 10.5281/zenodo.7596016	d__Bacteria;p__Bacteroidota;c__Bacteroidia;o__Bacteroidales;f__FEN-979;g__FEN-979;s__	k__Bacteria (UID2569)	434	278	186	18	256	4	0	0	0	91.67	1.52	25
20170700_S35_2		Field	see 10.5281/zenodo.7596016	d__Bacteria;p__Myxococcota;c__Polyangia;o__Palsa-1104_A;f__Fen-1088;g__Fen-1118;s__	c__Deltaproteobacteria (UID3216)	83	247	155	14	229	4	0	0	0	91.72	1.61	0
20170700_S35_4		Field	see 10.5281/zenodo.7596016	d__Bacteria;p__Proteobacteria;c__Alphaproteobacteria;o__Rhizobiales;f__Beijerinckiaceae;g__Methylocella;s__	o__Rhizobiales (UID3654)	92	481	319	33	446	2	0	0	0	92.65	0.47	50
20170700_S35_7		Field	see 10.5281/zenodo.7596016	d__Bacteria;p__Firmicutes_B;c__Moorellia;o__Thermacetogeniales;f__Thermacetogeniaceae;g__Palsa-1188;s__	p__Firmicutes (UID1022)	100	295	158	56	236	3	0	0	0	77.81	1.03	33.33
20170700_S35_8		Field	see 10.5281/zenodo.7596016	d__Archaea;p__Thermoproteota;c__Bathyarchaeia;o__B26-1;f__UBA233;g__PALSA-986;s__	k__Archaea (UID2)	207	145	103	3	136	6	0	0	0	97.09	4.37	0
Bog.Labelled.R1.T1.F1.JGI.BFC.metaspades_bin.116_96.93_0.86	SM-SIP-4485	SIP	see 10.5281/zenodo.7596016	d__Bacteria;p__Acidobacteriota;c__Acidobacteriae;o__Acidobacteriales;f__Acidobacteriaceae;g__Terracidiphilus;s__	k__Bacteria (UID3187)	2258	187	116	20	166	1	0	0	0	96.93	0.86	0
Bog.Labelled.R1.T1.F1.JGI.BFC.metaspades_bin.122_90.43_7.26	SM-SIP-2879	SIP	see 10.5281/zenodo.7596016	d__Bacteria;p__Acidobacteriota;c__Acidobacteriae;o__Acidobacteriales;f__Acidobacteriaceae;g__CAIVDV01;s__	k__Bacteria (UID3187)	2258	187	116	35	141	11	0	0	0	90.43	7.26	27.27
Bog.Labelled.R1.T1.F1.JGI.BFC.metaspades_bin.128_96.67_1.72	SM-SIP-4067	SIP	see 10.5281/zenodo.7596016	d__Bacteria;p__Acidobacteriota;c__Acidobacteriae;o__Acidobacteriales;f__Acidobacteriaceae;g__Terracidiphilus;s__	k__Bacteria (UID3187)	2258	187	116	8	177	2	0	0	0	96.67	1.72	0
Bog.Labelled.R1.T1.F1.JGI.BFC.metaspades_bin.151_96.12_0.92	SM-SIP-1371	SIP	see 10.5281/zenodo.7596016	d__Bacteria;p__Acidobacteriota;c__Acidobacteriae;o__Acidobacteriales;f__Acidobacteriaceae;g__Terracidiphilus;s__	k__Bacteria (UID3187)	2258	187	116	7	178	2	0	0	0	96.12	0.92	50
Bog.Labelled.R1.T1.F1.JGI.BFC.metaspades_bin.64_100.00_1.08	SM-SIP-1878	SIP	see 10.5281/zenodo.7596016	d__Bacteria;p__Firmicutes_A;c__Clostridia;o__Clostridiales;f__Clostridiaceae;g__Clostridium;s__	o__Clostridiales (UID1375)	50	332	124	0	330	2	0	0	0	100	1.08	0
Bog.Labelled.R1.T2.F1.JGI.BFC.metaspades_bin.57_80.23_1.26	SM-SIP-2485	SIP	see 10.5281/zenodo.7596016	d__Bacteria;p__Patescibacteria;c__Paceibacteria;o__UBA9983_A;f__GWA1-40-21;g__Bog-1340;s__	k__Bacteria (UID2495)	2993	143	89	23	116	4	0	0	0	80.23	1.26	25
Bog.Labelled.R1.T2.F1.trimmomatic.megahit_bin.69_82.85_0.58	SM-SIP-5670	SIP	see 10.5281/zenodo.7596016	d__Bacteria;p__Proteobacteria;c__Gammaproteobacteria;o__UBA6186;f__UBA6186;g__UBA6186;s__UBA6186 sp903822055	c__Gammaproteobacteria (UID4266)	1097	270	172	32	236	1	1	0	0	82.85	0.58	0
Bog.Labelled.R1.T2.F2.JGI.BFC.metaspades_bin.66_77.13_3.14	SM-SIP-6520	SIP	see 10.5281/zenodo.7596016	d__Bacteria;p__Acidobacteriota;c__Acidobacteriae;o__Acidobacteriales;f__Acidobacteriaceae;g__Terracidiphilus;s__	k__Bacteria (UID3187)	2258	187	116	35	141	10	1	0	0	77.13	3.14	38.46
Bog.Labelled.R1.T2.F2.trimmomatic.metaspades_bin.103_71.98_4.06	SM-SIP-1531	SIP	see 10.5281/zenodo.7596016	d__Bacteria;p__Bacteroidota;c__Bacteroidia;o__Chitinophagales;f__Chitinophagaceae;g__Flavipsychrobacter;s__	p__Bacteroidetes (UID2591)	364	303	203	106	187	9	1	0	0	71.98	4.06	41.67
Bog.Labelled.R1.T2.F2.trimmomatic.metaspades_bin.54_94.58_0.00	SM-SIP-791	SIP	see 10.5281/zenodo.7596016	d__Bacteria;p__Bacteroidota;c__Bacteroidia;o__Chitinophagales;f__;g__;s__	p__Bacteroidetes (UID2591)	364	303	203	11	292	0	0	0	0	94.58	0	0
Bog.Labelled.R1.T2.F2.trimmomatic.metaspades_bin.70_92.60_2.94	SM-SIP-2085	SIP	see 10.5281/zenodo.7596016	d__Bacteria;p__Bacteroidota;c__Bacteroidia;o__Sphingobacteriales;f__Sphingobacteriaceae;g__Mucilaginibacter;s__	p__Bacteroidetes (UID2605)	350	316	210	29	274	13	0	0	0	92.6	2.94	53.85
Bog.Labelled.R1.T2.F2.trimmomatic.metaspades_bin.89_90.44_1.43	SM-SIP-1970	SIP	see 10.5281/zenodo.7596016	d__Bacteria;p__Bacteroidota;c__Bacteroidia;o__Sphingobacteriales;f__Sphingobacteriaceae;g__Mucilaginibacter;s__	p__Bacteroidetes (UID2605)	350	316	210	35	277	4	0	0	0	90.44	1.43	50
Bog.Labelled.R1.T2.F2.trimmomatic.metaspades_bin.96_95.35_0.00	SM-SIP-4255	SIP	see 10.5281/zenodo.7596016	d__Bacteria;p__Bacteroidota;c__Bacteroidia;o__AKYH767;f__Palsa-948_A;g__JABEUT01;s__	p__Bacteroidetes (UID2605)	350	316	210	20	296	0	0	0	0	95.35	0	0
Bog.Labelled.R1.T2.F3.JGI.BFC.metaspades_bin.24_99.14_0.86	SM-SIP-4127	SIP	see 10.5281/zenodo.7596016	d__Bacteria;p__Acidobacteriota;c__Acidobacteriae;o__Acidobacteriales;f__Acidobacteriaceae;g__CAIVDV01;s__	k__Bacteria (UID3187)	2258	187	116	1	185	1	0	0	0	99.14	0.86	0
Bog.Labelled.R1.T2.F3.trimmomatic.metaspades_bin.102_98.52_1.39	SM-SIP-5156	SIP	see 10.5281/zenodo.7596016	d__Bacteria;p__Proteobacteria;c__Gammaproteobacteria;o__Pseudomonadales;f__Moraxellaceae;g__;s__	c__Gammaproteobacteria (UID4443)	356	451	270	51	393	7	0	0	0	98.52	1.39	0
Bog.Labelled.R1.T2.F3.trimmomatic.metaspades_bin.118_92.33_1.72	SM-SIP-3808	SIP	see 10.5281/zenodo.7596016	d__Bacteria;p__Acidobacteriota;c__Acidobacteriae;o__Acidobacteriales;f__Acidobacteriaceae;g__Bryocella;s__	k__Bacteria (UID3187)	2258	187	116	24	161	2	0	0	0	92.33	1.72	50
Bog.Labelled.R1.T2.F3.trimmomatic.metaspades_bin.87_99.52_1.28	SM-SIP-3649	SIP	see 10.5281/zenodo.7596016	d__Bacteria;p__Proteobacteria;c__Alphaproteobacteria;o__Sphingomonadales;f__Sphingomonadaceae;g__Novosphingobium;s__	o__Sphingomonadales (UID3310)	26	569	293	3	560	6	0	0	0	99.52	1.28	16.67
Bog.Labelled.R1.T3.F1.JGI.BFC.metaspades_bin.33_96.24_0.54	SM-SIP-513	SIP	see 10.5281/zenodo.7596016	d__Bacteria;p__Bacteroidota;c__Bacteroidia;o__Bacteroidales;f__Paludibacteraceae;g__Paludibacter;s__	k__Bacteria (UID2569)	434	278	186	8	269	1	0	0	0	96.24	0.54	0
Bog.Labelled.R1.T3.F3.JGI.BFC.metaspades_bin.108_95.64_2.59	SM-SIP-3204	SIP	see 10.5281/zenodo.7596016	d__Bacteria;p__Acidobacteriota;c__Acidobacteriae;o__Acidobacteriales;f__Acidobacteriaceae;g__Terracidiphilus;s__	k__Bacteria (UID3187)	2258	187	116	7	177	3	0	0	0	95.64	2.59	33.33
Bog.Labelled.R1.T3.F3.JGI.BFC.metaspades_bin.9_92.24_4.31	SM-SIP-5166	SIP	see 10.5281/zenodo.7596016	d__Bacteria;p__Acidobacteriota;c__Acidobacteriae;o__Acidobacteriales;f__Acidobacteriaceae;g__;s__	k__Bacteria (UID3187)	2258	187	116	27	155	5	0	0	0	92.24	4.31	80
Bog.Labelled.R1.T3.F3.trimmomatic.metaspades_bin.35_75.21_2.71	SM-SIP-4930	SIP	see 10.5281/zenodo.7596016	d__Bacteria;p__Acidobacteriota;c__Acidobacteriae;o__Acidobacteriales;f__Acidobacteriaceae;g__Palsa-288;s__	k__Bacteria (UID3187)	2258	188	117	61	120	7	0	0	0	75.21	2.71	71.43
Bog.Labelled.R1.T3.F3.trimmomatic.metaspades_bin.42_92.00_1.72	SM-SIP-5401	SIP	see 10.5281/zenodo.7596016	d__Bacteria;p__Acidobacteriota;c__Acidobacteriae;o__Acidobacteriales;f__Acidobacteriaceae;g__Terracidiphilus;s__	k__Bacteria (UID3187)	2258	187	116	34	151	2	0	0	0	92	1.72	50
Bog.Labelled.R1.T3.F3.trimmomatic.metaspades_bin.43_92.84_1.75	SM-SIP-4342	SIP	see 10.5281/zenodo.7596016	d__Bacteria;p__Acidobacteriota;c__Holophagae;o__Holophagales;f__Holophagaceae;g__Holophaga;s__	k__Bacteria (UID3187)	2258	185	114	47	136	2	0	0	0	92.84	1.75	0
Bog.Labelled.R1.T3.F3.trimmomatic.metaspades_bin.91_72.76_1.72	SM-SIP-4755	SIP	see 10.5281/zenodo.7596016	d__Bacteria;p__Verrucomicrobiota;c__Verrucomicrobiae;o__Pedosphaerales;f__UBA11358;g__UBA11358;s__	k__Bacteria (UID203)	5449	104	58	57	46	1	0	0	0	72.76	1.72	0
Bog.Labelled.R2.T1.F3.trimmomatic.megahit_bin.3_74.36_1.22	SM-SIP-2656	SIP	see 10.5281/zenodo.7596016	d__Bacteria;p__Proteobacteria;c__Gammaproteobacteria;o__Burkholderiales;f__Burkholderiaceae;g__PKWO01;s__	o__Burkholderiales (UID4002)	107	574	251	173	395	6	0	0	0	74.36	1.22	33.33
Bog.Labelled.R2.T2.F1.trimmomatic.metaspades_bin.69_84.77_5.37	SM-SIP-1694	SIP	see 10.5281/zenodo.7596016	d__Bacteria;p__Bacteroidota;c__Bacteroidia;o__Sphingobacteriales;f__Sphingobacteriaceae;g__Mucilaginibacter;s__	p__Bacteroidetes (UID2605)	350	316	210	76	224	15	1	0	0	84.77	5.37	5.56
Bog.Labelled.R2.T2.F2.JGI.BFC.metaspades_bin.30_90.30_1.69	SM-SIP-4937	SIP	see 10.5281/zenodo.7596016	d__Bacteria;p__Acidobacteriota;c__Acidobacteriae;o__Acidobacteriales;f__Acidobacteriaceae;g__Terracidiphilus;s__	k__Bacteria (UID3187)	2258	187	116	13	161	13	0	0	0	90.3	1.69	92.31
Bog.Labelled.R2.T3.F3.JGI.BFC.metaspades_bin.98_100.00_0.89	SM-SIP-3410	SIP	see 10.5281/zenodo.7596016	d__Bacteria;p__Proteobacteria;c__Alphaproteobacteria;o__Azospirillales;f__Azospirillaceae;g__BOG-933;s__BOG-933 sp903920145	c__Alphaproteobacteria (UID3305)	564	348	229	0	345	3	0	0	0	100	0.89	0
Bog.Labelled.R2.T3.F3.trimmomatic.megahit_bin.126_96.49_2.19	SM-SIP-350	SIP	see 10.5281/zenodo.7596016	d__Bacteria;p__Acidobacteriota;c__Acidobacteriae;o__Bryobacterales;f__Bryobacteraceae;g__CAIVVT01;s__	k__Bacteria (UID3187)	2258	184	114	4	177	3	0	0	0	96.49	2.19	33.33
Bog.Labelled.R2.T3.F3.trimmomatic.metaspades_bin.181_93.96_0.10	SM-SIP-4528	SIP	see 10.5281/zenodo.7596016	d__Bacteria;p__Fibrobacterota;c__Fibrobacteria;o__UBA5070;f__UBA5070;g__UBA5070;s__	k__Bacteria (UID2495)	2993	147	91	6	140	1	0	0	0	93.96	0.1	0
Bog.Labelled.R3.T1.F3.trimmomatic.megahit_bin.44_93.46_0.05	SM-SIP-4320	SIP	see 10.5281/zenodo.7596016	d__Bacteria;p__Proteobacteria;c__Alphaproteobacteria;o__Acetobacterales;f__Acetobacteraceae;g__Acidocella;s__	o__Rhodospirillales (UID3754)	63	336	201	28	306	2	0	0	0	93.46	0.05	50
Bog.Labelled.R3.T2.F3.trimmomatic.metaspades_bin.139_70.64_1.24	SM-SIP-3115	SIP	see 10.5281/zenodo.7596016	d__Bacteria;p__Proteobacteria;c__Alphaproteobacteria;o__Acetobacterales;f__Acetobacteraceae;g__;s__	o__Rhodospirillales (UID3754)	63	336	201	125	208	3	0	0	0	70.64	1.24	0
Bog.Labelled.R3.T2.F3.trimmomatic.metaspades_bin.65_95.86_0.00	SM-SIP-2794	SIP	see 10.5281/zenodo.7596016	d__Bacteria;p__Proteobacteria;c__Alphaproteobacteria;o__Rhodospirillales;f__Magnetospirillaceae;g__;s__	o__Rhodospirillales (UID3754)	63	336	201	18	318	0	0	0	0	95.86	0	0
Bog.None.R1.T0.trimmomatic.megahit_bin.118_76.60_1.35	SM-SIP-31	SIP	see 10.5281/zenodo.7596016	d__Bacteria;p__Verrucomicrobiota;c__Verrucomicrobiae;o__Opitutales;f__JABDGR01;g__JABDGR01;s__	k__Bacteria (UID2982)	88	230	148	50	177	3	0	0	0	76.6	1.35	33.33
Bog.None.R1.T0.trimmomatic.megahit_bin.120_96.00_3.87	SM-SIP-3769	SIP	see 10.5281/zenodo.7596016	d__Bacteria;p__Myxococcota;c__Polyangia;o__Polyangiales;f__Polyangiaceae;g__PALSA-1152;s__	c__Deltaproteobacteria (UID3216)	83	247	155	7	236	3	0	1	0	96	3.87	0
Bog.None.R1.T0.trimmomatic.megahit_bin.149_91.22_4.05	SM-SIP-3073	SIP	see 10.5281/zenodo.7596016	d__Bacteria;p__Verrucomicrobiota;c__Verrucomicrobiae;o__Pedosphaerales;f__UBA11358;g__UBA11358;s__	k__Bacteria (UID2982)	88	230	148	17	207	6	0	0	0	91.22	4.05	0
Bog.None.R1.T0.trimmomatic.megahit_bin.150_72.98_1.61	SM-SIP-5753	SIP	see 10.5281/zenodo.7596016	d__Bacteria;p__Myxococcota;c__Myxococcia;o__Myxococcales;f__40CM-4-68-19;g__CAIWCD01;s__	c__Deltaproteobacteria (UID3216)	83	247	155	86	157	4	0	0	0	72.98	1.61	25
Bog.None.R1.T0.trimmomatic.megahit_bin.18_85.86_3.07	SM-SIP-2982	SIP	see 10.5281/zenodo.7596016	d__Bacteria;p__Acidobacteriota;c__Acidobacteriae;o__Bryobacterales;f__Bryobacteraceae;g__BOG-234;s__	k__Bacteria (UID3187)	2258	184	114	33	147	4	0	0	0	85.86	3.07	25
Bog.None.R1.T0.trimmomatic.megahit_bin.192_94.47_2.50	SM-SIP-3497	SIP	see 10.5281/zenodo.7596016	d__Bacteria;p__Proteobacteria;c__Alphaproteobacteria;o__Acetobacterales;f__Acetobacteraceae;g__;s__	o__Rhodospirillales (UID3754)	63	336	201	27	301	8	0	0	0	94.47	2.5	87.5
Bog.None.R1.T0.trimmomatic.megahit_bin.19_85.66_3.93	SM-SIP-2092	SIP	see 10.5281/zenodo.7596016	d__Bacteria;p__Omnitrophota;c__Koll11;o__UBA10015;f__GCA-002753745;g__JABDGZ01;s__	k__Bacteria (UID2495)	2993	143	89	49	90	4	0	0	0	85.66	3.93	75
Bog.None.R1.T0.trimmomatic.megahit_bin.233_80.97_3.18	SM-SIP-903	SIP	see 10.5281/zenodo.7596016	d__Bacteria;p__Verrucomicrobiota;c__Verrucomicrobiae;o__Chthoniobacterales;f__Chthoniobacteraceae;g__Chthoniobacter;s__	k__Bacteria (UID2982)	88	230	148	64	160	6	0	0	0	80.97	3.18	50
Bog.None.R1.T0.trimmomatic.megahit_bin.240_81.43_2.70	SM-SIP-1904	SIP	see 10.5281/zenodo.7596016	d__Bacteria;p__Verrucomicrobiota;c__Verrucomicrobiae;o__Pedosphaerales;f__Palsa-1400;g__;s__	k__Bacteria (UID2982)	88	230	148	33	193	4	0	0	0	81.43	2.7	0
Bog.None.R1.T0.trimmomatic.megahit_bin.25_70.90_0.94	SM-SIP-5779	SIP	see 10.5281/zenodo.7596016	d__Bacteria;p__Patescibacteria;c__Paceibacteria;o__UBA9983_A;f__PALSA-1337;g__PALSA-1337;s__	k__Bacteria (UID203)	5449	104	58	35	63	6	0	0	0	70.9	0.94	0
Bog.None.R1.T0.trimmomatic.megahit_bin.264_75.64_3.36	SM-SIP-5680	SIP	see 10.5281/zenodo.7596016	d__Bacteria;p__Proteobacteria;c__Alphaproteobacteria;o__Rhizobiales;f__Beijerinckiaceae;g__Roseiarcus;s__	o__Rhizobiales (UID3654)	92	481	319	118	348	14	1	0	0	75.64	3.36	11.76
Bog.None.R1.T0.trimmomatic.megahit_bin.27_76.49_0.00	SM-SIP-6437	SIP	see 10.5281/zenodo.7596016	d__Bacteria;p__Verrucomicrobiota;c__Verrucomicrobiae;o__Opitutales;f__Opitutaceae;g__Palsa-1447;s__	k__Bacteria (UID203)	5449	101	57	50	51	0	0	0	0	76.49	0	0
Bog.None.R1.T0.trimmomatic.megahit_bin.289_96.76_2.78	SM-SIP-1427	SIP	see 10.5281/zenodo.7596016	d__Bacteria;p__Armatimonadota;c__Chthonomonadetes;o__Chthonomonadales;f__Chthonomonadaceae;g__CAIXIX01;s__	k__Bacteria (UID1452)	924	161	108	4	154	3	0	0	0	96.76	2.78	0
Bog.None.R1.T0.trimmomatic.megahit_bin.299_95.52_4.31	SM-SIP-4910	SIP	see 10.5281/zenodo.7596016	d__Bacteria;p__FCPU426;c__JAAXVQ01;o__;f__;g__;s__	k__Bacteria (UID3187)	2258	187	116	6	176	5	0	0	0	95.52	4.31	0
Bog.None.R1.T0.trimmomatic.megahit_bin.314_85.82_2.79	SM-SIP-4803	SIP	see 10.5281/zenodo.7596016	d__Bacteria;p__Planctomycetota;c__UBA11346;o__UBA11346;f__UBA11346;g__;s__	k__Bacteria (UID2565)	2921	152	93	27	121	4	0	0	0	85.82	2.79	0
Bog.None.R1.T0.trimmomatic.megahit_bin.316_95.55_4.21	SM-SIP-1247	SIP	see 10.5281/zenodo.7596016	d__Bacteria;p__Proteobacteria;c__Gammaproteobacteria;o__Steroidobacterales;f__Steroidobacteraceae;g__Bog-1198;s__	c__Gammaproteobacteria (UID4202)	67	481	276	32	429	20	0	0	0	95.55	4.21	0
Bog.None.R1.T0.trimmomatic.megahit_bin.338_87.35_4.23	SM-SIP-2863	SIP	see 10.5281/zenodo.7596016	d__Bacteria;p__Proteobacteria;c__Gammaproteobacteria;o__Burkholderiales;f__UBA11063;g__UBA11063;s__	p__Proteobacteria (UID3880)	1495	261	164	26	222	12	1	0	0	87.35	4.23	6.67
Bog.None.R1.T0.trimmomatic.megahit_bin.343_79.15_3.48	SM-SIP-4358	SIP	see 10.5281/zenodo.7596016	d__Bacteria;p__Proteobacteria;c__Alphaproteobacteria;o__UBA9219;f__UBA9219;g__JAFALY01;s__	c__Alphaproteobacteria (UID3305)	564	349	230	79	261	9	0	0	0	79.15	3.48	11.11
Bog.None.R1.T0.trimmomatic.megahit_bin.358_74.42_8.60	SM-SIP-5818	SIP	see 10.5281/zenodo.7596016	d__Bacteria;p__Verrucomicrobiota;c__Verrucomicrobiae;o__Methylacidiphilales;f__UBA1321;g__JABDGH01;s__	k__Bacteria (UID2982)	88	230	148	69	134	24	3	0	0	74.42	8.6	48.48
Bog.None.R1.T0.trimmomatic.megahit_bin.369_97.17_1.75	SM-SIP-369	SIP	see 10.5281/zenodo.7596016	d__Bacteria;p__Acidobacteriota;c__Acidobacteriae;o__Bryobacterales;f__Bryobacteraceae;g__BOG-234;s__	k__Bacteria (UID3187)	2258	184	114	7	173	4	0	0	0	97.17	1.75	0
Bog.None.R1.T0.trimmomatic.megahit_bin.390_88.96_3.68	SM-SIP-5791	SIP	see 10.5281/zenodo.7596016	d__Bacteria;p__Proteobacteria;c__Alphaproteobacteria;o__Acetobacterales;f__Acetobacteraceae;g__CAIVDX01;s__	o__Rhodospirillales (UID3754)	63	336	201	34	292	10	0	0	0	88.96	3.68	50
Bog.None.R1.T0.trimmomatic.megahit_bin.7_81.77_4.18	SM-SIP-1987	SIP	see 10.5281/zenodo.7596016	d__Bacteria;p__Patescibacteria;c__Paceibacteria;o__UBA9983_A;f__UBA9973;g__;s__	k__Bacteria (UID2495)	2993	143	89	20	109	14	0	0	0	81.77	4.18	0
Bog.None.R1.T0.trimmomatic.megahit_bin.85_97.01_0.10	SM-SIP-3694	SIP	see 10.5281/zenodo.7596016	d__Bacteria;p__Proteobacteria;c__Alphaproteobacteria;o__Rhodospirillales;f__Magnetospirillaceae;g__;s__	o__Rhodospirillales (UID3754)	63	336	201	21	314	1	0	0	0	97.01	0.1	100
Bog.None.R2.T0.JGI.BFC.metaspades_bin.145_77.41_6.25	SM-SIP-3698	SIP	see 10.5281/zenodo.7596016	d__Bacteria;p__Acidobacteriota;c__Acidobacteriae;o__Acidobacteriales;f__Acidobacteriaceae;g__UBA5172;s__	k__Bacteria (UID3187)	2258	187	116	62	113	12	0	0	0	77.41	6.25	25
Bog.None.R2.T0.JGI.BFC.metaspades_bin.201_94.78_1.81	SM-SIP-3987	SIP	see 10.5281/zenodo.7596016	d__Bacteria;p__Acidobacteriota;c__Acidobacteriae;o__Bryobacterales;f__Bryobacteraceae;g__Bog-105;s__	k__Bacteria (UID3187)	2258	185	115	6	174	5	0	0	0	94.78	1.81	20
Bog.None.R2.T0.JGI.BFC.metaspades_bin.224_82.49_1.72	SM-SIP-1135	SIP	see 10.5281/zenodo.7596016	d__Bacteria;p__Acidobacteriota;c__Acidobacteriae;o__Acidobacteriales;f__Acidobacteriaceae;g__Terracidiphilus;s__	k__Bacteria (UID3187)	2258	187	116	47	138	2	0	0	0	82.49	1.72	50
Bog.None.R2.T0.JGI.BFC.metaspades_bin.260_94.67_5.63	SM-SIP-2996	SIP	see 10.5281/zenodo.7596016	d__Bacteria;p__Verrucomicrobiota;c__Verrucomicrobiae;o__Methylacidiphilales;f__UBA1321;g__JABDGH01;s__	k__Bacteria (UID2982)	88	230	148	23	196	10	1	0	0	94.67	5.63	30.77
Bog.None.R2.T0.JGI.BFC.metaspades_bin.269_78.13_8.62	SM-SIP-3000	SIP	see 10.5281/zenodo.7596016	d__Bacteria;p__Verrucomicrobiota;c__Verrucomicrobiae;o__Pedosphaerales;f__UBA11358;g__UBA11358;s__	k__Bacteria (UID2982)	88	230	148	62	152	16	0	0	0	78.13	8.62	18.75
Bog.None.R2.T0.JGI.BFC.metaspades_bin.27_84.99_8.62	SM-SIP-4847	SIP	see 10.5281/zenodo.7596016	d__Bacteria;p__Acidobacteriota;c__Acidobacteriae;o__Acidobacteriales;f__Acidobacteriaceae;g__Terracidiphilus;s__	k__Bacteria (UID3187)	2258	187	116	45	129	13	0	0	0	84.99	8.62	7.69
Bog.None.R2.T0.JGI.BFC.metaspades_bin.302_84.77_4.31	SM-SIP-4665	SIP	see 10.5281/zenodo.7596016	d__Bacteria;p__Acidobacteriota;c__Acidobacteriae;o__Acidobacteriales;f__Acidobacteriaceae;g__Terracidiphilus;s__	k__Bacteria (UID3187)	2258	187	116	20	162	5	0	0	0	84.77	4.31	60
Bog.None.R2.T0.JGI.BFC.metaspades_bin.304_97.97_7.51	SM-SIP-2785	SIP	see 10.5281/zenodo.7596016	d__Bacteria;p__Verrucomicrobiota;c__Verrucomicrobiae;o__Pedosphaerales;f__UBA11358;g__UBA11358;s__	k__Bacteria (UID2982)	88	230	148	3	216	9	1	1	0	97.97	7.51	16.67
Bog.None.R2.T0.JGI.BFC.metaspades_bin.319_70.64_9.53	SM-SIP-2203	SIP	see 10.5281/zenodo.7596016	d__Bacteria;p__Acidobacteriota;c__Acidobacteriae;o__Bryobacterales;f__Bryobacteraceae;g__PALSA-129;s__	k__Bacteria (UID3187)	2258	184	114	51	110	19	2	2	0	70.64	9.53	24.32
Bog.None.R2.T0.JGI.BFC.metaspades_bin.32_77.74_4.21	SM-SIP-1264	SIP	see 10.5281/zenodo.7596016	d__Bacteria;p__Verrucomicrobiota;c__Verrucomicrobiae;o__Pedosphaerales;f__UBA11358;g__UBA11358;s__	k__Bacteria (UID2982)	88	230	148	74	146	9	1	0	0	77.74	4.21	25
Bog.None.R2.T0.JGI.BFC.metaspades_bin.328_92.09_2.03	SM-SIP-3801	SIP	see 10.5281/zenodo.7596016	d__Bacteria;p__Verrucomicrobiota;c__Verrucomicrobiae;o__Chthoniobacterales;f__Chthoniobacteraceae;g__;s__	k__Bacteria (UID2982)	88	230	148	26	201	3	0	0	0	92.09	2.03	33.33
Bog.None.R2.T0.JGI.BFC.metaspades_bin.335_92.02_1.58	SM-SIP-1670	SIP	see 10.5281/zenodo.7596016	d__Bacteria;p__Proteobacteria;c__Alphaproteobacteria;o__Micropepsales;f__Micropepsaceae;g__Rhizomicrobium;s__	c__Alphaproteobacteria (UID3305)	564	349	230	28	315	6	0	0	0	92.02	1.58	66.67
Bog.None.R2.T0.JGI.BFC.metaspades_bin.347_81.27_8.23	SM-SIP-5961	SIP	see 10.5281/zenodo.7596016	d__Bacteria;p__Verrucomicrobiota;c__Verrucomicrobiae;o__Chthoniobacterales;f__Chthoniobacteraceae;g__Chthoniobacter;s__	k__Bacteria (UID2982)	88	230	148	40	173	17	0	0	0	81.27	8.23	35.29
Bog.None.R2.T0.JGI.BFC.metaspades_bin.50_93.75_3.45	SM-SIP-2162	SIP	see 10.5281/zenodo.7596016	d__Bacteria;p__Acidobacteriota;c__Acidobacteriae;o__Acidobacteriales;f__Acidobacteriaceae;g__Terracidiphilus;s__	k__Bacteria (UID3187)	2258	187	116	30	152	5	0	0	0	93.75	3.45	0
Bog.None.R2.T0.JGI.BFC.metaspades_bin.58_85.62_4.48	SM-SIP-537	SIP	see 10.5281/zenodo.7596016	d__Bacteria;p__Acidobacteriota;c__Acidobacteriae;o__Bryobacterales;f__Bryobacteraceae;g__BOG-234;s__	k__Bacteria (UID3187)	2258	184	114	24	144	13	3	0	0	85.62	4.48	40.91
Bog.None.R2.T0.JGI.BFC.metaspades_bin.84_100.00_0.00	SM-SIP-516	SIP	see 10.5281/zenodo.7596016	d__Bacteria;p__Acidobacteriota;c__Acidobacteriae;o__Bryobacterales;f__Bryobacteraceae;g__Bog-375;s__Bog-375 sp003142185	k__Bacteria (UID3187)	2258	184	114	0	184	0	0	0	0	100	0	0
Bog.None.R2.T0.JGI.BFC.metaspades_bin.94_71.04_6.96	SM-SIP-4772	SIP	see 10.5281/zenodo.7596016	d__Bacteria;p__Verrucomicrobiota;c__Verrucomicrobiae;o__Pedosphaerales;f__UBA11358;g__PLZL01;s__	k__Bacteria (UID2982)	88	230	148	64	150	16	0	0	0	71.04	6.96	25
Bog.None.R2.T0.trimmomatic.megahit_bin.194_91.91_4.74	SM-SIP-2925	SIP	see 10.5281/zenodo.7596016	d__Bacteria;p__Acidobacteriota;c__Acidobacteriae;o__Acidobacteriales;f__Acidobacteriaceae;g__Terracidiphilus;s__	k__Bacteria (UID3187)	2258	187	116	48	133	5	1	0	0	91.91	4.74	62.5
Bog.None.R2.T0.trimmomatic.megahit_bin.247_70.69_0.00	SM-SIP-3819	SIP	see 10.5281/zenodo.7596016	d__Bacteria;p__Actinobacteriota;c__Acidimicrobiia;o__Acidimicrobiales;f__RAAP-2;g__Bog-756;s__	k__Bacteria (UID203)	5449	104	58	57	47	0	0	0	0	70.69	0	0
Bog.None.R2.T0.trimmomatic.megahit_bin.251_70.02_6.28	SM-SIP-2808	SIP	see 10.5281/zenodo.7596016	d__Bacteria;p__Patescibacteria;c__Paceibacteria;o__UBA9983_A;f__PALSA-1337;g__;s__	k__Bacteria (UID2495)	2993	143	89	34	102	7	0	0	0	70.02	6.28	57.14
Bog.None.R2.T0.trimmomatic.megahit_bin.26_93.67_0.93	SM-SIP-4394	SIP	see 10.5281/zenodo.7596016	d__Bacteria;p__Armatimonadota;c__Fimbriimonadia;o__Fimbriimonadales;f__Fimbriimonadaceae;g__Fimbriimonas;s__	k__Bacteria (UID1452)	924	161	108	8	152	1	0	0	0	93.67	0.93	0
Bog.None.R2.T0.trimmomatic.megahit_bin.272_80.28_7.13	SM-SIP-2838	SIP	see 10.5281/zenodo.7596016	d__Bacteria;p__Acidobacteriota;c__Acidobacteriae;o__Bryobacterales;f__Bryobacteraceae;g__Bog-105;s__	k__Bacteria (UID3187)	2258	185	115	54	122	9	0	0	0	80.28	7.13	44.44
Bog.None.R2.T0.trimmomatic.megahit_bin.319_70.21_1.04	SM-SIP-1946	SIP	see 10.5281/zenodo.7596016	d__Bacteria;p__Proteobacteria;c__Alphaproteobacteria;o__Acetobacterales;f__Acetobacteraceae;g__Acidocella;s__	o__Rhodospirillales (UID3754)	63	336	201	112	219	5	0	0	0	70.21	1.04	40
Bog.None.R2.T0.trimmomatic.megahit_bin.344_99.28_6.76	SM-SIP-4536	SIP	see 10.5281/zenodo.7596016	d__Bacteria;p__Verrucomicrobiota;c__Verrucomicrobiae;o__Chthoniobacterales;f__Chthoniobacteraceae;g__;s__	k__Bacteria (UID2982)	88	230	148	2	217	10	1	0	0	99.28	6.76	0
Bog.None.R2.T0.trimmomatic.megahit_bin.355_93.52_0.93	SM-SIP-6372	SIP	see 10.5281/zenodo.7596016	d__Bacteria;p__Armatimonadota;c__Fimbriimonadia;o__Fimbriimonadales;f__Fimbriimonadaceae;g__JACOSL01;s__	k__Bacteria (UID1452)	924	161	108	8	152	1	0	0	0	93.52	0.93	0
Bog.None.R2.T0.trimmomatic.megahit_bin.356_99.38_2.70	SM-SIP-6494	SIP	see 10.5281/zenodo.7596016	d__Bacteria;p__Verrucomicrobiota;c__Verrucomicrobiae;o__Chthoniobacterales;f__Chthoniobacteraceae;g__;s__	k__Bacteria (UID2982)	88	230	148	8	218	4	0	0	0	99.38	2.7	0
Bog.None.R2.T0.trimmomatic.megahit_bin.358_96.68_6.10	SM-SIP-4466	SIP	see 10.5281/zenodo.7596016	d__Bacteria;p__Proteobacteria;c__Gammaproteobacteria;o__Steroidobacterales;f__Steroidobacteraceae;g__Bog-1198;s__	c__Gammaproteobacteria (UID4202)	67	481	276	13	442	25	0	1	0	96.68	6.1	0
Bog.None.R2.T0.trimmomatic.megahit_bin.66_95.61_5.83	SM-SIP-222	SIP	see 10.5281/zenodo.7596016	d__Bacteria;p__Acidobacteriota;c__Acidobacteriae;o__Bryobacterales;f__Bryobacteraceae;g__BOG-234;s__	k__Bacteria (UID3187)	2258	184	114	5	165	12	2	0	0	95.61	5.83	94.44
Bog.None.R2.T0.trimmomatic.megahit_bin.75_88.18_7.24	SM-SIP-91	SIP	see 10.5281/zenodo.7596016	d__Bacteria;p__Verrucomicrobiota;c__Verrucomicrobiae;o__Opitutales;f__Opitutaceae;g__Palsa-1447;s__	k__Bacteria (UID2982)	88	227	146	44	164	19	0	0	0	88.18	7.24	47.37
Bog.None.R2.T0.trimmomatic.megahit_bin.9_79.17_4.70	SM-SIP-5563	SIP	see 10.5281/zenodo.7596016	d__Bacteria;p__FCPU426;c__JAAXVQ01;o__;f__;g__;s__	k__Bacteria (UID3187)	2258	188	117	47	135	6	0	0	0	79.17	4.7	16.67
Bog.None.R3.T0.JGI.BFC.metaspades_bin.122_92.03_1.72	SM-SIP-1016	SIP	see 10.5281/zenodo.7596016	d__Bacteria;p__Acidobacteriota;c__Acidobacteriae;o__Acidobacteriales;f__Acidobacteriaceae;g__Terracidiphilus;s__	k__Bacteria (UID3187)	2258	187	116	38	147	2	0	0	0	92.03	1.72	50
Bog.None.R3.T0.JGI.BFC.metaspades_bin.123_97.95_1.37	SM-SIP-6291	SIP	see 10.5281/zenodo.7596016	d__Bacteria;p__Verrucomicrobiota;c__Verrucomicrobiae;o__Opitutales;f__Opitutaceae;g__Palsa-1447;s__	k__Bacteria (UID2982)	88	227	146	4	221	2	0	0	0	97.95	1.37	0
Bog.None.R3.T0.JGI.BFC.metaspades_bin.143_78.72_9.48	SM-SIP-3346	SIP	see 10.5281/zenodo.7596016	d__Bacteria;p__Acidobacteriota;c__Acidobacteriae;o__Acidobacteriales;f__Acidobacteriaceae;g__Terracidiphilus;s__	k__Bacteria (UID3187)	2258	187	116	58	119	9	1	0	0	78.72	9.48	50
Bog.None.R3.T0.JGI.BFC.metaspades_bin.148_73.61_7.22	SM-SIP-4817	SIP	see 10.5281/zenodo.7596016	d__Bacteria;p__Dormibacterota;c__Dormibacteria;o__UBA8260;f__UBA8260;g__UBA8260;s__	k__Bacteria (UID1452)	924	161	108	60	90	11	0	0	0	73.61	7.22	90.91
Bog.None.R3.T0.JGI.BFC.metaspades_bin.157_96.49_2.63	SM-SIP-6413	SIP	see 10.5281/zenodo.7596016	d__Bacteria;p__Acidobacteriota;c__Acidobacteriae;o__Bryobacterales;f__Bryobacteraceae;g__BOG-234;s__	k__Bacteria (UID3187)	2258	184	114	30	151	3	0	0	0	96.49	2.63	0
Bog.None.R3.T0.JGI.BFC.metaspades_bin.159_94.12_4.05	SM-SIP-3842	SIP	see 10.5281/zenodo.7596016	d__Bacteria;p__Verrucomicrobiota;c__Verrucomicrobiae;o__Pedosphaerales;f__UBA11358;g__UBA11358;s__	k__Bacteria (UID2982)	88	230	148	20	204	6	0	0	0	94.12	4.05	16.67
Bog.None.R3.T0.JGI.BFC.metaspades_bin.162_97.41_2.35	SM-SIP-3751	SIP	see 10.5281/zenodo.7596016	d__Bacteria;p__Acidobacteriota;c__Acidobacteriae;o__Acidobacteriales;f__Acidobacteriaceae;g__Terracidiphilus;s__	k__Bacteria (UID3187)	2258	187	116	3	174	8	2	0	0	97.41	2.35	71.43
Bog.None.R3.T0.JGI.BFC.metaspades_bin.163_88.86_2.16	SM-SIP-4493	SIP	see 10.5281/zenodo.7596016	d__Bacteria;p__Acidobacteriota;c__Acidobacteriae;o__Acidobacteriales;f__Acidobacteriaceae;g__Terracidiphilus;s__	k__Bacteria (UID3187)	2258	187	116	45	138	4	0	0	0	88.86	2.16	0
Bog.None.R3.T0.JGI.BFC.metaspades_bin.166_92.84_2.72	SM-SIP-1576	SIP	see 10.5281/zenodo.7596016	d__Bacteria;p__Acidobacteriota;c__Acidobacteriae;o__Acidobacteriales;f__Koribacteraceae;g__TOLSYN;s__	k__Bacteria (UID3187)	2258	188	117	24	158	6	0	0	0	92.84	2.72	16.67
Bog.None.R3.T0.JGI.BFC.metaspades_bin.199_96.50_2.76	SM-SIP-6366	SIP	see 10.5281/zenodo.7596016	d__Bacteria;p__Acidobacteriota;c__Acidobacteriae;o__Acidobacteriales;f__Acidobacteriaceae;g__Terracidiphilus;s__	k__Bacteria (UID3187)	2258	187	116	6	177	4	0	0	0	96.5	2.76	25
Bog.None.R3.T0.JGI.BFC.metaspades_bin.267_72.59_8.57	SM-SIP-1790	SIP	see 10.5281/zenodo.7596016	d__Bacteria;p__Omnitrophota;c__Koll11;o__UBA10015;f__GCA-002753745;g__JABDGZ01;s__	k__Bacteria (UID2565)	2921	152	93	41	97	13	1	0	0	72.59	8.57	56.25
Bog.None.R3.T0.JGI.BFC.metaspades_bin.275_96.71_5.17	SM-SIP-3461	SIP	see 10.5281/zenodo.7596016	d__Bacteria;p__Acidobacteriota;c__Acidobacteriae;o__Acidobacteriales;f__Acidobacteriaceae;g__Terracidiphilus;s__	k__Bacteria (UID3187)	2258	187	116	7	174	6	0	0	0	96.71	5.17	33.33
Bog.None.R3.T0.JGI.BFC.metaspades_bin.277_97.34_4.31	SM-SIP-1755	SIP	see 10.5281/zenodo.7596016	d__Bacteria;p__Acidobacteriota;c__Acidobacteriae;o__Acidobacteriales;f__Acidobacteriaceae;g__Terracidiphilus;s__	k__Bacteria (UID3187)	2258	187	116	5	178	3	1	0	0	97.34	4.31	33.33
Bog.None.R3.T0.JGI.BFC.metaspades_bin.339_96.94_3.52	SM-SIP-985	SIP	see 10.5281/zenodo.7596016	d__Bacteria;p__Acidobacteriota;c__Acidobacteriae;o__UBA7540;f__UBA7540;g__Bog-366;s__	k__Bacteria (UID3187)	2258	188	117	11	171	6	0	0	0	96.94	3.52	16.67
Bog.None.R3.T0.JGI.BFC.metaspades_bin.340_100.00_1.76	SM-SIP-677	SIP	see 10.5281/zenodo.7596016	d__Bacteria;p__Proteobacteria;c__Alphaproteobacteria;o__Azospirillales;f__Azospirillaceae;g__BOG-933;s__BOG-933 sp003165295	c__Alphaproteobacteria (UID3305)	564	348	229	0	343	5	0	0	0	100	1.76	0
Bog.None.R3.T0.JGI.BFC.metaspades_bin.344_98.63_5.75	SM-SIP-1868	SIP	see 10.5281/zenodo.7596016	d__Bacteria;p__Verrucomicrobiota;c__Verrucomicrobiae;o__Opitutales;f__Opitutaceae;g__Palsa-1447;s__	k__Bacteria (UID2982)	88	227	146	2	215	10	0	0	0	98.63	5.75	10
Bog.None.R3.T0.JGI.BFC.metaspades_bin.34_94.27_1.08	SM-SIP-6461	SIP	see 10.5281/zenodo.7596016	d__Bacteria;p__Planctomycetota;c__UBA11346;o__UBA11346;f__UBA11346;g__BOG-1363;s__BOG-1363 sp003136555	k__Bacteria (UID2565)	2921	152	93	6	145	1	0	0	0	94.27	1.08	0
Bog.None.R3.T0.JGI.BFC.metaspades_bin.37_91.86_1.77	SM-SIP-5598	SIP	see 10.5281/zenodo.7596016	d__Bacteria;p__Acidobacteriota;c__Acidobacteriae;o__Acidobacteriales;f__Acidobacteriaceae;g__Terracidiphilus;s__	k__Bacteria (UID3187)	2258	187	116	32	152	3	0	0	0	91.86	1.77	66.67
Bog.None.R3.T0.JGI.BFC.metaspades_bin.6_96.55_2.67	SM-SIP-3559	SIP	see 10.5281/zenodo.7596016	d__Bacteria;p__Bacteroidota;c__Bacteroidia;o__Chitinophagales;f__Chitinophagaceae;g__Puia;s__	p__Bacteroidetes (UID2591)	364	302	203	7	286	9	0	0	0	96.55	2.67	55.56
Bog.None.R3.T0.trimmomatic.megahit_bin.282_90.87_0.94	SM-SIP-1740	SIP	see 10.5281/zenodo.7596016	d__Bacteria;p__Bdellovibrionota;c__Bdellovibrionia_A;o__UBA1018;f__UBA1018;g__CAIYTD01;s__	k__Bacteria (UID3187)	2258	182	112	14	166	2	0	0	0	90.87	0.94	0
Bog.None.R3.T0.trimmomatic.megahit_bin.32_99.32_2.03	SM-SIP-380	SIP	see 10.5281/zenodo.7596016	d__Bacteria;p__Verrucomicrobiota;c__Verrucomicrobiae;o__Chthoniobacterales;f__UBA6821;g__UBA6821;s__	k__Bacteria (UID2982)	88	230	148	1	226	3	0	0	0	99.32	2.03	33.33
Bog.None.R3.T0.trimmomatic.megahit_bin.342_91.38_4.21	SM-SIP-1062	SIP	see 10.5281/zenodo.7596016	d__Bacteria;p__Bacteroidota;c__Bacteroidia;o__Bacteroidales;f__DTGW01;g__;s__	p__Bacteroidetes (UID2605)	350	316	210	37	268	11	0	0	0	91.38	4.21	18.18
Bog.None.R3.T0.trimmomatic.megahit_bin.383_96.18_3.47	SM-SIP-2749	SIP	see 10.5281/zenodo.7596016	d__Bacteria;p__Proteobacteria;c__Gammaproteobacteria;o__Steroidobacterales;f__Steroidobacteraceae;g__Bog-1198;s__Bog-1198 sp003137095	c__Gammaproteobacteria (UID4202)	67	481	276	26	446	7	2	0	0	96.18	3.47	0
Bog.None.R3.T0.trimmomatic.megahit_bin.399_80.28_6.52	SM-SIP-2577	SIP	see 10.5281/zenodo.7596016	d__Bacteria;p__Acidobacteriota;c__Acidobacteriae;o__Bryobacterales;f__Bryobacteraceae;g__Palsa-187;s__	k__Bacteria (UID3187)	2258	185	115	46	131	8	0	0	0	80.28	6.52	0
Bog.None.R3.T0.trimmomatic.megahit_bin.55_94.74_3.88	SM-SIP-450	SIP	see 10.5281/zenodo.7596016	d__Bacteria;p__Actinobacteriota;c__Thermoleophilia;o__UBA2241;f__UBA2241;g__Bog-752;s__	p__Actinobacteria (UID1454)	732	199	116	8	186	4	1	0	0	94.74	3.88	0
Bog.None.R3.T0.trimmomatic.megahit_bin.67_73.32_6.98	SM-SIP-689	SIP	see 10.5281/zenodo.7596016	d__Bacteria;p__Verrucomicrobiota;c__Verrucomicrobiae;o__Methylacidiphilales;f__UBA1321;g__JABDGH01;s__	k__Bacteria (UID2982)	88	230	148	80	138	12	0	0	0	73.32	6.98	25
Bog.None.R3.T0.trimmomatic.megahit_bin.83_78.97_4.55	SM-SIP-3627	SIP	see 10.5281/zenodo.7596016	d__Bacteria;p__Planctomycetota;c__Phycisphaerae;o__WQYP01;f__WQYP01;g__;s__	k__Bacteria (UID2565)	2921	143	88	44	95	4	0	0	0	78.97	4.55	0
Bog.Unlabelled.R1.T1.F1.JGI.BFC.metaspades_bin.7_97.93_0.48	SM-SIP-5867	SIP	see 10.5281/zenodo.7596016	d__Bacteria;p__Proteobacteria;c__Gammaproteobacteria;o__Burkholderiales;f__Burkholderiaceae;g__Herbaspirillum;s__	o__Burkholderiales (UID4002)	107	574	251	36	536	2	0	0	0	97.93	0.48	0
Bog.Unlabelled.R1.T1.F1.trimmomatic.megahit_bin.5_92.08_2.51	SM-SIP-839	SIP	see 10.5281/zenodo.7596016	d__Bacteria;p__FCPU426;c__Palsa-1180;o__Palsa-1180;f__Palsa-1180;g__Bog-1183;s__Bog-1183 sp003136635	k__Bacteria (UID2495)	2993	143	89	14	123	6	0	0	0	92.08	2.51	66.67
Bog.Unlabelled.R1.T1.F2.JGI.BFC.metaspades_bin.35_96.02_1.29	SM-SIP-3498	SIP	see 10.5281/zenodo.7596016	d__Bacteria;p__Acidobacteriota;c__Acidobacteriae;o__Acidobacteriales;f__Acidobacteriaceae;g__UBA5172;s__	k__Bacteria (UID3187)	2258	187	116	10	175	2	0	0	0	96.02	1.29	0
Bog.Unlabelled.R1.T2.F1.trimmomatic.megahit_bin.58_99.83_0.95	SM-SIP-6447	SIP	see 10.5281/zenodo.7596016	d__Bacteria;p__Firmicutes_C;c__Negativicutes;o__Selenomonadales;f__Selenomonadaceae;g__Propionispira;s__	p__Firmicutes (UID1022)	100	295	158	2	290	3	0	0	0	99.83	0.95	0
Bog.Unlabelled.R1.T2.F1.trimmomatic.metaspades_bin.64_99.70_0.45	SM-SIP-4037	SIP	see 10.5281/zenodo.7596016	d__Bacteria;p__Bacteroidota;c__Bacteroidia;o__Cytophagales;f__Cytophagaceae;g__Cytophaga;s__	o__Cytophagales (UID2936)	47	454	336	1	451	2	0	0	0	99.7	0.45	0
Bog.Unlabelled.R1.T2.F1.trimmomatic.metaspades_bin.90_96.67_0.48	SM-SIP-2398	SIP	see 10.5281/zenodo.7596016	d__Bacteria;p__Bacteroidota;c__Bacteroidia;o__AKYH767;f__2-12-FULL-35-15;g__2-12-FULL-35-15;s__	p__Bacteroidetes (UID2605)	350	316	210	7	308	1	0	0	0	96.67	0.48	0
Bog.Unlabelled.R1.T2.F2.JGI.BFC.metaspades_bin.36_70.45_7.93	SM-SIP-5122	SIP	see 10.5281/zenodo.7596016	d__Bacteria;p__Acidobacteriota;c__Acidobacteriae;o__Acidobacteriales;f__Acidobacteriaceae;g__Terracidiphilus;s__	k__Bacteria (UID3187)	2258	187	116	73	103	10	1	0	0	70.45	7.93	38.46
Bog.Unlabelled.R1.T2.F3.JGI.BFC.metaspades_bin.31_85.09_2.29	SM-SIP-3475	SIP	see 10.5281/zenodo.7596016	d__Bacteria;p__Actinobacteriota;c__Actinomycetia;o__Mycobacteriales;f__Mycobacteriaceae;g__Mycobacterium;s__	g__Mycobacterium (UID1816)	100	693	300	98	582	13	0	0	0	85.09	2.29	76.92
Bog.Unlabelled.R1.T2.F3.JGI.BFC.metaspades_bin.68_94.99_0.32	SM-SIP-5339	SIP	see 10.5281/zenodo.7596016	d__Bacteria;p__Myxococcota;c__Myxococcia;o__Myxococcales;f__40CM-4-68-19;g__CAIWCD01;s__	c__Deltaproteobacteria (UID3216)	83	247	155	40	206	1	0	0	0	94.99	0.32	0
Bog.Unlabelled.R1.T2.F3.trimmomatic.metaspades_bin.68_86.32_3.16	SM-SIP-2158	SIP	see 10.5281/zenodo.7596016	d__Bacteria;p__Actinobacteriota;c__Acidimicrobiia;o__Acidimicrobiales;f__RAAP-2;g__RAAP-2;s__	k__Bacteria (UID1453)	901	171	117	30	136	5	0	0	0	86.32	3.16	0
Bog.Unlabelled.R1.T3.F1.trimmomatic.metaspades_bin.57_95.24_1.10	SM-SIP-2087	SIP	see 10.5281/zenodo.7596016	d__Bacteria;p__Fibrobacterota;c__Fibrobacteria;o__Fibrobacterales;f__Fibrobacteraceae;g__CAIRAY01;s__	k__Bacteria (UID2495)	2993	147	91	18	128	1	0	0	0	95.24	1.1	0
Bog.Unlabelled.R1.T3.F1.trimmomatic.metaspades_bin.76_83.76_7.26	SM-SIP-5577	SIP	see 10.5281/zenodo.7596016	d__Bacteria;p__Cyanobacteria;c__Vampirovibrionia;o__Gastranaerophilales;f__Gastranaerophilaceae;g__CAIPUE01;s__	k__Bacteria (UID1453)	901	171	117	21	138	11	1	0	0	83.76	7.26	7.14
Bog.Unlabelled.R1.T3.F3.trimmomatic.metaspades_bin.65_71.70_0.05	SM-SIP-5139	SIP	see 10.5281/zenodo.7596016	d__Bacteria;p__Acidobacteriota;c__Acidobacteriae;o__Acidobacteriales;f__Acidobacteriaceae;g__Terracidiphilus;s__	k__Bacteria (UID3187)	2258	187	116	58	128	1	0	0	0	71.7	0.05	0
Bog.Unlabelled.R2.T1.F2.trimmomatic.metaspades_bin.45_97.58_0.72	SM-SIP-639	SIP	see 10.5281/zenodo.7596016	d__Bacteria;p__Proteobacteria;c__Gammaproteobacteria;o__Pseudomonadales;f__Pseudomonadaceae;g__Pseudomonas_E;s__Pseudomonas_E sp002814235	f__Pseudomonadaceae (UID4490)	183	845	321	15	813	16	1	0	0	97.58	0.72	0
Bog.Unlabelled.R2.T1.F3.JGI.BFC.metaspades_bin.31_72.82_1.94	SM-SIP-1993	SIP	see 10.5281/zenodo.7596016	d__Bacteria;p__Acidobacteriota;c__Acidobacteriae;o__Acidobacteriales;f__Acidobacteriaceae;g__UBA5172;s__	k__Bacteria (UID3187)	2258	187	116	55	129	3	0	0	0	72.82	1.94	100
Bog.Unlabelled.R2.T2.F1.JGI.BFC.metaspades_bin.57_88.81_1.01	SM-SIP-2159	SIP	see 10.5281/zenodo.7596016	d__Bacteria;p__Verrucomicrobiota;c__Verrucomicrobiae;o__Pedosphaerales;f__UBA11358;g__UBA11358;s__UBA11358 sp003139955	k__Bacteria (UID2982)	88	230	148	19	209	2	0	0	0	88.81	1.01	50
Bog.Unlabelled.R2.T2.F1.JGI.BFC.metaspades_bin.60_95.04_1.94	SM-SIP-1554	SIP	see 10.5281/zenodo.7596016	d__Bacteria;p__Acidobacteriota;c__Acidobacteriae;o__Acidobacteriales;f__Acidobacteriaceae;g__Terracidiphilus;s__	k__Bacteria (UID3187)	2258	187	116	7	176	4	0	0	0	95.04	1.94	25
Bog.Unlabelled.R2.T2.F2.JGI.BFC.metaspades_bin.16_87.66_1.12	SM-SIP-3752	SIP	see 10.5281/zenodo.7596016	d__Bacteria;p__Acidobacteriota;c__Acidobacteriae;o__Acidobacteriales;f__Acidobacteriaceae;g__Palsa-288;s__	k__Bacteria (UID3187)	2258	188	117	41	144	3	0	0	0	87.66	1.12	66.67
Bog.Unlabelled.R2.T2.F2.trimmomatic.metaspades_bin.86_71.87_2.22	SM-SIP-114	SIP	see 10.5281/zenodo.7596016	d__Bacteria;p__Acidobacteriota;c__Acidobacteriae;o__Acidobacteriales;f__Acidobacteriaceae;g__Palsa-288;s__	k__Bacteria (UID3187)	2258	188	117	69	115	3	1	0	0	71.87	2.22	16.67
Bog.Unlabelled.R2.T3.F1.JGI.BFC.metaspades_bin.100_87.84_4.05	SM-SIP-6066	SIP	see 10.5281/zenodo.7596016	d__Bacteria;p__Verrucomicrobiota;c__Verrucomicrobiae;o__Pedosphaerales;f__UBA11358;g__UBA11358;s__	k__Bacteria (UID2982)	88	230	148	18	203	9	0	0	0	87.84	4.05	22.22
Bog.Unlabelled.R2.T3.F1.JGI.BFC.metaspades_bin.8_92.23_3.04	SM-SIP-3734	SIP	see 10.5281/zenodo.7596016	d__Bacteria;p__Verrucomicrobiota;c__Verrucomicrobiae;o__Pedosphaerales;f__UBA11358;g__UBA11358;s__	k__Bacteria (UID2982)	88	230	148	28	197	5	0	0	0	92.23	3.04	0
Bog.Unlabelled.R2.T3.F1.trimmomatic.megahit_bin.4_76.39_0.68	SM-SIP-1708	SIP	see 10.5281/zenodo.7596016	d__Bacteria;p__Chlamydiota;c__Chlamydiia;o__Chlamydiales;f__SM23-39;g__CAITMJ01;s__	k__Bacteria (UID2982)	88	230	148	54	175	1	0	0	0	76.39	0.68	0
Bog.Unlabelled.R2.T3.F1.trimmomatic.metaspades_bin.11_95.85_2.84	SM-SIP-2607	SIP	see 10.5281/zenodo.7596016	d__Bacteria;p__Proteobacteria;c__Alphaproteobacteria;o__UBA9219;f__UBA9219;g__JAATFY01;s__	c__Alphaproteobacteria (UID3305)	564	348	229	11	330	7	0	0	0	95.85	2.84	0
Bog.Unlabelled.R2.T3.F1.trimmomatic.metaspades_bin.123_90.74_0.10	SM-SIP-3725	SIP	see 10.5281/zenodo.7596016	d__Bacteria;p__Bacteroidota;c__Bacteroidia;o__Chitinophagales;f__Chitinophagaceae;g__;s__	p__Bacteroidetes (UID2591)	364	303	203	25	277	1	0	0	0	90.74	0.1	0
Bog.Unlabelled.R2.T3.F2.JGI.BFC.metaspades_bin.14_99.14_0.86	SM-SIP-1685	SIP	see 10.5281/zenodo.7596016	d__Bacteria;p__Acidobacteriota;c__Acidobacteriae;o__Acidobacteriales;f__Acidobacteriaceae;g__Terracidiphilus;s__	k__Bacteria (UID3187)	2258	187	116	2	184	1	0	0	0	99.14	0.86	0
Bog.Unlabelled.R2.T3.F2.JGI.BFC.metaspades_bin.21_87.09_0.86	SM-SIP-4823	SIP	see 10.5281/zenodo.7596016	d__Bacteria;p__Acidobacteriota;c__Acidobacteriae;o__Acidobacteriales;f__Acidobacteriaceae;g__Terracidiphilus;s__	k__Bacteria (UID3187)	2258	187	116	51	135	1	0	0	0	87.09	0.86	0
Bog.Unlabelled.R2.T3.F2.JGI.BFC.metaspades_bin.40_72.49_7.33	SM-SIP-4456	SIP	see 10.5281/zenodo.7596016	d__Bacteria;p__Acidobacteriota;c__Acidobacteriae;o__Acidobacteriales;f__Acidobacteriaceae;g__Terracidiphilus;s__	k__Bacteria (UID3187)	2258	187	116	72	106	8	1	0	0	72.49	7.33	36.36
Bog.Unlabelled.R2.T3.F2.JGI.BFC.metaspades_bin.55_93.55_2.59	SM-SIP-2192	SIP	see 10.5281/zenodo.7596016	d__Bacteria;p__Acidobacteriota;c__Acidobacteriae;o__Acidobacteriales;f__Acidobacteriaceae;g__Terracidiphilus;s__	k__Bacteria (UID3187)	2258	187	116	11	173	2	1	0	0	93.55	2.59	20
Bog.Unlabelled.R2.T3.F2.JGI.BFC.metaspades_bin.69_94.23_0.86	SM-SIP-2208	SIP	see 10.5281/zenodo.7596016	d__Bacteria;p__Acidobacteriota;c__Acidobacteriae;o__Acidobacteriales;f__Acidobacteriaceae;g__Terracidiphilus;s__	k__Bacteria (UID3187)	2258	187	116	33	153	1	0	0	0	94.23	0.86	0
Bog.Unlabelled.R2.T3.F2.trimmomatic.megahit_bin.128_97.86_0.00	SM-SIP-3313	SIP	see 10.5281/zenodo.7596016	d__Bacteria;p__Acidobacteriota;c__Acidobacteriae;o__Acidobacteriales;f__Acidobacteriaceae;g__Palsa-288;s__	k__Bacteria (UID3187)	2258	188	117	3	185	0	0	0	0	97.86	0	0
Bog.Unlabelled.R2.T3.F2.trimmomatic.megahit_bin.2_98.85_1.71	SM-SIP-1752	SIP	see 10.5281/zenodo.7596016	d__Bacteria;p__Acidobacteriota;c__Acidobacteriae;o__Acidobacteriales;f__SbA1;g__Bog-209;s__	k__Bacteria (UID3187)	2258	188	117	7	179	2	0	0	0	98.85	1.71	50
Bog.Unlabelled.R2.T3.F2.trimmomatic.metaspades_bin.129_89.36_9.06	SM-SIP-2914	SIP	see 10.5281/zenodo.7596016	d__Bacteria;p__Acidobacteriota;c__Acidobacteriae;o__Acidobacteriales;f__Acidobacteriaceae;g__Acidisarcina;s__	k__Bacteria (UID3187)	2258	188	117	25	152	9	2	0	0	89.36	9.06	6.67
Bog.Unlabelled.R2.T3.F2.trimmomatic.metaspades_bin.46_85.62_3.11	SM-SIP-2824	SIP	see 10.5281/zenodo.7596016	d__Bacteria;p__Acidobacteriota;c__Acidobacteriae;o__Acidobacteriales;f__Acidobacteriaceae;g__CAIVDV01;s__	k__Bacteria (UID3187)	2258	187	116	50	130	7	0	0	0	85.62	3.11	28.57
Bog.Unlabelled.R2.T3.F2.trimmomatic.metaspades_bin.88_97.22_2.03	SM-SIP-4186	SIP	see 10.5281/zenodo.7596016	d__Bacteria;p__Verrucomicrobiota;c__Verrucomicrobiae;o__Chthoniobacterales;f__UBA6821;g__UBA6821;s__	k__Bacteria (UID2982)	88	230	148	7	220	3	0	0	0	97.22	2.03	0
Bog.Unlabelled.R2.T3.F3.trimmomatic.metaspades_bin.103_98.32_1.01	SM-SIP-2701	SIP	see 10.5281/zenodo.7596016	d__Bacteria;p__Actinobacteriota;c__Actinomycetia;o__Actinomycetales;f__Microbacteriaceae;g__Galbitalea;s__	o__Actinomycetales (UID1593)	69	400	198	4	394	2	0	0	0	98.32	1.01	0
Bog.Unlabelled.R2.T3.F3.trimmomatic.metaspades_bin.116_93.32_2.25	SM-SIP-5558	SIP	see 10.5281/zenodo.7596016	d__Bacteria;p__Proteobacteria;c__Alphaproteobacteria;o__Acetobacterales;f__Acetobacteraceae;g__UBA6159;s__	o__Rhodospirillales (UID3754)	63	336	201	25	303	7	1	0	0	93.32	2.25	60
Bog.Unlabelled.R3.T1.F1.trimmomatic.metaspades_bin.28_77.90_3.26	SM-SIP-5063	SIP	see 10.5281/zenodo.7596016	d__Bacteria;p__Proteobacteria;c__Gammaproteobacteria;o__Burkholderiales;f__Burkholderiaceae;g__Collimonas;s__	o__Burkholderiales (UID4002)	107	574	251	150	411	12	1	0	0	77.9	3.26	26.67
Bog.Unlabelled.R3.T1.F1.trimmomatic.metaspades_bin.60_91.92_1.02	SM-SIP-2519	SIP	see 10.5281/zenodo.7596016	d__Bacteria;p__Proteobacteria;c__Gammaproteobacteria;o__Burkholderiales;f__Burkholderiaceae;g__Herbaspirillum;s__	o__Burkholderiales (UID4002)	107	574	251	71	491	12	0	0	0	91.92	1.02	50
Bog.Unlabelled.R3.T1.F1.trimmomatic.metaspades_bin.80_97.70_1.47	SM-SIP-3021	SIP	see 10.5281/zenodo.7596016	d__Bacteria;p__Proteobacteria;c__Gammaproteobacteria;o__Burkholderiales;f__Burkholderiaceae;g__Solimicrobium;s__	o__Burkholderiales (UID4002)	107	574	251	23	543	8	0	0	0	97.7	1.47	0
Bog.Unlabelled.R3.T1.F2.trimmomatic.metaspades_bin.144_98.93_0.93	SM-SIP-453	SIP	see 10.5281/zenodo.7596016	d__Bacteria;p__Proteobacteria;c__Gammaproteobacteria;o__Burkholderiales;f__Chromobacteriaceae;g__Paludibacterium;s__	c__Betaproteobacteria (UID3888)	323	387	234	20	363	4	0	0	0	98.93	0.93	50
Bog.Unlabelled.R3.T1.F2.trimmomatic.metaspades_bin.145_91.02_1.42	SM-SIP-3526	SIP	see 10.5281/zenodo.7596016	d__Bacteria;p__Proteobacteria;c__Alphaproteobacteria;o__Rhizobiales;f__Beijerinckiaceae;g__Rhodoblastus;s__	o__Rhizobiales (UID3654)	92	481	319	69	404	8	0	0	0	91.02	1.42	12.5
Bog.Unlabelled.R3.T1.F3.JGI.BFC.metaspades_bin.11_87.40_5.27	SM-SIP-2755	SIP	see 10.5281/zenodo.7596016	d__Bacteria;p__Proteobacteria;c__Gammaproteobacteria;o__Steroidobacterales;f__Steroidobacteraceae;g__FEN-1191;s__	c__Gammaproteobacteria (UID4202)	67	481	276	65	390	23	2	1	0	87.4	5.27	31.43
Bog.Unlabelled.R3.T1.F3.JGI.BFC.metaspades_bin.133_95.29_6.77	SM-SIP-5552	SIP	see 10.5281/zenodo.7596016	d__Bacteria;p__Proteobacteria;c__Alphaproteobacteria;o__Rhizobiales;f__Xanthobacteraceae;g__Bradyrhizobium;s__	f__Bradyrhizobiaceae (UID3695)	47	693	296	41	615	35	2	0	0	95.29	6.77	31.71
Bog.Unlabelled.R3.T1.F3.JGI.BFC.metaspades_bin.45_94.77_0.93	SM-SIP-3203	SIP	see 10.5281/zenodo.7596016	d__Bacteria;p__Proteobacteria;c__Gammaproteobacteria;o__Burkholderiales;f__Burkholderiaceae;g__CAIMXF01;s__	o__Burkholderiales (UID4000)	193	427	214	59	364	4	0	0	0	94.77	0.93	25
Bog.Unlabelled.R3.T1.F3.JGI.BFC.metaspades_bin.53_92.50_2.78	SM-SIP-4317	SIP	see 10.5281/zenodo.7596016	d__Bacteria;p__Actinobacteriota;c__Acidimicrobiia;o__Acidimicrobiales;f__RAAP-2;g__Bog-473;s__	k__Bacteria (UID1453)	901	171	117	15	152	4	0	0	0	92.5	2.78	25
Bog.Unlabelled.R3.T1.F3.JGI.BFC.metaspades_bin.74_92.32_2.91	SM-SIP-645	SIP	see 10.5281/zenodo.7596016	d__Bacteria;p__Proteobacteria;c__Alphaproteobacteria;o__Rhizobiales;f__Beijerinckiaceae;g__Roseiarcus;s__	o__Rhizobiales (UID3654)	92	481	319	36	431	13	1	0	0	92.32	2.91	31.25
Bog.Unlabelled.R3.T1.F3.JGI.BFC.metaspades_bin.75_99.00_0.81	SM-SIP-5123	SIP	see 10.5281/zenodo.7596016	d__Bacteria;p__Proteobacteria;c__Alphaproteobacteria;o__Sphingomonadales;f__Sphingomonadaceae;g__Novosphingobium;s__Novosphingobium sp001519055	o__Sphingomonadales (UID3310)	26	569	293	6	550	13	0	0	0	99	0.81	46.15
Bog.Unlabelled.R3.T1.F3.trimmomatic.megahit_bin.129_91.29_3.23	SM-SIP-3786	SIP	see 10.5281/zenodo.7596016	d__Bacteria;p__Proteobacteria;c__Alphaproteobacteria;o__Acetobacterales;f__Acetobacteraceae;g__CAIQQQ01;s__	o__Rhodospirillales (UID3754)	63	336	201	70	257	9	0	0	0	91.29	3.23	33.33
Bog.Unlabelled.R3.T1.F3.trimmomatic.megahit_bin.181_80.47_3.36	SM-SIP-5690	SIP	see 10.5281/zenodo.7596016	d__Bacteria;p__Proteobacteria;c__Alphaproteobacteria;o__Rhodospirillales;f__Magnetospirillaceae;g__;s__	o__Rhodospirillales (UID3754)	63	336	201	92	236	8	0	0	0	80.47	3.36	75
Bog.Unlabelled.R3.T1.F3.trimmomatic.metaspades_bin.122_84.22_0.85	SM-SIP-1884	SIP	see 10.5281/zenodo.7596016	d__Bacteria;p__Eremiobacterota;c__Eremiobacteria;o__Baltobacterales;f__Baltobacteraceae;g__Palsa-1515;s__	k__Bacteria (UID1453)	901	171	117	31	139	1	0	0	0	84.22	0.85	0
Bog.Unlabelled.R3.T1.F3.trimmomatic.metaspades_bin.132_70.89_4.33	SM-SIP-3544	SIP	see 10.5281/zenodo.7596016	d__Bacteria;p__Proteobacteria;c__Alphaproteobacteria;o__Caulobacterales;f__Caulobacteraceae;g__Palsa-881;s__	c__Alphaproteobacteria (UID3422)	26	529	308	187	319	22	1	0	0	70.89	4.33	8
Bog.Unlabelled.R3.T1.F3.trimmomatic.metaspades_bin.134_78.37_6.24	SM-SIP-5258	SIP	see 10.5281/zenodo.7596016	d__Bacteria;p__Proteobacteria;c__Alphaproteobacteria;o__Rhizobiales;f__Beijerinckiaceae;g__Roseiarcus;s__	o__Rhizobiales (UID3654)	92	481	319	102	351	25	3	0	0	78.37	6.24	23.53
Bog.Unlabelled.R3.T1.F3.trimmomatic.metaspades_bin.144_72.18_2.39	SM-SIP-3189	SIP	see 10.5281/zenodo.7596016	d__Bacteria;p__Proteobacteria;c__Alphaproteobacteria;o__ATCC43930;f__Stellaceae;g__Aliidongia;s__	c__Alphaproteobacteria (UID3305)	564	349	230	107	236	6	0	0	0	72.18	2.39	50
Bog.Unlabelled.R3.T1.F3.trimmomatic.metaspades_bin.150_70.93_7.86	SM-SIP-2434	SIP	see 10.5281/zenodo.7596016	d__Bacteria;p__Proteobacteria;c__Alphaproteobacteria;o__Rhizobiales;f__Xanthobacteraceae;g__Bradyrhizobium;s__	f__Bradyrhizobiaceae (UID3695)	47	693	296	208	439	43	3	0	0	70.93	7.86	42.31
Bog.Unlabelled.R3.T1.F3.trimmomatic.metaspades_bin.185_88.24_2.99	SM-SIP-5272	SIP	see 10.5281/zenodo.7596016	d__Bacteria;p__Proteobacteria;c__Alphaproteobacteria;o__Sphingomonadales;f__Sphingomonadaceae;g__Novosphingobium;s__Novosphingobium sp001519065	o__Sphingomonadales (UID3310)	26	569	293	99	461	8	1	0	0	88.24	2.99	45.45
Bog.Unlabelled.R3.T1.F3.trimmomatic.metaspades_bin.4_95.88_2.80	SM-SIP-5453	SIP	see 10.5281/zenodo.7596016	d__Bacteria;p__Proteobacteria;c__Alphaproteobacteria;o__Caulobacterales;f__Caulobacteraceae;g__BOG-938;s__	c__Alphaproteobacteria (UID3422)	26	529	308	38	475	13	2	1	0	95.88	2.8	24
Bog.Unlabelled.R3.T2.F1.trimmomatic.metaspades_bin.139_76.75_2.07	SM-SIP-2734	SIP	see 10.5281/zenodo.7596016	d__Bacteria;p__Proteobacteria;c__Gammaproteobacteria;o__Burkholderiales;f__Burkholderiaceae;g__Herbaspirillum;s__	o__Burkholderiales (UID4002)	107	574	251	179	388	7	0	0	0	76.75	2.07	14.29
Bog.Unlabelled.R3.T2.F1.trimmomatic.metaspades_bin.170_83.72_0.87	SM-SIP-1399	SIP	see 10.5281/zenodo.7596016	d__Bacteria;p__Proteobacteria;c__Gammaproteobacteria;o__Burkholderiales;f__Burkholderiaceae;g__Undibacterium;s__	o__Burkholderiales (UID4002)	107	574	251	93	473	8	0	0	0	83.72	0.87	12.5
Bog.Unlabelled.R3.T2.F1.trimmomatic.metaspades_bin.23_92.25_1.19	SM-SIP-3802	SIP	see 10.5281/zenodo.7596016	d__Bacteria;p__Bacteroidota;c__Bacteroidia;o__Sphingobacteriales;f__Sphingobacteriaceae;g__Mucilaginibacter;s__	p__Bacteroidetes (UID2605)	350	316	210	48	264	4	0	0	0	92.25	1.19	0
Bog.Unlabelled.R3.T2.F3.JGI.BFC.metaspades_bin.11_93.17_1.72	SM-SIP-3348	SIP	see 10.5281/zenodo.7596016	d__Bacteria;p__Acidobacteriota;c__Acidobacteriae;o__Acidobacteriales;f__Acidobacteriaceae;g__Terracidiphilus;s__	k__Bacteria (UID3187)	2258	187	116	19	165	3	0	0	0	93.17	1.72	0
Bog.Unlabelled.R3.T2.F3.JGI.BFC.metaspades_bin.122_96.77_0.86	SM-SIP-2889	SIP	see 10.5281/zenodo.7596016	d__Bacteria;p__Acidobacteriota;c__Acidobacteriae;o__Acidobacteriales;f__Acidobacteriaceae;g__Terracidiphilus;s__	k__Bacteria (UID3187)	2258	187	116	31	155	1	0	0	0	96.77	0.86	0
Bog.Unlabelled.R3.T2.F3.trimmomatic.metaspades_bin.142_89.72_0.85	SM-SIP-1329	SIP	see 10.5281/zenodo.7596016	d__Bacteria;p__Acidobacteriota;c__Acidobacteriae;o__Acidobacteriales;f__Koribacteraceae;g__TOLSYN;s__	k__Bacteria (UID3187)	2258	188	117	21	166	1	0	0	0	89.72	0.85	0
Bog.Unlabelled.R3.T2.F3.trimmomatic.metaspades_bin.15_94.63_0.85	SM-SIP-2474	SIP	see 10.5281/zenodo.7596016	d__Bacteria;p__Proteobacteria;c__Alphaproteobacteria;o__Acetobacterales;f__Acetobacteraceae;g__CAIQQQ01;s__	o__Rhodospirillales (UID3754)	63	336	201	35	298	3	0	0	0	94.63	0.85	33.33
Bog.Unlabelled.R3.T2.F3.trimmomatic.metaspades_bin.165_74.19_4.27	SM-SIP-5674	SIP	see 10.5281/zenodo.7596016	d__Bacteria;p__Actinobacteriota;c__Acidimicrobiia;o__Acidimicrobiales;f__RAAP-2;g__Bog-756;s__	k__Bacteria (UID1453)	901	171	117	60	105	6	0	0	0	74.19	4.27	33.33
Bog.Unlabelled.R3.T2.F3.trimmomatic.metaspades_bin.5_81.58_0.43	SM-SIP-1826	SIP	see 10.5281/zenodo.7596016	d__Bacteria;p__Actinobacteriota;c__Acidimicrobiia;o__Acidimicrobiales;f__RAAP-2;g__;s__	k__Bacteria (UID1453)	901	171	117	51	119	1	0	0	0	81.58	0.43	0
Bog.Unlabelled.R3.T3.F1.trimmomatic.metaspades_bin.66_96.66_1.53	SM-SIP-2479	SIP	see 10.5281/zenodo.7596016	d__Bacteria;p__Proteobacteria;c__Gammaproteobacteria;o__Burkholderiales;f__Gallionellaceae;g__CAITJF01;s__	c__Betaproteobacteria (UID3959)	235	419	211	23	390	6	0	0	0	96.66	1.53	16.67
Bog.Unlabelled.R3.T3.F2.trimmomatic.metaspades_bin.104_97.47_4.73	SM-SIP-188	SIP	see 10.5281/zenodo.7596016	d__Bacteria;p__Verrucomicrobiota;c__Verrucomicrobiae;o__Pedosphaerales;f__UBA11358;g__UBA11358;s__	k__Bacteria (UID2982)	88	230	148	6	219	3	2	0	0	97.47	4.73	0
Bog.Unlabelled.R3.T3.F2.trimmomatic.metaspades_bin.148_70.25_9.70	SM-SIP-2062	SIP	see 10.5281/zenodo.7596016	d__Bacteria;p__Acidobacteriota;c__Acidobacteriae;o__Acidobacteriales;f__Acidobacteriaceae;g__Terracidiphilus;s__	k__Bacteria (UID3187)	2258	187	116	56	112	14	5	0	0	70.25	9.7	31.03
Bog.Unlabelled.R3.T3.F2.trimmomatic.metaspades_bin.33_99.27_3.62	SM-SIP-289	SIP	see 10.5281/zenodo.7596016	d__Bacteria;p__Acidobacteriota;c__Acidobacteriae;o__Bryobacterales;f__Bryobacteraceae;g__BOG-234;s__	k__Bacteria (UID3187)	2258	184	114	2	169	11	2	0	0	99.27	3.62	47.06
Bog.Unlabelled.R3.T3.F2.trimmomatic.metaspades_bin.90_93.68_0.00	SM-SIP-1483	SIP	see 10.5281/zenodo.7596016	d__Bacteria;p__Desulfobacterota_I;c__Desulfovibrionia;o__Desulfovibrionales;f__Desulfovibrionaceae;g__JADFXV01;s__	c__Deltaproteobacteria (UID3217)	62	280	168	17	263	0	0	0	0	93.68	0	0
Bog.Unlabelled.R3.T3.F3.JGI.BFC.metaspades_bin.114_88.45_5.80	SM-SIP-5468	SIP	see 10.5281/zenodo.7596016	d__Bacteria;p__Acidobacteriota;c__Acidobacteriae;o__Acidobacteriales;f__Acidobacteriaceae;g__Terracidiphilus;s__	k__Bacteria (UID203)	5449	104	58	10	73	15	6	0	0	88.45	5.8	60.61
Bog.Unlabelled.R3.T3.F3.JGI.BFC.metaspades_bin.11_92.47_4.06	SM-SIP-2237	SIP	see 10.5281/zenodo.7596016	d__Bacteria;p__Myxococcota;c__Polyangia;o__Polyangiales;f__Polyangiaceae;g__;s__	c__Deltaproteobacteria (UID3216)	83	247	155	13	227	6	1	0	0	92.47	4.06	0
Bog.Unlabelled.R3.T3.F3.JGI.BFC.metaspades_bin.142_81.20_4.70	SM-SIP-3406	SIP	see 10.5281/zenodo.7596016	d__Bacteria;p__Actinobacteriota;c__Acidimicrobiia;o__Acidimicrobiales;f__RAAP-2;g__Bog-756;s__	k__Bacteria (UID1453)	901	171	117	56	109	6	0	0	0	81.2	4.7	50
Bog.Unlabelled.R3.T3.F3.JGI.BFC.metaspades_bin.143_96.29_0.88	SM-SIP-2570	SIP	see 10.5281/zenodo.7596016	d__Bacteria;p__Acidobacteriota;c__Holophagae;o__Holophagales;f__Holophagaceae;g__Holophaga;s__	k__Bacteria (UID3187)	2258	185	114	9	175	1	0	0	0	96.29	0.88	0
Bog.Unlabelled.R3.T3.F3.JGI.BFC.metaspades_bin.22_74.64_1.66	SM-SIP-521	SIP	see 10.5281/zenodo.7596016	d__Bacteria;p__Proteobacteria;c__Alphaproteobacteria;o__Acetobacterales;f__Acetobacteraceae;g__CAJCJG01;s__	o__Rhodospirillales (UID3754)	63	336	201	74	254	8	0	0	0	74.64	1.66	12.5
Bog.Unlabelled.R3.T3.F3.JGI.BFC.metaspades_bin.2_81.64_4.58	SM-SIP-1692	SIP	see 10.5281/zenodo.7596016	d__Bacteria;p__Proteobacteria;c__Alphaproteobacteria;o__Rhizobiales;f__Xanthobacteraceae;g__Bradyrhizobium;s__	f__Bradyrhizobiaceae (UID3695)	47	693	296	144	520	27	2	0	0	81.64	4.58	69.7
Bog.Unlabelled.R3.T3.F3.JGI.BFC.metaspades_bin.47_85.24_5.81	SM-SIP-425	SIP	see 10.5281/zenodo.7596016	d__Bacteria;p__Myxococcota;c__Polyangia;o__Polyangiales;f__Polyangiaceae;g__;s__	c__Deltaproteobacteria (UID3216)	83	247	155	57	180	10	0	0	0	85.24	5.81	40
Bog.Unlabelled.R3.T3.F3.JGI.BFC.metaspades_bin.56_97.76_1.08	SM-SIP-4890	SIP	see 10.5281/zenodo.7596016	d__Bacteria;p__Proteobacteria;c__Alphaproteobacteria;o__Acetobacterales;f__Acetobacteraceae;g__Palsa-883;s__	o__Rhodospirillales (UID3754)	63	336	201	5	327	3	1	0	0	97.76	1.08	50
Bog.Unlabelled.R3.T3.F3.JGI.BFC.metaspades_bin.63_96.30_0.08	SM-SIP-4891	SIP	see 10.5281/zenodo.7596016	d__Bacteria;p__Eremiobacterota;c__Eremiobacteria;o__Baltobacterales;f__Baltobacteraceae;g__Lustribacter;s__	k__Bacteria (UID1452)	924	161	108	4	156	1	0	0	0	96.3	0.08	100
Bog.Unlabelled.R3.T3.F3.JGI.BFC.metaspades_bin.66_94.31_0.76	SM-SIP-4203	SIP	see 10.5281/zenodo.7596016	d__Bacteria;p__Proteobacteria;c__Gammaproteobacteria;o__Burkholderiales;f__Burkholderiaceae;g__CAIMXF01;s__	o__Burkholderiales (UID4000)	193	427	214	65	357	5	0	0	0	94.31	0.76	20
Bog.Unlabelled.R3.T3.F3.trimmomatic.megahit_bin.151_70.18_0.00	SM-SIP-576	SIP	see 10.5281/zenodo.7596016	d__Bacteria;p__Verrucomicrobiota;c__Verrucomicrobiae;o__Opitutales;f__Opitutaceae;g__Palsa-1447;s__	k__Bacteria (UID203)	5449	101	57	56	45	0	0	0	0	70.18	0	0
Bog.Unlabelled.R3.T3.F3.trimmomatic.metaspades_bin.132_81.32_1.30	SM-SIP-3622	SIP	see 10.5281/zenodo.7596016	d__Bacteria;p__Proteobacteria;c__Alphaproteobacteria;o__Rhizobiales;f__Beijerinckiaceae;g__Roseiarcus;s__	o__Rhizobiales (UID3654)	92	481	319	116	358	7	0	0	0	81.32	1.3	42.86
Bog.Unlabelled.R3.T3.F3.trimmomatic.metaspades_bin.162_74.65_1.37	SM-SIP-1377	SIP	see 10.5281/zenodo.7596016	d__Bacteria;p__Proteobacteria;c__Alphaproteobacteria;o__Reyranellales;f__Reyranellaceae;g__Reyranella;s__	c__Alphaproteobacteria (UID3305)	564	348	229	105	239	4	0	0	0	74.65	1.37	25
Bog.Unlabelled.R3.T3.F3.trimmomatic.metaspades_bin.180_95.25_4.11	SM-SIP-6544	SIP	see 10.5281/zenodo.7596016	d__Bacteria;p__Verrucomicrobiota;c__Verrucomicrobiae;o__Opitutales;f__Opitutaceae;g__Palsa-1447;s__Palsa-1447 sp903891325	k__Bacteria (UID2982)	88	227	146	23	197	6	1	0	0	95.25	4.11	0
Bog.Unlabelled.R3.T3.F3.trimmomatic.metaspades_bin.78_85.95_1.00	SM-SIP-614	SIP	see 10.5281/zenodo.7596016	d__Bacteria;p__Proteobacteria;c__Alphaproteobacteria;o__Acetobacterales;f__Acetobacteraceae;g__CAIQQQ01;s__	o__Rhodospirillales (UID3754)	63	336	201	53	280	3	0	0	0	85.95	1	33.33
Bog.Unlabelled.R3.T3.F3.trimmomatic.metaspades_bin.83_91.54_6.45	SM-SIP-5695	SIP	see 10.5281/zenodo.7596016	d__Bacteria;p__Myxococcota;c__Polyangia;o__Polyangiales;f__Polyangiaceae;g__;s__	c__Deltaproteobacteria (UID3216)	83	247	155	32	204	10	0	1	0	91.54	6.45	12.5
Fen.Labelled.R1.T1.F2.trimmomatic.metaspades_bin.20_82.87_0.54	SM-SIP-2060	SIP	see 10.5281/zenodo.7596016	d__Bacteria;p__Bacteroidota;c__Bacteroidia;o__Bacteroidales;f__Paludibacteraceae;g__Paludibacter;s__	k__Bacteria (UID2569)	434	278	186	40	237	1	0	0	0	82.87	0.54	0
Fen.Labelled.R1.T1.F4.trimmomatic.metaspades_bin.45_92.53_1.84	SM-SIP-5642	SIP	see 10.5281/zenodo.7596016	d__Bacteria;p__Actinobacteriota;c__Actinomycetia;o__Mycobacteriales;f__Frankiaceae;g__JADGOW01;s__JADGOW01 sp017882765	o__Actinomycetales (UID1696)	455	311	187	24	281	6	0	0	0	92.53	1.84	50
Fen.Labelled.R1.T2.F3.trimmomatic.megahit_bin.4_83.95_1.23	SM-SIP-3529	SIP	see 10.5281/zenodo.7596016	d__Bacteria;p__Firmicutes_A;c__Clostridia;o__Oscillospirales;f__Acutalibacteraceae;g__;s__	o__Clostridiales (UID1212)	172	263	149	66	193	4	0	0	0	83.95	1.23	25
Fen.Labelled.R1.T2.F3.trimmomatic.metaspades_bin.30_79.47_0.07	SM-SIP-1950	SIP	see 10.5281/zenodo.7596016	d__Bacteria;p__Bacteroidota;c__Bacteroidia;o__Bacteroidales;f__UBA1402;g__UBA8389;s__	k__Bacteria (UID2569)	434	278	186	55	221	2	0	0	0	79.47	0.07	50
Fen.Labelled.R1.T2.F4.trimmomatic.metaspades_bin.28_74.91_1.75	SM-SIP-3609	SIP	see 10.5281/zenodo.7596016	d__Bacteria;p__Proteobacteria;c__Gammaproteobacteria;o__Pseudomonadales;f__Pseudomonadaceae;g__Pseudomonas_E;s__Pseudomonas_E mohnii	k__Bacteria (UID203)	5449	103	57	53	48	2	0	0	0	74.91	1.75	100
Fen.Labelled.R1.T3.F1.JGI.BFC.metaspades_bin.88_90.34_8.06	SM-SIP-6192	SIP	see 10.5281/zenodo.7596016	d__Bacteria;p__Bacteroidota;c__Bacteroidia;o__CAILMK01;f__CAILMK01;g__;s__	p__Bacteroidetes (UID2605)	350	316	210	33	261	20	2	0	0	90.34	8.06	0
Fen.Labelled.R1.T3.F1.trimmomatic.metaspades_bin.123_80.03_3.65	SM-SIP-6203	SIP	see 10.5281/zenodo.7596016	d__Bacteria;p__Bacteroidota;c__Bacteroidia;o__AKYH767;f__B-17BO;g__PALSA-968;s__	p__Bacteroidetes (UID2605)	350	316	210	87	214	15	0	0	0	80.03	3.65	6.67
Fen.Labelled.R1.T3.F1.trimmomatic.metaspades_bin.46_84.21_3.03	SM-SIP-982	SIP	see 10.5281/zenodo.7596016	d__Bacteria;p__Patescibacteria;c__Doudnabacteria;o__UBA920;f__VMFF01;g__;s__	k__Bacteria (UID203)	5449	103	57	9	75	19	0	0	0	84.21	3.03	0
Fen.Labelled.R1.T3.F1.trimmomatic.metaspades_bin.70_79.05_1.45	SM-SIP-582	SIP	see 10.5281/zenodo.7596016	d__Bacteria;p__Proteobacteria;c__Gammaproteobacteria;o__UBA6186;f__UBA6186;g__;s__	c__Gammaproteobacteria (UID4266)	1097	270	172	71	197	1	1	0	0	79.05	1.45	0
Fen.Labelled.R1.T3.F2.trimmomatic.megahit_bin.7_75.84_0.00	SM-SIP-5035	SIP	see 10.5281/zenodo.7596016	d__Bacteria;p__Patescibacteria;c__Paceibacteria;o__UBA9983_A;f__PALSA-1337;g__PALSA-1337;s__	k__Bacteria (UID203)	5449	104	58	17	87	0	0	0	0	75.84	0	0
Fen.Labelled.R1.T3.F2.trimmomatic.metaspades_bin.16_71.22_0.00	SM-SIP-2476	SIP	see 10.5281/zenodo.7596016	d__Bacteria;p__Patescibacteria;c__Paceibacteria;o__UBA9983_A;f__CAJBRS01;g__CAJBRS01;s__	k__Bacteria (UID2495)	2993	143	89	36	107	0	0	0	0	71.22	0	0
Fen.Labelled.R1.T3.F2.trimmomatic.metaspades_bin.46_88.34_0.95	SM-SIP-4304	SIP	see 10.5281/zenodo.7596016	d__Bacteria;p__Bdellovibrionota;c__Bdellovibrionia_A;o__UBA1018;f__CAIMNF01;g__CAIMNF01;s__	k__Bacteria (UID3187)	2258	182	112	14	166	2	0	0	0	88.34	0.95	0
Fen.Labelled.R1.T3.F2.trimmomatic.metaspades_bin.65_85.94_3.20	SM-SIP-3430	SIP	see 10.5281/zenodo.7596016	d__Bacteria;p__Bacteroidota;c__Bacteroidia;o__Chitinophagales;f__LD1;g__Bog-950;s__	p__Bacteroidetes (UID2591)	364	303	203	44	251	8	0	0	0	85.94	3.2	0
Fen.Labelled.R1.T3.F2.trimmomatic.metaspades_bin.6_85.99_2.20	SM-SIP-1315	SIP	see 10.5281/zenodo.7596016	d__Bacteria;p__Proteobacteria;c__Alphaproteobacteria;o__Rickettsiales;f__SXRF01;g__JABDCD01;s__	k__Bacteria (UID2495)	2993	147	91	34	111	2	0	0	0	85.99	2.2	0
Fen.Labelled.R1.T3.F4.trimmomatic.metaspades_bin.40_93.84_3.50	SM-SIP-1410	SIP	see 10.5281/zenodo.7596016	d__Bacteria;p__Proteobacteria;c__Alphaproteobacteria;o__Caulobacterales;f__Caulobacteraceae;g__Palsa-881;s__	c__Alphaproteobacteria (UID3422)	26	529	308	39	478	9	3	0	0	93.84	3.5	33.33
Fen.Labelled.R1.T3.F4.trimmomatic.metaspades_bin.5_91.46_5.16	SM-SIP-3913	SIP	see 10.5281/zenodo.7596016	d__Bacteria;p__Myxococcota;c__Polyangia;o__Polyangiales;f__Polyangiaceae;g__Minicystis;s__	c__Deltaproteobacteria (UID3216)	83	247	155	42	195	10	0	0	0	91.46	5.16	10
Fen.Labelled.R2.T1.F1.trimmomatic.megahit_bin.20_73.26_3.84	SM-SIP-2030	SIP	see 10.5281/zenodo.7596016	d__Bacteria;p__Bacteroidota;c__Bacteroidia;o__Bacteroidales;f__Paludibacteraceae;g__Paludibacter;s__	k__Bacteria (UID2569)	434	278	186	83	182	13	0	0	0	73.26	3.84	61.54
Fen.Labelled.R2.T1.F2.JGI.BFC.metaspades_bin.6_87.76_3.48	SM-SIP-487	SIP	see 10.5281/zenodo.7596016	d__Bacteria;p__Firmicutes_A;c__Clostridia;o__Clostridiales;f__Clostridiaceae;g__Clostridium;s__	o__Clostridiales (UID1375)	50	332	124	86	234	12	0	0	0	87.76	3.48	75
Fen.Labelled.R2.T2.F2.trimmomatic.metaspades_bin.13_78.28_1.12	SM-SIP-6342	SIP	see 10.5281/zenodo.7596016	d__Bacteria;p__Patescibacteria;c__ABY1;o__BM507;f__UBA12465;g__;s__	k__Bacteria (UID2495)	2993	143	89	36	106	1	0	0	0	78.28	1.12	0
Fen.Labelled.R2.T2.F2.trimmomatic.metaspades_bin.24_70.69_0.16	SM-SIP-740	SIP	see 10.5281/zenodo.7596016	d__Bacteria;p__Patescibacteria;c__JAEDAM01;o__Absconditabacterales;f__X112;g__UBA5124;s__	k__Bacteria (UID203)	5449	104	58	18	85	1	0	0	0	70.69	0.16	0
Fen.Labelled.R2.T3.F1.JGI.BFC.metaspades_bin.27_86.00_4.84	SM-SIP-2968	SIP	see 10.5281/zenodo.7596016	d__Bacteria;p__Bacteroidota;c__Bacteroidia;o__Bacteroidales;f__Paludibacteraceae;g__Paludibacter;s__	k__Bacteria (UID2569)	434	278	186	54	213	11	0	0	0	86	4.84	72.73
Fen.Labelled.R2.T3.F3.JGI.BFC.metaspades_bin.11_96.90_2.95	SM-SIP-5709	SIP	see 10.5281/zenodo.7596016	d__Bacteria;p__Bacteroidota;c__Bacteroidia;o__Bacteroidales;f__UBA1715;g__;s__	p__Bacteroidetes (UID2605)	350	316	210	7	298	11	0	0	0	96.9	2.95	18.18
Fen.Labelled.R2.T3.F3.JGI.BFC.metaspades_bin.27_99.16_2.15	SM-SIP-4695	SIP	see 10.5281/zenodo.7596016	d__Bacteria;p__Bacteroidota;c__Bacteroidia;o__Bacteroidales;f__Prolixibacteraceae;g__UBA6024;s__	k__Bacteria (UID2569)	434	278	186	4	270	4	0	0	0	99.16	2.15	25
Fen.Labelled.R2.T3.F3.JGI.BFC.metaspades_bin.2_97.58_0.54	SM-SIP-3471	SIP	see 10.5281/zenodo.7596016	d__Bacteria;p__Bacteroidota;c__Bacteroidia;o__Bacteroidales;f__UBA1402;g__UBA8389;s__	k__Bacteria (UID2569)	434	278	186	5	271	2	0	0	0	97.58	0.54	50
Fen.Labelled.R2.T3.F3.JGI.BFC.metaspades_bin.31_81.88_4.50	SM-SIP-1674	SIP	see 10.5281/zenodo.7596016	d__Bacteria;p__Bacteroidota;c__Bacteroidia;o__Bacteroidales;f__Paludibacteraceae;g__Paludibacter;s__	k__Bacteria (UID2569)	434	278	186	80	184	14	0	0	0	81.88	4.5	85.71
Fen.Labelled.R2.T3.F3.JGI.BFC.metaspades_bin.38_80.01_9.95	SM-SIP-2444	SIP	see 10.5281/zenodo.7596016	d__Bacteria;p__Bacteroidota;c__Bacteroidia;o__Bacteroidales;f__Prolixibacteraceae;g__JAAFHB01;s__	k__Bacteria (UID2569)	434	278	186	73	185	19	1	0	0	80.01	9.95	13.64
Fen.Labelled.R2.T3.F3.JGI.BFC.metaspades_bin.57_91.40_0.54	SM-SIP-1083	SIP	see 10.5281/zenodo.7596016	d__Bacteria;p__Bacteroidota;c__Bacteroidia;o__Bacteroidales;f__Paludibacteraceae;g__Paludibacter;s__	k__Bacteria (UID2569)	434	278	186	26	251	1	0	0	0	91.4	0.54	0
Fen.Labelled.R2.T3.F3.JGI.BFC.metaspades_bin.5_99.46_0.54	SM-SIP-3983	SIP	see 10.5281/zenodo.7596016	d__Bacteria;p__Bacteroidota;c__Bacteroidia;o__Bacteroidales;f__Paludibacteraceae;g__Paludibacter;s__	k__Bacteria (UID2569)	434	278	186	1	276	1	0	0	0	99.46	0.54	0
Fen.Labelled.R2.T3.F3.trimmomatic.megahit_bin.100_86.89_0.00	SM-SIP-2348	SIP	see 10.5281/zenodo.7596016	d__Bacteria;p__Cyanobacteria;c__Vampirovibrionia;o__Gastranaerophilales;f__Gastranaerophilaceae;g__UMGS1585;s__	k__Bacteria (UID1453)	901	171	117	18	153	0	0	0	0	86.89	0	0
Fen.Labelled.R2.T3.F3.trimmomatic.megahit_bin.35_81.52_0.00	SM-SIP-3496	SIP	see 10.5281/zenodo.7596016	d__Bacteria;p__Campylobacterota;c__Campylobacteria;o__Campylobacterales;f__Sulfurospirillaceae;g__Sulfurospirillum;s__	k__Bacteria (UID203)	5449	104	58	46	58	0	0	0	0	81.52	0	0
Fen.Labelled.R2.T3.F3.trimmomatic.megahit_bin.52_84.89_1.03	SM-SIP-5974	SIP	see 10.5281/zenodo.7596016	d__Bacteria;p__Firmicutes_A;c__Clostridia;o__Lachnospirales;f__Lachnospiraceae;g__Mobilitalea;s__	o__Clostridiales (UID1212)	172	263	149	33	227	3	0	0	0	84.89	1.03	33.33
Fen.Labelled.R2.T3.F3.trimmomatic.megahit_bin.61_79.72_3.54	SM-SIP-4679	SIP	see 10.5281/zenodo.7596016	d__Bacteria;p__Firmicutes_A;c__Clostridia;o__Oscillospirales;f__Acutalibacteraceae;g__Caproiciproducens;s__	o__Clostridiales (UID1212)	172	263	149	39	211	13	0	0	0	79.72	3.54	23.08
Fen.Labelled.R2.T3.F4.JGI.BFC.metaspades_bin.20_97.80_0.55	SM-SIP-4264	SIP	see 10.5281/zenodo.7596016	d__Bacteria;p__Fibrobacterota;c__Fibrobacteria;o__UBA5070;f__UBA5070;g__;s__	k__Bacteria (UID2495)	2993	147	91	2	144	1	0	0	0	97.8	0.55	0
Fen.Labelled.R2.T3.F4.JGI.BFC.metaspades_bin.21_97.74_0.00	SM-SIP-1426	SIP	see 10.5281/zenodo.7596016	d__Bacteria;p__Fibrobacterota;c__Fibrobacteria;o__UBA5070;f__UBA5070;g__;s__	k__Bacteria (UID2495)	2993	147	91	3	144	0	0	0	0	97.74	0	0
Fen.Labelled.R2.T3.F4.trimmomatic.metaspades_bin.32_78.86_1.64	SM-SIP-4796	SIP	see 10.5281/zenodo.7596016	d__Bacteria;p__Proteobacteria;c__Gammaproteobacteria;o__Burkholderiales;f__Burkholderiaceae;g__Polaromonas;s__	o__Burkholderiales (UID4000)	193	427	214	118	305	4	0	0	0	78.86	1.64	50
Fen.Labelled.R2.T3.F4.trimmomatic.metaspades_bin.66_88.51_0.00	SM-SIP-5483	SIP	see 10.5281/zenodo.7596016	d__Bacteria;p__Firmicutes_A;c__Clostridia;o__Christensenellales;f__CAG-74;g__Limiplasma;s__	c__Clostridia (UID1118)	387	223	124	27	196	0	0	0	0	88.51	0	0
Fen.Labelled.R2.T3.F4.trimmomatic.metaspades_bin.73_90.14_2.82	SM-SIP-1533	SIP	see 10.5281/zenodo.7596016	d__Bacteria;p__Proteobacteria;c__Alphaproteobacteria;o__Rhizobiales;f__Beijerinckiaceae;g__Rhodoblastus;s__	o__Rhizobiales (UID3654)	92	481	319	45	428	7	1	0	0	90.14	2.82	50
Fen.Labelled.R3.T1.F1.JGI.BFC.metaspades_bin.10_100.00_1.55	SM-SIP-4059	SIP	see 10.5281/zenodo.7596016	d__Bacteria;p__Bacteroidota;c__Bacteroidia;o__Cytophagales;f__Cyclobacteriaceae;g__ELB16-189;s__	o__Cytophagales (UID2936)	47	454	336	0	447	7	0	0	0	100	1.55	28.57
Fen.Labelled.R3.T1.F1.trimmomatic.metaspades_bin.4_83.17_2.00	SM-SIP-4553	SIP	see 10.5281/zenodo.7596016	d__Archaea;p__Methanobacteriota;c__Methanobacteria;o__Methanobacteriales;f__Methanobacteriaceae;g__Methanobacterium_B;s__Methanobacterium_B sp003162655	p__Euryarchaeota (UID3)	148	188	125	52	133	3	0	0	0	83.17	2	66.67
Fen.Labelled.R3.T1.F2.JGI.BFC.metaspades_bin.26_80.66_5.49	SM-SIP-6518	SIP	see 10.5281/zenodo.7596016	d__Bacteria;p__Firmicutes_A;c__Clostridia;o__Clostridiales;f__Clostridiaceae;g__Clostridium;s__	o__Clostridiales (UID1375)	50	332	124	84	232	16	0	0	0	80.66	5.49	100
Fen.Labelled.R3.T1.F2.JGI.BFC.metaspades_bin.3_94.09_1.88	SM-SIP-1210	SIP	see 10.5281/zenodo.7596016	d__Bacteria;p__Bacteroidota;c__Bacteroidia;o__Bacteroidales;f__Paludibacteraceae;g__Paludibacter;s__	k__Bacteria (UID2569)	434	278	186	12	262	4	0	0	0	94.09	1.88	25
Fen.Labelled.R3.T1.F2.trimmomatic.metaspades_bin.15_97.73_2.19	SM-SIP-1886	SIP	see 10.5281/zenodo.7596016	d__Bacteria;p__Firmicutes_A;c__Clostridia;o__Lachnospirales;f__Lachnospiraceae;g__;s__	f__Lachnospiraceae (UID1286)	57	420	207	7	405	8	0	0	0	97.73	2.19	0
Fen.Labelled.R3.T1.F3.trimmomatic.metaspades_bin.2_79.14_1.91	SM-SIP-2897	SIP	see 10.5281/zenodo.7596016	d__Bacteria;p__Proteobacteria;c__Gammaproteobacteria;o__Burkholderiales;f__Burkholderiaceae;g__Rhizobacter;s__	o__Burkholderiales (UID4000)	193	427	214	102	319	6	0	0	0	79.14	1.91	66.67
Fen.Labelled.R3.T1.F4.trimmomatic.metaspades_bin.25_92.80_3.23	SM-SIP-1995	SIP	see 10.5281/zenodo.7596016	d__Bacteria;p__Myxococcota;c__Polyangia;o__Haliangiales;f__Haliangiaceae;g__JABFXX01;s__	c__Deltaproteobacteria (UID3216)	83	247	155	55	187	5	0	0	0	92.8	3.23	40
Fen.Labelled.R3.T2.F1.JGI.BFC.metaspades_bin.27_98.45_0.75	SM-SIP-4776	SIP	see 10.5281/zenodo.7596016	d__Bacteria;p__Bacteroidota;c__Bacteroidia;o__Bacteroidales;f__Bacteroidaceae;g__UBA1794;s__UBA1794 sp002315435	o__Bacteroidales (UID2654)	163	486	266	10	474	2	0	0	0	98.45	0.75	0
Fen.Labelled.R3.T2.F2.JGI.BFC.metaspades_bin.29_70.49_8.96	SM-SIP-2668	SIP	see 10.5281/zenodo.7596016	d__Bacteria;p__Bacteroidota;c__Bacteroidia;o__Bacteroidales;f__Paludibacteraceae;g__Paludibacter;s__	k__Bacteria (UID2569)	434	278	186	105	154	18	1	0	0	70.49	8.96	76.19
Fen.Labelled.R3.T2.F2.trimmomatic.megahit_bin.3_95.51_0.77	SM-SIP-441	SIP	see 10.5281/zenodo.7596016	d__Bacteria;p__Firmicutes_A;c__Clostridia;o__Lachnospirales;f__Lachnospiraceae;g__;s__	f__Lachnospiraceae (UID1255)	90	354	174	12	340	2	0	0	0	95.51	0.77	0
Fen.Labelled.R3.T2.F4.JGI.BFC.metaspades_bin.21_76.66_1.58	SM-SIP-4252	SIP	see 10.5281/zenodo.7596016	d__Bacteria;p__Proteobacteria;c__Gammaproteobacteria;o__Pseudomonadales;f__Pseudomonadaceae;g__Pseudomonas_E;s__	o__Pseudomonadales (UID4488)	185	813	308	227	577	9	0	0	0	76.66	1.58	55.56
Fen.Labelled.R3.T2.F4.JGI.BFC.metaspades_bin.26_72.46_2.96	SM-SIP-1372	SIP	see 10.5281/zenodo.7596016	d__Bacteria;p__Bacteroidota;c__Bacteroidia;o__Bacteroidales;f__Paludibacteraceae;g__Paludibacter;s__	k__Bacteria (UID2569)	434	278	186	92	180	6	0	0	0	72.46	2.96	66.67
Fen.Labelled.R3.T2.F4.JGI.BFC.metaspades_bin.9_70.09_1.38	SM-SIP-3860	SIP	see 10.5281/zenodo.7596016	d__Bacteria;p__Chloroflexota;c__Limnocylindria;o__Limnocylindrales;f__CSP1-4;g__Fen-1039;s__	k__Bacteria (UID1452)	924	160	109	51	107	2	0	0	0	70.09	1.38	0
Fen.Labelled.R3.T2.F4.trimmomatic.metaspades_bin.48_70.31_1.37	SM-SIP-3459	SIP	see 10.5281/zenodo.7596016	d__Bacteria;p__Proteobacteria;c__Alphaproteobacteria;o__Sphingomonadales;f__Sphingomonadaceae;g__Novosphingobium;s__	o__Sphingomonadales (UID3310)	26	569	293	214	351	4	0	0	0	70.31	1.37	75
Fen.Labelled.R3.T2.F4.trimmomatic.metaspades_bin.60_70.06_0.86	SM-SIP-3690	SIP	see 10.5281/zenodo.7596016	d__Bacteria;p__Acidobacteriota;c__Acidobacteriae;o__Acidobacteriales;f__Acidobacteriaceae;g__Terracidiphilus;s__Terracidiphilus sp002307235	k__Bacteria (UID3187)	2258	187	116	54	132	1	0	0	0	70.06	0.86	0
Fen.Unlabelled.R1.T1.F1.JGI.BFC.metaspades_bin.15_79.61_4.68	SM-SIP-6497	SIP	see 10.5281/zenodo.7596016	d__Bacteria;p__Firmicutes_A;c__Clostridia;o__Clostridiales;f__Clostridiaceae;g__Clostridium;s__	o__Clostridiales (UID1375)	50	332	124	92	228	12	0	0	0	79.61	4.68	66.67
Fen.Unlabelled.R1.T1.F1.trimmomatic.metaspades_bin.46_98.77_0.00	SM-SIP-2458	SIP	see 10.5281/zenodo.7596016	d__Bacteria;p__Bacteroidota;c__Bacteroidia;o__Flavobacteriales;f__Weeksellaceae;g__Chryseobacterium;s__	o__Flavobacteriales (UID2815)	123	324	204	9	315	0	0	0	0	98.77	0	0
Fen.Unlabelled.R1.T1.F4.trimmomatic.metaspades_bin.21_75.31_0.26	SM-SIP-181	SIP	see 10.5281/zenodo.7596016	d__Bacteria;p__Actinobacteriota;c__Actinomycetia;o__Propionibacteriales;f__Propionibacteriaceae;g__Propionicimonas;s__	o__Actinomycetales (UID1697)	387	330	193	98	231	1	0	0	0	75.31	0.26	0
Fen.Unlabelled.R1.T2.F1.JGI.BFC.metaspades_bin.10_78.91_3.92	SM-SIP-1034	SIP	see 10.5281/zenodo.7596016	d__Bacteria;p__Bacteroidota;c__Bacteroidia;o__Bacteroidales;f__Paludibacteraceae;g__Paludibacter;s__	k__Bacteria (UID2569)	434	278	186	82	186	9	1	0	0	78.91	3.92	58.33
Fen.Unlabelled.R1.T2.F1.JGI.BFC.metaspades_bin.29_98.61_0.00	SM-SIP-1972	SIP	see 10.5281/zenodo.7596016	d__Bacteria;p__Firmicutes_A;c__Clostridia;o__Lachnospirales;f__Lachnospiraceae;g__Mobilitalea;s__	o__Clostridiales (UID1212)	172	263	149	5	258	0	0	0	0	98.61	0	0
Fen.Unlabelled.R1.T2.F1.JGI.BFC.metaspades_bin.79_78.95_1.72	SM-SIP-5512	SIP	see 10.5281/zenodo.7596016	d__Bacteria;p__Bacteroidota;c__Bacteroidia;o__Bacteroidales;f__Paludibacteraceae;g__Paludibacter;s__	k__Bacteria (UID203)	5449	104	58	51	52	1	0	0	0	78.95	1.72	100
Fen.Unlabelled.R1.T2.F1.JGI.BFC.metaspades_bin.80_90.94_1.07	SM-SIP-5292	SIP	see 10.5281/zenodo.7596016	d__Bacteria;p__Bacteroidota;c__Bacteroidia;o__Bacteroidales;f__Paludibacteraceae;g__Paludibacter;s__	k__Bacteria (UID2569)	434	278	186	46	222	10	0	0	0	90.94	1.07	100
Fen.Unlabelled.R1.T2.F1.JGI.BFC.metaspades_bin.83_76.02_7.93	SM-SIP-3933	SIP	see 10.5281/zenodo.7596016	d__Bacteria;p__Bacteroidota;c__Bacteroidia;o__Bacteroidales;f__Paludibacteraceae;g__Paludibacter;s__	k__Bacteria (UID203)	5449	104	58	49	48	7	0	0	0	76.02	7.93	71.43
Fen.Unlabelled.R1.T2.F1.trimmomatic.metaspades_bin.52_100.00_0.46	SM-SIP-5802	SIP	see 10.5281/zenodo.7596016	d__Bacteria;p__Campylobacterota;c__Campylobacteria;o__Campylobacterales;f__Sulfurospirillaceae;g__Sulfurospirillum;s__	p__Proteobacteria (UID3061)	115	395	260	0	393	2	0	0	0	100	0.46	0
Fen.Unlabelled.R1.T2.F2.trimmomatic.metaspades_bin.7_84.67_0.88	SM-SIP-2613	SIP	see 10.5281/zenodo.7596016	d__Bacteria;p__Proteobacteria;c__Gammaproteobacteria;o__Pseudomonadales;f__Pseudomonadaceae;g__Pseudomonas_E;s__	o__Pseudomonadales (UID4488)	185	813	308	158	645	10	0	0	0	84.67	0.88	10
Fen.Unlabelled.R1.T2.F3.JGI.BFC.metaspades_bin.11_98.90_0.00	SM-SIP-5938	SIP	see 10.5281/zenodo.7596016	d__Bacteria;p__Fibrobacterota;c__Fibrobacteria;o__UBA5070;f__UBA5070;g__;s__	k__Bacteria (UID2495)	2993	147	91	1	146	0	0	0	0	98.9	0	0
Fen.Unlabelled.R1.T2.F3.JGI.BFC.metaspades_bin.8_84.91_1.42	SM-SIP-2948	SIP	see 10.5281/zenodo.7596016	d__Bacteria;p__Proteobacteria;c__Gammaproteobacteria;o__Burkholderiales;f__Burkholderiaceae;g__Polaromonas;s__	o__Burkholderiales (UID4000)	193	427	214	59	362	6	0	0	0	84.91	1.42	66.67
Fen.Unlabelled.R1.T2.F4.trimmomatic.metaspades_bin.48_89.46_5.98	SM-SIP-2163	SIP	see 10.5281/zenodo.7596016	d__Bacteria;p__Planctomycetota;c__UBA1135;o__UBA1135;f__GCA-002686595;g__JADJLZ01;s__	k__Bacteria (UID2565)	2921	152	93	18	126	8	0	0	0	89.46	5.98	25
Fen.Unlabelled.R1.T3.F1.JGI.BFC.metaspades_bin.49_93.05_1.83	SM-SIP-214	SIP	see 10.5281/zenodo.7596016	d__Bacteria;p__Bacteroidota;c__Bacteroidia;o__Bacteroidales;f__UBA1715;g__;s__	p__Bacteroidetes (UID2605)	350	316	210	53	256	7	0	0	0	93.05	1.83	28.57
Fen.Unlabelled.R1.T3.F1.JGI.BFC.metaspades_bin.65_97.77_0.74	SM-SIP-2154	SIP	see 10.5281/zenodo.7596016	d__Bacteria;p__Bacteroidota;c__Bacteroidia;o__Bacteroidales;f__Bacteroidaceae;g__Prevotella;s__	o__Bacteroidales (UID2657)	160	492	269	13	477	2	0	0	0	97.77	0.74	0
Fen.Unlabelled.R1.T3.F1.trimmomatic.metaspades_bin.22_95.50_1.32	SM-SIP-5677	SIP	see 10.5281/zenodo.7596016	d__Bacteria;p__Firmicutes_A;c__Clostridia;o__Lachnospirales;f__Lachnospiraceae;g__SZUA-378;s__	f__Lachnospiraceae (UID1255)	90	354	174	11	333	10	0	0	0	95.5	1.32	0
Fen.Unlabelled.R1.T3.F1.trimmomatic.metaspades_bin.26_71.72_1.72	SM-SIP-1175	SIP	see 10.5281/zenodo.7596016	d__Bacteria;p__Bacteroidota;c__Bacteroidia;o__Bacteroidales;f__Paludibacteraceae;g__Paludibacter;s__	k__Bacteria (UID203)	5449	104	58	55	48	1	0	0	0	71.72	1.72	0
Fen.Unlabelled.R1.T3.F1.trimmomatic.metaspades_bin.40_85.32_3.49	SM-SIP-197	SIP	see 10.5281/zenodo.7596016	d__Bacteria;p__Bacteroidota;c__Bacteroidia;o__Bacteroidales;f__Prolixibacteraceae;g__CAINVV01;s__	k__Bacteria (UID2569)	434	278	186	59	204	14	1	0	0	85.32	3.49	11.76
Fen.Unlabelled.R1.T3.F1.trimmomatic.metaspades_bin.55_85.86_0.54	SM-SIP-3271	SIP	see 10.5281/zenodo.7596016	d__Bacteria;p__Bacteroidota;c__Bacteroidia;o__Bacteroidales;f__Paludibacteraceae;g__Paludibacter;s__	k__Bacteria (UID2569)	434	278	186	57	220	1	0	0	0	85.86	0.54	0
Fen.Unlabelled.R1.T3.F1.trimmomatic.metaspades_bin.62_83.80_1.99	SM-SIP-4688	SIP	see 10.5281/zenodo.7596016	d__Bacteria;p__Cyanobacteria;c__Vampirovibrionia;o__Gastranaerophilales;f__Gastranaerophilaceae;g__CAIPUE01;s__	k__Bacteria (UID1453)	901	171	117	35	130	6	0	0	0	83.8	1.99	0
Fen.Unlabelled.R1.T3.F1.trimmomatic.metaspades_bin.81_70.78_1.12	SM-SIP-89	SIP	see 10.5281/zenodo.7596016	d__Bacteria;p__Patescibacteria;c__Paceibacteria;o__UBA9983_A;f__UBA9973;g__UBA8515;s__	k__Bacteria (UID2495)	2993	143	89	50	92	1	0	0	0	70.78	1.12	0
Fen.Unlabelled.R1.T3.F1.trimmomatic.metaspades_bin.87_96.22_0.54	SM-SIP-530	SIP	see 10.5281/zenodo.7596016	d__Bacteria;p__Bacteroidota;c__Bacteroidia;o__Bacteroidales;f__UBA1402;g__UBA8389;s__	k__Bacteria (UID2569)	434	278	186	10	267	1	0	0	0	96.22	0.54	100
Fen.Unlabelled.R1.T3.F1.trimmomatic.metaspades_bin.92_75.18_3.17	SM-SIP-3875	SIP	see 10.5281/zenodo.7596016	d__Bacteria;p__Bacteroidota;c__Bacteroidia;o__Bacteroidales;f__Paludibacteraceae;g__Paludibacter;s__	k__Bacteria (UID2569)	434	278	186	92	177	8	1	0	0	75.18	3.17	36.36
Fen.Unlabelled.R1.T3.F1.trimmomatic.metaspades_bin.99_86.69_1.22	SM-SIP-4249	SIP	see 10.5281/zenodo.7596016	d__Bacteria;p__Bacteroidota;c__Bacteroidia;o__Bacteroidales;f__UBA1715;g__;s__	p__Bacteroidetes (UID2605)	350	316	210	45	266	5	0	0	0	86.69	1.22	0
Fen.Unlabelled.R1.T3.F2.JGI.BFC.metaspades_bin.1_98.39_0.54	SM-SIP-3704	SIP	see 10.5281/zenodo.7596016	d__Bacteria;p__Bacteroidota;c__Bacteroidia;o__Bacteroidales;f__UBA1402;g__UBA8389;s__	k__Bacteria (UID2569)	434	278	186	31	246	1	0	0	0	98.39	0.54	0
Fen.Unlabelled.R1.T3.F2.trimmomatic.metaspades_bin.9_83.06_0.83	SM-SIP-1806	SIP	see 10.5281/zenodo.7596016	d__Bacteria;p__Proteobacteria;c__Gammaproteobacteria;o__Burkholderiales;f__Rhodocyclaceae;g__AWTP1-18;s__	f__Rhodocyclaceae (UID3972)	30	540	241	77	461	2	0	0	0	83.06	0.83	50
Fen.Unlabelled.R1.T3.F3.trimmomatic.megahit_bin.21_87.87_4.97	SM-SIP-1730	SIP	see 10.5281/zenodo.7596016	d__Bacteria;p__Proteobacteria;c__Gammaproteobacteria;o__Burkholderiales;f__Burkholderiaceae;g__Paucibacter_A;s__	o__Burkholderiales (UID4000)	193	427	214	69	340	18	0	0	0	87.87	4.97	44.44
Fen.Unlabelled.R1.T3.F4.trimmomatic.megahit_bin.27_72.03_1.57	SM-SIP-436	SIP	see 10.5281/zenodo.7596016	d__Bacteria;p__Actinobacteriota;c__Acidimicrobiia;o__IMCC26256;f__;g__;s__	k__Bacteria (UID1453)	901	171	117	46	122	3	0	0	0	72.03	1.57	66.67
Fen.Unlabelled.R2.T1.F1.JGI.BFC.metaspades_bin.11_89.30_5.73	SM-SIP-4769	SIP	see 10.5281/zenodo.7596016	d__Bacteria;p__Bacteroidota;c__Bacteroidia;o__Bacteroidales;f__Paludibacteraceae;g__Paludibacter;s__	k__Bacteria (UID2569)	434	278	186	31	234	12	1	0	0	89.3	5.73	86.67
Fen.Unlabelled.R2.T1.F1.trimmomatic.megahit_bin.14_96.98_1.02	SM-SIP-801	SIP	see 10.5281/zenodo.7596016	d__Bacteria;p__Bacteroidota;c__Bacteroidia;o__Bacteroidales;f__Bacteroidaceae;g__UBA1794;s__	o__Bacteroidales (UID2617)	213	406	265	10	391	5	0	0	0	96.98	1.02	0
Fen.Unlabelled.R2.T1.F1.trimmomatic.megahit_bin.27_91.70_2.68	SM-SIP-4620	SIP	see 10.5281/zenodo.7596016	d__Bacteria;p__Firmicutes_A;c__Clostridia;o__Lachnospirales;f__Lachnospiraceae;g__Clostridium_N;s__	o__Clostridiales (UID1212)	172	263	149	48	210	5	0	0	0	91.7	2.68	60
Fen.Unlabelled.R2.T1.F1.trimmomatic.metaspades_bin.11_81.20_0.61	SM-SIP-336	SIP	see 10.5281/zenodo.7596016	d__Bacteria;p__Campylobacterota;c__Campylobacteria;o__Campylobacterales;f__Arcobacteraceae;g__Aliarcobacter;s__	k__Bacteria (UID3060)	138	338	246	50	286	2	0	0	0	81.2	0.61	0
Fen.Unlabelled.R2.T1.F1.trimmomatic.metaspades_bin.34_86.94_0.54	SM-SIP-5784	SIP	see 10.5281/zenodo.7596016	d__Bacteria;p__Bacteroidota;c__Bacteroidia;o__Bacteroidales;f__Paludibacteraceae;g__Paludibacter;s__	k__Bacteria (UID2569)	434	278	186	68	209	1	0	0	0	86.94	0.54	100
Fen.Unlabelled.R2.T1.F2.trimmomatic.megahit_bin.2_98.91_0.61	SM-SIP-5301	SIP	see 10.5281/zenodo.7596016	d__Bacteria;p__Proteobacteria;c__Gammaproteobacteria;o__Enterobacterales;f__Enterobacteriaceae;g__Rahnella;s__Rahnella inusitata	f__Enterobacteriaceae (UID5054)	223	874	305	40	829	5	0	0	0	98.91	0.61	40
Fen.Unlabelled.R2.T1.F3.trimmomatic.megahit_bin.38_73.55_6.79	SM-SIP-6251	SIP	see 10.5281/zenodo.7596016	d__Bacteria;p__Chloroflexota;c__Limnocylindria;o__Limnocylindrales;f__CSP1-4;g__;s__	k__Bacteria (UID1452)	924	161	108	41	109	11	0	0	0	73.55	6.79	0
Fen.Unlabelled.R2.T3.F1.JGI.BFC.metaspades_bin.5_78.34_3.47	SM-SIP-2874	SIP	see 10.5281/zenodo.7596016	d__Bacteria;p__Patescibacteria;c__ABY1;o__JAGPKW01;f__JAGPKW01;g__JAGPKW01;s__	k__Bacteria (UID2329)	174	149	89	27	116	6	0	0	0	78.34	3.47	66.67
Fen.Unlabelled.R2.T3.F1.JGI.BFC.metaspades_bin.57_85.17_9.86	SM-SIP-6312	SIP	see 10.5281/zenodo.7596016	d__Bacteria;p__Bacteroidota;c__Bacteroidia;o__Bacteroidales;f__Prolixibacteraceae;g__UBA6024;s__	k__Bacteria (UID2569)	434	278	186	44	214	19	1	0	0	85.17	9.86	63.64
Fen.Unlabelled.R2.T3.F1.JGI.BFC.metaspades_bin.6_76.17_2.25	SM-SIP-1787	SIP	see 10.5281/zenodo.7596016	d__Bacteria;p__Patescibacteria;c__Paceibacteria;o__UBA9983_A;f__UBA9973;g__UBA8515;s__	k__Bacteria (UID2329)	174	149	89	27	121	0	1	0	0	76.17	2.25	0
Fen.Unlabelled.R2.T3.F1.trimmomatic.metaspades_bin.37_73.98_5.96	SM-SIP-5941	SIP	see 10.5281/zenodo.7596016	d__Bacteria;p__Patescibacteria;c__Microgenomatia;o__UBA12405;f__UBA12405;g__WARW01;s__	k__Bacteria (UID203)	5449	104	58	18	68	18	0	0	0	73.98	5.96	0
Fen.Unlabelled.R2.T3.F1.trimmomatic.metaspades_bin.3_78.82_2.42	SM-SIP-1754	SIP	see 10.5281/zenodo.7596016	d__Bacteria;p__Bacteroidota;c__Bacteroidia;o__Bacteroidales;f__Paludibacteraceae;g__Paludibacter;s__	k__Bacteria (UID2569)	434	278	186	93	180	5	0	0	0	78.82	2.42	80
Fen.Unlabelled.R2.T3.F2.trimmomatic.metaspades_bin.10_87.59_0.24	SM-SIP-4381	SIP	see 10.5281/zenodo.7596016	d__Bacteria;p__Firmicutes_A;c__Clostridia;o__Saccharofermentanales;f__Saccharofermentanaceae;g__Firm-13;s__	o__Clostridiales (UID1120)	304	247	141	37	209	1	0	0	0	87.59	0.24	100
Fen.Unlabelled.R2.T3.F2.trimmomatic.metaspades_bin.16_100.00_1.08	SM-SIP-3019	SIP	see 10.5281/zenodo.7596016	d__Bacteria;p__Bacteroidota;c__Bacteroidia;o__Flavobacteriales;f__Crocinitomicaceae;g__Fluviicola;s__	k__Bacteria (UID2569)	434	277	185	0	275	2	0	0	0	100	1.08	0
Fen.Unlabelled.R2.T3.F2.trimmomatic.metaspades_bin.22_97.12_0.14	SM-SIP-2072	SIP	see 10.5281/zenodo.7596016	d__Bacteria;p__Firmicutes_A;c__Clostridia;o__Saccharofermentanales;f__Saccharofermentanaceae;g__Firm-13;s__Firm-13 sp017881645	o__Clostridiales (UID1120)	304	247	141	6	240	1	0	0	0	97.12	0.14	0
Fen.Unlabelled.R2.T3.F2.trimmomatic.metaspades_bin.23_78.59_2.20	SM-SIP-4469	SIP	see 10.5281/zenodo.7596016	d__Bacteria;p__Fibrobacterota;c__Fibrobacteria;o__Fibrobacterales;f__Fibrobacteraceae;g__CAIRAY01;s__	k__Bacteria (UID2495)	2993	147	91	39	106	2	0	0	0	78.59	2.2	0
Fen.Unlabelled.R2.T3.F2.trimmomatic.metaspades_bin.59_77.43_0.10	SM-SIP-6395	SIP	see 10.5281/zenodo.7596016	d__Bacteria;p__Patescibacteria;c__Paceibacteria;o__UBA9983_A;f__UBA9973;g__UBA8515;s__	k__Bacteria (UID2495)	2993	143	89	25	117	1	0	0	0	77.43	0.1	100
Fen.Unlabelled.R2.T3.F3.JGI.BFC.metaspades_bin.13_89.21_3.77	SM-SIP-5029	SIP	see 10.5281/zenodo.7596016	d__Bacteria;p__Verrucomicrobiota;c__Verrucomicrobiae;o__Opitutales;f__Opitutaceae;g__Nibricoccus;s__	k__Bacteria (UID2982)	88	227	146	20	202	4	1	0	0	89.21	3.77	28.57
Fen.Unlabelled.R2.T3.F3.trimmomatic.megahit_bin.3_94.18_1.39	SM-SIP-4939	SIP	see 10.5281/zenodo.7596016	d__Bacteria;p__Acidobacteriota;c__Acidobacteriae;o__Acidobacteriales;f__Acidobacteriaceae;g__Terracidiphilus;s__	k__Bacteria (UID3187)	2258	187	116	21	162	3	1	0	0	94.18	1.39	33.33
Fen.Unlabelled.R2.T3.F4.JGI.BFC.metaspades_bin.7_85.11_2.41	SM-SIP-5300	SIP	see 10.5281/zenodo.7596016	d__Bacteria;p__Actinobacteriota;c__Actinomycetia;o__Actinomycetales;f__Cellulomonadaceae;g__Cellulomonas;s__	o__Actinomycetales (UID1572)	580	288	173	55	226	7	0	0	0	85.11	2.41	100
Fen.Unlabelled.R3.T1.F2.trimmomatic.metaspades_bin.17_87.24_2.27	SM-SIP-2674	SIP	see 10.5281/zenodo.7596016	d__Bacteria;p__Chloroflexota;c__Anaerolineae;o__Anaerolineales;f__Anaerolineaceae;g__UBA6107;s__UBA6107 sp003158355	k__Bacteria (UID1452)	924	163	110	21	139	3	0	0	0	87.24	2.27	0
Fen.Unlabelled.R3.T1.F3.trimmomatic.megahit_bin.1_88.35_4.39	SM-SIP-2423	SIP	see 10.5281/zenodo.7596016	d__Bacteria;p__Proteobacteria;c__Gammaproteobacteria;o__Pseudomonadales;f__Pseudomonadaceae;g__Pseudomonas_E;s__Pseudomonas_E sivasensis	g__Pseudomonas (UID4550)	78	1044	368	196	808	39	1	0	0	88.35	4.39	69.05
Fen.Unlabelled.R3.T2.F1.trimmomatic.metaspades_bin.29_98.04_1.00	SM-SIP-6531	SIP	see 10.5281/zenodo.7596016	d__Bacteria;p__Bacteroidota;c__Bacteroidia;o__Flavobacteriales;f__Weeksellaceae;g__Chryseobacterium;s__	o__Flavobacteriales (UID2815)	123	324	204	4	317	3	0	0	0	98.04	1	66.67
Fen.Unlabelled.R3.T2.F1.trimmomatic.metaspades_bin.61_70.90_1.88	SM-SIP-5184	SIP	see 10.5281/zenodo.7596016	d__Bacteria;p__Patescibacteria;c__Paceibacteria;o__UBA9983_A;f__UBA9973;g__UBA8515;s__	k__Bacteria (UID203)	5449	104	58	26	76	2	0	0	0	70.9	1.88	0
Fen.Unlabelled.R3.T2.F1.trimmomatic.metaspades_bin.62_76.88_1.72	SM-SIP-525	SIP	see 10.5281/zenodo.7596016	d__Bacteria;p__Cyanobacteria;c__Vampirovibrionia;o__Gastranaerophilales;f__Gastranaerophilaceae;g__CAIPUE01;s__	k__Bacteria (UID203)	5449	103	58	52	50	1	0	0	0	76.88	1.72	100
Fen.Unlabelled.R3.T2.F1.trimmomatic.metaspades_bin.67_78.91_1.19	SM-SIP-2012	SIP	see 10.5281/zenodo.7596016	d__Bacteria;p__Cyanobacteria;c__Vampirovibrionia;o__Gastranaerophilales;f__Gastranaerophilaceae;g__CAIPUE01;s__	k__Bacteria (UID2495)	2993	143	89	52	89	2	0	0	0	78.91	1.19	50
Fen.Unlabelled.R3.T2.F2.trimmomatic.metaspades_bin.37_93.26_0.00	SM-SIP-2950	SIP	see 10.5281/zenodo.7596016	d__Bacteria;p__Bacteroidota;c__Bacteroidia;o__Bacteroidales;f__UBA1402;g__UBA8389;s__	k__Bacteria (UID2569)	434	278	186	16	262	0	0	0	0	93.26	0	0
Fen.Unlabelled.R3.T2.F3.trimmomatic.megahit_bin.16_89.30_6.01	SM-SIP-823	SIP	see 10.5281/zenodo.7596016	d__Bacteria;p__Proteobacteria;c__Gammaproteobacteria;o__Pseudomonadales;f__Pseudomonadaceae;g__Pseudomonas_E;s__	g__Pseudomonas (UID4550)	78	1044	368	185	800	59	0	0	0	89.3	6.01	50.85
Fen.Unlabelled.R3.T2.F3.trimmomatic.metaspades_bin.10_74.46_4.17	SM-SIP-1280	SIP	see 10.5281/zenodo.7596016	d__Bacteria;p__Acidobacteriota;c__Holophagae;o__Holophagales;f__Holophagaceae;g__Geothrix;s__	k__Bacteria (UID3187)	2258	185	114	73	105	7	0	0	0	74.46	4.17	57.14
Fen.Unlabelled.R3.T3.F1.trimmomatic.metaspades_bin.39_71.68_0.00	SM-SIP-3586	SIP	see 10.5281/zenodo.7596016	d__Bacteria;p__Patescibacteria;c__Paceibacteria;o__UBA9983_A;f__UBA6065;g__CAIMLU01;s__	k__Bacteria (UID203)	5449	104	58	20	84	0	0	0	0	71.68	0	0
Fen.Unlabelled.R3.T3.F1.trimmomatic.metaspades_bin.3_98.45_1.59	SM-SIP-2152	SIP	see 10.5281/zenodo.7596016	d__Bacteria;p__Bacteroidota;c__Bacteroidia;o__Bacteroidales;f__UBA1715;g__;s__	p__Bacteroidetes (UID2605)	350	316	210	4	306	6	0	0	0	98.45	1.59	0
Fen.Unlabelled.R3.T3.F1.trimmomatic.metaspades_bin.47_85.60_2.42	SM-SIP-1710	SIP	see 10.5281/zenodo.7596016	d__Bacteria;p__Bacteroidota;c__Bacteroidia;o__Bacteroidales;f__Prolixibacteraceae;g__JAAFHB01;s__	k__Bacteria (UID2569)	434	278	186	72	201	5	0	0	0	85.6	2.42	0
Fen.Unlabelled.R3.T3.F1.trimmomatic.metaspades_bin.52_86.45_5.80	SM-SIP-552	SIP	see 10.5281/zenodo.7596016	d__Bacteria;p__Bacteroidota;c__Bacteroidia;o__Bacteroidales;f__Prolixibacteraceae;g__UBA6024;s__	k__Bacteria (UID2569)	434	278	186	67	195	15	1	0	0	86.45	5.8	16.67
Fen.Unlabelled.R3.T3.F1.trimmomatic.metaspades_bin.54_72.13_0.00	SM-SIP-1159	SIP	see 10.5281/zenodo.7596016	d__Bacteria;p__Patescibacteria;c__Paceibacteria;o__UBA9983_A;f__UBA9973;g__UBA8515;s__	k__Bacteria (UID2495)	2993	143	89	54	89	0	0	0	0	72.13	0	0
Fen.Unlabelled.R3.T3.F1.trimmomatic.metaspades_bin.59_95.75_1.35	SM-SIP-4978	SIP	see 10.5281/zenodo.7596016	d__Bacteria;p__Bacteroidota;c__Bacteroidia;o__Bacteroidales;f__UBA1715;g__;s__	p__Bacteroidetes (UID2605)	350	316	210	46	266	4	0	0	0	95.75	1.35	0
Fen.Unlabelled.R3.T3.F1.trimmomatic.metaspades_bin.86_81.81_1.08	SM-SIP-246	SIP	see 10.5281/zenodo.7596016	d__Bacteria;p__Bacteroidota;c__Bacteroidia;o__Bacteroidales;f__Prolixibacteraceae;g__UBA6024;s__	k__Bacteria (UID2569)	434	278	186	71	205	2	0	0	0	81.81	1.08	0
Fen.Unlabelled.R3.T3.F1.trimmomatic.metaspades_bin.91_92.88_0.54	SM-SIP-3823	SIP	see 10.5281/zenodo.7596016	d__Bacteria;p__Bacteroidota;c__Bacteroidia;o__Bacteroidales;f__Paludibacteraceae;g__Microbacter;s__	k__Bacteria (UID2569)	434	278	186	26	251	1	0	0	0	92.88	0.54	0
Fen.Unlabelled.R3.T3.F3.JGI.BFC.metaspades_bin.1_80.98_2.08	SM-SIP-261	SIP	see 10.5281/zenodo.7596016	d__Bacteria;p__Actinobacteriota;c__Actinomycetia;o__Actinomycetales;f__Demequinaceae;g__Demequina;s__	p__Actinobacteria (UID1454)	732	206	120	42	157	7	0	0	0	80.98	2.08	71.43
Fen.Unlabelled.R3.T3.F4.trimmomatic.metaspades_bin.10_87.51_4.28	SM-SIP-6483	SIP	see 10.5281/zenodo.7596016	d__Bacteria;p__Actinobacteriota;c__Actinomycetia;o__Mycobacteriales;f__JADGOV01;g__JADGOV01;s__JADGOV01 sp017882785	o__Actinomycetales (UID1696)	455	311	187	62	239	10	0	0	0	87.51	4.28	10
Fen.Unlabelled.R3.T3.F4.trimmomatic.metaspades_bin.1_78.97_1.10	SM-SIP-4623	SIP	see 10.5281/zenodo.7596016	d__Bacteria;p__Gemmatimonadota;c__Gemmatimonadetes;o__Gemmatimonadales;f__GWC2-71-9;g__JAGGAG01;s__	k__Bacteria (UID2495)	2993	147	91	44	102	1	0	0	0	78.97	1.1	0
Fen.Unlabelled.R4.T3.F4.trimmomatic.megahit_bin.1_91.07_1.12	SM-SIP-3779	SIP	see 10.5281/zenodo.7596016	d__Bacteria;p__Actinobacteriota;c__Actinomycetia;o__Propionibacteriales;f__Nocardioidaceae;g__Nocardioides;s__	o__Actinomycetales (UID1697)	387	330	193	52	274	4	0	0	0	91.07	1.12	50
Palsa.Labelled.R1.T1.F1.trimmomatic.metaspades_bin.13_89.70_2.64	SM-SIP-6170	SIP	see 10.5281/zenodo.7596016	d__Bacteria;p__Acidobacteriota;c__Acidobacteriae;o__Acidoferrales;f__UBA7541;g__Palsa-295;s__Palsa-295 sp003156635	k__Bacteria (UID3187)	2258	188	117	15	170	2	1	0	0	89.7	2.64	20
Palsa.Labelled.R1.T1.F1.trimmomatic.metaspades_bin.33_89.65_1.71	SM-SIP-544	SIP	see 10.5281/zenodo.7596016	d__Bacteria;p__Acidobacteriota;c__Acidobacteriae;o__Acidoferrales;f__UBA7541;g__Palsa-295;s__	k__Bacteria (UID3187)	2258	188	117	24	161	3	0	0	0	89.65	1.71	33.33
Palsa.Labelled.R1.T1.F2.trimmomatic.megahit_bin.16_70.72_6.45	SM-SIP-6064	SIP	see 10.5281/zenodo.7596016	d__Bacteria;p__Proteobacteria;c__Gammaproteobacteria;o__Steroidobacterales;f__Steroidobacteraceae;g__FEN-1191;s__	c__Gammaproteobacteria (UID4202)	67	481	276	160	299	19	2	1	0	70.72	6.45	58.06
Palsa.Labelled.R1.T1.F2.trimmomatic.metaspades_bin.100_93.16_1.99	SM-SIP-1141	SIP	see 10.5281/zenodo.7596016	d__Bacteria;p__Acidobacteriota;c__Acidobacteriae;o__Acidoferrales;f__UBA7541;g__Acidoferrum;s__	k__Bacteria (UID3187)	2258	188	117	9	176	3	0	0	0	93.16	1.99	0
Palsa.Labelled.R1.T1.F2.trimmomatic.metaspades_bin.50_88.06_3.48	SM-SIP-3104	SIP	see 10.5281/zenodo.7596016	d__Bacteria;p__Acidobacteriota;c__Acidobacteriae;o__Bryobacterales;f__Bryobacteraceae;g__Palsa-89;s__	k__Bacteria (UID3187)	2258	185	115	27	153	5	0	0	0	88.06	3.48	20
Palsa.Labelled.R1.T1.F3.JGI.BFC.metaspades_bin.27_84.23_6.23	SM-SIP-1112	SIP	see 10.5281/zenodo.7596016	d__Bacteria;p__Actinobacteriota;c__Actinomycetia;o__Mycobacteriales;f__Mycobacteriaceae;g__Mycobacterium;s__	o__Actinomycetales (UID1808)	268	398	220	60	312	24	2	0	0	84.23	6.23	56.67
Palsa.Labelled.R1.T1.F3.JGI.BFC.metaspades_bin.68_91.15_5.94	SM-SIP-1703	SIP	see 10.5281/zenodo.7596016	d__Bacteria;p__Proteobacteria;c__Gammaproteobacteria;o__Burkholderiales;f__Burkholderiaceae;g__Paraburkholderia;s__	g__Burkholderia (UID4006)	64	769	248	132	594	42	1	0	0	91.15	5.94	22.22
Palsa.Labelled.R1.T1.F3.trimmomatic.megahit_bin.19_95.60_0.77	SM-SIP-1397	SIP	see 10.5281/zenodo.7596016	d__Bacteria;p__Proteobacteria;c__Gammaproteobacteria;o__Burkholderiales;f__Burkholderiaceae;g__LMUX01;s__	o__Burkholderiales (UID4001)	108	570	250	62	502	6	0	0	0	95.6	0.77	33.33
Palsa.Labelled.R1.T1.F3.trimmomatic.metaspades_bin.27_85.91_3.87	SM-SIP-3005	SIP	see 10.5281/zenodo.7596016	d__Bacteria;p__Myxococcota;c__Myxococcia;o__Myxococcales;f__Myxococcaceae;g__JADGRA01;s__	c__Deltaproteobacteria (UID3216)	83	247	155	39	201	7	0	0	0	85.91	3.87	42.86
Palsa.Labelled.R1.T1.F3.trimmomatic.metaspades_bin.45_95.70_1.53	SM-SIP-3945	SIP	see 10.5281/zenodo.7596016	d__Bacteria;p__Proteobacteria;c__Gammaproteobacteria;o__Burkholderiales;f__Burkholderiaceae;g__LMUX01;s__	o__Burkholderiales (UID4001)	108	570	250	48	514	8	0	0	0	95.7	1.53	12.5
Palsa.Labelled.R1.T1.F3.trimmomatic.metaspades_bin.56_91.47_0.17	SM-SIP-1471	SIP	see 10.5281/zenodo.7596016	d__Bacteria;p__Actinobacteriota;c__Thermoleophilia;o__Solirubrobacterales;f__Solirubrobacteraceae;g__Palsa-465;s__	p__Actinobacteria (UID1454)	732	200	117	22	177	1	0	0	0	91.47	0.17	100
Palsa.Labelled.R1.T1.F3.trimmomatic.metaspades_bin.65_73.50_0.43	SM-SIP-2610	SIP	see 10.5281/zenodo.7596016	d__Bacteria;p__Actinobacteriota;c__Thermoleophilia;o__Solirubrobacterales;f__Solirubrobacteraceae;g__Palsa-465;s__	p__Actinobacteria (UID1454)	732	200	117	61	138	1	0	0	0	73.5	0.43	0
Palsa.Labelled.R1.T2.F3.JGI.BFC.metaspades_bin.25_97.16_1.95	SM-SIP-2329	SIP	see 10.5281/zenodo.7596016	d__Bacteria;p__Proteobacteria;c__Gammaproteobacteria;o__Xanthomonadales;f__Rhodanobacteraceae;g__Rhodanobacter;s__	f__Xanthomonadaceae (UID4214)	55	659	290	42	589	26	2	0	0	97.16	1.95	50
Palsa.Labelled.R1.T2.F3.JGI.BFC.metaspades_bin.39_92.28_2.97	SM-SIP-5061	SIP	see 10.5281/zenodo.7596016	d__Bacteria;p__Acidobacteriota;c__Acidobacteriae;o__Acidobacteriales;f__Acidobacteriaceae;g__UBA5172;s__	k__Bacteria (UID3187)	2258	187	116	42	140	5	0	0	0	92.28	2.97	80
Palsa.Labelled.R1.T2.F3.trimmomatic.megahit_bin.27_89.55_3.74	SM-SIP-1086	SIP	see 10.5281/zenodo.7596016	d__Bacteria;p__Acidobacteriota;c__Acidobacteriae;o__Acidobacteriales;f__Acidobacteriaceae;g__Edaphobacter;s__	k__Bacteria (UID3187)	2258	187	116	29	153	5	0	0	0	89.55	3.74	60
Palsa.Labelled.R1.T2.F3.trimmomatic.metaspades_bin.1_70.19_4.72	SM-SIP-2800	SIP	see 10.5281/zenodo.7596016	d__Bacteria;p__Proteobacteria;c__Gammaproteobacteria;o__Burkholderiales;f__Burkholderiaceae;g__LMUX01;s__	o__Burkholderiales (UID4001)	108	570	250	162	382	23	3	0	0	70.19	4.72	53.12
Palsa.Labelled.R1.T3.F1.JGI.BFC.metaspades_bin.33_71.29_4.39	SM-SIP-332	SIP	see 10.5281/zenodo.7596016	d__Bacteria;p__Proteobacteria;c__Gammaproteobacteria;o__Xanthomonadales;f__Rhodanobacteraceae;g__Rhodanobacter;s__	f__Xanthomonadaceae (UID4214)	55	659	290	179	438	41	1	0	0	71.29	4.39	59.09
Palsa.Labelled.R1.T3.F1.JGI.BFC.metaspades_bin.45_99.51_0.25	SM-SIP-732	SIP	see 10.5281/zenodo.7596016	d__Bacteria;p__Bacteroidota;c__Bacteroidia;o__Chitinophagales;f__Chitinophagaceae;g__Ferruginibacter;s__	p__Bacteroidetes (UID2591)	364	303	203	1	301	1	0	0	0	99.51	0.25	0
Palsa.Labelled.R1.T3.F1.trimmomatic.metaspades_bin.59_73.01_2.17	SM-SIP-4263	SIP	see 10.5281/zenodo.7596016	d__Bacteria;p__Bacteroidota;c__Bacteroidia;o__Chitinophagales;f__Chitinophagaceae;g__Ferruginibacter;s__	p__Bacteroidetes (UID2591)	364	303	203	90	207	5	1	0	0	73.01	2.17	25
Palsa.Labelled.R1.T3.F1.trimmomatic.metaspades_bin.92_78.45_5.29	SM-SIP-562	SIP	see 10.5281/zenodo.7596016	d__Bacteria;p__Bacteroidota;c__Bacteroidia;o__Chitinophagales;f__Chitinophagaceae;g__Ferruginibacter;s__	p__Bacteroidetes (UID2591)	364	302	203	80	205	17	0	0	0	78.45	5.29	58.82
Palsa.Labelled.R1.T3.F2.JGI.BFC.metaspades_bin.21_96.58_1.67	SM-SIP-1773	SIP	see 10.5281/zenodo.7596016	d__Bacteria;p__Bacteroidota;c__Bacteroidia;o__Sphingobacteriales;f__Sphingobacteriaceae;g__Mucilaginibacter;s__	p__Bacteroidetes (UID2605)	350	316	210	29	283	4	0	0	0	96.58	1.67	25
Palsa.Labelled.R1.T3.F2.trimmomatic.megahit_bin.30_87.36_0.57	SM-SIP-6464	SIP	see 10.5281/zenodo.7596016	d__Bacteria;p__Proteobacteria;c__Gammaproteobacteria;o__UBA6186;f__UBA6186;g__;s__	c__Gammaproteobacteria (UID4201)	1164	275	174	25	249	1	0	0	0	87.36	0.57	100
Palsa.Labelled.R2.T2.F1.trimmomatic.metaspades_bin.114_96.06_2.35	SM-SIP-2989	SIP	see 10.5281/zenodo.7596016	d__Bacteria;p__Bacteroidota;c__Bacteroidia;o__Cytophagales;f__Cyclobacteriaceae;g__ELB16-189;s__	o__Cytophagales (UID2936)	47	454	336	14	428	12	0	0	0	96.06	2.35	0
Palsa.Labelled.R2.T2.F1.trimmomatic.metaspades_bin.38_84.70_3.10	SM-SIP-3623	SIP	see 10.5281/zenodo.7596016	d__Bacteria;p__Bacteroidota;c__Bacteroidia;o__Sphingobacteriales;f__Sphingobacteriaceae;g__Mucilaginibacter;s__	p__Bacteroidetes (UID2605)	350	316	210	76	231	8	1	0	0	84.7	3.1	27.27
Palsa.Labelled.R2.T2.F1.trimmomatic.metaspades_bin.77_97.04_0.57	SM-SIP-4790	SIP	see 10.5281/zenodo.7596016	d__Bacteria;p__Bacteroidota;c__Bacteroidia;o__Chitinophagales;f__Chitinophagaceae;g__Puia;s__	p__Bacteroidetes (UID2591)	364	302	203	7	292	3	0	0	0	97.04	0.57	0
Palsa.Labelled.R2.T2.F3.trimmomatic.metaspades_bin.7_84.01_7.43	SM-SIP-2095	SIP	see 10.5281/zenodo.7596016	d__Bacteria;p__Proteobacteria;c__Gammaproteobacteria;o__Xanthomonadales;f__Rhodanobacteraceae;g__Rhodanobacter;s__Rhodanobacter sp014207185	f__Xanthomonadaceae (UID4214)	55	659	290	156	459	39	4	1	0	84.01	7.43	68.42
Palsa.Labelled.R2.T3.F1.JGI.BFC.metaspades_bin.13_97.46_0.87	SM-SIP-4057	SIP	see 10.5281/zenodo.7596016	d__Bacteria;p__Bacteroidota;c__Bacteroidia;o__Sphingobacteriales;f__Sphingobacteriaceae;g__Mucilaginibacter;s__	p__Bacteroidetes (UID2605)	350	316	210	6	307	3	0	0	0	97.46	0.87	0
Palsa.Labelled.R2.T3.F1.JGI.BFC.metaspades_bin.20_92.24_3.33	SM-SIP-3687	SIP	see 10.5281/zenodo.7596016	d__Bacteria;p__Bacteroidota;c__Bacteroidia;o__Sphingobacteriales;f__Sphingobacteriaceae;g__Mucilaginibacter;s__	p__Bacteroidetes (UID2605)	350	316	210	49	261	5	1	0	0	92.24	3.33	62.5
Palsa.Labelled.R2.T3.F1.JGI.BFC.metaspades_bin.25_97.67_0.00	SM-SIP-5261	SIP	see 10.5281/zenodo.7596016	d__Bacteria;p__Proteobacteria;c__Gammaproteobacteria;o__JABCZS01;f__JABCZS01;g__;s__	c__Gammaproteobacteria (UID4266)	1097	270	172	4	266	0	0	0	0	97.67	0	0
Palsa.Labelled.R2.T3.F1.trimmomatic.metaspades_bin.31_87.45_2.00	SM-SIP-5513	SIP	see 10.5281/zenodo.7596016	d__Bacteria;p__Bacteroidota;c__Bacteroidia;o__Chitinophagales;f__Chitinophagaceae;g__Puia;s__	p__Bacteroidetes (UID2591)	364	302	203	49	246	7	0	0	0	87.45	2	14.29
Palsa.Labelled.R2.T3.F2.JGI.BFC.metaspades_bin.60_92.76_2.11	SM-SIP-5930	SIP	see 10.5281/zenodo.7596016	d__Bacteria;p__Bacteroidota;c__Bacteroidia;o__Sphingobacteriales;f__Sphingobacteriaceae;g__Mucilaginibacter;s__	p__Bacteroidetes (UID2605)	350	316	210	45	263	8	0	0	0	92.76	2.11	50
Palsa.Labelled.R2.T3.F2.trimmomatic.megahit_bin.45_76.68_4.31	SM-SIP-446	SIP	see 10.5281/zenodo.7596016	d__Bacteria;p__Acidobacteriota;c__Acidobacteriae;o__Acidobacteriales;f__Acidobacteriaceae;g__Granulicella_A;s__	k__Bacteria (UID3187)	2258	187	116	69	113	5	0	0	0	76.68	4.31	60
Palsa.Labelled.R2.T3.F3.trimmomatic.megahit_bin.21_71.76_3.88	SM-SIP-3162	SIP	see 10.5281/zenodo.7596016	d__Bacteria;p__Acidobacteriota;c__Acidobacteriae;o__Acidobacteriales;f__Acidobacteriaceae;g__;s__	k__Bacteria (UID3187)	2258	187	116	74	108	5	0	0	0	71.76	3.88	0
Palsa.Labelled.R3.T1.F1.JGI.BFC.metaspades_bin.29_98.93_1.71	SM-SIP-4192	SIP	see 10.5281/zenodo.7596016	d__Bacteria;p__Acidobacteriota;c__Acidobacteriae;o__Acidobacteriales;f__SbA1;g__Sulfotelmatobacter;s__	k__Bacteria (UID3187)	2258	188	117	2	184	2	0	0	0	98.93	1.71	0
Palsa.Labelled.R3.T1.F1.trimmomatic.metaspades_bin.38_96.40_3.38	SM-SIP-5736	SIP	see 10.5281/zenodo.7596016	d__Bacteria;p__Verrucomicrobiota;c__Verrucomicrobiae;o__Chthoniobacterales;f__JAFAMB01;g__JAFAMB01;s__	k__Bacteria (UID2982)	88	230	148	6	219	5	0	0	0	96.4	3.38	20
Palsa.Labelled.R3.T1.F1.trimmomatic.metaspades_bin.54_94.98_2.76	SM-SIP-5110	SIP	see 10.5281/zenodo.7596016	d__Bacteria;p__Bacteroidota;c__Bacteroidia;o__Chitinophagales;f__Chitinophagaceae;g__Puia;s__	p__Bacteroidetes (UID2591)	364	302	203	31	262	9	0	0	0	94.98	2.76	11.11
Palsa.Labelled.R3.T1.F2.trimmomatic.megahit_bin.31_72.28_6.84	SM-SIP-2566	SIP	see 10.5281/zenodo.7596016	d__Bacteria;p__Acidobacteriota;c__Acidobacteriae;o__Acidobacteriales;f__SbA1;g__Sulfotelmatobacter;s__	k__Bacteria (UID3187)	2258	188	117	79	101	8	0	0	0	72.28	6.84	25
Palsa.Labelled.R3.T1.F2.trimmomatic.metaspades_bin.24_90.12_0.10	SM-SIP-4379	SIP	see 10.5281/zenodo.7596016	d__Bacteria;p__Eremiobacterota;c__Eremiobacteria;o__Baltobacterales;f__Baltobacteraceae;g__Aquilonibacter;s__	k__Bacteria (UID1452)	924	161	108	18	142	1	0	0	0	90.12	0.1	100
Palsa.Labelled.R3.T1.F2.trimmomatic.metaspades_bin.39_97.73_0.57	SM-SIP-789	SIP	see 10.5281/zenodo.7596016	d__Bacteria;p__Planctomycetota;c__Phycisphaerae;o__Tepidisphaerales;f__Tepidisphaeraceae;g__;s__	k__Bacteria (UID2565)	2921	143	88	2	140	1	0	0	0	97.73	0.57	0
Palsa.Labelled.R3.T1.F2.trimmomatic.metaspades_bin.52_71.83_0.86	SM-SIP-4099	SIP	see 10.5281/zenodo.7596016	d__Bacteria;p__Acidobacteriota;c__Acidobacteriae;o__Acidobacteriales;f__Acidobacteriaceae;g__CAIVDV01;s__	k__Bacteria (UID3187)	2258	187	116	66	120	1	0	0	0	71.83	0.86	0
Palsa.Labelled.R3.T1.F2.trimmomatic.metaspades_bin.5_93.42_1.45	SM-SIP-522	SIP	see 10.5281/zenodo.7596016	d__Bacteria;p__Actinobacteriota;c__Acidimicrobiia;o__Acidimicrobiales;f__Palsa-688;g__;s__	k__Bacteria (UID1453)	901	171	117	14	154	3	0	0	0	93.42	1.45	33.33
Palsa.Labelled.R3.T1.F3.JGI.BFC.metaspades_bin.45_83.28_6.50	SM-SIP-292	SIP	see 10.5281/zenodo.7596016	d__Bacteria;p__Actinobacteriota;c__Thermoleophilia;o__Solirubrobacterales;f__Solirubrobacteraceae;g__Palsa-744;s__	p__Actinobacteria (UID1454)	732	200	117	31	159	10	0	0	0	83.28	6.5	60
Palsa.Labelled.R3.T1.F3.JGI.BFC.metaspades_bin.68_75.40_6.88	SM-SIP-5448	SIP	see 10.5281/zenodo.7596016	d__Bacteria;p__Actinobacteriota;c__Actinomycetia;o__Streptosporangiales;f__Streptosporangiaceae;g__Palsa-504;s__	o__Actinomycetales (UID1696)	455	311	187	91	203	16	1	0	0	75.4	6.88	21.05
Palsa.Labelled.R3.T1.F3.JGI.BFC.metaspades_bin.75_85.15_2.19	SM-SIP-4448	SIP	see 10.5281/zenodo.7596016	d__Bacteria;p__Actinobacteriota;c__Thermoleophilia;o__Solirubrobacterales;f__Solirubrobacteraceae;g__Palsa-465;s__	p__Actinobacteria (UID1454)	732	200	117	35	159	6	0	0	0	85.15	2.19	66.67
Palsa.Labelled.R3.T1.F3.trimmomatic.megahit_bin.10_90.51_2.85	SM-SIP-5885	SIP	see 10.5281/zenodo.7596016	d__Bacteria;p__Actinobacteriota;c__Thermoleophilia;o__Solirubrobacterales;f__Solirubrobacteraceae;g__Palsa-744;s__	p__Actinobacteria (UID1454)	732	200	117	22	173	5	0	0	0	90.51	2.85	60
Palsa.Labelled.R3.T1.F3.trimmomatic.metaspades_bin.55_77.93_0.93	SM-SIP-3125	SIP	see 10.5281/zenodo.7596016	d__Bacteria;p__Eremiobacterota;c__Eremiobacteria;o__Baltobacterales;f__Baltobacteraceae;g__;s__	k__Bacteria (UID1452)	924	161	108	46	114	1	0	0	0	77.93	0.93	100
Palsa.Labelled.R3.T3.F1.trimmomatic.metaspades_bin.36_76.65_2.98	SM-SIP-1455	SIP	see 10.5281/zenodo.7596016	d__Bacteria;p__Bacteroidota;c__Bacteroidia;o__Sphingobacteriales;f__Sphingobacteriaceae;g__Mucilaginibacter;s__	p__Bacteroidetes (UID2605)	350	316	210	80	224	12	0	0	0	76.65	2.98	58.33
Palsa.Labelled.R3.T3.F1.trimmomatic.metaspades_bin.66_72.58_1.19	SM-SIP-2480	SIP	see 10.5281/zenodo.7596016	d__Bacteria;p__Bacteroidota;c__Bacteroidia;o__AKYH767;f__Palsa-948_A;g__JABEUT01;s__	p__Bacteroidetes (UID2605)	350	316	210	77	236	3	0	0	0	72.58	1.19	0
Palsa.Labelled.R3.T3.F2.JGI.BFC.metaspades_bin.4_96.80_1.55	SM-SIP-2227	SIP	see 10.5281/zenodo.7596016	d__Bacteria;p__Bacteroidota;c__Bacteroidia;o__Sphingobacteriales;f__Sphingobacteriaceae;g__Mucilaginibacter;s__Mucilaginibacter sp013287375	p__Bacteroidetes (UID2605)	350	316	210	19	293	4	0	0	0	96.8	1.55	25
Palsa.Labelled.R3.T3.F3.trimmomatic.megahit_bin.118_74.31_0.00	SM-SIP-3805	SIP	see 10.5281/zenodo.7596016	d__Bacteria;p__Proteobacteria;c__Gammaproteobacteria;o__Xanthomonadales;f__Rhodanobacteraceae;g__Rhodanobacter;s__	k__Bacteria (UID203)	5449	104	58	53	51	0	0	0	0	74.31	0	0
Palsa.Labelled.R3.T3.F3.trimmomatic.megahit_bin.132_78.35_6.03	SM-SIP-3985	SIP	see 10.5281/zenodo.7596016	d__Bacteria;p__Acidobacteriota;c__Acidobacteriae;o__Acidobacteriales;f__Acidobacteriaceae;g__CAIVDV01;s__	k__Bacteria (UID3187)	2258	187	116	56	124	6	1	0	0	78.35	6.03	0
Palsa.None.R2.T0.JGI.BFC.metaspades_bin.101_93.55_3.87	SM-SIP-5623	SIP	see 10.5281/zenodo.7596016	d__Bacteria;p__Myxococcota;c__Polyangia;o__Polyangiales;f__Polyangiaceae;g__Palsa-1150;s__	c__Deltaproteobacteria (UID3216)	83	247	155	10	231	6	0	0	0	93.55	3.87	16.67
Palsa.None.R2.T0.JGI.BFC.metaspades_bin.111_74.07_0.31	SM-SIP-2295	SIP	see 10.5281/zenodo.7596016	d__Bacteria;p__Patescibacteria;c__Saccharimonadia;o__Saccharimonadales;f__UBA4665;g__CAJCIR01;s__	k__Bacteria (UID1452)	924	161	108	31	128	2	0	0	0	74.07	0.31	100
Palsa.None.R2.T0.JGI.BFC.metaspades_bin.128_97.22_0.00	SM-SIP-1445	SIP	see 10.5281/zenodo.7596016	d__Bacteria;p__Dormibacterota;c__Dormibacteria;o__UBA8260;f__UBA8260;g__Palsa-851;s__	k__Bacteria (UID1452)	924	161	108	3	158	0	0	0	0	97.22	0	0
Palsa.None.R2.T0.JGI.BFC.metaspades_bin.132_71.57_6.17	SM-SIP-2473	SIP	see 10.5281/zenodo.7596016	d__Bacteria;p__Armatimonadota;c__Fimbriimonadia;o__Fimbriimonadales;f__Fimbriimonadaceae;g__Fimbriimonas;s__	k__Bacteria (UID1452)	924	161	108	33	120	8	0	0	0	71.57	6.17	12.5
Palsa.None.R2.T0.JGI.BFC.metaspades_bin.137_79.13_4.55	SM-SIP-5116	SIP	see 10.5281/zenodo.7596016	d__Bacteria;p__Planctomycetota;c__Phycisphaerae;o__Tepidisphaerales;f__Tepidisphaeraceae;g__PALSA-1353;s__	k__Bacteria (UID2565)	2921	143	88	44	95	4	0	0	0	79.13	4.55	0
Palsa.None.R2.T0.JGI.BFC.metaspades_bin.140_93.10_9.25	SM-SIP-4425	SIP	see 10.5281/zenodo.7596016	d__Bacteria;p__Proteobacteria;c__Alphaproteobacteria;o__Micropepsales;f__Micropepsaceae;g__Rhizomicrobium;s__	k__Bacteria (UID203)	5449	104	58	5	79	20	0	0	0	93.1	9.25	20
Palsa.None.R2.T0.JGI.BFC.metaspades_bin.146_89.53_8.55	SM-SIP-1344	SIP	see 10.5281/zenodo.7596016	d__Bacteria;p__Acidobacteriota;c__Acidobacteriae;o__Acidoferrales;f__UBA7541;g__;s__	k__Bacteria (UID3187)	2258	188	117	34	140	14	0	0	0	89.53	8.55	0
Palsa.None.R2.T0.JGI.BFC.metaspades_bin.147_84.14_8.29	SM-SIP-3195	SIP	see 10.5281/zenodo.7596016	d__Bacteria;p__Actinobacteriota;c__Acidimicrobiia;o__Acidimicrobiales;f__Palsa-688;g__Fen-671;s__	k__Bacteria (UID1453)	901	171	117	27	133	10	1	0	0	84.14	8.29	15.38
Palsa.None.R2.T0.JGI.BFC.metaspades_bin.14_80.71_5.34	SM-SIP-3915	SIP	see 10.5281/zenodo.7596016	d__Bacteria;p__Acidobacteriota;c__Acidobacteriae;o__Acidobacteriales;f__SbA1;g__Sulfotelmatobacter;s__	k__Bacteria (UID3187)	2258	188	117	65	114	9	0	0	0	80.71	5.34	22.22
Palsa.None.R2.T0.JGI.BFC.metaspades_bin.148_86.97_6.42	SM-SIP-3074	SIP	see 10.5281/zenodo.7596016	d__Bacteria;p__Desulfobacterota_B;c__Binatia;o__Binatales;f__Binataceae;g__;s__	k__Bacteria (UID3187)	2258	190	119	25	152	13	0	0	0	86.97	6.42	7.69
Palsa.None.R2.T0.JGI.BFC.metaspades_bin.152_78.26_8.29	SM-SIP-1922	SIP	see 10.5281/zenodo.7596016	d__Bacteria;p__Acidobacteriota;c__Acidobacteriae;o__Acidobacteriales;f__Acidobacteriaceae;g__Terracidiphilus;s__	k__Bacteria (UID3187)	2258	187	116	46	129	12	0	0	0	78.26	8.29	8.33
Palsa.None.R2.T0.JGI.BFC.metaspades_bin.15_76.90_1.72	SM-SIP-5307	SIP	see 10.5281/zenodo.7596016	d__Bacteria;p__Actinobacteriota;c__Actinomycetia;o__Streptosporangiales;f__Streptosporangiaceae;g__Palsa-506;s__	k__Bacteria (UID203)	5449	104	58	49	54	1	0	0	0	76.9	1.72	0
Palsa.None.R2.T0.JGI.BFC.metaspades_bin.157_84.48_2.02	SM-SIP-2284	SIP	see 10.5281/zenodo.7596016	d__Archaea;p__Thermoproteota;c__Nitrososphaeria;o__Nitrososphaerales;f__UBA183;g__BOG-1369;s__	k__Archaea (UID2)	207	145	103	27	115	3	0	0	0	84.48	2.02	33.33
Palsa.None.R2.T0.JGI.BFC.metaspades_bin.158_96.58_0.85	SM-SIP-3060	SIP	see 10.5281/zenodo.7596016	d__Bacteria;p__Actinobacteriota;c__Thermoleophilia;o__Solirubrobacterales;f__Solirubrobacteraceae;g__Palsa-744;s__	p__Actinobacteria (UID1454)	732	200	117	5	194	1	0	0	0	96.58	0.85	0
Palsa.None.R2.T0.JGI.BFC.metaspades_bin.190_90.54_5.98	SM-SIP-1005	SIP	see 10.5281/zenodo.7596016	d__Bacteria;p__Acidobacteriota;c__Acidobacteriae;o__Acidobacteriales;f__SbA1;g__Sulfotelmatobacter;s__	k__Bacteria (UID3187)	2258	188	117	30	153	3	2	0	0	90.54	5.98	33.33
Palsa.None.R2.T0.JGI.BFC.metaspades_bin.210_73.18_6.21	SM-SIP-5168	SIP	see 10.5281/zenodo.7596016	d__Bacteria;p__Acidobacteriota;c__Acidobacteriae;o__Acidobacteriales;f__Acidobacteriaceae;g__Acidisarcina;s__	k__Bacteria (UID3187)	2258	187	116	71	107	9	0	0	0	73.18	6.21	33.33
Palsa.None.R2.T0.JGI.BFC.metaspades_bin.211_84.38_6.90	SM-SIP-5631	SIP	see 10.5281/zenodo.7596016	d__Bacteria;p__Acidobacteriota;c__Acidobacteriae;o__Bryobacterales;f__Bryobacteraceae;g__;s__	k__Bacteria (UID3187)	2258	184	114	24	137	23	0	0	0	84.38	6.9	4.35
Palsa.None.R2.T0.JGI.BFC.metaspades_bin.218_92.57_6.03	SM-SIP-1693	SIP	see 10.5281/zenodo.7596016	d__Bacteria;p__Verrucomicrobiota;c__Verrucomicrobiae;o__Pedosphaerales;f__Palsa-1400;g__Palsa-1400;s__	k__Bacteria (UID2982)	88	230	148	13	207	8	1	1	0	92.57	6.03	5.88
Palsa.None.R2.T0.JGI.BFC.metaspades_bin.21_97.13_1.25	SM-SIP-5194	SIP	see 10.5281/zenodo.7596016	d__Bacteria;p__Proteobacteria;c__Gammaproteobacteria;o__Steroidobacterales;f__Steroidobacteraceae;g__Bog-1198;s__	c__Gammaproteobacteria (UID4201)	1164	275	174	34	236	5	0	0	0	97.13	1.25	60
Palsa.None.R2.T0.JGI.BFC.metaspades_bin.238_96.77_6.03	SM-SIP-2461	SIP	see 10.5281/zenodo.7596016	d__Bacteria;p__Acidobacteriota;c__Acidobacteriae;o__Acidobacteriales;f__Acidobacteriaceae;g__Terracidiphilus;s__	k__Bacteria (UID3187)	2258	187	116	6	174	7	0	0	0	96.77	6.03	0
Palsa.None.R2.T0.JGI.BFC.metaspades_bin.239_74.60_5.56	SM-SIP-3458	SIP	see 10.5281/zenodo.7596016	d__Bacteria;p__Actinobacteriota;c__Thermoleophilia;o__Solirubrobacterales;f__Solirubrobacteraceae;g__;s__	p__Actinobacteria (UID1454)	732	200	117	66	127	6	1	0	0	74.6	5.56	0
Palsa.None.R2.T0.JGI.BFC.metaspades_bin.240_99.01_1.64	SM-SIP-5984	SIP	see 10.5281/zenodo.7596016	d__Bacteria;p__Bacteroidota;c__Bacteroidia;o__Chitinophagales;f__Chitinophagaceae;g__Puia;s__	p__Bacteroidetes (UID2591)	364	302	203	2	295	5	0	0	0	99.01	1.64	0
Palsa.None.R2.T0.JGI.BFC.metaspades_bin.244_88.13_1.57	SM-SIP-1547	SIP	see 10.5281/zenodo.7596016	d__Bacteria;p__Eremiobacterota;c__Eremiobacteria;o__Baltobacterales;f__Baltobacteraceae;g__Velthaea;s__	k__Bacteria (UID1452)	924	161	108	23	135	3	0	0	0	88.13	1.57	0
Palsa.None.R2.T0.JGI.BFC.metaspades_bin.247_71.06_5.63	SM-SIP-763	SIP	see 10.5281/zenodo.7596016	d__Bacteria;p__Actinobacteriota;c__Acidimicrobiia;o__Acidimicrobiales;f__RAAP-2;g__Bog-473;s__	k__Bacteria (UID1453)	901	171	117	48	115	8	0	0	0	71.06	5.63	37.5
Palsa.None.R2.T0.JGI.BFC.metaspades_bin.263_87.12_8.86	SM-SIP-16	SIP	see 10.5281/zenodo.7596016	d__Bacteria;p__Planctomycetota;c__Phycisphaerae;o__Tepidisphaerales;f__Tepidisphaeraceae;g__;s__	k__Bacteria (UID2565)	2921	143	88	14	118	10	1	0	0	87.12	8.86	30.77
Palsa.None.R2.T0.JGI.BFC.metaspades_bin.266_95.09_2.14	SM-SIP-5868	SIP	see 10.5281/zenodo.7596016	d__Bacteria;p__Actinobacteriota;c__Thermoleophilia;o__Solirubrobacterales;f__Solirubrobacteraceae;g__Palsa-744;s__	p__Actinobacteria (UID1454)	732	200	117	7	190	3	0	0	0	95.09	2.14	0
Palsa.None.R2.T0.JGI.BFC.metaspades_bin.267_77.18_5.22	SM-SIP-409	SIP	see 10.5281/zenodo.7596016	d__Bacteria;p__Acidobacteriota;c__Acidobacteriae;o__Acidobacteriales;f__SbA1;g__Bog-209;s__	k__Bacteria (UID3187)	2258	188	117	36	140	12	0	0	0	77.18	5.22	16.67
Palsa.None.R2.T0.JGI.BFC.metaspades_bin.279_93.16_1.71	SM-SIP-3098	SIP	see 10.5281/zenodo.7596016	d__Bacteria;p__Acidobacteriota;c__Acidobacteriae;o__Acidobacteriales;f__SbA1;g__Bog-209;s__	k__Bacteria (UID3187)	2258	188	117	9	177	2	0	0	0	93.16	1.71	0
Palsa.None.R2.T0.JGI.BFC.metaspades_bin.296_95.83_0.00	SM-SIP-2272	SIP	see 10.5281/zenodo.7596016	d__Bacteria;p__Eremiobacterota;c__Eremiobacteria;o__Baltobacterales;f__Baltobacteraceae;g__;s__	k__Bacteria (UID1452)	924	161	108	6	155	0	0	0	0	95.83	0	0
Palsa.None.R2.T0.JGI.BFC.metaspades_bin.298_98.43_2.66	SM-SIP-4137	SIP	see 10.5281/zenodo.7596016	d__Bacteria;p__Proteobacteria;c__Alphaproteobacteria;o__Rhizobiales;f__Beijerinckiaceae;g__Roseiarcus;s__	o__Rhizobiales (UID3654)	92	481	319	7	464	10	0	0	0	98.43	2.66	0
Palsa.None.R2.T0.JGI.BFC.metaspades_bin.300_98.33_0.91	SM-SIP-4661	SIP	see 10.5281/zenodo.7596016	d__Bacteria;p__Proteobacteria;c__Alphaproteobacteria;o__Micropepsales;f__Micropepsaceae;g__Rhizomicrobium;s__	c__Alphaproteobacteria (UID3305)	564	349	230	5	341	3	0	0	0	98.33	0.91	66.67
Palsa.None.R2.T0.JGI.BFC.metaspades_bin.302_75.29_1.72	SM-SIP-4020	SIP	see 10.5281/zenodo.7596016	d__Bacteria;p__Acidobacteriota;c__Acidobacteriae;o__Bryobacterales;f__Bryobacteraceae;g__Bog-159;s__	k__Bacteria (UID203)	5449	104	58	53	50	1	0	0	0	75.29	1.72	0
Palsa.None.R2.T0.JGI.BFC.metaspades_bin.307_94.82_5.10	SM-SIP-4284	SIP	see 10.5281/zenodo.7596016	d__Bacteria;p__Proteobacteria;c__Alphaproteobacteria;o__Rhizobiales;f__Xanthobacteraceae;g__;s__	o__Rhizobiales (UID3642)	107	485	316	25	443	16	1	0	0	94.82	5.1	10.53
Palsa.None.R2.T0.JGI.BFC.metaspades_bin.311_71.88_3.42	SM-SIP-1383	SIP	see 10.5281/zenodo.7596016	d__Bacteria;p__Actinobacteriota;c__Thermoleophilia;o__Solirubrobacterales;f__Solirubrobacteraceae;g__Palsa-744;s__	p__Actinobacteria (UID1454)	732	200	117	64	131	5	0	0	0	71.88	3.42	0
Palsa.None.R2.T0.JGI.BFC.metaspades_bin.319_82.00_3.81	SM-SIP-6097	SIP	see 10.5281/zenodo.7596016	d__Bacteria;p__Myxococcota;c__Polyangia;o__Polyangiales;f__Polyangiaceae;g__;s__	c__Deltaproteobacteria (UID3216)	83	247	155	36	191	19	1	0	0	82	3.81	4.55
Palsa.None.R2.T0.JGI.BFC.metaspades_bin.320_77.36_1.34	SM-SIP-900	SIP	see 10.5281/zenodo.7596016	d__Bacteria;p__Proteobacteria;c__Alphaproteobacteria;o__Rhizobiales;f__Xanthobacteraceae;g__BOG-931;s__	o__Rhizobiales (UID3642)	107	485	316	109	369	7	0	0	0	77.36	1.34	28.57
Palsa.None.R2.T0.JGI.BFC.metaspades_bin.50_91.45_2.99	SM-SIP-5660	SIP	see 10.5281/zenodo.7596016	d__Bacteria;p__Actinobacteriota;c__Acidimicrobiia;o__Acidimicrobiales;f__Palsa-688;g__PALSA-688;s__PALSA-688 sp003156795	k__Bacteria (UID1453)	901	171	117	11	152	8	0	0	0	91.45	2.99	25
Palsa.None.R2.T0.JGI.BFC.metaspades_bin.60_72.97_9.43	SM-SIP-794	SIP	see 10.5281/zenodo.7596016	d__Bacteria;p__Acidobacteriota;c__Acidobacteriae;o__Acidoferrales;f__UBA7541;g__;s__	k__Bacteria (UID3187)	2258	188	117	59	116	13	0	0	0	72.97	9.43	0
Palsa.None.R2.T0.JGI.BFC.metaspades_bin.61_83.67_6.26	SM-SIP-1181	SIP	see 10.5281/zenodo.7596016	d__Bacteria;p__Acidobacteriota;c__Acidobacteriae;o__Bryobacterales;f__Bryobacteraceae;g__Palsa-89;s__	k__Bacteria (UID3187)	2258	185	115	34	143	8	0	0	0	83.67	6.26	37.5
Palsa.None.R2.T0.JGI.BFC.metaspades_bin.65_88.41_5.13	SM-SIP-3756	SIP	see 10.5281/zenodo.7596016	d__Bacteria;p__Actinobacteriota;c__Acidimicrobiia;o__Acidimicrobiales;f__;g__;s__	k__Bacteria (UID1453)	901	171	117	25	140	5	1	0	0	88.41	5.13	0
Palsa.None.R2.T0.JGI.BFC.metaspades_bin.70_95.73_0.85	SM-SIP-3285	SIP	see 10.5281/zenodo.7596016	d__Bacteria;p__Acidobacteriota;c__Acidobacteriae;o__Acidoferrales;f__UBA7541;g__Acidoferrum;s__	k__Bacteria (UID3187)	2258	188	117	6	181	1	0	0	0	95.73	0.85	0
Palsa.None.R2.T0.JGI.BFC.metaspades_bin.96_88.84_2.56	SM-SIP-3050	SIP	see 10.5281/zenodo.7596016	d__Bacteria;p__Acidobacteriota;c__Acidobacteriae;o__Acidoferrales;f__UBA7541;g__Palsa-295;s__	k__Bacteria (UID3187)	2258	188	117	27	158	3	0	0	0	88.84	2.56	0
Palsa.None.R2.T0.JGI.BFC.metaspades_bin.97_73.23_1.91	SM-SIP-5278	SIP	see 10.5281/zenodo.7596016	d__Bacteria;p__Planctomycetota;c__Phycisphaerae;o__Tepidisphaerales;f__Tepidisphaeraceae;g__;s__	k__Bacteria (UID2565)	2921	143	88	33	105	5	0	0	0	73.23	1.91	20
Palsa.Unlabelled.R1.T1.F1.trimmomatic.megahit_bin.45_71.69_6.46	SM-SIP-1206	SIP	see 10.5281/zenodo.7596016	d__Bacteria;p__Acidobacteriota;c__Acidobacteriae;o__Acidoferrales;f__UBA7541;g__Palsa-295;s__	k__Bacteria (UID3187)	2258	188	117	65	115	7	1	0	0	71.69	6.46	30
Palsa.Unlabelled.R1.T2.F2.JGI.BFC.metaspades_bin.21_98.78_0.86	SM-SIP-2155	SIP	see 10.5281/zenodo.7596016	d__Bacteria;p__Proteobacteria;c__Gammaproteobacteria;o__Xanthomonadales;f__Rhodanobacteraceae;g__Rhodanobacter;s__	f__Xanthomonadaceae (UID4214)	55	659	290	35	618	6	0	0	0	98.78	0.86	0
Palsa.Unlabelled.R1.T2.F2.JGI.BFC.metaspades_bin.30_76.90_0.00	SM-SIP-3251	SIP	see 10.5281/zenodo.7596016	d__Bacteria;p__Proteobacteria;c__Gammaproteobacteria;o__Xanthomonadales;f__Rhodanobacteraceae;g__Rhodanobacter;s__	k__Bacteria (UID203)	5449	104	58	50	54	0	0	0	0	76.9	0	0
Palsa.Unlabelled.R1.T2.F2.JGI.BFC.metaspades_bin.34_83.32_1.69	SM-SIP-4369	SIP	see 10.5281/zenodo.7596016	d__Bacteria;p__Proteobacteria;c__Gammaproteobacteria;o__Xanthomonadales;f__Rhodanobacteraceae;g__Rhodanobacter;s__	f__Xanthomonadaceae (UID4214)	55	659	290	152	494	12	1	0	0	83.32	1.69	66.67
Palsa.Unlabelled.R1.T2.F2.trimmomatic.metaspades_bin.31_96.00_1.80	SM-SIP-5832	SIP	see 10.5281/zenodo.7596016	d__Bacteria;p__Proteobacteria;c__Gammaproteobacteria;o__Pseudomonadales;f__Pseudomonadaceae;g__Pseudomonas_E;s__	g__Pseudomonas (UID4550)	78	1044	368	83	946	15	0	0	0	96	1.8	20
Palsa.Unlabelled.R1.T2.F3.trimmomatic.metaspades_bin.27_81.74_0.87	SM-SIP-5821	SIP	see 10.5281/zenodo.7596016	d__Bacteria;p__Proteobacteria;c__Alphaproteobacteria;o__Acetobacterales;f__Acetobacteraceae;g__Palsa-883;s__	o__Rhodospirillales (UID3754)	63	336	201	69	264	3	0	0	0	81.74	0.87	66.67
Palsa.Unlabelled.R1.T3.F1.JGI.BFC.metaspades_bin.12_70.80_5.32	SM-SIP-4898	SIP	see 10.5281/zenodo.7596016	d__Bacteria;p__Bacteroidota;c__Bacteroidia;o__Sphingobacteriales;f__Sphingobacteriaceae;g__Mucilaginibacter;s__	p__Bacteroidetes (UID2605)	350	316	210	111	188	17	0	0	0	70.8	5.32	70.59
Palsa.Unlabelled.R1.T3.F1.JGI.BFC.metaspades_bin.21_93.08_3.57	SM-SIP-1568	SIP	see 10.5281/zenodo.7596016	d__Bacteria;p__Bacteroidota;c__Bacteroidia;o__Sphingobacteriales;f__Sphingobacteriaceae;g__Mucilaginibacter;s__	p__Bacteroidetes (UID2605)	350	316	210	58	249	9	0	0	0	93.08	3.57	33.33
Palsa.Unlabelled.R1.T3.F1.JGI.BFC.metaspades_bin.65_95.79_2.63	SM-SIP-2767	SIP	see 10.5281/zenodo.7596016	d__Bacteria;p__Bacteroidota;c__Bacteroidia;o__Sphingobacteriales;f__Sphingobacteriaceae;g__Mucilaginibacter;s__	p__Bacteroidetes (UID2605)	350	316	210	23	285	7	1	0	0	95.79	2.63	30
Palsa.Unlabelled.R1.T3.F1.JGI.BFC.metaspades_bin.69_93.69_1.67	SM-SIP-3937	SIP	see 10.5281/zenodo.7596016	d__Bacteria;p__Bacteroidota;c__Bacteroidia;o__Sphingobacteriales;f__Sphingobacteriaceae;g__Mucilaginibacter;s__	p__Bacteroidetes (UID2605)	350	316	210	36	276	4	0	0	0	93.69	1.67	0
Palsa.Unlabelled.R1.T3.F1.JGI.BFC.metaspades_bin.77_88.89_3.02	SM-SIP-2939	SIP	see 10.5281/zenodo.7596016	d__Bacteria;p__Bacteroidota;c__Bacteroidia;o__Sphingobacteriales;f__Sphingobacteriaceae;g__Mucilaginibacter;s__	p__Bacteroidetes (UID2605)	350	316	210	35	271	10	0	0	0	88.89	3.02	80
Palsa.Unlabelled.R1.T3.F1.JGI.BFC.metaspades_bin.86_88.16_4.29	SM-SIP-4533	SIP	see 10.5281/zenodo.7596016	d__Bacteria;p__Bacteroidota;c__Bacteroidia;o__Sphingobacteriales;f__Sphingobacteriaceae;g__Mucilaginibacter;s__	p__Bacteroidetes (UID2605)	350	316	210	57	249	10	0	0	0	88.16	4.29	50
Palsa.Unlabelled.R1.T3.F1.trimmomatic.megahit_bin.105_88.08_0.00	SM-SIP-6183	SIP	see 10.5281/zenodo.7596016	d__Bacteria;p__Proteobacteria;c__Gammaproteobacteria;o__UBA6186;f__UBA6186;g__CADEGZ01;s__	c__Gammaproteobacteria (UID4266)	1097	270	172	23	247	0	0	0	0	88.08	0	0
Palsa.Unlabelled.R1.T3.F1.trimmomatic.megahit_bin.10_70.35_4.99	SM-SIP-1100	SIP	see 10.5281/zenodo.7596016	d__Bacteria;p__Chlamydiota;c__Chlamydiia;o__Chlamydiales;f__SLFE01;g__;s__	k__Bacteria (UID2982)	88	230	148	70	151	9	0	0	0	70.35	4.99	77.78
Palsa.Unlabelled.R1.T3.F1.trimmomatic.megahit_bin.113_80.14_2.62	SM-SIP-4779	SIP	see 10.5281/zenodo.7596016	d__Bacteria;p__Bacteroidota;c__Bacteroidia;o__Sphingobacteriales;f__Sphingobacteriaceae;g__Mucilaginibacter;s__	p__Bacteroidetes (UID2605)	350	316	210	99	209	8	0	0	0	80.14	2.62	87.5
Palsa.Unlabelled.R1.T3.F1.trimmomatic.megahit_bin.151_86.89_7.28	SM-SIP-6268	SIP	see 10.5281/zenodo.7596016	d__Bacteria;p__Proteobacteria;c__Alphaproteobacteria;o__Micavibrionales;f__UBA2020;g__PALSA-926;s__	c__Alphaproteobacteria (UID3305)	564	349	230	43	289	16	0	1	0	86.89	7.28	22.73
Palsa.Unlabelled.R1.T3.F2.trimmomatic.megahit_bin.36_77.59_1.72	SM-SIP-290	SIP	see 10.5281/zenodo.7596016	d__Bacteria;p__Proteobacteria;c__Gammaproteobacteria;o__Steroidobacterales;f__Steroidobacteraceae;g__;s__	k__Bacteria (UID203)	5449	104	58	48	55	1	0	0	0	77.59	1.72	100
Palsa.Unlabelled.R1.T3.F2.trimmomatic.megahit_bin.81_72.48_3.96	SM-SIP-5748	SIP	see 10.5281/zenodo.7596016	d__Bacteria;p__Proteobacteria;c__Gammaproteobacteria;o__Burkholderiales;f__Burkholderiaceae;g__LMUX01;s__	o__Burkholderiales (UID4001)	108	570	250	177	372	21	0	0	0	72.48	3.96	76.19
Palsa.Unlabelled.R1.T3.F2.trimmomatic.metaspades_bin.96_80.51_1.15	SM-SIP-6027	SIP	see 10.5281/zenodo.7596016	d__Bacteria;p__Acidobacteriota;c__Acidobacteriae;o__Acidobacteriales;f__Acidobacteriaceae;g__CAIVDV01;s__	k__Bacteria (UID3187)	2258	187	116	55	130	2	0	0	0	80.51	1.15	50
Palsa.Unlabelled.R1.T3.F3.JGI.BFC.metaspades_bin.65_90.18_2.07	SM-SIP-3323	SIP	see 10.5281/zenodo.7596016	d__Bacteria;p__Proteobacteria;c__Gammaproteobacteria;o__Xanthomonadales;f__Rhodanobacteraceae;g__Rhodanobacter;s__Rhodanobacter sp009766065	f__Xanthomonadaceae (UID4214)	55	659	290	98	552	9	0	0	0	90.18	2.07	55.56
Palsa.Unlabelled.R1.T3.F3.trimmomatic.megahit_bin.171_99.39_2.58	SM-SIP-541	SIP	see 10.5281/zenodo.7596016	d__Bacteria;p__Proteobacteria;c__Alphaproteobacteria;o__Sphingomonadales;f__Sphingomonadaceae;g__Novosphingobium;s__	o__Sphingomonadales (UID3310)	26	569	293	4	556	7	2	0	0	99.39	2.58	0
Palsa.Unlabelled.R1.T3.F3.trimmomatic.metaspades_bin.126_94.83_0.00	SM-SIP-5544	SIP	see 10.5281/zenodo.7596016	d__Bacteria;p__Eremiobacterota;c__Eremiobacteria;o__Baltobacterales;f__Baltobacteraceae;g__Elarobacter;s__	k__Bacteria (UID1452)	924	161	108	13	148	0	0	0	0	94.83	0	0
Palsa.Unlabelled.R1.T3.F3.trimmomatic.metaspades_bin.142_77.88_5.57	SM-SIP-3968	SIP	see 10.5281/zenodo.7596016	d__Bacteria;p__Proteobacteria;c__Alphaproteobacteria;o__Caulobacterales;f__Caulobacteraceae;g__Palsa-881;s__	c__Alphaproteobacteria (UID3422)	26	529	308	165	344	19	1	0	0	77.88	5.57	31.82
Palsa.Unlabelled.R1.T3.F3.trimmomatic.metaspades_bin.235_87.61_3.54	SM-SIP-1244	SIP	see 10.5281/zenodo.7596016	d__Bacteria;p__Proteobacteria;c__Gammaproteobacteria;o__Burkholderiales;f__Burkholderiaceae;g__CAIMXF01;s__	o__Burkholderiales (UID4000)	193	427	214	84	328	15	0	0	0	87.61	3.54	93.33
Palsa.Unlabelled.R1.T3.F3.trimmomatic.metaspades_bin.77_83.91_2.81	SM-SIP-3296	SIP	see 10.5281/zenodo.7596016	d__Bacteria;p__Proteobacteria;c__Alphaproteobacteria;o__Reyranellales;f__Reyranellaceae;g__Reyranella;s__	c__Alphaproteobacteria (UID3305)	564	348	229	61	266	9	6	6	0	83.91	2.81	4.76
Palsa.Unlabelled.R1.T3.F3.trimmomatic.metaspades_bin.82_91.99_3.21	SM-SIP-2676	SIP	see 10.5281/zenodo.7596016	d__Bacteria;p__Proteobacteria;c__Gammaproteobacteria;o__Steroidobacterales;f__Steroidobacteraceae;g__Bog-1198;s__	c__Gammaproteobacteria (UID4202)	67	481	276	58	409	13	0	1	0	91.99	3.21	15.79
Palsa.Unlabelled.R1.T3.F3.trimmomatic.metaspades_bin.94_89.19_4.42	SM-SIP-5447	SIP	see 10.5281/zenodo.7596016	d__Bacteria;p__Proteobacteria;c__Gammaproteobacteria;o__Steroidobacterales;f__Steroidobacteraceae;g__FEN-1191;s__	c__Gammaproteobacteria (UID4202)	67	481	276	68	401	10	1	0	1	89.19	4.42	8.7
Palsa.Unlabelled.R1.T3.F3.trimmomatic.metaspades_bin.99_87.92_0.00	SM-SIP-799	SIP	see 10.5281/zenodo.7596016	d__Bacteria;p__Verrucomicrobiota;c__Verrucomicrobiae;o__Opitutales;f__Opitutaceae;g__Palsa-1447;s__	k__Bacteria (UID2982)	88	227	146	63	164	0	0	0	0	87.92	0	0
Palsa.Unlabelled.R2.T2.F2.JGI.BFC.metaspades_bin.5_98.37_2.25	SM-SIP-6309	SIP	see 10.5281/zenodo.7596016	d__Bacteria;p__Proteobacteria;c__Gammaproteobacteria;o__Xanthomonadales;f__Rhodanobacteraceae;g__Rhodanobacter;s__	f__Xanthomonadaceae (UID4214)	55	659	290	49	597	13	0	0	0	98.37	2.25	7.69
Palsa.Unlabelled.R2.T3.F3.JGI.BFC.metaspades_bin.109_80.72_7.50	SM-SIP-3797	SIP	see 10.5281/zenodo.7596016	d__Bacteria;p__Proteobacteria;c__Alphaproteobacteria;o__Caulobacterales;f__Caulobacteraceae;g__CAIOYC01;s__	c__Alphaproteobacteria (UID3422)	26	529	308	128	366	35	0	0	0	80.72	7.5	14.29
Palsa.Unlabelled.R2.T3.F3.JGI.BFC.metaspades_bin.136_96.85_0.47	SM-SIP-5849	SIP	see 10.5281/zenodo.7596016	d__Bacteria;p__Proteobacteria;c__Gammaproteobacteria;o__Burkholderiales;f__Burkholderiaceae;g__CAIMXF01;s__	o__Burkholderiales (UID4000)	193	427	214	52	374	1	0	0	0	96.85	0.47	100
Palsa.Unlabelled.R2.T3.F3.JGI.BFC.metaspades_bin.145_89.00_3.30	SM-SIP-4529	SIP	see 10.5281/zenodo.7596016	d__Bacteria;p__Proteobacteria;c__Alphaproteobacteria;o__Caulobacterales;f__Caulobacteraceae;g__Palsa-881;s__	c__Alphaproteobacteria (UID3422)	26	529	308	51	464	14	0	0	0	89	3.3	14.29
Palsa.Unlabelled.R2.T3.F3.JGI.BFC.metaspades_bin.15_88.82_6.04	SM-SIP-3941	SIP	see 10.5281/zenodo.7596016	d__Bacteria;p__Actinobacteriota;c__Thermoleophilia;o__Solirubrobacterales;f__Solirubrobacteraceae;g__Palsa-465;s__	p__Actinobacteria (UID1454)	732	200	117	25	159	16	0	0	0	88.82	6.04	56.25
Palsa.Unlabelled.R2.T3.F3.JGI.BFC.metaspades_bin.189_99.25_4.26	SM-SIP-6012	SIP	see 10.5281/zenodo.7596016	d__Bacteria;p__Proteobacteria;c__Alphaproteobacteria;o__Acetobacterales;f__Acetobacteraceae;g__CAJCJG01;s__	o__Rhodospirillales (UID3754)	63	336	201	3	323	10	0	0	0	99.25	4.26	20
[truncated: 208 more rows]

## Sheet: color_codes
phylum	code	metaT
p__Acidobacteriota	#F80058	y
p__Actinobacteriota	#02B8E9	y
p__Armatimonadota	#62c655	y
p__Bacteroidota	#8017FF	y
p__Bdellovibrionota	#958829	y
p__Chloroflexota	#FEE872	y
p__Desulfobacterota	#01d8fd	y
[truncated: 40 more rows]

## Sheet: metaG_MAGs
MAG	E1M	E1S	E1D	E2M	E2S	E2D	E3M	E3S	P1M	P1S	P2M	P2S	P2D	P3M	P3S	P3D	S1M	S1S	S1D	S2M	S2S	S2D	S3M	S3D
[truncated: 1,863 more rows]

[truncated: 1 more sheets: metaT_MAGs]
