# Supplementary material for: Microbial polyphenol metabolism is part of the thawing permafrost carbon cycle
Source: Nat Microbiol. 2024 May 28;9(6):1454–66. doi: 10.1038/s41564-024-01691-0 (PMC11153144; doi:10.1038/s41564-024-01691-0)
Supplement: Supplementary file 6 — LC–MS/MS and FT-ICRMS data. [file 41564_2024_1691_MOESM6_ESM.xlsx]

## Sheet: README
Tab	Description
LCMS_Parameters	RP and LCMS parameters
RP_LCMS	RP LCMS identifications and abundance
HILIC_LCMS	HILIC LCMS identifications and abundance
FTICRMS	Negative mode FTICRMS identifications
Bog = "S"
Fen = "E"
Palsa = "P"
Surface (1-5 cm) = "S"
Middle (10-14cm) = "M"
Deep (20-24 cm) = "D"
Core replicates = 1,2,3

## Sheet: LCMS_Parameters
Mass spectrometer parameters					LC parameters
	Instrument	Thermo Scientific Orbitrap Exploris 480			LC stack:	Thermo Scientific Vanquish Duo ultra-high performance liquid chromatography system
	data acquisition mode	Full MS -> ddMS2			Autosampler temperature:	10 degrees C
	ion polarity mode	injected 2x: first in positive mode, then in negative mode			Injection volume:	1 uL
Source settings					Draw speed:	0.25 μL/sec
	Sheath gas flow rate	50			Dispense speed	1.00 μL/min
	Aux gas flow rate	10			Needle wash:	10 secs, 25 μL/sec
	Sweep gas flow rate	1			Injection notes:	samples injected twice (once in each ion polarity mode)
	Spray voltage ( |kV| )	+3.5, -2.5			Control notes:
	Capillary temp. (°C)	350
	Vaporizer temp (°C)	350
	RF Lens (%)	30			Reverse phase chromatography
FULL MS settings					Column Manufacturer:	Waters
	resolution	60000			Column Model:	ACQUITY Premier HSS T3 C18
	Normalized AGC target (%)	50			Composition of mobile phase solvent A:	0.1% formic acid in water
	Max. IT (ms)	100			Composition of mobile phase solvent B:	0.1% formic acid in methanol
	Scan range (m/z)	65-975			Column compartment temperature:	held at 45 degrees C
	Spectrum data type	Profile			Timetable:	Time (min)	Flow (mL/min)	%A	%B
dd-MS2 settings						0	0.3	99	1
	resolution	30000				3	0.3	99	1
	Normalized AGC target (%)	50				11	0.3	50	50
	isolation window (m/z)	1.2				19	0.3	5	95
	HCD Collision Energies (%)	20,40,80				20	0.3	5	95
	Spectrum data type	Profile				21	0.3	99	1
dd settings
	Intensity Threshold	50000			HILIC chromatography
	mass tolerance (ppm)	5			Column Manufacturer:	Waters
	Exclude isotope	on			Column Model:	ACQUITY Premier BEH amide
	Dynamic exclusion (seconds)	3			Composition of mobile phase solvent A:	0.1% formic acid, 10 mM ammonium acetate, 90% acetonitrile, 10% H¬2O
					Composition of mobile phase solvent B:	0.1% formic acid, 10 mM ammonium acetate, 50% acetonitrile, 50% H2O
					Column compartment temperature:	held at 45 degrees C
					Timetable:	Time (min)	Flow (mL/min)	%A	%B
						0	0.3	99	1
						3	0.3	99	1
						11	0.3	50	50
						19	0.3	5	95
						20	0.3	5	95
						21	0.3	99	1

## Sheet: RP_LCMS
		Match to compound to reference standards (in-house library)								Match to Compound Discoverer internal database	Match to ChemSpider
Compound ID	Note about compound annotation	Name of standard reference compound in library match.	Reference standard - CAS number	Fragments matching reference standard (top match)	Compound match in mzCloud	# mzCloud Results	Top compounds matching mzCloud, listed in order of the best achived match score for library spectrum	mzCloud Best Match. Showing the highest score of the search (*)	mzCloud Best Match Confidence. Showing the highest score (*)	Annot. Source: Predicted Compositions	Annot. Source: ChemSpider Search	# ChemSpider Results	Top ChemSpider match	Molecular Formula	Extract and chromatography	LC mode	Polarity	Calc. MW (Neutral mass in DA )	Annot. DeltaMass [ppm]	InChIKey	Mass Spec Inititative Identification Level	m/z	RT [min]	Adduct	Normalized Area: B_1_S_RP_MS2	Normalized Area: B_1_D_RP_MS2	Normalized Area: B_2_S_RP_MS2	Normalized Area: B_2_M_RP_MS2	Normalized Area: B_2_D_RP_MS2	Normalized Area: B_3_S_RP_MS2	Normalized Area: B_3_M_RP_MS2	Normalized Area: B_3_D_RP_MS2	Normalized Area: F_1_S_RP_MS2	Normalized Area: F_1_M_RP_MS2	Normalized Area: F_1_D_RP_MS2	Normalized Area: F_2_S_RP_MS2	Normalized Area: F_2_M_RP_MS2	Normalized Area: F_3_S_RP_MS2	Normalized Area: F_3_M_RP_MS2	Normalized Area: F_3_D_RP_MS2	Normalized Area: P_1_S_RP_MS2	Normalized Area: P_1_D_RP_MS2	Normalized Area: P_2_S_RP_MS2	Normalized Area: P_2_M_RP_MS2	Normalized Area: P_2_D_RP_MS2	Normalized Area: P_3_M_RP_MS2	Normalized Area: P_3_D_RP_MS2	Normalized Area: B_1_M_RP_MS2	Normalized Area: F_2_D_RP_MS2
FT_10.373_291.08633_RP	Confirmed ID (High confidence)	(-)-Epicatechin	490-46-0	119.04919, 123.04410, 139.03906, 147.04416, 165.05476, 207.06537, 291.08658	Full match	2	Epichatechin, Catechin	98.7	93.8	Full match	Full match	14	Epicatechin	C15 H14 O6	Water_C18	Reverse phase	Positive	290.079	0.04	PFTAWBLQPZVEMU-UKRRQHHQSA-N	Level 1	291.086	10.373	[M+H]+1	1.48489e-05	1.49905e-05	0.00685789	0.00276402	0.00492331	7.50172e-06	1.74176e-05	8.58113e-06	1.23371e-05	1.24913e-05	1.2556e-05	3.96978e-06	6.53153e-06	7.77302e-06	1.18703e-05	1.1491e-05	0.000244136	0.0154983	0.000924922	0.000924922	2.77529e-05	0.00542154	9.46531e-06	1.63885e-06	1.12248e-06
FT_9.2_291.08633_RP	Confirmed ID (High confidence)	(+)-Catechin		119.04916, 123.04408, 139.03903, 147.04417, 165.05475, 207.06528, 291.08652	Partial match	4	Epichatechin, Catechin	98.7	94.7	Full match	Partial match	14	Cianidanol	C15 H14 O6	Water_C18	Reverse phase	Positive	290.079	0.05	PFTAWBLQPZVEMU-DZGCQCFKSA-N	Level 1	291.086	9.2	[M+H]+1	6.28946e-06	3.74485e-05	0.0054457	0.0037722	0.00423421	3.73458e-06	8.462e-06	6.09367e-06	8.20921e-06	8.408e-06	8.78541e-06	2.2861e-06	1.38409e-05	4.39292e-06	6.2109e-06	7.08275e-06	0.000107596	0.0109382	0.000899419	0.000899419	3.30643e-06	0.000174146	4.14377e-06	2.81433e-06	1.33045e-06
FT_1.286_127.0389_RP	Not in Internal DB. MS/MS match only	Pyrogallol		NA	Full match	5	Pyrogallol	92.2	54	Full match	No the top hit	7	UQ10000000	C6 H6 O3	Water_C18	Reverse phase	Positive	126.032	-0.52	WQGWDDDVZFFDIG-UHFFFAOYSA-N	Level 2	127.039	1.286	[M+H]+1	0.000778745	0.00406663	0.00233912	0.00454653	0.00322353	0.00264292	0.00131606	0.00241862	0.000278796	0.00151532	0.0011106	0.00427865	0.00632777	0.000260935	0.00272909	0.00209333	0.00205437	0.00377233	0.00260277	0.00260277	0.00163242	0.0017094	0.00154461	5.44421e-05	0.000141265
FT_1.487_127.03893_RP	Not in Internal DB. MS/MS match only	Pyrogallol		NA	Full match	5	Pyrogallol	92.2	51	Full match	No the top hit	7	UQ10000000	C6 H6 O3	Water_C18	Reverse phase	Positive	126.032	-0.35	WQGWDDDVZFFDIG-UHFFFAOYSA-N	Level 2	127.039	1.487	[M+H]+1	0.000221386	0.0014966	0.000487417	0.00271832	0.000798976	0.000258709	0.000377742	0.000316302	0.000707632	9.46442e-05	0.000540735	0.000330838	0.000852061	0.000133506	0.000125969	0.000284764	0.000399217	0.00087883	0.000497466	0.000497466	0.000452326	0.00146763	0.000248754	7.80306e-06	1.16283e-05
FT_10.226_413.10546_RP	Not in Internal DB. MS/MS match only	Secologanoside 7-methyl ester		359.1158, 255.0842, 251.0528, 233.0423, 207.0630, 189.0523, 185.0422, 181.0109										C16H22O11	Water_C18	Reverse phase	Positive	390.116	0.0769002	ZITBJWXLODLDRH-VLIAUNLRSA-N	Level 2	413.105	10.226	[M+Na]+	7.56663e-06	7.19584e-06	4.30296e-05	5.50495e-06	8.31977e-06	4.37677e-06	9.31181e-06	5.71042e-06	9.18018e-06	9.79979e-06	9.93535e-06	2.79339e-06	4.63882e-06	5.26419e-06	7.34181e-06	8.67579e-06	0.000922926	5.38751e-06	0.00024162	0.00024162	5.31603e-06	0.00123732	4.59799e-06	6.004e-07	7.75066e-07
FT_10.965_451.12362_RP	Not in Internal DB. MS/MS match only	3,5-Dihydroxy-2-(4-hydroxyphenyl)-4-oxo-3,4-dihydro-2H-chromen-7-yl hexopyranoside		NA	Full match	1	3,5-Dihydroxy-2-(4-hydroxyphenyl)-4-oxo-3,4-dihydro-2H-chromen-7-yl hexopyranoside	76.9	48.2	Not the top hit	Partial match	5	Neocarthamin	C21 H22 O11	Water_C18	Reverse phase	Positive	450.116	0.27	NA	Level 2	451.124	10.965	[M+H]+1	1.16866e-05	1.12409e-05	1.19352e-05	8.25678e-06	1.23387e-05	7.96529e-06	1.41183e-05	8.95504e-06	1.30875e-05	6.33229e-05	5.52668e-05	4.25553e-06	6.87615e-06	7.88142e-05	5.57927e-05	0.000472453	5.32631e-06	6.52643e-06	3.23114e-06	3.23114e-06	5.24504e-06	5.74051e-06	6.0632e-06	6.51169e-07	8.2895e-07
FT_11.011_245.04202_RP	Not in Internal DB. MS/MS match only	NP-016344		NA	Full match	1	NP-016344	92.1	9.6	Full match	Partial match	9	Leptolactydone	C11 H10 O5	Water_C18	Reverse phase	Positive	222.053	-0.11	NA	Level 2	245.042	11.011	[M+Na]+1	2.93204e-05	3.36749e-05	0.000133091	6.56746e-06	0.000490836	0.00264867	3.63224e-05	1.72883e-05	1.14541e-05	1.71303e-05	1.83613e-05	0.000561523	9.94101e-05	6.67462e-06	8.51655e-06	1.02754e-05	4.72682e-06	5.95281e-06	3.47938e-06	3.47938e-06	4.54995e-06	4.07576e-06	5.96132e-06	3.26725e-06	7.44361e-06
FT_11.161_137.05969_RP	Not in Internal DB. MS/MS match only	4-Methoxybenzaldehyde		NA	Full match	1	4-Methoxybenzaldehyde	74.5	8.7	Full match	No the top hit	14	4-Vinyl catechol	C8 H8 O2	Water_C18	Reverse phase	Positive	136.052	-0.14	ZRSNZINYAWTAHE-UHFFFAOYSA-N	Level 2	137.06	11.161	[M+H]+1	0.000159164	0.000278578	0.000301274	0.000738926	0.000330932	0.000264024	0.000527165	0.000511749	0.00104673	0.000911335	0.00109205	0.000510911	0.000291401	0.000153642	0.000945729	0.00137572	0.000174398	8.95911e-05	1.5033e-05	1.5033e-05	2.01187e-05	6.68977e-05	0.000106667	3.42113e-05	0.000561332
FT_11.625_455.14891_RP	Not in Internal DB. MS/MS match only	5-{(2R,3S)-6-Hydroxy-2-(4-hydroxyphenyl)-4-[(E)-2-(4-hydroxyphenyl)vinyl]-2,3-dihydro-1-benzofuran-3-yl}-1,3-benzenediol		NA	Full match	1	5-{(2R,3S)-6-Hydroxy-2-(4-hydroxyphenyl)-4-[(E)-2-(4-hydroxyphenyl)vinyl]-2,3-dihydro-1-benzofuran-3-yl}-1,3-benzenediol	76.2	72.4	Full match	Full match	2	Epsilon-viniferin	C28 H22 O6	Water_C18	Reverse phase	Positive	454.142	0.01	NA	Level 2	455.149	11.625	[M+H]+1	0.000100321	0.00278402	9.88237e-06	0.000595885	0.000719051	5.47073e-06	0.00396978	0.0159825	1.0955e-05	1.1814e-05	1.19044e-05	3.4496e-06	6.0376e-06	6.30866e-06	8.38061e-06	1.00498e-05	4.61199e-06	5.39546e-06	2.96133e-06	2.96133e-06	4.41879e-06	3.91882e-06	5.32917e-06	3.82233e-05	9.10447e-07
FT_11.71_193.04956_RP	Not in Internal DB. MS/MS match only	7-hydroxy-6-methoxy-2H-chromen-2-one		NA	Full match	6	7-hydroxy-6-methoxy-2H-chromen-2-one	96.6	87.4	Full match	Full match	11	Scopoletin	C10 H8 O4	Water_C18	Reverse phase	Positive	192.042	0.15	RODXRVNMMDRFIK-UHFFFAOYSA-N	Level 2	193.05	11.71	[M+H]+1	1.13336e-05	2.83541e-05	0.000865635	1.73641e-05	3.79055e-05	3.54472e-05	0.0015737	2.0204e-05	3.29065e-05	3.03318e-05	1.82264e-05	6.52505e-06	2.21013e-05	1.42193e-05	1.09456e-05	1.35577e-05	0.000260559	5.99746e-06	0.000246799	0.000246799	2.76717e-05	5.5953e-05	6.49569e-06	7.95228e-07	1.17735e-06
FT_12.799_397.1258_RP	Not in Internal DB. MS/MS match only	3-hydroxy-3,4-bis[(4-hydroxy-3-methoxyphenyl)methyl]oxolan-2-one		NA	Full match	4	3-hydroxy-3,4-bis[(4-hydroxy-3-methoxyphenyl)methyl]oxolan-2-one	96.8	9.7	Full match	Full match	10	MFCD01752924	C20 H22 O7	Water_C18	Reverse phase	Positive	374.137	0.08	ZITBJWXLODLDRH-VLIAUNLRSA-N	Level 2	397.126	12.799	[M+Na]+1	1.12483e-05	1.10936e-05	1.06291e-05	8.49218e-06	0.000134852	6.14406e-06	1.30225e-05	8.73014e-06	0.000165737	0.000198232	0.000182621	4.1097e-06	0.003364	4.06757e-05	0.000142412	0.000902368	6.79374e-06	6.01267e-06	5.02613e-06	5.02613e-06	6.14387e-05	3.3049e-05	6.35868e-06	1.00855e-06	0.000349858
FT_17.509_295.19032_RP	Not in Internal DB. MS/MS match only	6-Gingerol		NA	Full match	1	6-Gingerol	60.1	42.6	Not the top hit	Full match	3	(+)-[6]-Gingerol	C17 H26 O4	Water_C18	Reverse phase	Positive	294.183	0.05	NLDDIKRKFXEWBK-AWEZNQCLSA-N	Level 2	295.19	17.509	[M+H]+1	0.000295582	0.000322857	0.000139857	0.000147472	0.000213902	0.000235564	0.000390545	0.000227586	0.000353664	0.000209758	0.000176906	0.000300584	0.000246558	0.000255851	0.000379522	0.00022578	0.000187325	0.000264043	5.79151e-05	5.79151e-05	6.99051e-05	0.000162929	0.000107576	0.000166511	0.00158577
FT_8.14_169.04955_RP	Not in Internal DB. MS/MS match only	Isovanillic acid		NA	Full match	2	Isovanillic acid	98.1	98.4	Full match	Partial match	14	orsellinic acid	C8 H8 O4	Water_C18	Reverse phase	Positive	168.042	0.06	LBKFGYZQBSGRHY-UHFFFAOYSA-N	Level 2	169.05	8.14	[M+H]+1	8.28879e-06	5.7404e-06	0.000710732	2.3231e-05	1.2647e-05	0.000436915	2.98588e-05	4.47257e-06	6.78507e-06	1.97542e-05	2.34394e-05	2.055e-06	2.38019e-05	1.4753e-05	1.44743e-05	1.67758e-05	0.000158278	0.000102245	0.000948652	0.000948652	0.000156757	0.00084824	0.000134007	8.98483e-07	4.9323e-07
FT_8.142_353.08434_RP	Not in Internal DB. MS/MS match only	NP-014517		NA	Full match	4	NP-014517	98.5	9.9	Full match	Partial match	1	1-O-vanilloyl-beta-D-glucose	C14 H18 O9	Water_C18	Reverse phase	Positive	330.095	0.15	JYFOSWJYZIVJPO-UHFFFAOYSA-N	Level 2	353.084	8.142	[M+Na]+1	5.80238e-06	5.75646e-06	0.00182087	6.80035e-05	4.71095e-05	0.0010696	7.1262e-05	4.47071e-06	6.77886e-06	4.94159e-05	5.10143e-05	2.05015e-06	4.68203e-05	3.66721e-05	5.8468e-05	4.96542e-05	0.000380136	0.000128111	0.00167126	0.00167126	0.000241913	0.00142685	0.000187592	2.66947e-07	8.9266e-07
FT_8.157_199.06014_RP	Not in Internal DB. MS/MS match only	Syringic acid		NA	Full match	1	Syringic acid	97.3	95.3	Full match	Full match	3	Syringic acid	C9 H10 O5	Water_C18	Reverse phase	Positive	198.053	0.19	JMSVCTWVEWCHDZ-UHFFFAOYSA-N	Level 2	199.06	8.157	[M+H]+1	6.02802e-06	5.92721e-06	7.05931e-06	4.59228e-06	7.37325e-06	3.87317e-06	8.01158e-06	4.8546e-06	7.42409e-06	8.03382e-06	8.57007e-06	2.44518e-06	4.20886e-06	4.59029e-06	6.5612e-06	7.43476e-06	6.02328e-05	1.10671e-05	0.000111555	0.000111555	2.10034e-05	0.000513083	1.41798e-05	4.22082e-07	7.37298e-07
FT_8.85_383.09491_RP	Not in Internal DB. MS/MS match only	3,4,5-trihydroxy-6-(hydroxymethyl)oxan-2-yl 3-hydroxy-4,5-dimethoxybenzoate		NA	Full match	4	3,4,5-trihydroxy-6-(hydroxymethyl)oxan-2-yl 3-hydroxy-4,5-dimethoxybenzoate	99.6	10	Not the top hit	NA	NA	NA	C15 H20 O10	Water_C18	Reverse phase	Positive	360.106	0.16	CXFDTBRNJQYDLK-UHFFFAOYSA-N	Level 2	383.095	8.85	[M+Na]+1	6.98919e-06	1.33678e-05	0.000166416	3.15603e-05	3.54154e-05	6.76691e-06	8.52755e-06	5.61575e-06	1.08276e-05	4.96541e-05	4.72017e-05	2.69161e-06	0.000338093	4.81353e-06	4.47743e-05	3.05805e-05	0.000365322	0.000142816	0.000248715	0.000248715	0.000101917	0.00216117	7.73218e-05	3.13079e-07	6.3846e-06
[truncated: 2 more columns]

## Sheet: HILIC_LCMS
		Match to compound to reference standards (in-house library)			Match to mzCloud					Match to Compound Discoverer internal database	Match to ChemSpider
Compound ID	Note about compound annotation	Name of standard reference compound in library match.	Reference standard - CAS number	Fragments matching reference standard (Top match)	Compound match in mzCloud	# mzCloud Results	Top compounds matching mzCloud, listed in order of the best achived match score for library spectrum	mzCloud Best Match. Showing the highest score of the search (*)	mzCloud Best Match Confidence. Showing the highest score (*)	Annot. Source: Predicted Compositions	Annot. Source: ChemSpider Search	# ChemSpider Results	Top ChemSpider match	Molecular Formula	Extract and chromatography	LC mode	Polarity	Calc. MW (Neutral mass in DA )	Annot. DeltaMass [ppm]	InChIKey	Mass Spec Inititative Identification Level	m/z	RT [min]	Adduct	Normalized Area: B_1_S_HILIC_MS2	Normalized Area: B_1_M_HILIC_MS2	Normalized Area: B_1_D_HILIC_MS2	Normalized Area: B_2_S_HILIC_MS2	Normalized Area: B_2_M_HILIC_MS2	Normalized Area: B_2_D_HILIC_MS2	Normalized Area: B_3_S_HILIC_MS2	Normalized Area: B_3_M_HILIC_MS2	Normalized Area: B_3_D_HILIC_MS2	Normalized Area: F_1_S_HILIC_MS2	Normalized Area: F_1_M_HILIC_MS2	Normalized Area: F_1_D_HILIC_MS2	Normalized Area: F_2_S_HILIC_MS2	Normalized Area: F_2_M_HILIC_MS2	Normalized Area: F_2_D_HILIC_MS2	Normalized Area: F_3_S_HILIC_MS2	Normalized Area: F_3_M_HILIC_MS2	Normalized Area: F_3_D_HILIC_MS2	Normalized Area: P_1_S_HILIC_MS2	Normalized Area: P_1_M_HILIC_MS2	Normalized Area: P_1_D_HILIC_MS2	Normalized Area: P_2_S_HILIC_MS2	Normalized Area: P_2_M_HILIC_MS2	Normalized Area: P_2_D_HILIC_MS2	Normalized Area: P_3_S_HILIC_MS2
FT_1.431_163.04001_HILIC	Confirmed ID (High confidence)	p-Coumaric acid; other potential IDs: trans-3-Hydroxycinnamic acid	7400-08-0	119.05058, 163.0444	Partial match	4	2-Hydroxycinnamic acid	98.5	9.9	Full match	Partial match	11	cis 4-coumaric acid	C9 H8 O3	Water_C18	hydrophilic interaction liquid chromatography	Negative	164.047	-0.36	NGSWKAQJJWESNS-ZZXKWVIFSA-N	Level 1	163.04	1.431	[M-H]-1	0.000101741	8.39692e-05	0.00072248	0.00258404	0.000567016	0.00120935	0.000932666	0.000985343	0.00119377	0.00121534	0.00193067	0.0012947	0.000118779	0.000433966	0.00220576	0.00274329	0.00191718	0.00255763	0.000308468	0.000248909	0.000192824	0.000419904	0.000241425	0.000581429	0.000493414
FT_1.669_137.02443_HILIC	Confirmed ID (High confidence)	Salicylic acid; other potential IDs: 4-Hydroxybenzoic acid		93.03478, 137.02477	Partial match	4	4-Hydroxybenzoic acid	98.9	9.9	Full match	Not the top hit	9	Protocatechuic aldehyde	C7 H6 O3	Water_C18	hydrophilic interaction liquid chromatography	Negative	138.032	0.01	YGSDEFSMJLZEOE-UHFFFAOYSA-N	Level 1	137.024	1.669	[M-H]-1	0.000362518	0.0002599	0.000203219	0.000334355	0.000617623	0.000473886	0.000133304	0.000290045	0.000284373	0.000443486	0.000402918	0.000718922	0.000171459	0.00310197	0.00110101	0.000261364	0.000466499	0.000488911	0.000226421	3.75106e-05	0.000252289	0.000142573	0.000191634	0.000174764	0.00468056
FT_1.673_179.03496_HILIC	Confirmed ID (High confidence)	Caffeic acid		134.03772, 135.04558, 179.03542	Full match	4	Caffeic acid	95.7	9.8	Full match	Full match	7	trans-caffeic acid	C9 H8 O4	Water_C18	hydrophilic interaction liquid chromatography	Negative	180.042	-0.07	QAIPRVGONGVQAS-DUXPYHPUSA-N	Level 1	179.035	1.673	[M-H]-1	0.000242346	0.00422448	0.00309886	0.00183719	0.00151716	0.00787276	0.000379242	0.000481318	0.00421748	0.000429895	0.000370502	0.000699551	6.95042e-05	0.000935685	0.00122149	0.000114	0.000353609	0.00077486	0.000276768	0.00146599	0.000772113	0.00117177	0.00115709	0.000270938	0.00143601
FT_1.677_289.07187_HILIC	Confirmed ID (High confidence)	(-)-Epicatechin; other potential IDs: (+)-Catechin	490-46-0	97.02972, 109.02977, 123.04552, 125.02478, 203.07191, 205.05113, 245.08255, 289.07260	NA	2	Catechin	98.5	100	Full match	Full match	15	Cianidanol, (-)-Epicatechin, L-(-)-Catechin	C15 H14 O6	Water_C18	hydrophilic interaction liquid chromatography	Negative	290.079	0.42	PFTAWBLQPZVEMU-UKRRQHHQSA-N	Level 1	289.072	1.677	[M-H]-1	1.76848e-05	0.0003196	0.000223278	0.04155	0.0223992	0.0269008	1.42098e-05	4.91503e-05	0.000218176	5.87601e-05	2.96765e-05	2.44449e-05	5.90384e-06	0.000107746	0.00359587	0.00012495	2.04916e-05	0.000163798	0.000464351	0.0363821	0.0662018	0.00217668	0.0536406	7.65725e-05	0.00180756
FT_1.94_289.07184_HILIC	Confirmed ID (High confidence)	(+)-Catechin; other potential IDs: (-)-Epicatechin	490-46-0	57.03470, 97.02971, 109.02979, 137.02478, 123.04551, 125.02480, 151.04044, 203.07198, 205.05118, 245.08261, 289.07266	NA	2	Catechin	98.5	96.8	Full match	Partial match	15	Cianidanol, D-(+)-Catechin, (-)-Epicatechin, L-(-)-Catechin	C15 H14 O6	Water_C18	hydrophilic interaction liquid chromatography	Negative	290.079	0.37	PFTAWBLQPZVEMU-DZGCQCFKSA-N	Level 1	289.072	1.94	[M-H]-1	5.28837e-05	7.89797e-05	5.01609e-05	0.015351	0.00891207	0.0105328	2.59077e-05	8.75548e-05	5.98598e-05	5.86648e-05	3.52954e-05	8.59239e-05	1.23875e-05	2.04158e-05	0.000829414	4.28059e-05	5.02064e-05	8.05925e-05	0.000101031	0.00943183	0.0256566	0.000893635	0.0224137	2.32632e-05	0.000861974
FT_1.16_191.035_HILIC	Potential ID (Low Confidence)	Scopoletin		NA	NA	NA	NA	NA	NA	Full match	Not the top hit	15	2-hydroxychromene-2-carboxylic acid	C10 H8 O4	Water_C18	hydrophilic interaction liquid chromatography	Negative	192.042	-0.13	RODXRVNMMDRFIK-UHFFFAOYSA-N	Level 2	191.035	1.16	[M-H]-1	0.000296194	0.000299639	0.000375367	0.000116856	0.000162012	0.000213596	4.34584e-05	0.000139388	0.000436536	0.000205907	0.000517509	0.000154476	5.4561e-05	0.00206868	0.00423788	8.97874e-05	0.000137532	0.000142442	4.78468e-05	2.8407e-05	1.06766e-05	3.15029e-05	8.47012e-06	4.48836e-05	0.000161897
FT_1.186_177.05574_HILIC	Potential ID (Low Confidence)	coniferyl aldehyde		NA	NA	NA	NA	NA	NA	Full match	Full match	7	coniferyl aldehyde	C10 H10 O3	Water_C18	hydrophilic interaction liquid chromatography	Negative	178.063	-0.98	DKZBBWMURDFHNE-NSCUHMNNSA-N	Level 2	177.056	1.186	[M-H]-1	6.1928e-05	0.000250683	0.000333258	7.70765e-05	0.000195364	0.000461497	3.05032e-05	0.00015442	0.000506421	6.92007e-05	0.000124709	0.000246669	2.04911e-05	8.71724e-05	0.000332514	9.14693e-05	9.07416e-05	0.000253853	2.28238e-05	2.01712e-05	2.6553e-05	1.31757e-05	9.68427e-06	5.2078e-05	2.78298e-05
FT_1.245_205.01407_HILIC	Potential ID (Low Confidence)	FLAVIOLIN		NA	NA	NA	NA	NA	NA	Full match	Full match	1	FLAVIOLIN	C10 H6 O5	Water_C18	hydrophilic interaction liquid chromatography	Negative	206.021	-0.36	XNPCAGMCQDGQKK-UHFFFAOYSA-N	Level 2	205.014	1.245	[M-H]-1	2.60958e-05	0.00106323	0.00132877	1.80282e-05	0.00137584	0.00175637	2.73715e-05	0.000242282	0.000955051	0.000223218	0.000150239	0.000215239	1.20404e-05	7.9448e-05	0.000137577	7.97701e-05	0.000156153	0.000127564	1.65397e-05	8.89763e-06	4.9235e-06	1.60155e-05	2.12734e-06	4.24669e-05	4.04781e-05
FT_1.248_387.1452_HILIC	Potential ID (Low Confidence)	Selva		NA	NA	NA	NA	NA	NA	Full match	Not the top hit	8	DIHYDROSAMIDIN, Selva	C21 H24 O7	Water_C18	hydrophilic interaction liquid chromatography	Negative	388.152	0.7	GVBNSPFBYXGREE-CXWAGAITSA-N	Level 2	387.145	1.248	[M-H]-1	2.90241e-05	0.000132943	3.0094e-05	2.74931e-05	4.19952e-05	3.10752e-05	1.23935e-05	4.02786e-05	0.000209495	0.00135005	0.000578539	4.11434e-05	7.56112e-06	0.00226746	0.000358759	2.1246e-05	5.74594e-05	3.5131e-05	9.36344e-06	4.30429e-05	2.16827e-05	8.94704e-06	2.0514e-05	4.65702e-05	3.26892e-05
FT_1.3_235.06125_HILIC	Potential ID (Low Confidence)	Orthosporin		NA	NA	NA	NA	NA	NA	Full match	Full match	2	orthosporin	C12 H12 O5	Water_C18	hydrophilic interaction liquid chromatography	Negative	236.069	0.27	XXDAFMSOQNYLBY-LURJTMIESA-N	Level 2	235.061	1.3	[M-H]-1	7.10844e-05	0.00133027	0.00257975	8.86124e-05	0.00144173	0.00262428	5.64321e-05	0.000309453	0.00108255	0.000208666	8.86742e-05	9.66104e-05	4.91212e-05	0.00015824	0.000170154	2.2211e-05	6.99116e-05	9.55598e-05	3.29361e-05	9.1642e-06	2.0891e-05	1.30627e-05	3.89503e-06	3.80898e-05	1.20984e-05
FT_1.363_467.09844_HILIC	Potential ID (Low Confidence)	Apocynin A		NA	NA	NA	NA	NA	NA	Full match	NA	NA	NA	C24 H20 O10	Water_C18	hydrophilic interaction liquid chromatography	Negative	468.106	0.15	WHASVNKXAVKAJA-GXOFAXAKSA-N	Level 3	467.098	1.363	[M-H]-1	0.00120797	0.155525	0.0693779	0.00014373	0.000237937	0.000625906	8.8523e-05	0.000134857	2.51304e-05	1.95816e-05	1.22047e-05	2.80438e-05	4.24446e-06	2.19154e-05	7.51983e-05	1.29386e-05	1.71357e-05	2.75747e-05	5.76477e-05	1.03081e-05	8.49052e-05	0.000102859	1.9839e-06	7.42998e-06	0.000100102
FT_1.436_207.03001_HILIC	Potential ID (Low Confidence)	Fraxetin		NA	NA	NA	NA	NA	NA	Full match	Full match	1	Fraxetin	C10 H8 O5	Water_C18	hydrophilic interaction liquid chromatography	Negative	208.037	0.34	HAVWRBANWNTOJX-UHFFFAOYSA-N	Level 2	207.03	1.436	[M-H]-1	6.12354e-05	0.000281552	0.00126639	4.91362e-05	0.000488559	0.000722877	4.32143e-05	5.82444e-05	0.000400905	4.64849e-05	2.49334e-05	5.175e-05	3.00247e-05	0.000175937	0.000288699	2.58863e-05	3.35943e-05	4.95869e-05	4.63563e-05	2.14688e-05	1.26249e-05	0.000110241	5.47585e-06	5.38704e-05	0.00012974
FT_1.641_453.13453_HILIC	Potential ID (Low Confidence)	Epsilon-viniferin		NA	NA	NA	NA	NA	NA	Full match	Not the top hit	3	Gnetin A, Epsilon-viniferin	C28 H22 O6	Water_C18	hydrophilic interaction liquid chromatography	Negative	454.142	0.4	FQWLMRXWKZGLFI-YVYUXZJTSA-N	Level 2	453.135	1.641	[M-H]-1	0.000187038	0.00215762	0.00467333	1.47217e-05	0.00130538	0.00149551	2.54241e-05	0.011571	0.0370307	3.70003e-05	1.83521e-05	2.35528e-05	3.52201e-06	6.00708e-06	2.38178e-05	1.88407e-05	1.45629e-05	2.39588e-05	4.29125e-06	4.3785e-06	4.97803e-06	1.80429e-06	1.84965e-06	6.33828e-06	5.0301e-06
FT_3.163_197.00939_HILIC	Potential ID (Low Confidence)	3,4-Dihydroxyphthalic acid		NA	NA	NA	NA	NA	NA	Full match	Full match	2	3,4-Dihydroxyphthalic acid	C8 H6 O6	Water_C18	hydrophilic interaction liquid chromatography	Negative	198.017	1.18	QXGJCWSBOZXWOV-UHFFFAOYSA-N	Level 2	197.009	3.163	[M-H]-1	8.20691e-05	0.000763985	0.000244116	0.000778724	0.000444463	0.000352039	0.000463765	0.000343114	0.000727489	5.11496e-05	3.36292e-05	8.03675e-05	0.000104968	0.000206771	0.000680935	3.34518e-05	4.28739e-05	6.91879e-05	0.000105888	0.000339776	1.77967e-05	0.000347485	3.83346e-05	0.00029265	0.000340689
FT_3.355_561.14033_HILIC	Potential ID (Low Confidence)	Gambiriin C		NA	NA	NA	NA	NA	NA	Full match	Full match	4	Gambiriin C	C30 H26 O11	Water_C18	hydrophilic interaction liquid chromatography	Negative	562.148	0.17	KUODBSWFMJMVJV-UKWJTHFESA-N	Level 2	561.14	3.355	[M-H]-1	0.000107766	7.566e-05	9.81498e-05	0.00118864	0.00102903	0.000866341	6.76347e-05	0.000174945	0.000116622	0.000113474	7.37866e-05	0.0001713	2.59016e-05	3.94189e-05	0.000179809	7.79013e-05	9.94978e-05	0.00015659	2.8315e-05	0.00235212	0.00582223	0.000139708	0.00328151	4.31254e-05	3.44374e-05
FT_3.685_561.14033_HILIC	Potential ID (Low Confidence)	Gambiriin C		NA	NA	NA	NA	NA	NA	Full match	Full match	4	Gambiriin C	C30 H26 O11	Water_C18	hydrophilic interaction liquid chromatography	Negative	562.148	0.17	KUODBSWFMJMVJV-UKWJTHFESA-N	Level 2	561.14	3.685	[M-H]-1	7.74939e-05	5.47513e-05	7.25423e-05	0.00106065	0.000857321	0.000795212	4.05376e-05	0.000137637	9.43194e-05	9.35596e-05	6.04987e-05	0.000145303	2.06799e-05	3.37479e-05	0.000156243	7.00937e-05	8.74125e-05	0.000143379	2.66404e-05	0.00206432	0.00741725	0.000142674	0.00374493	4.63046e-05	3.20002e-05
FT_5.019_401.10921_HILIC	Potential ID (Low Confidence)	1-O-feruloyl-beta-D-glucose		NA	NA	NA	NA	NA	NA	Full match	Full match	3	1-O-feruloyl-beta-D-glucose	C16 H20 O9	Water_C18	hydrophilic interaction liquid chromatography	Negative	356.111	0.78	JWRQVQWBNRGGPK-PMQCXRHVSA-N	Level 2	401.109	5.019	[M+FA-H]-1	5.11394e-05	3.81406e-05	4.78084e-05	0.000215168	3.92743e-05	6.63854e-05	8.54578e-05	9.2328e-05	5.91547e-05	6.27128e-05	4.27518e-05	9.11948e-05	1.31146e-05	2.14307e-05	9.89332e-05	4.54223e-05	5.68443e-05	0.00138404	0.000684901	0.000495142	7.30601e-05	0.000548386	0.000374783	0.00150503	0.00185969
FT_5.335_385.11436_HILIC	Potential ID (Low Confidence)	sinapoylglucose		NA	NA	NA	NA	NA	NA	Full match	Full match	2	sinapoylglucose	C17 H22 O10	Water_C18	hydrophilic interaction liquid chromatography	Negative	386.122	0.86	XRKBRPFTFKKHEF-ONEGZZNKSA-N	Level 2	385.114	5.335	[M-H]-1	3.31715e-05	2.17296e-05	3.0238e-05	0.00153608	2.85167e-05	3.96726e-05	0.000107381	5.33328e-05	3.6698e-05	3.89657e-05	2.28609e-05	5.73413e-05	8.66137e-06	1.27937e-05	6.36126e-05	4.75799e-05	3.25013e-05	5.45117e-05	0.00094376	0.000471363	5.92368e-05	0.000846812	0.000249322	0.000809761	0.00226729
FT_7.03_329.08811_HILIC	Potential ID (Low Confidence)	1-O-vanilloyl-beta-D-glucose		NA	NA	NA	NA	NA	NA	Full match	Full match	1	1-O-vanilloyl-beta-D-glucose	C14 H18 O9	Water_C18	hydrophilic interaction liquid chromatography	Negative	330.095	0.94	YROOZUQRTLHXIO-DIACKHNESA-N	Level 2	329.088	7.03	[M-H]-1	3.69176e-05	2.53038e-05	3.43926e-05	0.00223092	3.74565e-05	4.56723e-05	0.0010961	6.13314e-05	4.06246e-05	4.303e-05	7.10119e-05	6.55647e-05	9.11545e-06	2.03727e-05	6.68029e-05	2.9563e-05	4.51313e-05	5.85179e-05	0.000268701	0.000107925	0.000232742	0.00136055	0.000851068	0.000449445	0.00094746
[truncated: 2 more columns]

## Sheet: FTICRMS
Mass	C	H	O	N	C13	S	P	Na	El_comp	Class	NeutralMass	Error_ppm	Candidates	MolecularFormula	OC	HC	NOSC	GFE	DBE	DBE_O	AI	AI_mod	DBE_AI	S1D	S1M	S1S	S2D	S2M	S2S	S3D	S3M	S3S	E1D	E1M	E1S	E2D	E2M	E2S	E3D	E3M	E3S	P1D	P1M	P1S	P2D	P2M	P2S	P3D	P3M
200.086	0	0	0	0	0	0	0	0		Other	201.093	0	0								0	0		0	0	0	0	0	0	0	0	0	4.08e-05	0	0	0	0	0	0	0	0	0	0	0	0	0	0	0	0
200.101	0	0	0	0	0	0	0	0		Other	201.108	0	0								0	0		0	0	0.000226644	0	0	0	0	0	5.05e-05	0	0	0	0	0	4.85e-05	0	0	0	0	4.03e-05	0.000148759	0.000112817	0	0	0	0
200.129	10	19	3	1	0	0	0	0	CHON	Lipid	201.136	0.0398462	1	C10H19O3N	0.3	1.9	-1	88.8	2	-1	-0.333333	-0.0666667	-2	0	0	0	0	0	0	0	0	0	0	0	0	3.72e-05	4.91e-05	0	0	0	0	0	0	0	0	0	0	0	0
200.191	0	0	0	0	0	0	0	0		Other	201.198	0	0								0	0		0	0	0	0	0	0	0	0	0	0	0	0	4.34e-05	0	0	0	0	0	0	0	0	0	0	0	0	0
200.195	0	0	0	0	0	0	0	0		Other	201.202	0	0								0	0		0	0	0	0	0	0	0	0	0	0	0	0	0	0	0	4.17e-05	0	0	0	0	0	0	0	0	0	0
200.25	0	0	0	0	0	0	0	0		Other	201.257	0	0								0	0		0	0	0	0	0	0	0	0	0	0	0	0	0	0	0	0	0	0	0	0	0	0	0	4.43e-05	0	0
200.356	0	0	0	0	0	0	0	0		Other	201.363	0	0								0	0		0	5.08e-05	0	0	0	0	0	0	0	0	0	0	0	0	0	0	0	0	0	0	0	0	0	0	0	0
200.53	0	0	0	0	0	0	0	0		Other	201.537	0	0								0	0		0	0	0	0	0	0	0	0	0	0	0	0	3.75e-05	0	0	0	0	0	0	0	0	0	0	0	0	0
200.573	0	0	0	0	0	0	0	0		Other	201.58	0	0								0	0		0	0	0	0	0	0	0	0	3.76e-05	0	0	0	0	0	0	0	0	0	0	0	0	0	0	0	0	0
200.616	0	0	0	0	0	0	0	0		Other	201.623	0	0								0	0		0	0	0	0	0	0	0	3.96e-05	0	0	0	0	0	0	0	0	0	0	0	0	0	0	0	0	0	0
200.805	0	0	0	0	0	0	0	0		Other	201.812	0	0								0	0		0	0	0	0	7.27e-05	0	0	7.22e-05	0	0	0	0	0	0	0	0	0	0	0	0	0	0.000106671	4.22e-05	0.000115272	0	9.56e-05
200.805	0	0	0	0	0	0	0	0		Other	201.813	0	0								0	0		0	0	0.000116888	0	0.000234564	0	5.44e-05	0.000124133	0	0	0	0	0	0	0	0	0	0	0	0	0	0.000223997	0.000113398	0.000274068	0	0.000236675
200.898	0	0	0	0	0	0	0	0		Other	201.905	0	0								0	0		4.18e-05	0	0	0	0	0	0	0	0	0	0	0	0	0	0	0	0	0	0	0	0	0	0	0	0	0
200.901	0	0	0	0	0	0	0	0		Other	201.908	0	0								0	0		0	0	0	0	0	0	0	0	0	0	3.66e-05	0	0	0	0	0	0	0	0	0	0	0	0	0	0	0
200.997	0	0	0	0	0	0	0	0		Other	202.005	0	0								0	0		0	0	0	0	0	0	0	0	0	0	0	0	3.74e-05	0	0	0	0	0	0	0	0	0	0	0	0	0
201.023	0	0	0	0	0	0	0	0		Other	202.03	0	0								0	0		0	0	0	0	0	0	0	0	0	0	0	0	0	0	0	0	0	0	0	0	0	0	0	0	0	0
201.032	0	0	0	0	0	0	0	0		Other	202.04	0	0								0	0		0	0	0	0	0	0	0	0	0	0	0	9.65e-05	0	0	0	0	0	0	0	0	0	0	0	0	0	0
201.04	0	0	0	0	0	0	0	0		Other	202.047	0	0								0	0		0	0	0	0	0	0	0	0	0	0	0	0	4.98e-05	0	0	0	0	0	0	2.95e-05	4.06e-05	0	0	0	0	0
201.04	8	10	6	0	0	0	0	0	CHO	Tannin	202.048	-0.10716	1	C8H10O6	0.75	1.25	0.25	53.175	4	-2	-1	0.2	-2	5.1e-05	0	0	6.36e-05	0	6.84e-05	6.32e-05	0	6.36e-05	9.76e-05	7.42e-05	0.000110268	7.11e-05	3.78e-05	6.82e-05	9.13e-05	9.57e-05	7.98e-05	7.42e-05	5.59e-05	8.27e-05	6e-05	4.14e-05	0	5.6e-05	0
201.053	0	0	0	0	0	0	0	0		Other	202.06	0	0								0	0		0	0	0	0	0	0	0	0	0	0	3.68e-05	0	0	0	0	0	0	0	0	0	0	0	0	0	0	0
201.076	0	0	0	0	0	0	0	0		Other	202.084	0	0								0	0		0	0	0	7.52e-05	5.4e-05	0	0	0	0	5.58e-05	5.17e-05	9.53e-05	0	0	7.73e-05	0	6.78e-05	0.000104381	5.57e-05	4.82e-05	6.93e-05	0	0	6.4e-05	6.51e-05	0
201.077	9	14	5	0	0	0	0	0	CHO	Amino sugar	202.084	-0.171085	1	C9H14O5	0.555556	1.55556	-0.444444	72.9667	3	-2	-0.5	0.0769231	-2	0.000108528	0.000113114	0.000125361	0.000126501	0.000106381	0.000112366	7.29e-05	9.63e-05	0.000121006	0.000150782	0.000118549	0.000150616	0.000105853	0.000130578	0.000174717	0.0001594	0.000160877	0.000203914	0.000100501	0.000114147	0.000152396	0.000178163	5.84e-05	0.000112306	0.000162595	8.49e-05
201.084	0	0	0	0	0	0	0	0		Other	202.091	0	0								0	0		0	0	0	0	0	0	0	0	0	0	0	0	3.97e-05	0	0	0	0	0	0	0	0	0	0	0	0	0
201.102	0	0	0	0	0	0	0	0		Other	202.109	0	0								0	0		0	0	0	0	0	0	0	0	0	0	0	0	0	0	0	0	0	0	0	0	0	0	0	4.82e-05	0	0
201.102	0	0	0	0	0	0	0	0		Other	202.109	0	0								0	0		0	0	5.05e-05	0	0	0	0	0	0	0	0	0	0	0	0	0	0	0	0	0	0	0	0	0	0	0
201.113	0	0	0	0	0	0	0	0		Other	202.12	0	0								0	0		0	0	9.67e-05	0	0	0	0	0	6.92e-05	4.41e-05	6.42e-05	0	5.5e-05	6.86e-05	0.000109811	0	0	9.09e-05	0	4.81e-05	0.000115623	7.07e-05	0	0	4.3e-05	0
201.113	10	18	4	0	0	0	0	0	CHO	Protein	202.121	-0.144545	1	C10H18O4	0.4	1.8	-1	88.8	2	-2	-0.333333	0	-2	9.09e-05	0.000150709	0.000211095	0.000115663	4.87e-05	8.96e-05	8.13e-05	0.000146713	0.000166899	9.62e-05	0.000184272	0.000229375	0.000151635	0.000129823	0.000280593	0.000103956	0.000135668	0.00023906	8.2e-05	0.000113696	0.000250789	0.000139413	4.62e-05	6.25e-05	9.42e-05	6.92e-05
201.123	0	0	0	0	0	0	0	0		Other	202.13	0	0								0	0		0	0	0	0	0	0	0	0	0	0	3.7e-05	0	0	0	0	0	0	0	0	0	0	0	0	0	0	0
201.124	9	18	3	2	0	0	0	0	CHON	Protein	202.132	-0.0506333	1	C9H18O3N2	0.333333	2	-0.666667	79.3	2	-1	-0.75	-0.272727	-3	0	0	6.48e-05	0	0	0	6.5e-05	0	0	0	0	0	0	0	0	0	0	7.27e-05	0	0	0	0.000123116	3.86e-05	0.000202513	4.08e-05	4.63e-05
201.141	0	0	0	0	0	0	0	0		Other	202.149	0	0								0	0		0	0	0	0	0	0	0	0	0	0	0	0	0	0	0	0	0	0	3.91e-05	0	0	0	0	0	0	0
201.169	0	0	0	0	0	0	0	0		Other	202.176	0	0								0	0		0	0	0	0	0	0	0	0	0	0	0	0	0	0	0	4.26e-05	0	0	0	0	0	0	0	0	0	0
201.2	0	0	0	0	0	0	0	0		Other	202.208	0	0								0	0		0	0	0	0	0	0	0	0	0	0	0	0	0	0	0	0	0	0	0	0	0	0	0	0	0	4.09e-05
201.297	0	0	0	0	0	0	0	0		Other	202.304	0	0								0	0		4.1e-05	0	0	0	0	0	0	0	0	0	0	0	0	0	0	0	0	0	0	0	0	0	0	0	0	0
201.348	0	0	0	0	0	0	0	0		Other	202.356	0	0								0	0		0	0	0	0	0	0	0	0	0	0	0	0	0	0	0	4.06e-05	0	0	0	0	0	0	0	0	0	0
201.351	0	0	0	0	0	0	0	0		Other	202.358	0	0								0	0		0	0	0	0	0	0	0	0	0	0	0	0	0	0	0	0	0	0	0	0	3.95e-05	0	0	0	0	0
201.442	0	0	0	0	0	0	0	0		Other	202.45	0	0								0	0		0	0	0	0	0	0	0	0	0	0	0	0	0	0	0	0	0	0	0	0	0	5.26e-05	0	0	0	0
201.534	0	0	0	0	0	0	0	0		Other	202.542	0	0								0	0		0	0	0	0	0	0	0	0	0	0	0	0	0	0	0	0	0	0	0	0	0	0	0	4.62e-05	0	0
201.596	0	0	0	0	0	0	0	0		Other	202.604	0	0								0	0		0	0	0	0	0	0	0	0	0	3.87e-05	0	0	0	0	0	0	0	0	0	0	0	0	0	0	0	0
201.797	0	0	0	0	0	0	0	0		Other	202.804	0	0								0	0		0	0	0	0	0	0	0	0	0	0	0	0	0	0	0	0	0	0	0	0	0	0.000101555	0	0	0	0
201.799	0	0	0	0	0	0	0	0		Other	202.806	0	0								0	0		0	0	0	0	0	0	4.48e-05	0	0	0	0	0	0	0	0	0	0	0	0	0	0	0	7.27e-05	0	0	0
201.802	0	0	0	0	0	0	0	0		Other	202.809	0	0								0	0		0	0	0.000490082	0	0.000863681	0	0.000252534	0.000557351	0	0	9.32e-05	0	0	0	0	8.14e-05	8.31e-05	0	0	3.6e-05	0	0.000972513	0.000477067	0.00109724	5.88e-05	0.000878083
201.802	0	0	0	0	0	0	0	0		Other	202.809	0	0								0	0		6.9e-05	0.00011214	0.00127875	0	0.00235294	7.18e-05	0.000601827	0.00154195	8.47e-05	0.000185203	0.000246642	0.000288474	0.000250094	0.000151616	6.99e-05	0.00020606	0.000216608	0.00014857	8.09e-05	6.41e-05	7.9e-05	0.00250192	0.00121517	0.00314311	0.000126595	0.00266866
201.805	0	0	0	0	0	0	0	0		Other	202.812	0	0								0	0		0	0	0	0	0	0	0	0	0	0	0	0	0	0	0	0	0	0	0	0	0	5.29e-05	0	0	0	0
201.822	0	0	0	0	0	0	0	0		Other	202.829	0	0								0	0		0	0	0	0	0	0	0	0	0	0	0	0	0	0	0	0	0	0	0	2.93e-05	0	0	0	0	0	0
201.899	0	0	0	0	0	0	0	0		Other	202.906	0	0								0	0		0	0	0	0	0	0	0	0	3.65e-05	0	0	0	0	0	0	0	0	0	0	0	0	0	0	0	0	0
201.919	0	0	0	0	0	0	0	0		Other	202.926	0	0								0	0		0	0	0	0	0	0	4.09e-05	0	0	0	0	0	0	0	0	0	0	0	0	0	0	0	0	0	0	0
201.93	0	0	0	0	0	0	0	0		Other	202.938	0	1								0	0		0	0	0	0	0	0	0	0	0	0	0	0	0	0	3.76e-05	0	0	0	0	0	0	0	0	0	0	0
201.936	0	0	0	0	0	0	0	0		Other	202.943	0	0								0	0		0	0	0	0	0	0	0	0	0	0	0	0	0	0	0	4.03e-05	0	0	0	0	0	0	0	0	0	0
202.024	0	0	0	0	0	0	0	0		Other	203.031	0	0								0	0		0	0	0	0	0	0	0	0	0	0	0	0	0	3.9e-05	0	0	0	0	0	0	0	0	0	0	0	0
202.064	0	0	0	0	0	0	0	0		Other	203.071	0	0								0	0		0	0	0	0	0	0	0	0	0	0	0	0	0	0	0	0	0	0	0	0	0	0	0	0	0	3.76e-05
202.076	0	0	0	0	0	0	0	0		Other	203.083	0	0								0	0		0	0	0	0	0	0	0	0	0	0	0	0	0	0	0	0	0	0	0	0	0	0	0	0	0	3.99e-05
202.08	0	0	0	0	0	0	0	0		Other	203.087	0	0								0	0		0	0	0	0	0	0	0	0	0	0	0	0	0	0	0	0	0	0	0	0	3.98e-05	0	0	0	0	0
202.08	0	0	0	0	0	0	0	0		Other	203.088	0	0								0	0		0	0	0	0	0	0	0	0	0	0	0	0	0	0	0	4.19e-05	0	0	0	0	0	0	0	0	0	0
202.101	0	0	0	0	0	0	0	0		Other	203.109	0	0								0	0		0	0	0	0	0	0	0	0	0	0	0	0	0	0	0	0	0	0	4.59e-05	0	0	0	0	0	0	0
202.114	0	0	0	0	0	0	0	0		Other	203.121	0	0								0	0		0	0	0	0	0	0	0	0	0	0	0	0	0	0	0	0	0	0	0	0	0	0	0	0	0	0
202.213	0	0	0	0	0	0	0	0		Other	203.221	0	0								0	0		0	0	0	0	0	0	4.56e-05	0	0	0	0	0	0	0	0	0	0	0	0	0	0	0	0	0	0	0
202.402	0	0	0	0	0	0	0	0		Other	203.41	0	0								0	0		0	0	0	0	0	0	0	0	0	4.02e-05	0	0	0	0	0	0	0	0	0	0	0	0	0	0	0	0
202.602	0	0	0	0	0	0	0	0		Other	203.609	0	0								0	0		0	0	0	4.1e-05	0	0	0	0	0	0	0	0	0	0	0	0	0	0	0	0	0	0	0	0	0	0
202.604	0	0	0	0	0	0	0	0		Other	203.611	0	0								0	0		0	0	0	0	0	0	0	0	0	0	0	0	0	0	0	0	0	0	0	0	0	0	0	0	4.03e-05	0
202.644	0	0	0	0	0	0	0	0		Other	203.652	0	0								0	0		0	0	0	0	0	0	0	0	0	0	0	0	0	0	0	0	0	0	0	0	0	0	0	4.57e-05	0	0
202.727	0	0	0	0	0	0	0	0		Other	203.734	0	0								0	0		0	0	0	0	0	0	0	0	0	0	0	0	0	0	3.54e-05	0	0	0	0	0	0	0	0	0	0	0
202.764	0	0	0	0	0	0	0	0		Other	203.771	0	0								0	0		0	0	0	0	0	0	0	0	0	0	0	0	0	0	0	0	0	0	0	0	0	5.31e-05	0	0	0	0
202.803	0	0	0	0	0	0	0	0		Other	203.81	0	0								0	0		0	0	0	0	6.92e-05	0	0	0	0	0	0	0	0	0	0	4.07e-05	0	0	0	0	0	8.37e-05	0	9.51e-05	0	6.81e-05
202.819	0	0	0	0	0	0	0	0		Other	203.827	0	0								0	0		0	0	0	0	4.58e-05	0	0	0	0	0	0	0	0	0	0	0	0	0	0	0	0	0	0	0	0	0
202.846	0	0	0	0	0	0	0	0		Other	203.853	0	0								0	0		0	0	0	0	0	0	0	0	0	0	0	0	0	0	0	0	0	0	0	0	4.2e-05	0	0	0	0	0
202.883	0	0	0	0	0	0	0	0		Other	203.89	0	0								0	0		0	0	0	0	0	0	0	0	0	0	3.53e-05	0	0	0	0	0	0	0	0	0	0	0	0	0	0	0
202.967	0	0	0	0	0	0	0	0		Other	203.975	0	0								0	0		0	0	0	0	0	0	0	0	0	4.34e-05	0	0	0	0	0	0	0	0	0	0	0	0	0	0	0	0
203.004	0	0	0	0	0	0	0	0		Other	204.011	0	0								0	0		0	0	0	0	0	0	0	0	0	0	0	0	0	0	0	4.15e-05	0	0	0	0	0	0	0	0	0	0
203.025	13	4	1	2	0	0	0	0	CHON	Condensed hydrocarbon	204.032	-0.116187	1	C13H4ON2	0.0769231	0.307692	0.307692	51.5308	13	12	1	1	10	0	0	0	0	0	3.8e-05	0	0	0	0	0	0	0	0	0	0	0	0	0	0	0	0	0	0	0	0
203.035	11	8	4	0	0	0	0	0	CHO	Condensed hydrocarbon	204.042	-0.135862	1	C11H8O4	0.363636	0.727273	0	60.3	8	4	0.571429	0.666667	4	0	0	0	0	0	0	0	0	4.36e-05	0	0	0	0	0	0	0	0	0	0	0	0	0	0	0	0	0
203.04	0	0	0	0	0	0	0	0		Other	204.047	0	0								0	0		0	5.33e-05	0	0	0	0	0	0	0	0	0	0	0	0	0	0	0	0	0	0	0	0	0	0	0	0
203.056	0	0	0	0	0	0	0	0		Other	204.063	0	0								0	0		0	0	0	4.93e-05	0	5.73e-05	0	0	0	0	5.42e-05	0	0	0	5.89e-05	8.04e-05	8.55e-05	6.65e-05	0	4.73e-05	7.17e-05	0	0	0	0	0
203.056	8	12	6	0	0	0	0	0	CHO	Carbohydrate	204.063	-0.151809	1	C8H12O6	0.75	1.5	0	60.3	3	-3	-1.5	0	-3	0.000100981	8.79e-05	8.48e-05	0.000100293	0.00013507	0.00014467	0.000106501	7.1e-05	0.000125251	0.000184538	0.00014138	0.000187411	0.000120653	8.1e-05	0.000130347	0.000180571	0.000137686	0.000159102	0.000139084	0.000125248	0.000175079	0.000104364	7.95e-05	0.000137953	0.00013285	0.000115618
203.065	0	0	0	0	0	0	0	0		Other	204.072	0	0								0	0		0	0	0	0	0	0	0	0	0	0	3.69e-05	0	0	0	0	0	0	0	0	0	0	0	0	0	0	0
203.092	0	0	0	0	0	0	0	0		Other	204.099	0	0								0	0		0	0	0	0	0	0	0	6.03e-05	7.73e-05	5.67e-05	6.1e-05	0	0	0	6.76e-05	0	7.13e-05	9.44e-05	0	4.05e-05	0	0	0	0	0.00013083	4.49e-05
203.093	9	16	5	0	0	0	0	0	CHO	Amino sugar	204.1	-0.173981	1	C9H16O5	0.555556	1.77778	-0.666667	79.3	2	-3	-0.75	-0.0769231	-3	8.22e-05	8.51e-05	0.000112391	0.000102714	7.12e-05	0.000105272	5.76e-05	9.18e-05	0.000131522	8.97e-05	0.000135531	0.000226875	8.81e-05	0.000187046	0.000196053	8.22e-05	0.000187997	0.00018468	7.72e-05	0.000105736	0.000181247	0.000294634	5.95e-05	0.000104868	0.000323776	0.000107221
203.115	0	0	0	0	0	0	0	0		Other	204.123	0	0								0	0		0	0	0	0	0	0	0	0	0	0	0	0	0	4.02e-05	0	0	0	0	0	0	0	0	0	0	0	0
203.129	10	20	4	0	0	0	0	0	CHO	Protein	204.136	0.0522373	1	C10H20O4	0.4	2	-1.2	94.5		-3	-0.5	-0.125	-3	0	0	0	0	0	0	0	0	3.83e-05	0	0	0	0	4.39e-05	0	0	0	4.72e-05	0	0	0	0	0	0	3.92e-05	0
203.183	0	0	0	0	0	0	0	0		Other	204.19	0	0								0	0		0	0	0	0	0	3.85e-05	0	0	0	0	0	0	0	0	0	0	0	0	0	0	0	0	0	0	0	0
203.242	0	0	0	0	0	0	0	0		Other	204.249	0	0								0	0		0	0	0	0	0	0	0	0	0	0	0	0	0	0	0	0	0	0	0	0	0	0	0	0	0	4.01e-05
203.308	0	0	0	0	0	0	0	0		Other	204.316	0	0								0	0		0	0	0	0	0	0	0	0	0	0	0	0	0	0	0	0	0	0	0	2.78e-05	0	0	0	0	0	0
203.309	0	0	0	0	0	0	0	0		Other	204.316	0	0								0	0		0	5.24e-05	0	0	0	0	0	0	0	0	0	0	0	0	0	0	0	0	0	0	0	0	0	0	0	0
203.361	0	0	0	0	0	0	0	0		Other	204.368	0	0								0	0		0	0	0	4.09e-05	0	0	0	0	0	0	0	0	0	0	0	0	0	0	0	0	0	0	0	0	0	0
203.403	0	0	0	0	0	0	0	0		Other	204.411	0	0								0	0		0	0	0	0	0	0	0	0	0	0	0	0	0	0	0	0	0	0	0	0	0	5.57e-05	0	0	0	0
203.473	0	0	0	0	0	0	0	0		Other	204.48	0	0								0	0		0	0	0	0	0	0	0	0	0	0	0	0	0	0	0	0	0	0	3.88e-05	0	0	0	0	0	0	0
203.517	0	0	0	0	0	0	0	0		Other	204.524	0	0								0	0		0	0	0	0	0	0	0	0	0	0	0	0	0	0	0	0	0	0	3.89e-05	0	0	0	0	0	0	0
203.553	0	0	0	0	0	0	0	0		Other	204.561	0	0								0	0		0	0	0	0	0	0	0	0	0	4.17e-05	0	0	0	0	0	0	0	0	0	0	0	0	0	0	0	0
203.701	0	0	0	0	0	0	0	0		Other	204.709	0	0								0	0		0	0	0	0	0	0	0	0	0	0	0	0	0	0	0	0	0	0	0	0	0	0	4.38e-05	0	0	0
203.799	0	0	0	0	0	0	0	0		Other	204.806	0	0								0	0		0	0	0	0	8.19e-05	0	0	6.56e-05	0	0	0	0	0	0	0	0	0	0	0	0	0	8.1e-05	0	0	0	0
203.799	0	0	0	0	0	0	0	0		Other	204.806	0	0								0	0		0	0	0.000122496	0	0.000230467	0	6.49e-05	0.000113055	0	0	0	0	0	0	0	0	0	0	0	0	0	0.000201418	0.000110498	0.000292489	0	0.000229431
203.808	0	0	0	0	0	0	0	0		Other	204.815	0	0								0	0		0	0	0	0	0	0	0	0	0	0	0	0	0	0	0	0	0	0	0	0	0	0	3.56e-05	0	0	0
203.897	0	0	0	0	0	0	0	0		Other	204.904	0	0								0	0		0	0	0	0	0	0	0	0	0	0	0	0	0	0	0	0	0	0	0	0	0	5.27e-05	0	0	0	0
203.981	0	0	0	0	0	0	0	0		Other	204.988	0	0								0	0		0	0	0	0	0	0	0	0	0	0	0	0	0	0	0	0	0	0	0	0	0	0	0	0	3.67e-05	0
204.015	0	0	0	0	0	0	0	0		Other	205.022	0	0								0	0		0	0	0	0	0	0	0	0	0	0	0	0	0	0	0	0	3.99e-05	0	0	0	0	0	0	0	0	0
204.042	0	0	0	0	0	0	0	0		Other	205.05	0	0								0	0		0	0	0	0	0	0	4.43e-05	0	0	0	0	0	0	0	0	0	0	0	0	0	0	0	0	0	0	0
204.067	11	11	3	1	0	0	0	0	CHON	Lignin	205.074	-0.0987072	1	C11H11O3N	0.272727	1	-0.181818	65.4818	7	4	0.428571	0.529412	3	0	0	0	0	0	0	0	0	0	0	0	0	0	0	6.07e-05	0	0	0	0	0	0	0	0	0	0	0
204.105	0	0	0	0	0	0	0	0		Other	205.112	0	0								0	0		0	0	0	0	0	0	0	0	0	0	0	0	0	0	0	0	0	0	0	0	0	0	3.47e-05	0	0	0
204.15	0	0	0	0	0	0	0	0		Other	205.157	0	0								0	0		0	0	0	0	0	0	0	0	0	0	0	0	0	0	0	0	4.09e-05	0	0	0	0	0	0	0	0	0
204.187	0	0	0	0	0	0	0	0		Other	205.195	0	0								0	0		0	0	0	0	0	0	0	0	0	0	0	0	0	0	0	0	0	0	0	2.75e-05	0	0	0	0	0	0
204.438	0	0	0	0	0	0	0	0		Other	205.445	0	0								0	0		0	0	0	0	0	0	0	0	0	0	0	0	0	0	0	0	0	0	0	0	4.04e-05	0	0	0	0	0
204.449	0	0	0	0	0	0	0	0		Other	205.456	0	0								0	0		0	0	0	0	0	0	0	0	0	0	0	0	0	0	0	0	3.97e-05	0	0	0	0	0	0	0	0	0
204.477	0	0	0	0	0	0	0	0		Other	205.484	0	0								0	0		0	0	0	0	0	0	0	0	0	0	0	0	0	3.74e-05	0	0	0	0	0	0	0	0	0	0	0	0
204.597	0	0	0	0	0	0	0	0		Other	205.604	0	0								0	0		0	0	0	0	0	0	0	0	0	0	0	0	0	0	0	4.02e-05	0	0	0	0	0	0	0	0	0	0
204.603	0	0	0	0	0	0	0	0		Other	205.61	0	0								0	0		0	0	0	0	4.58e-05	0	0	0	0	0	0	0	0	0	0	0	0	0	0	0	0	0	0	0	0	0
204.608	0	0	0	0	0	0	0	0		Other	205.616	0	0								0	0		0	0	0	0	0	0	4.31e-05	0	0	0	0	0	0	0	0	0	0	0	0	0	0	0	0	0	0	0
204.623	0	0	0	0	0	0	0	0		Other	205.63	0	0								0	0		0	0	0	0	0	0	0	0	0	0	0	0	3.82e-05	0	0	0	0	0	0	0	0	0	0	0	0	0
204.746	0	0	0	0	0	0	0	0		Other	205.753	0	0								0	0		0	0	0	0	0	0	0	0	3.94e-05	0	0	0	0	0	0	0	0	0	0	0	0	0	0	0	0	0
204.791	0	0	0	0	0	0	0	0		Other	205.798	0	0								0	0		0	0	0	0	0	0	0	0	0	0	0	0	0	0	0	0	0	0	0	0	0	5.79e-05	0	0	0	0
204.792	0	0	0	0	0	0	0	0		Other	205.799	0	0								0	0		0	6.67e-05	0	0	5.22e-05	3.85e-05	0	4.27e-05	3.71e-05	4.36e-05	0	0	4.65e-05	4.15e-05	0	0	5.8e-05	0	0	0	0	0.000172083	0	0.00012311	0	0.000100484
204.813	0	0	0	0	0	0	0	0		Other	205.82	0	0								0	0		0	0	0	0	0	0	0	0	0	0	0	0	0	0	0	0	0	0	0	2.84e-05	0	0	0	0	0	0
204.816	0	0	0	0	0	0	0	0		Other	205.823	0	0								0	0		0	0	0	0	0	0	0	0	3.67e-05	0	0	0	0	0	0	0	0	0	0	0	0	0	0	0	0	0
204.825	0	0	0	0	0	0	0	0		Other	205.833	0	0								0	0		0	0	6.66e-05	0	0	0	0	4.59e-05	0	0	0	0	0	0	0	0	0	0	0	0	0	0	0	0	0	4.02e-05
204.869	0	0	0	0	0	0	0	0		Other	205.877	0	0								0	0		0	0	0	0	0	0	0	0	0	0	0	0	0	0	4.24e-05	0	0	0	0	0	0	0	0	0	0	0
205.014	10	6	5	0	0	0	0	0	CHO	Condensed hydrocarbon	206.022	-0.25805	1	C10H6O5	0.5	0.6	0.4	48.9	8	3	0.6	0.733333	3	0	0	0	4.98e-05	0	0	0	0	0	0	0	0	0	0	0	0	0	0	0	0	0	0	0	0	0	0
205.035	7	10	7	0	0	0	0	0	CHO	Tannin	206.043	-0.147014	1	C7H10O7	1	1.42857	0.571429	44.0143	3	-4	0	-0.142857	-4	0	0	0	0	0	0	0	0	0	0	0	0	0	0	0	0	0	0	0	0	0	0	4.66e-05	0	0	4.45e-05
205.051	11	10	4	0	0	0	0	0	CHO	Lignin	206.058	-0.174432	1	C11H10O4	0.363636	0.909091	-0.181818	65.4818	7	3	0.428571	0.555556	3	5.2e-05	5.77e-05	0	0	0	0	0	0	0	4.1e-05	0	5.39e-05	5.58e-05	0.00013917	0	4.51e-05	0	0	0	0	0	0	0	0	0	0
205.071	0	0	0	0	0	0	0	0		Other	206.078	0	0								0	0		0	0	0	0	0	0	0	3.93e-05	0	0	0	0	0	0	0	0	0	0	0	0	0	0	0	0	0	0
205.072	8	14	6	0	0	0	0	0	CHO	Carbohydrate	206.079	-0.0207924	1	C8H14O6	0.75	1.75	-0.25	67.425	2	-4	-2	-0.2	-4	0	0	4.89e-05	0	6.35e-05	0	0	0	0	0	0	0	0	0	4.07e-05	0	0	0	0	2.91e-05	0	0	0	0	0	3.97e-05
205.108	0	0	0	0	0	0	0	0		Other	206.116	0	0								0	0		0	0	0	0	0	0	0	0	0	0	0	0	0	0	0	0	0	0	0	0	4.04e-05	0	0	0	0	0
205.121	0	0	0	0	0	0	0	0		Other	206.128	0	0								0	0		0	0	0	0	0	0	0	0	0	0	0	0	0	0	0	0	3.94e-05	0	0	0	0	0	0	0	0	0
205.146	0	0	0	0	0	0	0	0		Other	206.153	0	0								0	0		0	0	0	0	0	0	0	0	0	0	0	0	0	0	0	0	0	0	0	0	0	5.24e-05	0	0	0	0
205.168	0	0	0	0	0	0	0	0		Other	206.175	0	0								0	0		0	0	0	0	0	0	0	0	0	0	0	0	0	0	0	0	0	0	0	0	0	0	0	4.79e-05	0	0
205.236	0	0	0	0	0	0	0	0		Other	206.243	0	0								0	0		0	0	0	0	0	0	0	0	0	0	0	0	0	0	0	0	0	0	0	0	0	0	3.34e-05	0	0	0
205.263	0	0	0	0	0	0	0	0		Other	206.27	0	0								0	0		0	0	0	0	4.59e-05	0	0	0	0	0	0	0	0	0	0	0	0	0	0	0	0	0	0	0	0	0
205.308	0	0	0	0	0	0	0	0		Other	206.316	0	0								0	0		0	0	0	0	0	0	0	0	0	0	0	0	0	0	0	0	0	0	0	0	0	0	0	0	0	3.92e-05
205.475	0	0	0	0	0	0	0	0		Other	206.482	0	0								0	0		0	0	0	0	0	0	0	0	0	0	0	0	0	0	0	0	0	0	0	0	0	0	3.46e-05	0	0	0
205.497	0	0	0	0	0	0	0	0		Other	206.505	0	0								0	0		0	0	0	0	0	0	0	0	0	0	0	0	0	0	0	0	0	0	0	0	0	0	3.59e-05	0	0	0
205.593	0	0	0	0	0	0	0	0		Other	206.6	0	0								0	0		0	5.45e-05	0	0	0	0	0	0	0	0	0	0	0	0	0	0	0	0	0	0	0	0	0	0	0	0
205.608	0	0	0	0	0	0	0	0		Other	206.615	0	0								0	0		0	0	0	0	0	0	0	0	0	0	0	0	0	0	0	0	3.96e-05	0	0	0	0	0	0	0	0	0
205.613	0	0	0	0	0	0	0	0		Other	206.62	0	0								0	0		0	0	0	0	0	0	0	0	0	0	0	0	0	0	0	0	0	0	0	0	0	0	3.61e-05	0	0	0
205.625	0	0	0	0	0	0	0	0		Other	206.632	0	0								0	0		0	0	0	4.01e-05	0	0	0	0	0	0	0	0	0	0	0	0	0	0	0	0	0	0	0	0	0	0
205.634	0	0	0	0	0	0	0	0		Other	206.642	0	0								0	0		0	0	0	0	0	0	0	0	0	0	0	0	0	0	0	0	0	4.73e-05	0	0	0	0	0	0	0	0
205.703	0	0	0	0	0	0	0	0		Other	206.71	0	0								0	0		0	0	0	0	4.57e-05	0	0	0	0	0	0	0	0	0	0	0	0	0	0	0	0	0	0	0	0	0
205.738	0	0	0	0	0	0	0	0		Other	206.746	0	0								0	0		4.23e-05	0	0	0	0	0	0	0	0	0	0	0	0	0	0	0	0	0	0	0	0	0	0	0	0	0
205.758	0	0	0	0	0	0	0	0		Other	206.766	0	0								0	0		0	0	0	0	0	0	4.12e-05	0	0	0	0	0	0	0	0	0	0	0	0	0	0	0	0	0	0	0
205.76	0	0	0	0	0	0	0	0		Other	206.768	0	0								0	0		0	0	0	0	0	0	0	0	0	0	0	0	0	0	0	0	0	4.91e-05	0	0	0	0	0	0	0	0
205.768	0	0	0	0	0	0	0	0		Other	206.776	0	0								0	0		0	0	0	0	0	0	0	0	0	0	3.55e-05	0	0	0	0	0	0	0	0	0	0	0	0	0	0	0
205.797	0	0	0	0	0	0	0	0		Other	206.804	0	0								0	0		0	0	4.57e-05	0	0	0	0	0	0	0	0	0	0	0	0	0	0	0	0	0	0	0	0	0	0	0
205.885	0	0	0	0	0	0	0	0		Other	206.892	0	0								0	0		0	0	0	0	0	0	0	0	0	0	0	0	0	0	0	0	0	0	0	0	0	0	3.34e-05	0	0	0
205.992	0	0	0	0	0	0	0	0		Other	207	0	0								0	0		0	0	0	0	0	0	0	0	0	0	0	0	0	0	0	0	0	0	0	0	0	0	0	0	0	3.68e-05
206.044	0	0	0	0	0	0	0	0		Other	207.051	0	0								0	0		0	0	0	0	0	0	4.12e-05	0	0	0	0	0	0	0	0	0	0	0	0	0	0	0	0	0	0	0
206.08	0	0	0	0	0	0	0	0		Other	207.088	0	0								0	0		0	0	0	0	0	0	0	0	3.67e-05	0	0	0	0	0	0	0	0	0	0	0	0	0	0	0	0	0
206.082	0	0	0	0	0	0	0	0		Other	207.089	0	0								0	0		0	0	0	0	0	0	0	0	0	0	0	0	0	0	0	0	0	0	0	0	0	0	0	0	0	0
206.082	11	13	3	1	0	0	0	0	CHON	Lignin	207.09	-0.170835	1	C11H13O3N	0.272727	1.18182	-0.363636	70.6636	6	3	0.285714	0.411765	2	0	0	0	0	0	0	0	0	0	0	0	0	0	0	0	4.72e-05	0	0	0.000141996	3.2e-05	0	0	9.57e-05	9.13e-05	0	0
206.136	0	0	0	0	0	0	0	0		Other	207.143	0	0								0	0		0	0	0	0	0	0	0	0	0	0	0	0	0	3.79e-05	0	0	0	0	0	0	0	0	0	0	0	0
206.217	0	0	0	0	0	0	0	0		Other	207.224	0	0								0	0		0	0	0	0	0	0	0	0	0	0	0	0	0	0	0	4.45e-05	0	0	0	0	0	0	0	0	0	0
206.461	0	0	0	0	0	0	0	0		Other	207.469	0	0								0	0		0	0	0	0	4.62e-05	0	0	0	0	0	0	0	0	0	0	0	0	0	0	0	0	0	0	0	0	0
206.508	0	0	0	0	0	0	0	0		Other	207.515	0	0								0	0		0	0	0	0	0	0	0	0	0	0	0	4.74e-05	0	0	0	0	0	0	0	0	0	0	0	0	0	0
206.722	0	0	0	0	0	0	0	0		Other	207.73	0	0								0	0		0	0	0	0	0	0	0	0	0	0	0	0	0	0	0	4.32e-05	0	0	0	0	0	0	0	0	0	0
206.789	0	0	0	0	0	0	0	0		Other	207.796	0	0								0	0		0	0	0	0	0	0	0	4.46e-05	0	0	0	0	0	0	0	0	0	0	0	0	0	7.74e-05	0	6.64e-05	0	7.34e-05
206.789	0	0	0	0	0	0	0	0		Other	207.796	0	0								0	0		0	0	0	0	0	0	0	0	0	0	0	0	3.78e-05	0	0	0	0	0	0	0	0	0	0	0	0	0
206.79	0	0	0	0	0	0	0	0		Other	207.797	0	0								0	0		4.08e-05	6.29e-05	0	0	6.96e-05	0	4.71e-05	5.02e-05	0	4.44e-05	5.16e-05	5.06e-05	5.08e-05	4.24e-05	0	4.05e-05	4.29e-05	0	0	0	0	0.000129162	4.64e-05	9.42e-05	0	8.77e-05
206.792	0	0	0	0	0	0	0	0		Other	207.799	0	0								0	0		0	5.65e-05	0	0	0	0	0	0	0	5.24e-05	0	0	0	0	0	5.1e-05	9.04e-05	0	0	0	0	0	0	0	0	0
206.829	0	0	0	0	0	0	0	0		Other	207.837	0	0								0	0		0	0	0	0	0	0	0	0	0	0	0	0	0	0	0	4.63e-05	0	0	0	0	0	0	0	0	0	0
206.866	0	0	0	0	0	0	0	0		Other	207.873	0	0								0	0		0	0	0	0	0	0	0	0	0	3.95e-05	0	0	0	0	0	0	0	0	0	0	0	0	0	0	0	0
206.919	0	0	0	0	0	0	0	0		Other	207.926	0	0								0	0		0	0	0	0	0	0	0	0	0	0	3.69e-05	0	0	0	0	0	0	0	0	0	0	0	0	0	0	0
206.939	0	0	0	0	0	0	0	0		Other	207.946	0	0								0	0		0	0	0	0	0	0	0	0	0	0	0	0	0	3.94e-05	0	0	0	0	0	0	0	0	0	0	0	0
206.962	0	0	0	0	0	0	0	0		Other	207.969	0	0								0	0		0	0	0	0	0	0	0	0	0	0	0	0	0	0	0	0	0	0	0	5.53e-05	5.12e-05	0	0	0	0	0
207.012	10	8	3	0	0	1	0	0	CHOS	Condensed hydrocarbon	208.019	-0.136143	1	C10H8O3S	0.3	0.8	0	60.3	7	4	0.5	0.6	3	0	0.000119786	0	0	0	0	0	0	0	0	6.26e-05	0	0	0	0	0	0	0	0	4.12e-05	0	0	0	0	0	0
207.02	0	0	0	0	0	0	0	0		Other	208.027	0	0								0	0		0	0	0	0	0	0	0	0	3.91e-05	0	0	0	0	0	0	0	0	0	0	0	0	0	0	0	0	0
207.03	10	8	5	0	0	0	0	0	CHO	Condensed hydrocarbon	208.037	-0.14889	1	C10H8O5	0.5	0.8	0.2	54.6	7	2	0.4	0.6	2	8.47e-05	5.95e-05	0	8.46e-05	7.14e-05	4.17e-05	4.84e-05	4.66e-05	0.000110706	5.63e-05	4e-05	0	6.47e-05	4.54e-05	0.000149723	6.84e-05	0	4.82e-05	0	0	0	0	0	5.83e-05	0	0
207.054	0	0	0	0	0	0	0	0		Other	208.061	0	0								0	0		0	0	0	0	0	0	0	0	0	0	0	0	0	0	0	0	0	4.59e-05	0	0	0	0	0	0	0	0
207.066	11	12	4	0	0	0	0	0	CHO	Lignin	208.074	-0.172434	1	C11H12O4	0.363636	1.09091	-0.363636	70.6636	6	2	0.285714	0.444444	2	0	5.67e-05	6.6e-05	0	0	0	0	0	0	0	4.27e-05	0	4.45e-05	0	8.66e-05	0	0	4.65e-05	0	3.42e-05	0	0	0	0	0	0
207.079	0	0	0	0	0	0	0	0		Other	208.086	0	0								0	0		0	0	0	0	0	0	0	0	0	0	0	0	0	0	3.69e-05	0	0	0	0	0	0	0	0	0	0	0
207.079	0	0	0	0	0	0	0	0		Other	208.087	0	0								0	0		0	0	0	0	0	0	0	0	0	0	0	0	0	7.44e-05	0	0	0	0	0	0	0	0	0	0	0	0
207.116	9	21	3	0	0	0	1	0	CHOP	Other	208.123	-0.0740739	1	C9H21O3P	0.333333	2.33333	-2.22222	123.633	0	-3	-0.8	-0.384615	-4	0	0	0	0	0	0	0	0	0	0	0	0	0	0	0	0	0	0	3.94e-05	0	0	0	0	0	0	0
207.133	0	0	0	0	0	0	0	0		Other	208.141	0	0								0	0		0	0	0	0	0	0	0	0	0	0	0	5.05e-05	0	0	0	0	0	0	0	0	0	0	0	0	0	0
207.139	0	0	0	0	0	0	0	0		Other	208.146	0	0								0	0		0	0	8.58e-05	0	0	0	0	0	0	0	0	0	0	0	0	0	0	0	0	8.12e-05	0.000130569	0	0	0	0	0
207.139	13	20	2	0	0	0	0	0	CHO	Lipid	208.146	-0.122364	1	C13H20O2	0.153846	1.53846	-1.23077	95.3769	4	2	0.181818	0.25	2	0.000205346	0.000307055	0.000165304	0.000189214	9.55e-05	0.000243856	0.000127685	0.000166018	0.000211464	0.00040884	0.000307886	0.000477652	0.000315278	0.000266953	0.000198843	0.000442048	0.000354404	0.000453722	0.000214559	0.000204361	0.000320635	0.000151382	7.42e-05	0.000130055	0.000179199	0.000123671
207.148	0	0	0	0	0	0	0	0		Other	208.155	0	0								0	0		0	0	0	0	0	0	0	0	0	0	0	0	0	0	0	0	0	4.73e-05	0	0	0	0	0	0	0	0
207.169	0	0	0	0	0	0	0	0		Other	208.176	0	0								0	0		0	0	5.28e-05	0	0	0	0	0	0	0	0	0	0	0	0	0	0	0	0	0	0	0	0	0	0	0
207.257	0	0	0	0	0	0	0	0		Other	208.264	0	0								0	0		0	0	0	0	4.61e-05	0	0	0	0	0	0	0	0	0	0	0	0	0	0	0	0	0	0	0	0	0
207.31	0	0	0	0	0	0	0	0		Other	208.317	0	0								0	0		0	0	0	0	0	0	0	0	0	0	0	0	0	0	0	0	0	0	0	0	4.13e-05	0	0	0	0	0
207.502	0	0	0	0	0	0	0	0		Other	208.509	0	0								0	0		0	0	0	0	0	0	0	0	0	0	0	0	0	0	0	0	0	0	0	0	0	5.26e-05	0	0	0	0
207.505	0	0	0	0	0	0	0	0		Other	208.512	0	0								0	0		0	0	0	0	0	0	0	0	0	0	0	0	0	0	0	0	0	0	0	0	0	0	0	0	0	3.71e-05
207.577	0	0	0	0	0	0	0	0		Other	208.584	0	0								0	0		0	0	0	0	0	0	0	0	0	0	0	0	3.9e-05	0	0	0	0	0	0	0	0	0	0	0	0	0
207.606	0	0	0	0	0	0	0	0		Other	208.613	0	0								0	0		0	0	0	0	0	0	0	0	0	0	0	0	0	0	0	0	0	0	0	0	0	0	0	0	0	0
207.707	0	0	0	0	0	0	0	0		Other	208.714	0	0								0	0		0	0	0	0	0	4.03e-05	0	0	0	0	0	0	0	0	0	0	0	0	0	0	0	0	0	0	0	0
207.707	0	0	0	0	0	0	0	0		Other	208.715	0	0								0	0		0	0	4.6e-05	0	0	0	0	0	0	0	0	0	0	0	0	0	0	0	0	0	0	0	0	0	0	0
207.81	0	0	0	0	0	0	0	0		Other	208.817	0	0								0	0		0	0	0	0	0	0	0	0	0	0	3.77e-05	0	0	0	0	0	0	0	0	0	0	0	0	0	0	0
207.82	0	0	0	0	0	0	0	0		Other	208.827	0	0								0	0		0	0	5.32e-05	0	0	0	0	0	0	0	0	0	0	0	0	0	0	0	0	0	0	0	0	0	0	0
207.898	0	0	0	0	0	0	0	0		Other	208.905	0	0								0	0		0	0	0	0	0	0	0	0	0	4.08e-05	0	0	0	0	0	0	0	0	0	0	0	0	0	0	0	0
207.93	0	0	0	0	0	0	0	0		Other	208.938	0	0								0	0		0	0	0	0	0	0	0	0	0	0	0	0	0	0	0	0	0	5.46e-05	0	0	0	0	0	0	0	0
208.003	0	0	0	0	0	0	0	0		Other	209.01	0	0								0	0		0	0	0	0	0	0	0	0	0	0	0	0	0	3.76e-05	0	0	0	0	0	0	0	0	0	0	0	0
208.052	0	0	0	0	0	0	0	0		Other	209.059	0	0								0	0		0	0	0	0	0	0	0	0	0	0	0	0	4.07e-05	0	0	0	0	0	0	0	0	0	0	0	0	0
208.211	0	0	0	0	0	0	0	0		Other	209.218	0	0								0	0		0	0	0	0	0	0	0	0	4.2e-05	0	0	0	0	0	0	0	0	0	0	0	0	0	0	0	0	0
208.221	0	0	0	0	0	0	0	0		Other	209.228	0	0								0	0		0	0	0	0	0	4.52e-05	0	0	0	0	0	0	0	0	0	0	0	0	0	0	0	0	0	0	0	0
208.308	0	0	0	0	0	0	0	0		Other	209.316	0	0								0	0		0	0	0	0	0	0	0	0	0	0	0	0	0	0	0	4.11e-05	0	0	0	0	0	0	0	0	0	0
208.309	0	0	0	0	0	0	0	0		Other	209.316	0	0								0	0		0	0	0	0	0	0	4.09e-05	0	0	0	0	0	0	0	0	0	0	0	0	0	0	0	0	0	0	0
208.359	0	0	0	0	0	0	0	0		Other	209.366	0	0								0	0		0	0	0	0	0	0	0	0	0	0	0	0	0	0	0	4.23e-05	0	0	0	0	0	0	0	0	0	0
208.399	0	0	0	0	0	0	0	0		Other	209.407	0	0								0	0		0	0	0	0	0	0	0	0	0	0	0	0	0	0	0	0	4.05e-05	0	0	0	0	0	0	0	0	0
208.502	0	0	0	0	0	0	0	0		Other	209.509	0	0								0	0		0	0	0	0	0	0	0	0	0	0	0	0	0	0	0	0	0	0	0	0	0	0	0	0	4.26e-05	0
208.505	0	0	0	0	0	0	0	0		Other	209.512	0	0								0	0		0	0	0	0	0	3.77e-05	0	0	0	0	0	0	0	0	0	0	0	0	0	0	0	0	0	0	0	0
208.552	0	0	0	0	0	0	0	0		Other	209.559	0	0								0	0		0	0	0	0	0	6.85e-05	0	0	0	0	0	0	0	0	0	0	0	0	0	0	0	0	0	0	0	0
208.555	0	0	0	0	0	0	0	0		Other	209.562	0	0								0	0		0	0	0	0	0	5.22e-05	0	0	0	0	0	0	0	0	0	0	0	0	0	0	0	0	0	0	0	0
208.589	0	0	0	0	0	0	0	0		Other	209.596	0	0								0	0		4.54e-05	0	0	0	0	0	0	0	0	0	0	0	0	0	0	0	0	0	0	0	0	0	0	0	0	0
208.613	0	0	0	0	0	0	0	0		Other	209.62	0	0								0	0		0	0	0	0	0	3.81e-05	0	0	0	0	0	0	0	0	0	0	0	0	0	0	0	0	0	0	0	0
208.682	0	0	0	0	0	0	0	0		Other	209.689	0	0								0	0		0	0	0	0	0	0	0	0	0	0	0	0	0	3.83e-05	0	0	0	0	0	0	0	0	0	0	0	0
208.756	0	0	0	0	0	0	0	0		Other	209.763	0	0								0	0		0	0	0	0	0	0	0	0	0	0	4.13e-05	0	0	0	0	0	0	0	0	0	0	0	0	0	0	0
208.787	0	0	0	0	0	0	0	0		Other	209.794	0	0								0	0		0	0	0	0	5.33e-05	0	0	0	0	0	0	0	3.97e-05	3.94e-05	0	4.29e-05	4.9e-05	0	0	0	0	0.000135158	0	8.41e-05	0	4.95e-05
208.787	0	0	0	0	0	0	0	0		Other	209.795	0	0								0	0		0	0	0	0	0	0	0	0	0	0	0	0	0	0	0	0	5.98e-05	0	0	0	0	0	0	0	0	0
208.789	0	0	0	0	0	0	0	0		Other	209.796	0	0								0	0		0	0	0	0	0	0	0	0	0	0	0	0	0	0	0	0	8.63e-05	0	0	0	0	0	0	0	0	0
208.79	0	0	0	0	0	0	0	0		Other	209.797	0	0								0	0		0	0	0	0	0	0	0	0	0	0	0	0	0	0	0	0	0	0	0	0	0	0	0	0	0	4e-05
208.79	0	0	0	0	0	0	0	0		Other	209.797	0	0								0	0		0	0	0	0	0	0	0	0	0	0	3.73e-05	0	4.04e-05	0	0	0	0.00011222	0	0	0	0	0	0	0	0	0
208.845	0	0	0	0	0	0	0	0		Other	209.852	0	0								0	0		0	0	0	0	0	0	0	4.09e-05	0	0	0	0	0	0	0	0	0	0	0	0	0	0	0	0	0	0
208.845	0	0	0	0	0	0	0	0		Other	209.853	0	0								0	0		0	0	0	0	0	0	0	5.16e-05	0	0	0	0	0	0	0	0	0	0	0	0	0	0	0	0	0	0
208.923	0	0	0	0	0	0	0	0		Other	209.93	0	0								0	0		0	0	0	0	4.69e-05	0	0	0	0	0	0	0	0	0	0	0	0	0	0	0	0	0	0	0	0	0
208.947	0	0	0	0	0	0	0	0		Other	209.955	0	0								0	0		0	0	0	0	0	0	0	0	0	0	0	0	0	0	4.32e-05	0	0	0	0	0	0	0	0	0	0	0
208.959	0	0	0	0	0	0	0	0		Other	209.966	0	1								0	0		0	0	0	0	0	0	0	0	0	0	0	0	0	0	0	0	0	0	0	3.12e-05	0	0	0	0	0	0
208.992	0	0	0	0	0	0	0	0		Other	209.999	0	0								0	0		0	0	0	0	0	4.33e-05	0	0	0	0	0	0	0	0	0	0	0	0	0	0	0	0	0	0	0	0
209.009	0	0	0	0	0	0	0	0		Other	210.016	0	0								0	0		0	0	0	4.64e-05	0	0	0	0	0	0	0	0	0	0	0	0	0	0	0	0	0	0	0	0	0	0
209.009	9	6	6	0	0	0	0	0	CHO	Condensed hydrocarbon	210.016	-0.160503	1	C9H6O6	0.666667	0.666667	0.666667	41.3	7		0.333333	0.666667		6.42e-05	0	0	0	0	0	0	0	0	4.29e-05	0	6.07e-05	0	0	0	4.11e-05	0	0	0	4.27e-05	0	0	0	0	4.11e-05	0
209.021	0	0	0	0	0	0	0	0		Other	210.028	0	0								0	0		0	0	0	0	0	0	0	0	4.36e-05	0	0	0	0	0	0	0	0	0	0	0	0	0	0	0	0	0
209.045	0	0	0	0	0	0	0	0		Other	210.052	0	0								0	0		0	0	0	0	0	0	0	0	3.92e-05	0	0	0	0	0	0	0	0	0	0	0	0	0	0	0	0	0
209.046	10	10	5	0	0	0	0	0	CHO	Lignin	210.053	-0.217574	1	C10H10O5	0.5	1	0	60.3	6		0.2	0.466667		0.000121418	0.000104957	0	0.000103793	0.000141545	0	8.1e-05	0	7.4e-05	0.0001439	0.000120613	0.000105809	6.65e-05	0.000106443	0.000127486	0.000441924	0.000120639	0.000183156	0	0	0	0	0	0	0	0
209.058	0	0	0	0	0	0	0	0		Other	210.065	0	0								0	0		0	0	0	0	0	0	0	0	0	0	0.000169612	0.000235087	0	0	0	0	4.8e-05	0.000141878	0	0	0	0	0	0	0	0
209.059	0	0	0	0	0	0	0	0		Other	210.066	0	0								0	0		0	5.83e-05	0	0	0	0	0	0	0	0	0	5.51e-05	0	0	0.000116285	0	3.96e-05	6.7e-05	0	0	5.75e-05	0	0	0	6.06e-05	0
209.063	0	0	0	0	0	0	0	0		Other	210.07	0	0								0	0		0	0	0	0	0	0	0	0	0	0	0	0	0	0	3.63e-05	0	0	0	0	0	0	0	0	0	0	0
209.082	11	14	4	0	0	0	0	0	CHO	Lignin	210.089	-0.226233	1	C11H14O4	0.363636	1.27273	-0.545455	75.8455	5		0.142857	0.333333		6.4e-05	0	0	3.97e-05	4.83e-05	0	4.78e-05	0	0	0	0	4.98e-05	4.17e-05	6.72e-05	0	0	0	6.4e-05	0	0	0	0	0	0	0	0
209.09	0	0	0	0	0	0	0	0		Other	210.097	0	0								0	0		0	0	0	0	0	0	0	0	0	0	0	5.14e-05	0	0	0	0	0	0	0	0	0	0	0	0	0	0
209.095	0	0	0	0	0	0	0	0		Other	210.102	0	0								0	0		0	0	0	0	0	0	0	0	0	0	0	0	0	6.5e-05	0	0	0	0	0	0	0	0	0	0	0	0
209.095	0	0	0	0	0	0	0	0		Other	210.102	0	0								0	0		0	0	0	0	0	0	9.39e-05	3.98e-05	0	0	4.22e-05	0.000110695	0	0.000194494	0	0	4.7e-05	4.72e-05	0	0	0	6.23e-05	0	0	0	0
209.107	0	0	0	0	0	0	0	0		Other	210.115	0	0								0	0		0	0	0	0	0	0	0	0	0	0	0	0	0	0	3.71e-05	0	0	0	0	0	0	0	0	0	0	0
209.154	0	0	0	0	0	0	0	0		Other	210.161	0	0								0	0		0	0	0	0	0	0	0	0	0	0	0	0	0	0	3.6e-05	0	0	0	0	0	0	0	0	0	0	0
209.155	13	22	2	0	0	0	0	0	CHO	Lipid	210.162	0.244971	1	C13H22O2	0.153846	1.69231	-1.38462	99.7615	3		0.0909091	0.166667		0	0	0	0	0	0	0	0	0	4.55e-05	0	0	0	0	0	0	0	0	0	0	0	0	0	0	0	0
209.189	0	0	0	0	0	0	0	0		Other	210.196	0	0								0	0		0	0	0	0	0	4e-05	0	0	0	0	0	0	0	0	0	0	0	0	0	0	0	0	0	0	0	0
209.32	0	0	0	0	0	0	0	0		Other	210.327	0	0								0	0		0	0	0	0	0	0	0	0	3.71e-05	0	0	0	0	0	0	0	0	0	0	0	0	0	0	0	0	0
209.345	0	0	0	0	0	0	0	0		Other	210.352	0	0								0	0		0	0	0	0	0	0	0	0	0	0	0	0	0	0	0	0	0	0	0	0	0	0	0	0	0	0
209.429	0	0	0	0	0	0	0	0		Other	210.436	0	0								0	0		0	0	0	0	0	0	0	0	0	0	0	0	0	0	0	0	0	0	0	0	0	0	0	0	0	0
209.448	0	0	0	0	0	0	0	0		Other	210.456	0	0								0	0		0	0	0	0	0	3.98e-05	0	0	0	0	0	0	0	0	0	0	0	0	0	0	0	0	0	0	0	0
209.516	0	0	0	0	0	0	0	0		Other	210.523	0	0								0	0		0	0	0	0	0	0	0	0	0	0	0	0	0	0	0	0	0	0	0	0	0	0	0	4.46e-05	0	0
209.566	0	0	0	0	0	0	0	0		Other	210.574	0	0								0	0		0	0	0	0	0	0	0	0	0	0	0	0	0	0	0	0	0	0	0	0	3.98e-05	0	0	0	0	0
209.603	0	0	0	0	0	0	0	0		Other	210.61	0	0								0	0		0	0	0	0	0	0	0	0	0	0	0	0	0	0	0	0	0	0	0	2.75e-05	0	0	0	0	0	0
209.725	0	0	0	0	0	0	0	0		Other	210.732	0	0								0	0		0	0	0	0	0	3.82e-05	0	0	0	0	0	0	0	0	0	0	0	0	0	0	0	0	0	0	0	0
209.765	0	0	0	0	0	0	0	0		Other	210.772	0	0								0	0		0	0	0	0	0	0	0	0	0	0	0	0	0	0	0	0	0	0	0	0	4.22e-05	0	0	0	0	0
209.792	0	0	0	0	0	0	0	0		Other	210.799	0	0								0	0		0	0	0	0	4.64e-05	0	0	0	0	0	0	0	0	0	0	0	0	0	0	0	0	0	0	0	0	0
209.832	0	0	0	0	0	0	0	0		Other	210.839	0	0								0	0		0	0	0	0	0	0	0	0	0	0	0	0	0	0	0	4.4e-05	0	0	0	0	0	0	0	0	0	0
210.023	0	0	0	0	0	0	0	0		Other	211.03	0	1								0	0		0	0	0	4.21e-05	0	0	0	0	0	0	0	0	0	0	0	0	0	0	0	0	0	0	0	0	0	0
210.023	0	0	0	0	0	0	0	0		Other	211.03	0	0								0	0		0	0	0	5.77e-05	0	0	0	0	0	0	0	0	0	0	0	0	0	0	0	0	0	0	0	0	0	0
210.035	0	0	0	0	0	0	0	0		Other	211.042	0	0								0	0		0	0	0	0	0	0	0	0	0	0	0	0	0	0	0	0	0	0	0	2.75e-05	0	0	0	0	0	0
210.179	0	0	0	0	0	0	0	0		Other	211.186	0	0								0	0		0	0	0	0	0	0	0	0	0	0	0	4.69e-05	0	0	0	0	0	0	0	0	0	0	0	0	0	0
210.208	0	0	0	0	0	0	0	0		Other	211.215	0	0								0	0		0	0	0	0	0	0	0	0	3.65e-05	0	0	0	0	0	0	0	0	0	0	0	0	0	0	0	0	0
210.533	0	0	0	0	0	0	0	0		Other	211.54	0	0								0	0		0	0	0	0	0	0	0	0	0	0	0	0	0	0	0	0	0	0	0	0	0	5.35e-05	0	0	0	0
210.536	0	0	0	0	0	0	0	0		Other	211.544	0	0								0	0		0	0	0	0	0	0	0	0	0	0	0	0	4.46e-05	0	0	0	0	0	0	0	0	0	0	0	0	0
210.637	0	0	0	0	0	0	0	0		Other	211.645	0	0								0	0		0	0	0	0	0	0	0	0	0	0	0	0	0	0	0	0	0	4.55e-05	0	0	0	0	0	0	0	0
210.699	0	0	0	0	0	0	0	0		Other	211.706	0	0								0	0		0	0	0	0	0	0	0	0	0	0	0	0	0	0	0	4.15e-05	0	0	0	0	0	0	0	0	0	0
210.745	0	0	0	0	0	0	0	0		Other	211.752	0	0								0	0		0	0	0	0	0	0	0	0	0	0	0	0	0	0	0	0	0	0	0	0	0	0	0	0	0	4.07e-05
210.763	0	0	0	0	0	0	0	0		Other	211.77	0	0								0	0		0	0	0	0	0	0	0	0	0	4.06e-05	0	0	0	0	0	0	0	0	0	0	0	0	0	0	0	0
210.784	0	0	0	0	0	0	0	0		Other	211.792	0	0								0	0		0	0	0	0	0	0	0	0	0	0	0	0	0	0	0	0	5.62e-05	0	0	0	0	0	0	0	0	0
210.785	0	0	0	0	0	0	0	0		Other	211.793	0	0								0	0		0	0	0	0	0	0	0	0	0	0	0	0	0	0	0	4.73e-05	5.52e-05	0	0	0	0	0	0	0	0	0
210.787	0	0	0	0	0	0	0	0		Other	211.794	0	0								0	0		0	6.12e-05	0	0	0	0	0	0	0	4.35e-05	0	0	3.92e-05	0	0	0	0.000115571	0	0	0	0	0	0	0	0	3.72e-05
210.842	0	0	0	0	0	0	0	0		Other	211.85	0	0								0	0		0	0	7.82e-05	0	0	0	0	0.000116175	0	0	4.48e-05	0	0	0	0	4.46e-05	0	0	0	0	0	0	0	0	0	4.52e-05
210.849	0	0	0	0	0	0	0	0		Other	211.857	0	0								0	0		0	0	0	0	0	0	0	0	3.69e-05	0	0	0	0	0	0	0	0	0	0	0	0	0	0	0	0	0
210.899	0	0	0	0	0	0	0	0		Other	211.906	0	0								0	0		4.29e-05	0	0	0	0	0	0	0	0	0	0	0	0	0	0	0	0	0	0	0	0	0	0	0	0	0
210.904	0	0	0	0	0	0	0	0		Other	211.911	0	0								0	0		0	0	0	0	0	0	0	0	0	0	0	0	0	0	0	0	0	0	0	0	0	0	0	0	0	3.92e-05
211.025	9	8	6	0	0	0	0	0	CHO	Tannin	212.032	-0.117506	1	C9H8O6	0.666667	0.888889	0.444444	47.6333	6	0	0	0.5	0	7.11e-05	9.01e-05	0	4.63e-05	5.31e-05	4.06e-05	4.09e-05	0	4.21e-05	0	6.16e-05	0.000110765	0	0	5.69e-05	4.42e-05	5.06e-05	6.47e-05	0	3.63e-05	4.2e-05	0	0	6.62e-05	0	0
211.056	0	0	0	0	0	0	0	0		Other	212.063	0	0								0	0		0	0	0	0	0	0	0	0	0	0	0	0	0	0	4.72e-05	0	0	0	0	3.05e-05	0	0	0	0	0	0
211.061	0	0	0	0	0	0	0	0		Other	212.068	0	0								0	0		0	0	0	0	0	0	0	0	0	0	0	0	0	0	0	0	0	0	0	4.69e-05	0	0	0	0	0	0.000357457
211.061	10	12	5	0	0	0	0	0	CHO	Lignin	212.068	-0.0906803	1	C10H12O5	0.5	1.2	-0.2	66	5	0	0	0.333333	0	0.000102717	0.000111679	6.51e-05	0.000105849	0.000110593	8.96e-05	8.07e-05	6.61e-05	8.16e-05	0.000126558	0.000144825	0.000186555	9.41e-05	7.36e-05	7.76e-05	0.000132544	9.07e-05	0.000153389	4.78e-05	0.000140061	0.000250372	0.000143162	0.000107196	0.000514644	0.000139161	0.00112007
211.087	0	0	0	0	0	0	0	0		Other	212.094	0	1								0	0		0	0	0	0	0	0	0	0	0	0	3.5e-05	0	0	0	0	0	0	0	0	0	0	0	0	0	0	0
211.092	0	0	0	0	0	0	0	0		Other	212.099	0	0								0	0		0	0	0	0	0	0	0	0	0	0	0	0	0	4.04e-05	0	0	0	0	0	0	0	0	0	0	0	0
211.092	0	0	0	0	0	0	0	0		Other	212.099	0	0								0	0		0	0	0	0	0	0	0	0	0	0	0	0	0	8.51e-05	0	0	0	5.25e-05	0	0	0	0	0	0	0	0
211.098	11	16	4	0	0	0	0	0	CHO	Lignin	212.105	-0.105094	1	C11H16O4	0.363636	1.45455	-0.727273	81.0273	4	0	0	0.222222	0	6.6e-05	8.25e-05	5.72e-05	6.08e-05	5.46e-05	4.68e-05	4.45e-05	4.1e-05	0.000115844	6.39e-05	8.05e-05	8.89e-05	9.09e-05	6.11e-05	0.000146188	7.78e-05	5.99e-05	0.000103613	0	4.81e-05	7.57e-05	0	0	0.000263019	5.72e-05	0
211.134	0	0	0	0	0	0	0	0		Other	212.141	0	0								0	0		0	0	0	0	0	0	0	0	0	0	3.65e-05	0	0	4.68e-05	0	0	0	0	0	0	0	0	0	0	0	0
211.134	12	20	3	0	0	0	0	0	CHO	Lipid	212.141	-0.185019	1	C12H20O3	0.25	1.66667	-1.16667	93.55	3	0	0	0.142857	0	4.56e-05	7.25e-05	5.13e-05	5.11e-05	0	6.52e-05	5.52e-05	5.68e-05	6.82e-05	8.81e-05	6.54e-05	0.000128709	6.31e-05	8.11e-05	7e-05	0.000105204	9.91e-05	0.000100938	4.44e-05	4.64e-05	5.06e-05	0	3.83e-05	0	3.95e-05	4.57e-05
211.204	0	0	0	0	0	0	0	0		Other	212.211	0	0								0	0		4.45e-05	0	0	0	0	0	0	0	0	0	0	0	0	0	0	0	0	0	0	0	0	0	0	0	0	0
211.244	0	0	0	0	0	0	0	0		Other	212.251	0	0								0	0		0	0	0	0	0	0	4.45e-05	0	0	0	0	0	0	0	0	0	0	0	0	0	0	0	0	0	0	0
211.335	0	0	0	0	0	0	0	0		Other	212.342	0	0								0	0		7.16e-05	0	7.18e-05	7.33e-05	4.62e-05	4.62e-05	7.56e-05	6e-05	4.12e-05	0	0	0	4.62e-05	4.83e-05	0	0	0	0	6.99e-05	8.56e-05	0	5.62e-05	4.7e-05	0	6.94e-05	4.69e-05
211.338	0	0	0	0	0	0	0	0		Other	212.345	0	0								0	0		4.27e-05	0	0	0	0	0	5.93e-05	0	0	0	0	0	0	0	0	0	0	0	0	3.97e-05	0	0	4.91e-05	0	0	0
211.553	0	0	0	0	0	0	0	0		Other	212.561	0	0								0	0		0	0	0	0	0	0	0	0	0	0	0	0	0	0	0	0	0	0	4.12e-05	0	0	0	0	0	0	0
211.577	0	0	0	0	0	0	0	0		Other	212.584	0	0								0	0		0	0	0	0	0	0	0	0	0	0	0	0	0	0	3.71e-05	0	0	0	0	0	0	0	0	0	0	0
211.634	0	0	0	0	0	0	0	0		Other	212.642	0	0								0	0		0	0	0	0	0	0	0	0	0	0	0	4.75e-05	0	0	0	0	0	0	0	0	0	0	0	0	0	0
211.756	0	0	0	0	0	0	0	0		Other	212.763	0	0								0	0		0	0	0	0	0	0	0	0	0	0	0	0	0	0	0	0	0	0	0	0	0	0	0	0	4.22e-05	0
211.783	0	0	0	0	0	0	0	0		Other	212.791	0	0								0	0		0	0	0	4.31e-05	0	0	0	0	0	0	0	0	0	0	0	0	0	0	0	0	0	0	0	0	0	0
211.791	0	0	0	0	0	0	0	0		Other	212.798	0	0								0	0		0	0	0	0	0	0	0	0	0	0	3.64e-05	0	0	0	0	0	0	0	0	0	0	0	0	0	0	0
211.873	0	0	0	0	0	0	0	0		Other	212.88	0	0								0	0		0	0	0	0	0	0	0	0	0	0	0	0	0	0	0	0	0	0	0	0	0	0	0	4.5e-05	0	0
211.916	0	0	0	0	0	0	0	0		Other	212.923	0	0								0	0		0	0	0	0	0	0	0	0	0	0	0	0	0	0	0	4.23e-05	0	0	0	0	0	0	0	0	0	0
211.925	0	0	0	0	0	0	0	0		Other	212.932	0	0								0	0		0	0	0	0	0	0	0	0	0	0	0	5.09e-05	0	0	0	0	0	0	0	0	0	0	0	0	0	0
211.951	0	0	0	0	0	0	0	0		Other	212.958	0	0								0	0		0	0	0	0	0	0	0	0	0	0	0	0	0	0	0	0	0	0	0	0	0	0	3.47e-05	0	0	0
212.04	0	0	0	0	0	0	0	0		Other	213.048	0	0								0	0		0	0	0	0	0	0	4.18e-05	0	0	0	0	0	0	0	0	0	0	0	0	0	0	0	0	0	0	0
212.048	0	0	0	0	0	0	0	0		Other	213.055	0	0								0	0		0	0	0	0	0	0	0	0	0	0	0	0	0	0	0	0	0	0	0	0	4.19e-05	0	0	0	0	0
212.101	0	0	0	0	0	0	0	0		Other	213.108	0	0								0	0		0	0	0	0	0	0	0	0	0	0	0	0	0	0	0	0	0	0	0	0	0	0	0	4.67e-05	0	0
212.124	0	0	0	0	0	0	0	0		Other	213.131	0	0								0	0		0	0	0	0	0	0	0	0	0	0	0	0	0	0	3.71e-05	0	0	0	0	0	0	0	0	0	0	0
212.146	0	0	0	0	0	0	0	0		Other	213.153	0	0								0	0		0	0	5.17e-05	0	0	0	0	0	0	0	0	0	0	0	0	0	0	0	0	0	0	0	0	0	0	0
212.229	0	0	0	0	0	0	0	0		Other	213.237	0	0								0	0		0	5.41e-05	0	0	0	0	0	0	0	0	0	0	0	0	0	0	0	0	0	0	0	0	0	0	0	0
212.266	0	0	0	0	0	0	0	0		Other	213.273	0	0								0	0		0	0	0	4.19e-05	0	0	0	0	0	0	0	0	0	0	0	0	0	0	0	0	0	0	0	0	0	0
212.334	0	0	0	0	0	0	0	0		Other	213.341	0	0								0	0		0	0	0	0	0	0	0	0	0	0	0	0	0	0	0	0	0	0	0	0	0	0	0	0	3.97e-05	0
212.386	0	0	0	0	0	0	0	0		Other	213.393	0	0								0	0		0	0	0	0	0	0	0	4.88e-05	0	0	0	0	0	0	0	0	0	0	0	0	0	0	0	0	0	0
212.419	0	0	0	0	0	0	0	0		Other	213.426	0	0								0	0		0	0	0	4.64e-05	0	0	0	0	0	0	0	0	0	0	0	0	0	0	0	0	0	0	0	0	0	0
212.527	0	0	0	0	0	0	0	0		Other	213.535	0	0								0	0		0	0	0	0	0	0	0	0	0	0	0	0	0	0	0	0	0	0	0	0	0	0	0	0	0	0
212.543	0	0	0	0	0	0	0	0		Other	213.55	0	0								0	0		0	0	0	0	0	0	0	0	0	0	0	0	0	0	0	0	0	0	0	0	0	0	0	0	0	0
212.588	0	0	0	0	0	0	0	0		Other	213.595	0	0								0	0		0	0	0	0	0	0	0	3.93e-05	0	0	0	0	0	0	0	0	0	0	0	0	0	0	0	0	0	0
212.637	0	0	0	0	0	0	0	0		Other	213.644	0	0								0	0		0	0	4.68e-05	0	0	0	0	0	0	0	0	0	0	0	0	0	0	0	0	0	0	0	0	0	0	0
212.706	0	0	0	0	0	0	0	0		Other	213.713	0	0								0	0		0	0	0	0	0	0	0	0	0	0	0	0	0	0	0	0	0	0	0	2.79e-05	0	0	0	0	0	0
212.782	0	0	0	0	0	0	0	0		Other	213.79	0	0								0	0		0	0	0	0	0	0	0	0	0	0	0	0	0	0	0	0	5.74e-05	0	0	0	0	0	0	0	0	0
212.786	0	0	0	0	0	0	0	0		Other	213.793	0	0								0	0		0	0	0	0	0	0	0	0	0	0	0	0	0	6.87e-05	0	0	0	0	0	0	0	0	0	0	0	0
212.787	0	0	0	0	0	0	0	0		Other	213.794	0	0								0	0		4.08e-05	0	0	0	0	0	0	0	0	0	0	0	0	0	0	0	0	0	0	0	0	0	0	0	0	0
212.839	0	0	0	0	0	0	0	0		Other	213.847	0	0								0	0		0	0	0	0	0	0	0	4.92e-05	0	0	3.6e-05	0	0	0	0	0	0	0	0	0	0	0	0	0	0	0
212.846	0	0	0	0	0	0	0	0		Other	213.853	0	0								0	0		0	0	0	0	0	0	0	0	0	0	0	0	0	0	0	4.56e-05	0	0	0	0	0	0	0	0	0	0
212.883	0	0	0	0	0	0	0	0		Other	213.89	0	0								0	0		0	0	0	0	0	0	0	0	0	0	0	4.85e-05	0	0	0	0	0	0	0	0	0	0	0	0	0	0
212.996	0	0	0	0	0	0	0	0		Other	214.003	0	0								0	0		0	0	0	0	0	0	0	0	0	0	0	0	0	0	8.89e-05	0	0	0	0	0	0	0	0	0	0	0
213.002	0	0	0	0	0	0	0	0		Other	214.009	0	0								0	0		0	0	0	0	4.68e-05	0	0	0	0	0	0	0	0	0	0	0	0	0	0	0	0	0	0	0	0	0
213.032	0	0	0	0	0	0	0	0		Other	214.04	0	0								0	0		0	0	5.23e-05	0	0	0	0	0	4.82e-05	6.96e-05	5.76e-05	9.9e-05	4.99e-05	4.87e-05	4.81e-05	6.89e-05	7.01e-05	8.33e-05	0	4.52e-05	4.96e-05	0	0	0	0	0
213.041	9	10	6	0	0	0	0	0	CHO	Tannin	214.048	-0.184578	1	C9H10O6	0.666667	1.11111	0.222222	53.9667	5	-1	-0.333333	0.333333	-1	5.23e-05	7.33e-05	0	9.52e-05	7.85e-05	5.36e-05	0	4.22e-05	5.84e-05	6.17e-05	7.35e-05	0.000113617	4.81e-05	3.92e-05	6.1e-05	7.83e-05	8.51e-05	7.98e-05	4.18e-05	4.04e-05	5.77e-05	0	5.42e-05	5.96e-05	0	0
213.056	0	0	0	0	0	0	0	0		Other	214.063	0	0								0	0		0	0	0	0	0	0	0	0	0	0	0	0	0	0	4.22e-05	0	0	0	0	0	0	0	0	0	0	0
213.077	10	14	5	0	0	0	0	0	CHO	Lignin	214.084	-0.0966198	1	C10H14O5	0.5	1.4	-0.4	71.7	4	-1	-0.2	0.2	-1	0.000157839	0.000115238	0.000131135	0.00019911	0.000129007	9.33e-05	9.96e-05	0.000108676	0.000183993	0.000151766	0.000131215	0.000174645	0.000134663	0.000141837	0.000216741	0.000165919	0.000155518	0.000208277	8.53e-05	7.79e-05	0.000156146	9.48e-05	7.59e-05	0.000120376	8.63e-05	7.2e-05
213.113	11	18	4	0	0	0	0	0	CHO	Protein	214.121	-0.0616118	1	C11H18O4	0.363636	1.63636	-0.909091	86.2091	3	-1	-0.142857	0.111111	-1	7.38e-05	0.000126887	0.000127589	0.000111934	0	8.83e-05	5.23e-05	7.17e-05	0.000265759	6.34e-05	0.000117012	0.000128654	0.000220254	0.000137168	0.000566136	9.13e-05	9.85e-05	0.000179531	0	6.15e-05	8.55e-05	7.66e-05	0	5.94e-05	5.89e-05	4.89e-05
213.124	10	18	3	2	0	0	0	0	CHON	Lipid	214.132	0.270804	1	C10H18O3N2	0.3	1.8	-0.6	77.4	3	0	-0.4	-0.0769231	-2	0	0	0	0	0	0	0	0	0	0	0	0	0	0	0	0	0	0	0	0	0	7.38e-05	0	0	0	0
213.15	12	22	3	0	0	0	0	0	CHO	Lipid	214.157	-0.190955	1	C12H22O3	0.25	1.83333	-1.33333	98.3	2	-1	-0.111111	0.047619	-1	0	0	0	0	0	0	0	0	0	0	0	0	0	0	3.84e-05	0	0	0	0	0	0	0	0	0	0	0
213.185	0	0	0	0	0	0	0	0		Other	214.192	0	0								0	0		0	0	0	0	0	0	0	0	0	0	0	4.96e-05	0	0	0	0	0	0	0	0	0	0	0	0	0	0
213.291	0	0	0	0	0	0	0	0		Other	214.299	0	0								0	0		0	0	0	0	0	0	0	4.73e-05	0	0	0	0	0	0	0	0	0	0	0	0	0	0	0	0	0	0
213.418	0	0	0	0	0	0	0	0		Other	214.425	0	0								0	0		0	0	0	0	0	0	0	0	0	0	0	0	0	4.09e-05	0	0	0	0	0	0	0	0	0	0	0	0
213.715	0	0	0	0	0	0	0	0		Other	214.722	0	0								0	0		0	0	0	0	0	0	0	0	0	0	3.68e-05	0	0	0	0	0	0	0	0	0	0	0	0	0	0	0
213.899	0	0	0	0	0	0	0	0		Other	214.907	0	0								0	0		0	0	0	0	0	0	0	0	0	0	0	0	0	0	0	0	4.52e-05	0	0	0	0	0	0	0	0	0
213.934	0	0	0	0	0	0	0	0		Other	214.941	0	0								0	0		0	0	0	0	0	0	0	0	0	0	3.5e-05	0	0	0	0	0	0	0	0	0	0	0	0	0	0	0
213.936	0	0	0	0	0	0	0	0		Other	214.943	0	0								0	0		0	0	0	0	0	0	0	3.99e-05	0	0	0	0	0	0	0	0	0	0	0	0	0	0	0	0	0	0
213.948	0	0	0	0	0	0	0	0		Other	214.955	0	1								0	0		0	0	0	0	0	0	0	0	0	0	0	0	0	0	0	0	0	0	0	0	4.04e-05	0	0	0	0	0
213.963	0	0	0	0	0	0	0	0		Other	214.971	0	1								0	0		0	0	0	0	0	0	0	0	0	0	0	0	0	0	0	0	0	0	3.88e-05	0	0	0	0	0	0	0
213.964	0	0	0	0	0	0	0	0		Other	214.971	0	1								0	0		4.13e-05	0	0	0	0	3.81e-05	0	0	0	0	0	0	0	0	0	0	0	4.83e-05	0	0	0	0	0	0	0	0
213.988	0	0	0	0	0	0	0	0		Other	214.996	0	0								0	0		0	0	0	0	0	0	0	0	0	0	0	0	0	0	0	0	4.63e-05	0	0	0	0	0	0	0	0	0
214.024	0	0	0	0	0	0	0	0		Other	215.031	0	0								0	0		0	0	0	0	0	0	0	0	0	0	3.5e-05	0	0	0	0	0	0	0	0	0	0	0	0	0	0	0
214.036	8	9	6	1	0	0	0	0	CHON	Tannin	215.043	-0.132253	1	C8H9O6N	0.75	1.125	0.75	38.925	5	-1	-2	0.25	-2	0	0	0	0	0	0	0	0	0	0	0	0	0	0.000229677	0	0	0	0	0	0	0	0	0	0	0	0
214.048	0	0	0	0	0	0	0	0		Other	215.056	0	1								0	0		0	0	0	0	0	0	0	0	0	0	0	0	0	0	0	0	0	0	0	0	0	0	0	0	0	5.27e-05
214.072	9	13	5	1	0	0	0	0	CHON	Lignin	215.079	-0.0740837	1	C9H13O5N	0.555556	1.44444	0	60.3	4	-1	-0.666667	0.0909091	-2	4.52e-05	0	0	0	0	0	0	0	0	0	0	0	0	0	0	0	0	0	0	0	0	0	0	0	0	0
214.09	0	0	0	0	0	0	0	0		Other	215.097	0	0								0	0		0	0	0	0	0	0	0	0	0	0	0	0	4.12e-05	0	0	0	0	0	0	0	0	0	0	0	0	0
214.319	0	0	0	0	0	0	0	0		Other	215.326	0	0								0	0		0	0	0	0	0	0	0	4.05e-05	0	0	0	0	0	0	0	0	0	0	0	0	0	0	0	0	0	0
214.375	0	0	0	0	0	0	0	0		Other	215.383	0	0								0	0		0	5.48e-05	0	0	0	0	0	0	0	0	0	0	0	0	0	0	0	0	0	0	0	0	0	0	0	0
214.386	0	0	0	0	0	0	0	0		Other	215.393	0	0								0	0		0	0	0	0	0	0	0	0	0	0	0	0	0	0	0	0	0	0	0	0	0	0	3.42e-05	0	0	0
214.392	0	0	0	0	0	0	0	0		Other	215.399	0	0								0	0		0	0	0	0	0	0	0	0	0	0	0	0	0	0	3.59e-05	0	0	0	0	0	0	0	0	0	0	0
214.433	0	0	0	0	0	0	0	0		Other	215.44	0	0								0	0		0	0	0	0	0	3.96e-05	0	0	0	0	0	0	0	0	0	0	0	0	0	0	0	0	0	0	0	0
214.478	0	0	0	0	0	0	0	0		Other	215.485	0	0								0	0		0	0	0	0	0	0	0	0	0	0	0	0	0	3.8e-05	0	0	0	0	0	0	0	0	0	0	0	0
214.584	0	0	0	0	0	0	0	0		Other	215.591	0	0								0	0		0	0	0	0	0	0	0	0	0	0	0	0	0	0	0	0	0	0	0	0	0	0	3.47e-05	0	0	0
214.587	0	0	0	0	0	0	0	0		Other	215.594	0	0								0	0		0	0	0	0	0	0	0	0	0	0	0	0	0	0	0	0	0	0	0	0	0	0	0	0	3.98e-05	0
214.596	0	0	0	0	0	0	0	0		Other	215.603	0	0								0	0		0	6.1e-05	0	0	0	0	0	0	0	0	0	0	0	0	0	0	0	0	0	0	0	0	0	0	0	0
214.739	0	0	0	0	0	0	0	0		Other	215.746	0	0								0	0		0	0	0	0	0	0	0	0	0	0	0	0	0	3.81e-05	0	0	0	0	0	0	0	0	0	0	0	0
214.746	0	0	0	0	0	0	0	0		Other	215.753	0	0								0	0		0	0	0	0	0	0	0	0	0	0	0	0	0	0	0	0	0	0	3.89e-05	0	0	0	0	0	0	0
214.784	0	0	0	0	0	0	0	0		Other	215.791	0	0								0	0		0	0	0	0	0	0	0	0	0	0	0	0	0	6.43e-05	0	0	0	0	0	0	0	0	0	0	0	0
214.906	0	0	0	0	0	0	0	0		Other	215.913	0	0								0	0		0	0	0	0	0	0	0	0	0	0	3.53e-05	0	0	0	0	0	0	0	0	0	0	0	0	0	0	0
214.96	0	0	0	0	0	0	0	0		Other	215.967	0	0								0	0		0	0	0	0	0	0	0	0	0	0	0	0	0	0	0	0	0	0	0	0	0	0	3.45e-05	0	0	0
214.986	6	5	5	2	0	0	1	0	CHONP	Tannin	215.994	0.010762	1	C6H5O5N2P	0.833333	0.833333	1	31.8	6		1	1	-2	0	0	0	0	0	0	4.18e-05	0	0	0	0	0	0	0	0	0	0	0	0	0	0	0	0	0	0	0
215.012	0	0	0	0	0	0	0	0		Other	216.019	0	0								0	0		0	0	0	0	0	0	0	0	0	0	0	0	0	0	0.00013583	0	0	6.59e-05	0	0	0	0	0	0	0	0
215.03	0	0	0	0	0	0	0	0		Other	216.037	0	0								0	0		0	0	0	0	0	0	0	0	0	4.58e-05	0	0	0	0	0	0	0	0	0	0	0	0	0	0	0	0
215.033	0	0	0	0	0	0	0	0		Other	216.04	0	0								0	0		0	0	0	0	0	0	0	0	0.000155021	0	0	0	0	4.7e-05	0.000264093	0	0	0	0	0	0	0	0	0	0	5.71e-05
215.038	9	12	4	0	0	1	0	0	CHOS	Lignin	216.046	0.0883921	1	C9H12O4S	0.444444	1.33333	-0.222222	66.6333	4	0	-0.25	0.166667	-1	6.54e-05	0	0	0	0	0	0	0	0	0	0	0	0	0	0	0	0	0	0	0	0	0	0	0	0	0
215.056	0	0	0	0	0	0	0	0		Other	216.063	0	0								0	0		0	0	0	0	0	0	0	6.17e-05	0	0	0	0	0	0	0	0	0	0	0	0	0	0	0	0	0	0
215.056	9	12	6	0	0	0	0	0	CHO	Tannin	216.063	-0.13755	1	C9H12O6	0.666667	1.33333	0	60.3	4	-2	-0.666667	0.166667	-2	0.000122683	0.00011916	0.000109031	0.000157118	0.000136703	0.000150161	0.000105824	0.000103454	0.000137748	0.00021695	0.000127037	0.00022035	0.000161192	0.000111114	0.000147927	0.000229446	0.00017142	0.000201495	0.000128053	0.000105785	0.000202897	7.49e-05	5.39e-05	0.000143321	0.000123191	8.77e-05
215.093	10	16	5	0	0	0	0	0	CHO	Protein	216.1	-0.0254949	1	C10H16O5	0.5	1.6	-0.6	77.4	3	-2	-0.4	0.0666667	-2	0.00020768	0.000228732	0.000285672	0.000249606	0.000190059	0.000220069	0.000145768	0.000172085	0.000253895	0.000293932	0.000274494	0.00035403	0.000217868	0.000217947	0.000368148	0.000326316	0.00028168	0.000403998	0.000266788	0.000249147	0.000563479	0.000395845	0.00015779	0.000281783	0.000458079	0.000259652
215.126	0	0	0	0	0	0	0	0		Other	216.133	0	0								0	0		0	0	0	0	0	0	0	0	0	0	0	0	3.94e-05	0	0	0	0	0	0	0	0	0	0	0	0	0
215.129	11	20	4	0	0	0	0	0	CHO	Protein	216.136	-0.0542301	1	C11H20O4	0.363636	1.81818	-1.09091	91.3909	2	-2	-0.285714	0	-2	7.2e-05	0.000117415	0.00019754	0.000115445	0	7.78e-05	5.44e-05	6.95e-05	0.000176061	0.000112729	0.000146853	0.000155449	0.00114572	0.000177261	0.000393267	0.000127341	0.000150977	0.000207114	4.47e-05	7.39e-05	0.000105038	9e-05	3.42e-05	4.82e-05	6.19e-05	4.52e-05
215.14	10	20	3	2	0	0	0	0	CHON	Lipid	216.147	0.0742633	1	C10H20O3N2	0.3	2	-0.8	83.1	2	-1	-0.6	-0.230769	-3	0	0	0	0	0	0	0	0	0	0	0	0	0	0	4.05e-05	0	0	0	0	0	0	5.79e-05	0	0	0	0
215.151	0	0	0	0	0	0	0	0		Other	216.158	0	0								0	0		0	0	0	0	0	0	0	0	0	4.12e-05	0	0	0	0	0	0	0	0	0	0	0	0	0	0	0	0
215.165	12	24	3	0	0	0	0	0	CHO	Lipid	216.173	-0.142618	1	C12H24O3	0.25	2	-1.5	103.05		-2	-0.222222	-0.047619	-2	0	0	0	0	0	0	0	0	0	0	0	6.61e-05	0	0	0	0	0	0	0	0	0	0	0	0	0	0
215.268	0	0	0	0	0	0	0	0		Other	216.275	0	0								0	0		0	0	0	0	0	0	0	0	0	0	0	0	0	0	0	0	0	0	0	2.83e-05	0	0	0	0	0	0
215.356	0	0	0	0	0	0	0	0		Other	216.363	0	0								0	0		0	0	0	0	0	0	0	0	0	0	0	0	0	0	0	0	0	0	4.1e-05	0	0	0	0	0	0	0
215.369	0	0	0	0	0	0	0	0		Other	216.376	0	0								0	0		0	0	0	0	0	0	0	0	0	0	0	0	3.83e-05	0	0	0	0	0	0	0	0	0	0	0	0	0
215.416	0	0	0	0	0	0	0	0		Other	216.423	0	0								0	0		0	5.81e-05	0	0	0	0	0	0	0	0	0	0	0	0	0	0	0	0	0	0	0	0	0	0	0	0
215.612	0	0	0	0	0	0	0	0		Other	216.619	0	0								0	0		0	0	4.62e-05	0	0	0	0	0	0	0	0	0	0	0	0	0	0	0	0	0	0	0	0	0	0	0
215.783	0	0	0	0	0	0	0	0		Other	216.79	0	0								0	0		0	0	0	0	0	0	0	0	0	0	0	0	0	0	0	0	0	0	0	0	0	5.32e-05	0	0	0	0
215.905	0	0	0	0	0	0	0	0		Other	216.912	0	0								0	0		0	0	0	0	0	0	4.48e-05	0	0	0	0	0	0	0	0	0	0	0	0	0	0	0	0	0	0	0
216.042	0	0	0	0	0	0	0	0		Other	217.049	0	0								0	0		0	0	0	0	0	0	0	0	0	0	0	0	0	0	0	0	0	4.63e-05	0	0	0	0	0	0	0	0
216.088	9	15	5	1	0	0	0	0	CHON	Amino sugar	217.095	-0.122453	1	C9H15O5N	0.555556	1.66667	-0.222222	66.6333	3	-2	-1	-0.0909091	-3	0	0	0	0	0	0	0	0	0	0	5.48e-05	6.97e-05	0	3.83e-05	0	0	0	7.17e-05	5.68e-05	0	0	0	6.37e-05	5.09e-05	0	0
216.093	0	0	0	0	0	0	0	0		Other	217.101	0	0								0	0		0	0	0	0	0	0	0	0	0	0	3.67e-05	0	0	0	0	0	0	0	0	0	0	0	0	0	0	0
216.145	0	0	0	0	0	0	0	0		Other	217.152	0	0								0	0		0	0	0	0	0	0	0	0	0	0	0	0	0	0	0	0	0	0	0	2.86e-05	0	0	0	0	0	0
216.165	0	0	0	0	0	0	0	0		Other	217.172	0	0								0	0		0	0	0	0	0	0	0	4.21e-05	0	0	0	0	0	0	0	0	0	0	0	0	0	0	0	0	0	0
216.206	0	0	0	0	0	0	0	0		Other	217.214	0	0								0	0		0	0	0	0	4.75e-05	0	0	0	0	0	0	0	0	0	0	0	0	0	0	0	0	0	0	0	0	0
216.346	0	0	0	0	0	0	0	0		Other	217.353	0	0								0	0		0	0	0	0	0	0	0	0	0	0	3.9e-05	0	0	0	0	0	0	0	0	0	0	0	0	0	0	0
216.355	0	0	0	0	0	0	0	0		Other	217.362	0	0								0	0		0	0	0	0	0	0	0	0	0	0	0	0	0	0	0	0	0	0	0	3.18e-05	0	0	0	0	0	0
216.459	0	0	0	0	0	0	0	0		Other	217.466	0	0								0	0		0	0	4.7e-05	0	0	0	0	0	0	0	0	0	0	0	0	0	0	0	0	0	0	0	0	0	0	0
216.471	0	0	0	0	0	0	0	0		Other	217.479	0	0								0	0		0	0	0	0	0	0	0	0	4.02e-05	0	0	0	0	0	0	0	0	0	0	0	0	0	0	0	0	0
216.627	0	0	0	0	0	0	0	0		Other	217.634	0	0								0	0		0	0	0	0	0	0	0	0	0	0	0	0	3.99e-05	0	0	0	0	0	0	0	0	0	0	0	0	0
216.781	0	0	0	0	0	0	0	0		Other	217.788	0	0								0	0		0	0	0	0	0	0	0	0	0	0	0	0	0	3.88e-05	0	0	0	0	0	0	0	0	0	0	0	0
216.785	0	0	0	0	0	0	0	0		Other	217.792	0	0								0	0		0	0	0	0	0	0	0	0	0	0	0	0	0	0	0	0	0	0	0	0	0	5.32e-05	0	0	0	0
216.886	0	0	0	0	0	0	0	0		Other	217.894	0	0								0	0		0	0	0	0	0	0	0	0	0	0	0	0	0	0	0	0	0	0	0	2.81e-05	0	0	0	0	0	0
217.009	0	0	0	0	0	0	0	0		Other	218.016	0	0								0	0		0	0	0	0	0	0	0	0	0	0	0	0	0	0	4.82e-05	0	0	0	0	0	0	0	0	0	0	0
217.027	0	0	0	0	0	0	0	0		Other	218.035	0	0								0	0		0	0	0	0	0	0	0	0	0	0	0	0.000139664	0	0	0	0	0	0	0	0	0	0	0	0	0	0
217.03	0	0	0	0	0	0	0	0		Other	218.037	0	0								0	0		0	0	0	0	0	0	0	0	6.37e-05	0	0	0	0	0	9.99e-05	0	0	0	0	0	0	0	0	0	0	0
217.035	8	10	7	0	0	0	0	0	CHO	Tannin	218.043	-0.168734	1	C8H10O7	0.875	1.25	0.5	46.05	4	-3	-3	0.111111	-3	0	0	0	0	0	0	0	0	0	0	0	0	0	0	0	0	0	0	5.03e-05	0	0	0	3.45e-05	0	0	0
217.048	0	0	0	0	0	0	0	0		Other	218.056	0	0								0	0		0	0	0	0	4.65e-05	0	0	0	0	0	0	0	0	0	0	0	0	0	0	0	0	0	0	0	0	0
217.072	9	14	6	0	0	0	0	0	CHO	Amino sugar	218.079	0.00633617	1	C9H14O6	0.666667	1.55556	-0.222222	66.6333	3	-3	-1	0	-3	0.000151222	0.000171224	0.000181486	0.000166897	0.000214155	0.000223676	0.00016638	0.000173452	0.000202346	0.000288628	0.000228704	0.000343826	0.000201908	0.000148976	0.000219599	0.000361216	0.000285697	0.000282333	0.00019105	0.000185435	0.000257237	0.000187783	0.000109296	0.000181458	0.000210488	0.000143808
217.087	0	0	0	0	0	0	0	0		Other	218.094	0	0								0	0		0	0	0	0	0	4.16e-05	0	0	0	0	0	0	0	0	0	0	0	0	0	0	0	0	0	0	0	0
217.102	0	0	0	0	0	0	0	0		Other	218.109	0	0								0	0		0	0	0	0	0	0	0	0	0	0	0	0	0	0	0	0	0	0	0	0	5.53e-05	0	0	0	4.75e-05	0
217.105	0	0	0	0	0	0	0	0		Other	218.112	0	0								0	0		0	0	0	0	0	0	0	0	0	0	0	0	0	0	0	0	0	0	0	0	9.6e-05	0	0	0	6.01e-05	0
217.108	0	0	0	0	0	0	0	0		Other	218.115	0	0								0	0		0	0	0	0	0	0	0	0	0	0	0	0	0	0	0	0	0	0	0	0.000265467	0	0	0	0	0	0
217.108	10	18	5	0	0	0	0	0	CHO	Protein	218.115	-0.0776044	1	C10H18O5	0.5	1.8	-0.8	83.1	2	-3	-0.6	-0.0666667	-3	0.000184277	0.000239311	0.000319912	0.000191935	0.000139618	0.000239043	0.000142295	0.000183592	0.00033074	0.000237188	0.000236345	0.000501891	0.000166189	0.000180032	0.000456503	0.000246083	0.000250491	0.00037382	0.000744072	0.000853761	0.00214191	0.000729648	0.000385703	0.00039699	0.00132464	0.000500191
217.119	9	18	4	2	0	0	0	0	CHON	Protein	218.127	-0.192046	1	C9H18O4N2	0.444444	2	-0.444444	72.9667	2	-2	-1.33333	-0.4	-4	0	0	0	0	0	0	0	0	0	0	0	0	0	0	0	0	0	4.69e-05	0	0	0	0.000113683	0	0.000132919	0	0
217.122	0	0	0	0	0	0	0	0		Other	218.129	0	0								0	0		0	5.84e-05	0	0	0	0	0	0	0	0	0	0	0	0	0	0	0	0	0	0	0	0	0	0	0	0
217.145	11	22	4	0	0	0	0	0	CHO	Protein	218.152	-0.0600757	1	C11H22O4	0.363636	2	-1.27273	96.5727		-3	-0.428571	-0.111111	-3	0	0	0	0	0	0	0	0	0	0	4.58e-05	0	0	6.52e-05	0.000250439	0	4.81e-05	0.000134424	0	2.79e-05	0	0	0	0	0	0
217.194	0	0	0	0	0	0	0	0		Other	218.202	0	0								0	0		0	0	0	0	0	0	4.28e-05	0	0	0	0	0	0	0	0	0	0	0	0	0	0	0	0	0	0	0
217.225	0	0	0	0	0	0	0	0		Other	218.232	0	0								0	0		0	0	0	0	0	0	0	0	0	0	0	0	0	0	0	0	0	0	0	0	4.18e-05	0	0	0	0	0
217.317	0	0	0	0	0	0	0	0		Other	218.324	0	0								0	0		0	0	0	0	4.66e-05	0	0	0	0	0	0	0	0	0	0	0	0	0	0	0	0	0	0	0	0	0
217.679	0	0	0	0	0	0	0	0		Other	218.686	0	0								0	0		0	0	0	4.09e-05	0	0	0	0	0	0	0	0	0	0	0	0	0	0	0	0	0	0	0	0	0	0
217.858	0	0	0	0	0	0	0	0		Other	218.865	0	0								0	0		0	0	0	0	0	0	0	0	0	0	0	0	0	0	0	0	0	0	0	0	0	0	3.44e-05	0	0	0
217.98	0	0	0	0	0	0	0	0		Other	218.987	0	0								0	0		0	0	0	0	0	0	0	0	0	0	0	0	0	0	0	4.34e-05	0	0	0	0	0	0	0	0	0	0
217.999	0	0	0	0	0	0	0	0		Other	219.006	0	0								0	0		0	0	0	0	0	0	0	0	0	0	0	5.16e-05	0	0	0	0	0	0	0	0	0	0	0	0	0	0
218.041	0	0	0	0	0	0	0	0		Other	219.048	0	0								0	0		0	5.49e-05	0	0	0	0	0	0	0	0	0	0	0	0	0	0	0	0	0	0	0	0	0	0	0	0
218.075	0	0	0	0	0	0	0	0		Other	219.082	0	0								0	0		0	0	0	0	0	0	0	0	0	0	0	0	0	0	0	0	4.87e-05	0	0	0	0	0	0	0	0	0
218.103	9	17	5	1	0	0	0	0	CHON	Amino sugar	219.111	-0.11321	1	C9H17O5N	0.555556	1.88889	-0.444444	72.9667	2	-3	-1.33333	-0.272727	-4	0	0	0	0	0	3.91e-05	0	0	4.18e-05	0	5.23e-05	4.8e-05	0	7.13e-05	4.8e-05	0	4.56e-05	0.000154789	0	4.57e-05	6.47e-05	5.95e-05	6.44e-05	7.03e-05	7.68e-05	5.95e-05
218.185	0	0	0	0	0	0	0	0		Other	219.192	0	0								0	0		0	0	0	0	0	0	0	0	0	0	0	0	0	0	0	0	0	0	0	0	0	0	0	5.06e-05	0	0
218.195	0	0	0	0	0	0	0	0		Other	219.202	0	0								0	0		0	0	0	0	0	0	4.16e-05	0	0	0	0	0	0	0	0	0	0	0	0	0	0	0	0	0	0	0
218.261	0	0	0	0	0	0	0	0		Other	219.269	0	0								0	0		0	0	0	0	0	0	0	0	0	0	0	0	4.2e-05	0	0	0	0	0	0	0	0	0	0	0	0	0
218.269	0	0	0	0	0	0	0	0		Other	219.276	0	0								0	0		0	0	0	0	0	0	0	0	0	0	0	0	0	0	0	0	0	0	0	2.78e-05	0	0	0	0	0	0
218.469	0	0	0	0	0	0	0	0		Other	219.477	0	0								0	0		0	0	0	0	0	0	0	0	0	0	0	0	0	3.87e-05	0	0	0	0	0	0	0	0	0	0	0	0
218.471	0	0	0	0	0	0	0	0		Other	219.479	0	0								0	0		0	0	0	0	0	0	0	0	0	0	0	0	0	0	0	0	0	0	0	0	0	0	0	0	0	3.93e-05
218.555	0	0	0	0	0	0	0	0		Other	219.562	0	0								0	0		0	0	0	0	0	0	0	0	0	0	0	0	0	4e-05	0	0	0	0	0	0	0	0	0	0	0	0
218.561	0	0	0	0	0	0	0	0		Other	219.568	0	0								0	0		0	0	0	0	0	0	0	0	0	0	0	0	0	0	0	0	0	0	0	0	0	0	4.83e-05	0	0	0
218.564	0	0	0	0	0	0	0	0		Other	219.572	0	0								0	0		0	0	0	0	0	0	0	0	0	0	0	0	0	0	0	0	0	0	0	0	0	0	4e-05	0	0	0
218.776	0	0	0	0	0	0	0	0		Other	219.783	0	0								0	0		0	0	0	0	0	0	0	0	0	0	0	0	4.15e-05	0	0	0	0	0	0	0	0	0	0	0	0	0
218.807	0	0	0	0	0	0	0	0		Other	219.814	0	0								0	0		0	0	4.84e-05	0	0	0	0	0	0	0	0	0	0	0	0	0	0	0	0	0	0	0	0	0	0	0
218.905	0	0	0	0	0	0	0	0		Other	219.912	0	0								0	0		0	0	0	0	0	0	0	0	0	0	0	0	0	0	0	0	0	0	0	0	0	0	0	0	0	3.87e-05
218.925	0	0	0	0	0	0	0	0		Other	219.932	0	0								0	0		0	0	0	4.62e-05	0	0	0	0	0	0	0	0	0	0	0	0	0	0	0	0	0	0	0	0	0	0
218.97	0	0	0	0	0	0	0	0		Other	219.977	0	0								0	0		0	0	0	0	0	0	0	0	0	0	0	0	0	0	0	0	0	0	5.25e-05	0	0	0	4.46e-05	0	0	0
218.975	0	0	0	0	0	0	0	0		Other	219.982	0	0								0	0		0	0	0	0	0	0	0	0	3.68e-05	0	0	0	0	0	0	0	0	0	0	0	0	0	0	0	0	0
219.03	11	8	5	0	0	0	0	0	CHO	Condensed hydrocarbon	220.037	0.0245432	1	C11H8O5	0.454545	0.727273	0.181818	55.1182	8	3	0.5	0.647059	3	0.000137046	0.000115861	0	0.000113091	0.000132335	0	6.17e-05	4.67e-05	0	4.26e-05	4.34e-05	0	0	0	0	0	0	0	0	0	0	0	0	0	0	0
219.043	0	0	0	0	0	0	0	0		Other	220.05	0	0								0	0		0	0	0	4.48e-05	0	0	0	0	0	0	0	0	0	0.000561273	0	0	0	0	0	0	0	0	0	0	0	0
219.051	0	0	0	0	0	0	0	0		Other	220.058	0	0								0	0		0	0	0	0	0	0	0	0	0	0	0	0	0	0	0	0	0	0	3.89e-05	0	0	0	0	0	0	0
219.051	8	12	7	0	0	0	0	0	CHO	Carbohydrate	220.058	-0.101979	1	C8H12O7	0.875	1.5	0.25	53.175	3	-4	-4	-0.111111	-4	0	0	0	0	0	0	0	0	0	4.48e-05	0	0	0	0	6.62e-05	0	0	0	0	3e-05	0	0	3.51e-05	8.54e-05	0	5.16e-05
219.062	0	0	0	0	0	0	0	0		Other	220.069	0	0								0	0		0	0	4.71e-05	0	0	0	0	0	0	0	0	0	0	0	0	0	0	0	0	0	0	0	0	0	0	0
219.064	0	0	0	0	0	0	0	0		Other	220.071	0	0								0	0		0	0	0	0	0	0	0	0	3.88e-05	0	0	0	0	0	0	0	0	0	0	0	0	0	0	0	0	0
219.066	12	12	4	0	0	0	0	0	CHO	Lignin	220.074	-0.13163	1	C12H12O4	0.333333	1	-0.333333	69.8	7	3	0.375	0.5	3	9.38e-05	7.08e-05	0	7.34e-05	5.86e-05	0	0	0	0.000112746	0	0	4.69e-05	5.11e-05	4.19e-05	0	0	0	0	0	0	0	0	0	0	0	0
219.078	11	12	3	2	0	0	0	0	CHON	Lignin	220.085	-0.141786	1	C11H12O3N2	0.272727	1.09091	0	60.3	7	4	0.333333	0.466667	2	0	0	0	0	0	0	0	0	0	0	0	0	0	0	3.78e-05	0	0	0	0	0	0	0	0	0	0	0
219.079	0	0	0	0	0	0	0	0		Other	220.087	0	0								0	0		0	0	0	0	0	0	0	0	0	0	0	0	0	0	4.82e-05	0	0	0	0	0	0	0	0	0	0	0
219.087	9	16	6	0	0	0	0	0	CHO	Amino sugar	220.095	0.139846	1	C9H16O6	0.666667	1.77778	-0.444444	72.9667	2	-4	-1.33333	-0.166667	-4	0	0	0	0	0	0	0	4.41e-05	6.17e-05	3.97e-05	4.84e-05	7.29e-05	0	0	0.000101251	4.91e-05	5.64e-05	9.11e-05	0	3.36e-05	5.5e-05	0	3.62e-05	0	6.17e-05	0
219.088	0	0	0	0	0	0	0	0		Other	220.095	0	0								0	0		0	0	0	0	0	0	0	0	0	0	0	0	0	0	0	0	0	0	0	0	0	0	0	0	0	0
219.124	10	20	5	0	0	0	0	0	CHO	Protein	220.131	-0.0471585	1	C10H20O5	0.5	2	-1	88.8		-4	-0.8	-0.2	-4	0	0	0	0	0	0	0	0	0	0	0	5.09e-05	0	0.000104177	0	0	4.17e-05	0	0	0	0	0	0	0	0	0
219.27	0	0	0	0	0	0	0	0		Other	220.277	0	0								0	0		0	0	0	0	0	0	0	0	0	0	0	0	0	0	0	0	0	0	0	0	4.39e-05	0	0	0	0	0
219.291	0	0	0	0	0	0	0	0		Other	220.299	0	0								0	0		0	0	0	0	0	0	0	0	0	0	0	0	0	0	0	0	0	0	0	0	0	0	3.74e-05	0	0	0
219.302	0	0	0	0	0	0	0	0		Other	220.309	0	0								0	0		0	0	0	0	0	0	0	0	0	0	0	0	0	0	0	0	0	0	0	0	0	0	3.87e-05	0	0	0
219.333	0	0	0	0	0	0	0	0		Other	220.341	0	0								0	0		0	0	0	0	0	0	0	0	0	0	0	0	0	0	0	0	0	0	0	0	0	0	0	0	3.72e-05	0
219.418	0	0	0	0	0	0	0	0		Other	220.425	0	0								0	0		0	0	9.36e-05	5.27e-05	0	0	0	0	0	5.51e-05	0	0	0	0	0	0	0	4.73e-05	4.26e-05	0	0	0	0	0	0	0
219.549	0	0	0	0	0	0	0	0		Other	220.556	0	0								0	0		0	0	0	0	0	0	0	0	0	0	0	4.79e-05	0	0	0	0	0	0	0	0	0	0	0	0	0	0
219.624	0	0	0	0	0	0	0	0		Other	220.632	0	0								0	0		0	5.27e-05	0	0	0	0	0	0	0	0	0	0	0	0	0	0	0	0	0	0	0	0	0	0	0	0
219.652	0	0	0	0	0	0	0	0		Other	220.659	0	0								0	0		0	0	0	0	0	0	0	0	0	0	0	0	0	0	3.6e-05	0	0	0	0	0	0	0	0	0	0	0
219.654	0	0	0	0	0	0	0	0		Other	220.661	0	0								0	0		0	0	0	0	0	0	0	0	0	0	0	4.76e-05	0	0	0	0	0	0	0	0	0	0	0	0	0	0
219.662	0	0	0	0	0	0	0	0		Other	220.669	0	0								0	0		0	0	0	4.17e-05	0	0	0	0	0	0	0	0	0	0	0	0	0	0	0	0	0	0	0	0	0	0
219.71	0	0	0	0	0	0	0	0		Other	220.718	0	0								0	0		0	0	0	0	0	0	0	0	0	0	0	0	0	0	0	0	0	0	0	0	4.09e-05	0	0	0	0	0
219.74	0	0	0	0	0	0	0	0		Other	220.747	0	0								0	0		0	0	0	4.03e-05	0	0	0	0	0	0	0	0	0	0	0	0	0	0	0	0	0	0	0	0	0	0
219.743	0	0	0	0	0	0	0	0		Other	220.751	0	0								0	0		0	0	0	0	0	0	0	0	0	0	0	0	0	0	0	0	0	0	0	3.13e-05	0	0	0	0	0	0
219.85	0	0	0	0	0	0	0	0		Other	220.857	0	0								0	0		0	0	0	0	0	0	0	0	0	0	0	0	0	0	0	0	0	0	0	0	0	0	0	4.59e-05	0	0
219.86	0	0	0	0	0	0	0	0		Other	220.868	0	0								0	0		0	0	0	0	0	0	0	0	0	4.35e-05	0	0	0	0	0	0	0	0	0	0	0	0	0	0	0	0
219.892	0	0	0	0	0	0	0	0		Other	220.899	0	0								0	0		0	0	0	0	0	0	0	0	0	0	0	0	0	0	0	0	0	0	0	0	0	0	0	4.53e-05	0	0
220.046	0	0	0	0	0	0	0	0		Other	221.054	0	0								0	0		0	0	0	0	0	0	0	0	0	0	0	0	0	5.51e-05	0	0	0	0	0	0	0	0	0	4.69e-05	0	0
220.052	0	0	0	0	0	0	0	0		Other	221.059	0	0								0	0		0	0	0	4.29e-05	0	0	0	0	0	0	0	0	0	0	0	0	0	0	0	0	0	0	0	0	0	0
220.062	11	11	4	1	0	0	0	0	CHON	Lignin	221.069	-0.0706575	1	C11H11O4N	0.363636	1	0	60.3	7	3	0.333333	0.5	2	0	0	5.39e-05	0	0	0	0	0	0	0	0	0	0	0	0	0	0	6.69e-05	0	0	0	0	0	0	0	0
220.368	0	0	0	0	0	0	0	0		Other	221.375	0	0								0	0		0	0	0	0	0	0	0	0	0	0	0	4.91e-05	0	0	0	0	0	0	0	0	0	0	0	0	0	0
220.37	0	0	0	0	0	0	0	0		Other	221.377	0	0								0	0		0	0	0	0	0	0	0	0	0	0	0	0	0	0	0	0	0	0	0	0	0	0	3.81e-05	0	0	0
220.384	0	0	0	0	0	0	0	0		Other	221.391	0	0								0	0		0	0	0	0	0	0	0	4.18e-05	0	0	0	0	0	0	0	0	0	0	0	0	0	0	0	0	0	0
220.391	0	0	0	0	0	0	0	0		Other	221.398	0	0								0	0		0	5.37e-05	0	0	0	0	0	0	0	0	0	0	0	0	0	0	0	0	0	0	0	0	0	0	0	0
220.444	0	0	0	0	0	0	0	0		Other	221.451	0	0								0	0		0	5.56e-05	0	0	0	0	0	0	0	0	0	0	0	0	0	0	0	0	0	0	0	0	0	0	0	0
220.575	0	0	0	0	0	0	0	0		Other	221.582	0	0								0	0		0	0	0	0	0	0	0	0	0	0	0	0	3.96e-05	0	0	0	0	0	0	0	0	0	0	0	0	0
220.777	0	0	0	0	0	0	0	0		Other	221.784	0	0								0	0		0	0	0	0	0	0	0	0	0	0	0	0	0	0	0	0	0	4.82e-05	0	0	0	0	0	0	0	0
220.805	0	0	0	0	0	0	0	0		Other	221.813	0	0								0	0		0	0	0	0	0	0	0	0	0	0	0	0	0	0	0	0	0	0	0	0	3.96e-05	0	0	0	0	0
220.908	0	0	0	0	0	0	0	0		Other	221.916	0	0								0	0		0	0	0	0	0	0	0	0	0	0	0	0	0	0	0	0	0	0	0	0	0	0	0	4.64e-05	0	0
220.962	0	0	0	0	0	0	0	0		Other	221.97	0	0								0	0		0	0	0	0	0	0	0	0	3.68e-05	0	0	0	0	0	0	0	0	0	0	0	0	0	0	0	0	0
221.009	10	6	6	0	0	0	0	0	CHO	Condensed hydrocarbon	222.016	0.0371969	1	C10H6O6	0.6	0.6	0.6	43.2	8	2	0.5	0.714286	2	0.000119806	6.84e-05	0	0.00013678	0.000118892	0	4.85e-05	0	4.22e-05	0	3.75e-05	7.4e-05	0	0	0	0	0	0	0	0.000481298	0	0	0	0	3.91e-05	0
221.029	0	0	0	0	0	0	0	0		Other	222.036	0	0								0	0		0	5.45e-05	0	0	0	0	0	0	0	0	0	0	0	0	0	0	0	0	0	0	0	0	0	0	0	0
221.039	10	10	2	2	0	1	0	0	CHONS	Lignin	222.046	0.294077	1	C10H10O2N2S	0.2	1	0.2	54.6	7	5	0.4	0.5	2	0	0	0	0	0	0	0	0	0.000128767	0	0	0	0	0	5.16e-05	0	0	0	0	0	0	0	0	0	0	0
221.04	0	0	0	0	0	0	0	0		Other	222.047	0	0								0	0		0	0	0	0	0	0	0	0	0	0	0	0	0	0	3.62e-05	0	0	0	0	0	0	0	0	0	0	0
221.04	0	0	0	0	0	0	0	0		Other	222.047	0	0								0	0		0	0	0	0	0	0	0	0	0	0	0	0	0	0.000219772	0	0	0	0	0	0	0	0	0	0	0	0
221.042	0	0	0	0	0	0	0	0		Other	222.049	0	0								0	0		0	0	0	0	0	0	0	0	0.000188052	0	0	0	0	0	6.96e-05	0	0	0	0	0	0	0	0	0	0	0
221.046	11	10	5	0	0	0	0	0	CHO	Lignin	222.053	0.0685773	1	C11H10O5	0.454545	0.909091	0	60.3	7	2	0.333333	0.529412	2	0.000199397	0.000278119	8.69e-05	0.000680546	0.000158543	0.000267895	0.000112643	7.28e-05	0.00583657	0.000108085	9.9e-05	7.65e-05	0.000285511	0.00033105	0.00205201	9.78e-05	7.28e-05	6.66e-05	0	0	4.65e-05	0	0	0	0	0
221.049	0	0	0	0	0	0	0	0		Other	222.056	0	0								0	0		0	0	0	0	0	0	0	0	6.18e-05	0	0	0	0	0	0	0	0	0	0	0	0	0	0	0	0	0
221.059	0	0	0	0	0	0	0	0		Other	222.066	0	0								0	0		4.33e-05	0	5.75e-05	0	0	4.17e-05	0	0	4.73e-05	5.58e-05	6.8e-05	7.85e-05	0	7.99e-05	8.86e-05	5.26e-05	6.89e-05	7.53e-05	0	0	4.96e-05	0	0	0	4.58e-05	0
221.079	0	0	0	0	0	0	0	0		Other	222.087	0	0								0	0		0	0	0	0	0	0	0	0	0	0	0	0	0	0	0	0	0	0	0	2.94e-05	0	0	0	0	0	0
221.082	12	14	4	0	0	0	0	0	CHO	Lignin	222.089	-0.029732	1	C12H14O4	0.333333	1.16667	-0.5	74.55	6	2	0.25	0.4	2	0.000185231	0.000200049	0.00100968	0.000280355	0.000114882	0.000117588	8.61e-05	0.000145769	0.000123675	0.000216779	0.000168323	0.000202334	0.000172381	0.000125713	0.000122415	0.000212327	0.00014469	0.000223543	6.46e-05	8.53e-05	8.71e-05	0.000121325	3.9e-05	7.34e-05	0.000131804	7.91e-05
221.083	0	0	0	0	0	0	0	0		Other	222.091	0	0								0	0		0	0	0	0	0	0	0	0	0	0	0	0	0	0	0	0	0	0	0	0	0	0	0	0	0	3.8e-05
221.093	11	14	3	2	0	0	0	0	CHON	Lignin	222.1	0.084913	1	C11H14O3N2	0.272727	1.27273	-0.181818	65.4818	6	3	0.166667	0.333333		0	0	9.12e-05	0	0	0	0	4.05e-05	0	0	0	0	0	0	6.1e-05	0	0	8.04e-05	0	0	0	9.35e-05	0	8.99e-05	0	0
221.093	0	0	0	0	0	0	0	0		Other	222.101	0	0								0	0		0	0	0	0	0	0	0	0	0	0	0	5e-05	0	0	0	0	0	0	0	0	0	0	0	0	0	0
221.095	9	19	4	0	0	0	1	0	CHOP	Protein	222.102	-0.224485	1	C9H19O4P	0.444444	2.11111	-1.77778	110.967		-3	-1	-0.333333	-4	0	0	5.11e-05	0	0	0	0	0	0	0	0	0	0	0	0	0	0	0	0	0	0	0	0	0	0	0
221.095	0	0	0	0	0	0	0	0		Other	222.102	0	0								0	0		0	0	0	0	0	0	0	0	0	0	0	0	0	0	0	0	0	0	0	0	9.13e-05	0	0	9.04e-05	0	0
221.373	0	0	0	0	0	0	0	0		Other	222.38	0	0								0	0		0	0	0	0	0	4.06e-05	0	0	0	0	0	0	0	0	0	0	0	0	0	0	0	0	0	0	0	0
221.6	0	0	0	0	0	0	0	0		Other	222.607	0	0								0	0		0	0	0	0	0	0	0	0	0	0	0	0	0	0	3.58e-05	0	0	0	0	0	0	0	0	0	0	0
221.762	0	0	0	0	0	0	0	0		Other	222.769	0	0								0	0		0	0	0	0	0	0	0	0	3.71e-05	0	0	0	0	0	0	0	0	0	0	0	0	0	0	0	0	0
221.813	0	0	0	0	0	0	0	0		Other	222.821	0	0								0	0		0	0	0	0	0	0	0	0	0	0	0	0	0	0	0	0	0	0	0	0	3.97e-05	0	0	0	0	0
221.836	0	0	0	0	0	0	0	0		Other	222.843	0	0								0	0		0	0	0	0	0	0	0	0	0	0	0	0	0	0	0	0	0	0	0	0	0	0	0	0	0	4.11e-05
221.85	0	0	0	0	0	0	0	0		Other	222.857	0	0								0	0		0	0	0	0	0	0	0	0	0	0	0	0	0	0	3.68e-05	0	0	0	0	0	0	0	0	0	0	0
221.856	0	0	0	0	0	0	0	0		Other	222.863	0	0								0	0		0	0	0	0	0	0	0	0	0	0	0	0	0	0	0	0	0	0	0	0	0	0	0	0	3.68e-05	0
221.883	0	0	0	0	0	0	0	0		Other	222.891	0	0								0	0		0	0	0	0	0	0	0	0	0	0	0	0	0	0	0	0	0	0	0	2.93e-05	0	0	0	0	0	0
222.022	0	0	0	0	0	0	0	0		Other	223.029	0	1								0	0		0	0	0	0	0	0	0	0	0	0	0	0	0	0	0	0	0	0	0	0	0	0	3.69e-05	0	0	0
222.034	0	0	0	0	0	0	0	0		Other	223.041	0	0								0	0		0	0	0	0	5.69e-05	0	0	0	0	0	0	0	0	0	0	0	0	0	0	0	0	0	0	0	0	0
222.041	0	0	0	0	0	0	0	0		Other	223.048	0	0								0	0		0	0	0	0	0	0	0	0	0	4.02e-05	0	0	0	0	0	0	0	0	0	0	0	0	0	0	0	0
222.077	11	13	4	1	0	0	0	0	CHON	Lignin	223.084	0.20819	1	C11H13O4N	0.363636	1.18182	-0.181818	65.4818	6	2	0.166667	0.375		0	0	0	0	0	0	0	0	0	0	0	0	0	0	0	0	0	4.64e-05	0	0	0	0	0	0	0	0
222.09	0	0	0	0	0	0	0	0		Other	223.098	0	0								0	0		0	0	0	0	0	0	0	0	0	0	0	0	0	0	0	5.68e-05	0	0	0	0	0	0	0	4.81e-05	0	0
222.095	0	0	0	0	0	0	0	0		Other	223.102	0	0								0	0		0	0	0	0	0	0	0	0	3.68e-05	0	0	0	0	0	0	0	0	0	0	0	0	0	0	0	0	0
222.128	0	0	0	0	0	0	0	0		Other	223.135	0	0								0	0		4.14e-05	0	0	0	0	0	0	0	0	0	0	0	0	0	0	0	0	0	0	0	0	0	0	0	0	0
222.176	0	0	0	0	0	0	0	0		Other	223.183	0	0								0	0		0	0	0	0	0	0	0	0	0	0	0	0	0	0	0	0	0	0	0	0	4.2e-05	0	0	0	0	0
222.357	0	0	0	0	0	0	0	0		Other	223.364	0	0								0	0		0	0	0	0	0	0	0	0	0	4.18e-05	0	0	0	0	0	0	0	0	0	0	0	0	0	0	0	0
222.375	0	0	0	0	0	0	0	0		Other	223.382	0	0								0	0		4.34e-05	0	0	0	0	0	0	0	0	0	0	0	0	0	0	0	0	0	0	0	0	0	0	0	0	0
222.416	0	0	0	0	0	0	0	0		Other	223.423	0	0								0	0		0	0	0	0	0	0	0	0	3.69e-05	0	0	0	0	0	0	0	0	0	0	0	0	0	0	0	0	0
222.442	0	0	0	0	0	0	0	0		Other	223.45	0	0								0	0		0	0	0	0	0	0	0	0	0	0	0	0	0	0	0	0	0	0	0	2.98e-05	0	0	0	0	0	0
222.61	0	0	0	0	0	0	0	0		Other	223.617	0	0								0	0		0	0	0	0	0	0	0	0	0	0	3.9e-05	0	0	0	0	0	0	0	0	0	0	0	0	0	0	0
222.752	0	0	0	0	0	0	0	0		Other	223.759	0	0								0	0		0	0	0	0	0	0	0	0	3.66e-05	0	0	0	0	0	0	0	0	0	0	0	0	0	0	0	0	0
222.828	0	0	0	0	0	0	0	0		Other	223.835	0	0								0	0		0	0	0	0	0	0	0	0	0	0	0	0	0	0	0	0	0	0	4.28e-05	0	0	0	0	0	0	0
222.881	0	0	0	0	0	0	0	0		Other	223.888	0	0								0	0		0	0	0	0	0	0	0	0	0	0	0	0	0	0	0	0	0	0	3.91e-05	0	0	0	0	0	0	0
222.885	0	0	0	0	0	0	0	0		Other	223.893	0	0								0	0		0	0	0	0	4.74e-05	0	0	0	0	0	0	0	0	0	0	0	0	0	0	0	0	0	0	0	0	0
223.025	10	8	6	0	0	0	0	0	CHO	Condensed hydrocarbon	224.032	0.0422426	1	C10H8O6	0.6	0.8	0.4	48.9	7		0.25	0.571429		0.000200974	9.78e-05	0	0.000223153	0.000170545	4.49e-05	8.74e-05	5.17e-05	5.18e-05	6.83e-05	7.98e-05	0.000100863	4.91e-05	0	5.5e-05	6.95e-05	4.06e-05	6.94e-05	0	0.000176234	0	0	0	0	0	0
223.038	0	0	0	0	0	0	0	0		Other	224.045	0	0								0	0		0	0	0	0	0	0	0	0	3.82e-05	0	0	0	0	0	0	0	0	0	0	0	0	0	0	0	0	0
223.05	0	0	0	0	0	0	0	0		Other	224.057	0	1								0	0		0	0	0	0	0	0	0	0	4.52e-05	0	0	0	0	0	0	0	0	0	0	0	0	0	0	0	0	0
223.052	0	0	0	0	0	0	0	0		Other	224.06	0	0								0	0		0	0	0	0	0	0	0	0	4.84e-05	0	0	0	0	0	0	0	0	0	0	0	0	0	0	0	0	0
223.056	0	0	0	0	0	0	0	0		Other	224.063	0	0								0	0		0	0	0	0	0	0	0	0	0	4.03e-05	4.06e-05	0	0	0	0	0	0	0	0	0	0	0	0	0	0	0
223.058	0	0	0	0	0	0	0	0		Other	224.065	0	0								0	0		0	0	0	0	0	0	0	0	0	0	0	0	0	0	3.99e-05	0	0	0	0	0	0	0	0	0	0	0
223.061	11	12	5	0	0	0	0	0	CHO	Lignin	224.068	0.00665135	1	C11H12O5	0.454545	1.09091	-0.181818	65.4818	6		0.166667	0.411765		0.000167091	0.000120429	5.22e-05	0.000354552	0.00016689	0.000130619	9.13e-05	4.8e-05	0.000875694	8.18e-05	7.63e-05	8.9e-05	0.000102189	0.000119369	0.00126664	9.33e-05	8.38e-05	7.34e-05	0	7.85e-05	0.000115273	8.55e-05	6.2e-05	0.000228664	5.6e-05	0.000211172
223.071	0	0	0	0	0	0	0	0		Other	224.078	0	0								0	0		0	0	0	0	0	0	0	0	0	0	0	0	0	3.94e-05	0	0	0	0	0	0	0	0	0	0	0	0
223.073	0	0	0	0	0	0	0	0		Other	224.08	0	0								0	0		0	0	0	0	0	0	0.000127953	0	0	0	0.000104732	0.000236985	0	0	0	0	0	0.000123383	0	0	0	0	0	0	0	0
223.074	0	0	0	0	0	0	0	0		Other	224.082	0	0								0	0		8.63e-05	0.000150722	0.000156212	6.58e-05	0	8.08e-05	6.16e-05	5.26e-05	0.00014636	8.44e-05	0.000122106	0.000164481	0.000113643	0.00110951	0.000215804	0.000123146	0.000228886	0.000173838	5.37e-05	9.1e-05	0.000184677	0.000312463	4.71e-05	9.39e-05	0.000128477	8.76e-05
223.092	0	0	0	0	0	0	0	0		Other	224.099	0	0								0	0		0	0	0	0	0	0	0	0	0	0	0	0	0	0	0	0	0	0	0	0	0	0	0	0	0	0
223.098	12	16	4	0	0	0	0	0	CHO	Lignin	224.105	0.125768	1	C12H16O4	0.333333	1.33333	-0.666667	79.3	5		0.125	0.3		6.96e-05	0.000103144	4.77e-05	5.83e-05	5.31e-05	4.71e-05	4.86e-05	5.52e-05	0.000100108	6.63e-05	5.39e-05	5.27e-05	4.84e-05	5.93e-05	0.000102226	0	6.58e-05	0.000119679	0	3.86e-05	7.87e-05	0	0	0	0	4.34e-05
223.11	9	21	4	0	0	0	1	0	CHOP	Other	224.118	0.0589227	1	C9H21O4P	0.444444	2.33333	-2	117.3	0	-4	-1.25	-0.5	-5	0	0	4.85e-05	0	0	0	0	0	0	0	0	0	0	0	0	0	0	0	0	0	0	0	0	0	0	0
223.111	0	0	0	0	0	0	0	0		Other	224.118	0	0								0	0		0	0	0	0	0	0	5.94e-05	0	0	0	0	0.000134684	0	0	3.7e-05	0	0	7.06e-05	0	0	0	0	0	0	0	0
223.123	0	0	0	0	0	0	0	0		Other	224.13	0	0								0	0		0	0	0	0	0	0	0	0	0	0	0	0	0	0	0	0	0	0	0	0	0	0	0	0	0	4.05e-05
223.134	13	20	3	0	0	0	0	0	CHO	Lipid	224.141	0.114467	1	C13H20O3	0.230769	1.53846	-1.07692	90.9923	4		0.1	0.217391		0	7.5e-05	4.64e-05	0	0	4.43e-05	0	5.1e-05	0	6.84e-05	4.09e-05	7.8e-05	4.31e-05	0	0	5.61e-05	4.16e-05	4.96e-05	4.13e-05	3.52e-05	0	0	0	0	0	0
223.172	0	0	0	0	0	0	0	0		Other	224.18	0	0								0	0		0	0	0	0	0	3.89e-05	0	0	0	0	0	0	0	0	0	0	0	0	0	0	0	0	0	0	0	0
223.257	0	0	0	0	0	0	0	0		Other	224.264	0	0								0	0		0	0	0	0	0	0	0	0	0	0	0	0	0	3.89e-05	0	0	0	0	0	0	0	0	0	0	0	0
223.276	0	0	0	0	0	0	0	0		Other	224.284	0	0								0	0		0	0	0	0	0	0	0	0	0	0	0	0	0	0	0	0	0	5.11e-05	0	0	0	0	0	0	0	0
223.351	0	0	0	0	0	0	0	0		Other	224.358	0	0								0	0		0	0	0	0	0	0	0	4.18e-05	0	0	0	0	0	0	0	0	0	0	0	0	0	0	0	0	0	0
223.616	0	0	0	0	0	0	0	0		Other	224.624	0	0								0	0		0	0	0	0	0	0	0	0	0	0	0	4.71e-05	0	0	0	0	0	0	0	0	0	0	0	0	0	0
223.72	0	0	0	0	0	0	0	0		Other	224.728	0	0								0	0		0	0	0	0	0	0	0	0	3.97e-05	0	0	0	0	0	0	0	0	0	0	0	0	0	0	0	0	0
223.825	0	0	0	0	0	0	0	0		Other	224.832	0	0								0	0		0	0	0	0	0	0	0	0	0	0	0	0	0	0	0	0	0	0	0	0	0	5.51e-05	0	0	0	0
223.843	0	0	0	0	0	0	0	0		Other	224.85	0	0								0	0		0	0	0	0	0	0	0	0	0	0	0	0	0	0	0	0	4.03e-05	0	0	0	0	0	0	0	0	0
224.078	7	15	7	1	0	0	0	0	CHON	Carbohydrate	225.085	0.0683054	1	C7H15O7N	1	2.14286	0.285714	52.1571		-6	7	-1.4	-7	0	0	0	0	0	0	0	0	0	0	0	0	0	0.000111485	0	0	4.29e-05	0	0	0	0	5.82e-05	0	0	0	0
224.337	0	0	0	0	0	0	0	0		Other	225.344	0	0								0	0		4.05e-05	0	0	0	0	0	0	0	0	0	0	0	0	0	0	0	0	0	0	0	0	0	0	0	0	0
224.577	0	0	0	0	0	0	0	0		Other	225.584	0	0								0	0		0	0	0	0	0	0	0	0	0	0	0	0	0	0	0	4.5e-05	0	0	0	0	0	0	0	0	0	0
224.807	0	0	0	0	0	0	0	0		Other	225.814	0	0								0	0		0	0	0	0	0	0	0	0	0	0	0	0	0	0	0	0	4.56e-05	0	0	0	0	0	0	0	0	0
224.943	0	0	0	0	0	0	0	0		Other	225.95	0	0								0	0		0	0	0	0	0	0	4.18e-05	0	0	0	0	0	0	0	0	0	0	0	0	0	0	0	0	0	0	0
224.996	0	0	0	0	0	0	0	0		Other	226.003	0	0								0	0		0	0	0	0	0	6.85e-05	0	0	3.74e-05	0	0	0	0	0	0	0	0	0	0	0	0	0	0	0	0	0
225.004	9	6	7	0	0	0	0	0	CHO	Condensed hydrocarbon	226.011	-0.114683	1	C9H6O7	0.777778	0.666667	0.888889	34.9667	7	0	0	0.636364	0	0	0	0	0	9.62e-05	0	4.55e-05	0	0	0	0	0	0	0	0	0	0	0	0	0	0	0	3.75e-05	0	0	0
225.04	10	10	6	0	0	0	0	0	CHO	Lignin	226.048	0.116952	1	C10H10O6	0.6	1	0.2	54.6	6	0	0	0.428571	0	0.000122151	6.83e-05	0	9.43e-05	9.61e-05	6.13e-05	9.2e-05	0	5.98e-05	5.52e-05	8.67e-05	0.00019031	7.29e-05	6.08e-05	7.75e-05	6.2e-05	6.7e-05	9.75e-05	0	4.6e-05	4.02e-05	0	3.74e-05	5.69e-05	0	0
225.052	0	0	0	0	0	0	0	0		Other	226.059	0	0								0	0		0	0	0	0	0	0	0	0	0	0	0	0	0	0	0	0	0	0	0	0	4.06e-05	0	0	0	0	0
225.053	7	15	6	0	0	0	1	0	CHOP	Carbohydrate	226.061	0.0851861	1	C7H15O6P	0.857143	2.14286	-1.14286	92.8714		-5	0	-1	-6	4.96e-05	0	0	0	0	0	0	0	0	0	0	0	0	0	0	0	0	0	0	0	0	0	0	0	0	0
225.054	0	0	0	0	0	0	0	0		Other	226.061	0	0								0	0		0	0	0.000422539	0.000119871	0.000216099	0.000220673	5.13e-05	0.000321345	0.000247502	0	0	4.94e-05	0	7.4e-05	6.69e-05	0	0	0	0.000403501	9.01e-05	0.0002015	0	5.28e-05	7.59e-05	0.000151449	6.48e-05
225.071	0	0	0	0	0	0	0	0		Other	226.079	0	0								0	0		4.83e-05	7.32e-05	5.12e-05	0	0	0	0	0	4.04e-05	0	4.46e-05	5.55e-05	4.15e-05	0.000350604	5.88e-05	4.39e-05	8.01e-05	6.18e-05	0	3.91e-05	5.43e-05	0.000105048	0	0	0	0
225.077	11	14	5	0	0	0	0	0	CHO	Lignin	226.084	0.0818992	1	C11H14O5	0.454545	1.27273	-0.363636	70.6636	5	0	0	0.294118	0	0.000131018	0.000142975	0	9.3e-05	0.000106402	4.99e-05	7.44e-05	7.67e-05	9.95e-05	0.000106101	9.23e-05	0.000132652	0.00013622	0.000106502	8.8e-05	8.48e-05	9.22e-05	0.000109103	4.41e-05	4.35e-05	9.89e-05	5.95e-05	4.82e-05	0.000156871	3.96e-05	0.00017744
225.09	0	0	0	0	0	0	0	0		Other	226.097	0	0								0	0		0	0	0	0	0	0	0	0	0	0	0	0	0	4.04e-05	0	0	0	0	0	0	0	0	0	0	0	0
225.095	0	0	0	0	0	0	0	0		Other	226.102	0	0								0	0		0	0	0	0	0	0	0	4.06e-05	0	0	0	0	0	0	0	0	0	0	0	0	0	0	0	0	0	0
225.107	0	0	0	0	0	0	0	0		Other	226.115	0	0								0	0		0	0	0	0	0	0	0	0	0	0	0	4.74e-05	0	0	0	0	0	0	0	0	0	0	0	0	0	0
225.113	12	18	4	0	0	0	0	0	CHO	Protein	226.121	0.0333968	1	C12H18O4	0.333333	1.5	-0.833333	84.05	4	0	0	0.2	0	4.61e-05	7.38e-05	4.98e-05	5.28e-05	0	6.09e-05	4.72e-05	5.61e-05	0.00010809	7.18e-05	7.01e-05	7.11e-05	7.28e-05	7.96e-05	0.000163322	7.38e-05	4.99e-05	0.000104113	0	4.18e-05	7.25e-05	0	0	0	5.75e-05	0
225.113	0	0	0	0	0	0	0	0		Other	226.121	0	0								0	0		0	0	0	0	0	0	0	0	0	0	0	0	0	0	0	0	0	0	0	0	0	0	0	0	0	4.32e-05
225.15	13	22	3	0	0	0	0	0	CHO	Lipid	226.157	0.0999555	1	C13H22O3	0.230769	1.69231	-1.23077	95.3769	3	0	0	0.130435	0	0	0	0	0	0	0	0	0	0	4.82e-05	0	0	4.92e-05	0	0	6.25e-05	0	4.77e-05	0	0	0	0	0	0	0	0
225.208	0	0	0	0	0	0	0	0		Other	226.215	0	0								0	0		0	0	0	0	0	0	0	0	0	0	0	0	0	0	0	0	0	4.83e-05	0	0	0	0	0	0	0	0
225.299	0	0	0	0	0	0	0	0		Other	226.307	0	0								0	0		0	0	0	4.2e-05	0	0	0	0	0	0	0	0	0	0	0	0	0	0	0	0	0	0	0	0	0	0
225.355	0	0	0	0	0	0	0	0		Other	226.363	0	0								0	0		4.07e-05	0	0	0	0	0	0	0	0	0	0	0	0	0	0	0	0	0	0	0	0	0	0	0	0	0
225.368	0	0	0	0	0	0	0	0		Other	226.376	0	0								0	0		0	0	0	0	0	0	0	0	0	0	0	4.79e-05	0	0	0	0	0	0	0	0	0	0	0	0	0	0
225.498	0	0	0	0	0	0	0	0		Other	226.505	0	0								0	0		0	0	0	0	0	0	0	0	0	0	0	0	0	0	0	0	4.12e-05	0	0	0	0	0	0	0	0	0
225.718	0	0	0	0	0	0	0	0		Other	226.726	0	0								0	0		0	0	0	0	4.81e-05	0	0	0	0	0	0	0	0	0	0	0	0	0	0	0	0	0	0	0	0	0
225.735	0	0	0	0	0	0	0	0		Other	226.742	0	0								0	0		0	0	0	0	0	0	0	0	0	0	0	0	0	0	0	4.13e-05	0	0	0	0	0	0	0	0	0	0
225.808	0	0	0	0	0	0	0	0		Other	226.815	0	0								0	0		0	0	0	0	0	0	0	0	0	0	0	0	0	0	0	0	0	0	0	0	0	0	3.6e-05	0	0	0
225.94	0	0	0	0	0	0	0	0		Other	226.947	0	0								0	0		0	0	0	4.18e-05	0	0	0	0	0	0	0	0	0	0	0	0	0	0	0	0	0	0	0	0	0	0
226.057	0	0	0	0	0	0	0	0		Other	227.064	0	0								0	0		0	0	0	0	0	0	0	0	3.73e-05	0	0	0	0	0	0	0	0	0	4.05e-05	0	0	0	0	0	0	0
226.075	0	0	0	0	0	0	0	0		Other	227.082	0	0								0	0		0	0	0	0	0	0	0	0	0	0	0	0	0	4.24e-05	0	0	0	0	0	0	0	0	0	0	0	0
226.085	0	0	0	0	0	0	0	0		Other	227.092	0	0								0	0		0	0	0	0	0	0	0	0	0	0	0	0	0	0	3.86e-05	0	0	0	0	0	0	0	0	0	0	0
226.096	0	0	0	0	0	0	0	0		Other	227.104	0	0								0	0		0	0	0	0	0	0	0	0	0	0	0	0	0	0	0	0	0	0	0	0	0	0	0	0	3.75e-05	0
226.108	11	17	4	1	0	0	0	0	CHON	Protein	227.116	-0.0635252	1	C11H17O4N	0.363636	1.54545	-0.545455	75.8455	4	0	-0.166667	0.125	-1	0	0	0	0	0	0	0	0	0	0	0	0	0	0	0	0	0	5.07e-05	0	0	0	0	0	0	0	0
226.145	0	0	0	0	0	0	0	0		Other	227.152	0	0								0	0		0	0	0	0	0	0	0	0	0	4.14e-05	0	0	0	0	0	0	0	0	0	0	0	0	0	0	0	0
226.289	0	0	0	0	0	0	0	0		Other	227.296	0	0								0	0		0	0	0	0	0	0	0	0	0	0	0	0	0	0	4.19e-05	0	0	0	0	0	0	0	0	0	0	0
226.356	0	0	0	0	0	0	0	0		Other	227.363	0	0								0	0		0	0	0	0	0	0	0	0	0	0	0	0	0	0	0	0	0	0	0	0	0	0	0	0	0	3.9e-05
226.424	0	0	0	0	0	0	0	0		Other	227.432	0	0								0	0		0	5.41e-05	0	0	0	0	0	0	0	0	0	0	0	0	0	0	0	0	0	0	0	0	0	0	0	0
226.466	0	0	0	0	0	0	0	0		Other	227.474	0	0								0	0		0	0	0	0	0	0	0	0	0	0	0	0	3.8e-05	0	0	0	0	0	0	0	0	0	0	0	0	0
226.548	0	0	0	0	0	0	0	0		Other	227.555	0	0								0	0		0	0	0	0	0	0	0	0	0	0	0	0	3.9e-05	0	0	0	0	0	0	0	0	0	0	0	0	0
226.649	0	0	0	0	0	0	0	0		Other	227.656	0	0								0	0		0	0	0	0	0	0	0	0	0	0	0	0	0	0	0	0	0	0	0	0	0	0	0	0	0	3.81e-05
226.892	0	0	0	0	0	0	0	0		Other	227.899	0	0								0	0		0	0	0	0	0	0	0	0	0	0	0	4.71e-05	0	0	0	0	0	0	0	0	0	0	0	0	0	0
226.971	0	0	0	0	0	0	0	0		Other	227.978	0	0								0	0		0	0	0	0	0	0	0	4.8e-05	0	0	0	0	0	0	0	0	0	0	0	0	0	0	0	0	0	0
227.012	0	0	0	0	0	0	0	0		Other	228.019	0	0								0	0		0	0	0	0	0	0	0	0	0	0	0	0.000603213	4.02e-05	0	0	0	0	0	0	0	0	0	0	0	0	0
227.02	9	8	7	0	0	0	0	0	CHO	Tannin	228.027	0.0269469	1	C9H8O7	0.777778	0.888889	0.666667	41.3	6	-1	-0.5	0.454545	-1	0	0	0	0	6.44e-05	0	0	0	0	0	0	0	0	0	0	0	0	4.71e-05	0	0	0	0	0	0	0	0
227.05	0	0	0	0	0	0	0	0		Other	228.058	0	0								0	0		0	0	0	5.1e-05	0	0	0	0	0	0	0	0	0	0	0	0	0	0	0	0	0	0	0	0	0	0
227.051	0	0	0	0	0	0	0	0		Other	228.058	0	0								0	0		0	0	0.000168123	0	8.17e-05	0.000106535	0	0.000137529	0.000102827	0	0	0	0	0	0	0	0	0	0.000125097	4.03e-05	7.76e-05	0	0	0	7.25e-05	0
227.056	10	12	6	0	0	0	0	0	CHO	Lignin	228.063	0.026889	1	C10H12O6	0.6	1.2	0	60.3	5	-1	-0.25	0.285714	-1	0.000127874	8.95e-05	7.03e-05	0.00016822	0.000203471	0.000129757	0.000103608	7.55e-05	0.000120526	0.00013235	9.5e-05	0.000177223	0.000116087	0.000103773	0.000108043	0.00013417	0.000121432	0.000133982	7.21e-05	9.49e-05	0.000236825	7.12e-05	9.88e-05	0.000354436	9.82e-05	0.00012316
227.069	0	0	0	0	0	0	0	0		Other	228.076	0	0								0	0		0	0	0	0	0	0	0	0	0	0	0	0	0	0	5.13e-05	0	0	0	0	0	0	0	0	0	0	0
227.092	11	16	5	0	0	0	0	0	CHO	Lignin	228.1	0.0208234	1	C11H16O5	0.454545	1.45455	-0.545455	75.8455	4	-1	-0.166667	0.176471	-1	0.000257298	0.000279441	0.000190589	0.000273461	0.000199064	0.000234688	0.000147535	0.000205064	0.000307911	0.000357624	0.000300984	0.000400001	0.000304355	0.000228949	0.000469918	0.000330813	0.000315969	0.000367062	0.000175437	0.000180486	0.000394331	0.000238158	9.13e-05	0.0012445	0.000199473	0.000127049
227.104	10	16	4	2	0	0	0	0	CHON	Protein	228.111	0.265421	1	C10H16O4N2	0.4	1.6	-0.2	66	4	0	-0.5	0	-2	0	0	0	0	0	0	0	0	0	0	0	0	0	0	0	0	0	0	0	0	0	0	0	6.77e-05	0	0
227.129	12	20	4	0	0	0	0	0	CHO	Protein	228.136	0.0926794	1	C12H20O4	0.333333	1.66667	-1	88.8	3	-1	-0.125	0.1	-1	6.16e-05	0.000104421	0.000188212	0.000101112	0	7.99e-05	6.47e-05	7.48e-05	0.000187016	0.00011366	0.000144793	0.000160083	0.000135144	0.000155816	0.000420384	0.00014549	0.000148117	0.000233721	6.3e-05	8.99e-05	0.000180592	6.34e-05	0	8.52e-05	7.37e-05	5.62e-05
227.129	0	0	0	0	0	0	0	0		Other	228.136	0	0								0	0		0	0	0	0	6.98e-05	0	0	0	0	0	0	0	0	0	0	0	0	0	0	0	0	0	0	0	0	0
227.14	11	20	3	2	0	0	0	0	CHON	Lipid	228.147	0.0466883	1	C11H20O3N2	0.272727	1.81818	-0.727273	81.0273	3	0	-0.333333	-0.0666667	-2	0	0	0.000108288	0	0	0	0	4.34e-05	0	0	5.31e-05	7.64e-05	0	0	5.97e-05	0	5.17e-05	0.000226005	0	0	0	0.0002111	0	0.000207761	0	0
227.179	0	0	0	0	0	0	0	0		Other	228.187	0	0								0	0		0	0	0	0	0	0	0	0	0	0	0	0	0	0	0	0	0	0	0	2.85e-05	0	0	0	0	0	0
227.199	0	0	0	0	0	0	0	0		Other	228.207	0	0								0	0		0	0	0	0	0	0	0	0	0	0	0	0	0	0	0	4.9e-05	0	0	0	0	0	0	0	0	0	0
227.208	0	0	0	0	0	0	0	0		Other	228.216	0	0								0	0		0	0	0	0	0	0	4.82e-05	0	0	0	0	0	0	0	0	0	0	0	0	0	0	0	0	0	0	0
227.231	0	0	0	0	0	0	0	0		Other	228.238	0	0								0	0		0	0	0	0	0	0	0	0	0	0	0	0	0	0	0	0	0	0	0	0	0	0	0	0	0	3.91e-05
227.372	0	0	0	0	0	0	0	0		Other	228.379	0	0								0	0		0	0	0	0	0	0	0	0	0	0	0	0	0	0	0	0	0	0	0	0	4.07e-05	0	0	0	0	0
227.376	0	0	0	0	0	0	0	0		Other	228.383	0	0								0	0		0	0	0	0	0	0	0	0	0	0	0	0	0	0	3.75e-05	0	0	0	0	0	0	0	0	0	0	0
227.642	0	0	0	0	0	0	0	0		Other	228.649	0	0								0	0		0	0	4.99e-05	0	0	0	0	0	0	0	0	0	0	0	0	0	0	0	0	0	0	0	0	0	0	0
227.733	0	0	0	0	0	0	0	0		Other	228.74	0	0								0	0		0	0	0	0	0	4.03e-05	0	0	0	0	0	0	0	0	0	0	0	0	0	0	0	0	0	0	0	0
227.742	0	0	0	0	0	0	0	0		Other	228.749	0	0								0	0		0	0	0	0	0	0	0	0	0	0	0	0	4.09e-05	0	0	0	0	0	0	0	0	0	0	0	0	0
227.768	0	0	0	0	0	0	0	0		Other	228.776	0	0								0	0		0	0	0	0	0	0	0	0	0	0	0	0	0	3.88e-05	0	0	0	0	0	0	0	0	0	0	0	0
227.829	0	0	0	0	0	0	0	0		Other	228.836	0	0								0	0		0	0	4.87e-05	0	0	0	0	0	0	0	0	0	0	0	0	0	0	0	0	0	0	0	0	0	0	0
227.872	0	0	0	0	0	0	0	0		Other	228.88	0	0								0	0		0	0	0	0	0	0	0	3.98e-05	0	0	0	0	0	0	0	0	0	0	0	0	0	0	0	0	0	0
228.007	0	0	0	0	0	0	0	0		Other	229.014	0	0								0	0		0	0	0	0	0	0	0	0	3.98e-05	0	0	0	0	0	0	0	0	0	0	0	0	0	0	0	0	0
228.015	8	7	7	1	0	0	0	0	CHON	Tannin	229.022	0.122773	1	C8H7O7N	0.875	0.875	1.25	24.675	6	-1	0	0.428571	-2	0	0	0	0	0	0	0	0	0	0	0	9.33e-05	0	0	0	0	0	0	0	0	0	0	0	0	0	0
228.051	0	0	0	0	0	0	0	0		Other	229.058	0	0								0	0		0	0	0	0	0	0	0	0	0	0	0	0	0	0	0	0	0	0	0	0	4.29e-05	0	0	0	0	0
228.051	9	11	6	1	0	0	0	0	CHON	Tannin	229.059	-0.0714925	1	C9H11O6N	0.666667	1.22222	0.444444	47.6333	5	-1	-1	0.2	-2	0	0	0	0	0	0	0	0	0	0	0	0	0	6.56e-05	0	0	0	0	0	0	0	0	0	0	0	0
228.059	0	0	0	0	0	0	0	0		Other	229.067	0	0								0	0		0	0	0	0	0	0	0	0	0	0	0	0	0	0	0	0	0	0	0	0	0	0	0	5.68e-05	0	0
228.088	10	15	5	1	0	0	0	0	CHON	Protein	229.095	0.183899	1	C10H15O5N	0.5	1.5	-0.2	66	4	-1	-0.5	0.0769231	-2	0	0	0	0	0	0	0	0	0	0	0	0	0	0	0	0	0	7.4e-05	0	0	0	0	0	0	0	0
228.096	0	0	0	0	0	0	0	0		Other	229.103	0	0								0	0		0	0	0	0	0	0	0	0	0	0	0	0	0	0	0	0	0	0	0	0	0	0	0	0	3.92e-05	0
228.124	11	19	4	1	0	0	0	0	CHON	Protein	229.131	-0.0103145	1	C11H19O4N	0.363636	1.72727	-0.727273	81.0273	3	-1	-0.333333	0	-2	0	0	0	0	0	0	0	0	0	0	0	0	0	0	0	0	0	6.04e-05	0	0	0	0	0	0	0	0
228.143	12	23	1	1	0	1	0	0	CHONS	Lipid	229.15	0.0287529	1	C12H23ONS	0.0833333	1.91667	-1.33333	98.3	2		-0.111111	-0.0526316	-1	0	0	0	0	0	0	0	0	0	0	0	0	0	0	0	4.46e-05	0	0	0	0	0	0	0	0	0	0
228.16	0	0	0	0	0	0	0	0		Other	229.168	0	0								0	0		0	0	0	0	0	0	0	0	0	0	0	0	0	0	0	0	4.27e-05	0	0	0	0	0	0	0	0	0
228.229	0	0	0	0	0	0	0	0		Other	229.237	0	0								0	0		0	0	0	0	0	0	4.27e-05	0	0	0	0	0	0	0	0	0	0	0	0	0	0	0	0	0	0	0
228.278	0	0	0	0	0	0	0	0		Other	229.285	0	0								0	0		0	0	0	0	0	0	0	0	0	4.12e-05	0	0	0	0	0	0	0	0	0	0	0	0	0	0	0	0
228.325	0	0	0	0	0	0	0	0		Other	229.333	0	0								0	0		0	0	0	0	0	0	0	0	0	0	0	0	0	0	0	0	0	0	0	0	4.07e-05	0	0	0	0	0
228.36	0	0	0	0	0	0	0	0		Other	229.367	0	0								0	0		0	0	0	0	0	0	0	0	0	0	0	0	0	0	0	0	0	0	0	0	0	0	3.69e-05	0	0	0
228.819	0	0	0	0	0	0	0	0		Other	229.827	0	0								0	0		0	0	0	0	0	4.09e-05	0	0	0	0	0	0	0	0	0	0	0	0	0	0	0	0	0	0	0	0
228.826	0	0	0	0	0	0	0	0		Other	229.833	0	0								0	0		0	0	0	0	0	0	0	0	0	0	0	0	0	0	0	0	0	0	0	0	0	0	3.52e-05	0	0	0
228.951	0	0	0	0	0	0	0	0		Other	229.958	0	0								0	0		0	0	0	0	0	0	0	0	0	0	0	0	0	0	0	0	0	0	0	0	4.15e-05	0	0	0	0	0
228.975	0	0	0	0	0	0	0	0		Other	229.983	0	0								0	0		0	0	0	0	0	0	0	0	0	0	4.97e-05	9.29e-05	0	0	0	0	4.42e-05	6.37e-05	0	0	0	0	0	0	0	0
229.009	0	0	0	0	0	0	0	0		Other	230.016	0	0								0	0		0	0	0	0	0	0	0	0	0	0	0	0.000261762	0	0	0	0	0	0	0	0	0	0	0	0	0	0
229.025	0	0	0	0	0	0	0	0		Other	230.032	0	0								0	0		0	0	0	0	0	0	0	4.73e-05	0	0	0	0	0	0	0	0	0	0	0	0	0	0	0	0	0	0
229.027	0	0	0	0	0	0	0	0		Other	230.035	0	0								0	0		0	0	0	0	0	0	0	0	0	0	3.83e-05	0.000240325	0	0	0	0	0	0	0	3.07e-05	0	0	0	0	0	4.99e-05
229.035	9	10	7	0	0	0	0	0	CHO	Tannin	230.043	0.117311	1	C9H10O7	0.777778	1.11111	0.444444	47.6333	5	-2	-1	0.272727	-2	5.56e-05	5.61e-05	0	5.38e-05	6.51e-05	5.36e-05	4.59e-05	4.6e-05	3.7e-05	4.58e-05	4.47e-05	5.24e-05	0	4.16e-05	5.03e-05	5.18e-05	6.36e-05	5.35e-05	5.73e-05	3.84e-05	0	0	0	0	0	0
229.036	0	0	0	0	0	0	0	0		Other	230.043	0	0								0	0		0	0	0	0	0	0	0	0	0	0	0	0	0	0	0	0	0	0	0	0	0	0	0	5.09e-05	0	0
229.041	0	0	0	0	0	0	0	0		Other	230.049	0	1								0	0		0	0	0	0	0	0	0	0	0	0	0	0	0	0	3.62e-05	0	0	0	0	0	0	0	0	0	0	0
229.045	0	0	0	0	0	0	0	0		Other	230.052	0	0								0	0		0	0	0	0	0	0	0	0	4.35e-05	0	0	0	0	0	5.93e-05	0	0	0	0	0	0	0	0	0	0	0
229.048	0	0	0	0	0	0	0	0		Other	230.056	0	0								0	0		0	0	0	6.31e-05	0	6.64e-05	5.83e-05	4.53e-05	0.00104919	0	0	0	0	0	0.0020631	0	0	0	0	0	0	0	3.87e-05	0	0	0
229.06	0	0	0	0	0	0	0	0		Other	230.067	0	0								0	0		0	0	0	0	0	0	0	0	0	0	0	0.000119851	0	0	0	0	0	0	0	0	0	0	0	0	0	0
229.064	0	0	0	0	0	0	0	0		Other	230.071	0	0								0	0		0	0	0	0	0	0	0	0	0	0.000141911	0.000134576	0.00345211	0.000490087	6.92e-05	0	6.3e-05	0.000179593	5.86e-05	0	0	0	0	0	0	0	0
229.072	10	14	6	0	0	0	0	0	CHO	Lignin	230.079	0.00616668	1	C10H14O6	0.6	1.4	-0.2	66	4	-2	-0.5	0.142857	-2	0.00034946	0.000373742	0.000336118	0.000479419	0.000380637	0.000493603	0.000320498	0.000308362	0.000447464	0.000616248	0.000400655	0.000636772	0.000431375	0.000332425	0.000366336	0.000621448	0.000566507	0.000536363	0.000379195	0.000288152	0.000584212	0.000316195	0.000149804	0.0004487	0.000420008	0.000274869
229.108	11	18	5	0	0	0	0	0	CHO	Protein	230.115	0.0333131	1	C11H18O5	0.454545	1.63636	-0.727273	81.0273	3	-2	-0.333333	0.0588235	-2	0.00026432	0.000338961	0.000276668	0.000351562	0.000209752	0.000262002	0.000163442	0.000240528	0.00074479	0.000343845	0.000298504	0.000405762	0.000369644	0.000275396	0.0014646	0.000375454	0.000319737	0.000423765	0.000223239	0.000202075	0.00034431	0.000273436	0.000112078	0.000372323	0.000285935	0.000173601
229.119	0	0	0	0	0	0	0	0		Other	230.127	0	0								0	0		0	0	0	0	0	0	0	0	0	0	0	0	0	0	0	0	0	0	0	0	4.09e-05	0	0	0	0	0
229.119	0	0	0	0	0	0	0	0		Other	230.127	0	0								0	0		0	0	0	0	0	0	0	0	0	0	0	0	0	0	0	0	0	0	0	0	0	0	0	0	0	0
229.145	12	22	4	0	0	0	0	0	CHO	Protein	230.152	0.127717	1	C12H22O4	0.333333	1.83333	-1.16667	93.55	2	-2	-0.25	0	-2	9.88e-05	0.000137585	0.000173809	0.000102188	6.66e-05	8.84e-05	8.07e-05	0.000104205	0.000107684	0.000174894	0.000199175	0.000237927	0.000409792	0.000149766	0.000198494	0.000183057	0.00022264	0.000271698	8.76e-05	9.04e-05	0.000152911	0.00012261	5.29e-05	0.000101237	8.84e-05	7.34e-05
229.156	11	22	3	2	0	0	0	0	CHON	Lipid	230.163	0.0148055	1	C11H22O3N2	0.272727	2	-0.909091	86.2091	2	-1	-0.5	-0.2	-3	0	0	0.000432908	0	8.24e-05	7.95e-05	0.000232571	0.00015706	0.000137859	9.6e-05	0.000195212	0.000221396	7.67e-05	9.07e-05	0.000284237	9.7e-05	0.000169669	0.000524594	4.95e-05	5.1e-05	0.000191035	0.00069349	0.000127601	0.000897212	0.000102961	0.000235214
229.181	13	26	3	0	0	0	0	0	CHO	Lipid	230.188	0.0270823	1	C13H26O3	0.230769	2	-1.53846	104.146		-2	-0.2	-0.0434783	-2	0	0	0	0	0	0	0	0	0	5.22e-05	0	0	0	0	0	0	0	0	0	0	0	0	0	0	0	0
229.203	0	0	0	0	0	0	0	0		Other	230.211	0	1								0	0		0	0	0	0	0	0	0	0	0	0	0	0	0	0	0	0	0	0	4.36e-05	0	0	0	0	0	0	0
229.394	0	0	0	0	0	0	0	0		Other	230.401	0	0								0	0		0	0	0	0	0	0	0	0	0	0	0	0	0	0	0	0	0	0	0	0	0	0	0	0	3.77e-05	0
229.799	0	0	0	0	0	0	0	0		Other	230.806	0	0								0	0		0	0	0	0	0	0	0	0	0	0	0	0	0	0	0	0	4.1e-05	0	0	0	0	0	0	0	0	0
229.856	0	0	0	0	0	0	0	0		Other	230.863	0	0								0	0		0	0	0	0	0	0	0	0	0	0	0	0	0	0	0	0	0	0	0	0	0	0	0	5.12e-05	0	0
229.885	0	0	0	0	0	0	0	0		Other	230.892	0	0								0	0		0	0	0	0	0	0	0	0	4.09e-05	0	0	0	0	0	0	0	0	0	0	0	0	0	0	0	0	0
229.905	0	0	0	0	0	0	0	0		Other	230.912	0	0								0	0		0	0	0	0	0	0	0	0	0	0	0	0	0	0	0	0	0	0	0	0	0	0	0	0	0	0
230.013	8	9	5	1	0	1	0	0	CHONS	Lignin	231.02	0.22088	1	C8H9O5NS	0.625	1.125	0.75	38.925	5	0	-2	0.142857	-2	0	0	0	0	0	0	0	0	0	0	0	0	0	0	0	0	0	0	0.000122292	7.13e-05	6.69e-05	0	8.94e-05	6.66e-05	0	0
230.052	0	0	0	0	0	0	0	0		Other	231.059	0	0								0	0		0	0	0	0	0	0	0	0	0.000107057	0	0	0	0	0	0.000158942	0	0	0	0	0	0	0	0	0	0	0
230.067	9	13	6	1	0	0	0	0	CHON	Tannin	231.074	0.0791443	1	C9H13O6N	0.666667	1.44444	0.222222	53.9667	4	-2	-1.5	0	-3	0	0	0	0	0	0	0	0	0	4.8e-05	0	0.000443641	6.97e-05	0	0	0	7.03e-05	5.02e-05	0	0	0	0	0	0	0	0
230.103	10	17	5	1	0	0	0	0	CHON	Protein	231.111	0.0996399	1	C10H17O5N	0.5	1.7	-0.4	71.7	3	-2	-0.75	-0.0769231	-3	0	0	0	0	0	0	0	0	0	0	3.91e-05	6.94e-05	4.27e-05	0	4.57e-05	4.64e-05	0	0.000123248	0	0	0	0	0	0	0	0
230.14	11	21	4	1	0	0	0	0	CHON	Protein	231.147	0.0376419	1	C11H21O4N	0.363636	1.90909	-0.909091	86.2091	2	-2	-0.5	-0.125	-3	0	0	0	0	0	0	0	0	0	0	0	0	0	0	0	0	0	7.82e-05	0	0	0	0	0	0	0	0
230.247	0	0	0	0	0	0	0	0		Other	231.254	0	0								0	0		0	5.28e-05	0	0	0	0	0	0	0	0	0	0	0	0	0	0	0	0	0	0	0	0	0	0	0	0
230.336	0	0	0	0	0	0	0	0		Other	231.343	0	0								0	0		0	0	0	0	0	0	0	0	0	0	0	0	0	0	0	0	0	0	0	0	0	0	0	4.62e-05	0	0
230.438	0	0	0	0	0	0	0	0		Other	231.445	0	0								0	0		0	0	0	0	0	0	0	0	0	0	0	0	0	0	0	0	0	0	0	0	0	5.48e-05	0	0	0	0
230.559	0	0	0	0	0	0	0	0		Other	231.567	0	0								0	0		0	0	0	0	0	0	0	0	0	0	0	0	0	4.15e-05	0	0	0	0	0	0	0	0	0	0	0	0
230.817	0	0	0	0	0	0	0	0		Other	231.825	0	0								0	0		4.2e-05	0	0	0	0	0	0	0	0	0	0	0	0	0	0	0	0	0	0	0	0	0	0	0	0	0
230.949	0	0	0	0	0	0	0	0		Other	231.956	0	0								0	0		0	0	0	0	0	0	0	0	0	0	0	5.18e-05	0	0	0	0	0	0	0	0	0	0	0	0	0	0
231.011	0	0	0	0	0	0	0	0		Other	232.019	0	0								0	0		0	0	0	0	0	0	0	4.63e-05	0	0	0	0	0	0	0	0	0	0	0	0	0	0	0	0	0	0
231.024	0	0	0	0	0	0	0	0		Other	232.032	0	0								0	0		0	0	0	0	0	0	0	0	0	0	0	9.18e-05	0	0	0	0	0	0	0	0	0	0	0	0	0	0
231.025	9	13	3	0	0	1	1	0	CHOSP	Lignin	232.032	0.262967	1	C9H13O3SP	0.333333	1.44444	-1.11111	91.9667	4		-0.25	0.0909091	-1	0	0	0	0	0	0	4.2e-05	0	0	0	0	0	0	0	0	0	0	0	0	0	0	0	0	0	0	0
231.03	0	0	0	0	0	0	0	0		Other	232.037	0	0								0	0		0	5.85e-05	0	0	0	0	0	0	0	0	0	0	0	0	0	0	0	0	0	0	0	0	0	0	0	0
231.03	12	8	5	0	0	0	0	0	CHO	Condensed hydrocarbon	232.037	0.150409	1	C12H8O5	0.416667	0.666667	0.166667	55.55	9	4	0.571429	0.684211	4	5.23e-05	0	0	5.86e-05	0	0	0	0	0	0	0	0	4.77e-05	6.5e-05	0.000121276	0	0	5.79e-05	0	0	0	0	0	0	0	0
231.03	0	0	0	0	0	0	0	0		Other	232.037	0	0								0	0		0	0	0	0	5.12e-05	0	0	0	0	0	0	0	0	0	0	0	0	0	0	0	0	0	0	0	0	0
231.033	9	12	5	0	0	1	0	0	CHOS	Lignin	232.041	-0.00121177	1	C9H12O5S	0.555556	1.33333	0	60.3	4	-1	-0.666667	0.0909091	-2	0	9.42e-05	0	0	0	0	0	0	0	0	0	0	0	9.17e-05	0	0	0	0	0	0	0	0	0	0	0	0
231.041	0	0	0	0	0	0	0	0		Other	232.049	0	0								0	0		0	0	0	0	0	0	0	0	0	0	0	0	0	0	0	0	0	0	0	0	0	0	0	0	0	0
231.043	9	13	5	0	0	0	1	0	CHOP	Lignin	232.05	-0.281961	1	C9H13O5P	0.555556	1.44444	-0.888889	85.6333	4	-1	-0.666667	0.0909091	-2	0	0	0	0	0	0	0	0	0	0	0	0	0	0	0	0	0	0	0	0	4.32e-05	0	4.09e-05	0	0	0
231.045	0	0	0	0	0	0	0	0		Other	232.053	0	0								0	0		0	0	0	0	0	0	0	0	0.000368312	0	0	0	0	0	0.000705689	0	0	0	0	0	0	0	0	0	0	0
231.051	9	12	7	0	0	0	0	0	CHO	Tannin	232.058	0.108748	1	C9H12O7	0.777778	1.33333	0.222222	53.9667	4	-3	-1.5	0.0909091	-3	9.21e-05	7.19e-05	6.81e-05	0.000107669	0.000112537	0.000101823	7.83e-05	5.91e-05	9.47e-05	0.000129741	7.64e-05	0.000161411	8.5e-05	5.92e-05	9.56e-05	0.000148779	0.000108434	0.000148183	0.00010039	7.58e-05	0.000105306	5.35e-05	6.72e-05	8.09e-05	6.57e-05	5.49e-05
231.057	0	0	0	0	0	0	0	0		Other	232.064	0	0								0	0		0	0	0	0	0	0	0	0	0	0	0	4.88e-05	0	0	0	0	0	0	0	0	0	0	0	0	0	0
231.061	0	0	0	0	0	0	0	0		Other	232.068	0	0								0	0		0	0	0	0	0	0	0	0	0	0	3.98e-05	0.00119182	0.000156118	0	0	0	8.83e-05	0	0	0	0	0	0	0	0	0
231.061	0	0	0	0	0	0	0	0		Other	232.068	0	0								0	0		0	0	0	0	0	0	0	0	0	4.34e-05	0	0	0	0	0	0	0	0	0	0	0	0	0	0	0	0
231.066	0	0	0	0	0	0	0	0		Other	232.073	0	0								0	0		0	0	0	0	0	0	4.31e-05	0	0	0	0	0	0	0	0	0	0	0	0	0	0	0	0	0	0	0
231.066	13	12	4	0	0	0	0	0	CHO	Lignin	232.074	0.0674645	1	C13H12O4	0.307692	0.923077	-0.307692	69.0692	8	4	0.444444	0.545455	4	4.39e-05	8.86e-05	4.86e-05	6.67e-05	0	0	0	0	0	0	0	0	0	0	0	0	0	0	0	0	0	0	0	0	0	0
231.079	0	0	0	0	0	0	0	0		Other	232.086	0	0								0	0		0	0	0	0	0	0	0	0	3.84e-05	0	0	0	0	0	0	0	0	0	0	0	0	0	0	0	0	0
231.08	0	0	0	0	0	0	0	0		Other	232.087	0	0								0	0		0	0	0	0	0	0	0	0	0	0	0	0	0	0	0	0	0	0	0	2.89e-05	0	0	0	0	0	0
231.084	0	0	0	0	0	0	0	0		Other	232.091	0	0								0	0		0	0	0	0	0	0	0	0	0	0	0	5.77e-05	0	0	0	0	0	0	0	0	0	0	0	0	0	0
231.087	10	16	6	0	0	0	0	0	CHO	Amino sugar	232.095	0.0416563	1	C10H16O6	0.6	1.6	-0.4	71.7	3	-3	-0.75	0	-3	0.000566847	0.00058242	0.000586468	0.000692241	0.000590038	0.000706557	0.0004994	0.000533835	0.000630994	0.0010449	0.000669407	0.00111803	0.000742609	0.000590614	0.000633592	0.0010909	0.000896378	0.000875593	0.000612617	0.000569277	0.000860862	0.000609056	0.000314755	0.000635083	0.000757501	0.000476357
231.124	11	20	5	0	0	0	0	0	CHO	Protein	232.131	0.0467028	1	C11H20O5	0.454545	1.81818	-0.909091	86.2091	2	-3	-0.5	-0.0588235	-3	0.000153471	0.00021698	0.000196265	0.000191253	9e-05	0.000182783	0.000117683	0.000160532	0.000269357	0.000244856	0.000258868	0.000576495	0.000226318	0.000190891	0.000345206	0.00028486	0.000247302	0.000342805	0.000174234	0.000222987	0.000252842	0.000193919	6.85e-05	0.00016878	0.000237766	0.000133518
231.135	10	20	4	2	0	0	0	0	CHON	Protein	232.142	0.188134	1	C10H20O4N2	0.4	2	-0.6	77.4	2	-2	-1	-0.333333	-4	0	0	0.000134291	0	0	0	5.71e-05	4.05e-05	0	0	4.45e-05	5.27e-05	0	0	0.000105378	0	4.41e-05	0.00014127	4.95e-05	3.34e-05	8.47e-05	0.000292657	4.93e-05	0.000379838	6.19e-05	8.02e-05
231.16	12	24	4	0	0	0	0	0	CHO	Protein	232.167	0.101042	1	C12H24O4	0.333333	2	-1.33333	98.3		-3	-0.375	-0.1	-3	0	0	4.79e-05	0	0	0	0	0	0	0	0	5.23e-05	5.19e-05	0	3.72e-05	0	5.98e-05	8.54e-05	0	0	0	0	0	0	0	0
231.174	0	0	0	0	0	0	0	0		Other	232.181	0	0								0	0		0	0	0	0	0	0	0	0	0	0	0	0	0	0	0	0	0	0	0	0	0	0	0	0	0	0
231.318	0	0	0	0	0	0	0	0		Other	232.325	0	0								0	0		0	0	0	0	0	0	0	0	0	0	0	0	0	0	0	0	0	0	0	3e-05	0	0	0	0	0	0
231.683	0	0	0	0	0	0	0	0		Other	232.691	0	0								0	0		0	0	0	0	0	0	0	0	0	0	0	0	0	0	0	0	0	0	0	0	0	0	0	0	0	3.78e-05
231.723	0	0	0	0	0	0	0	0		Other	232.73	0	0								0	0		0	0	0	0	0	0	0	0	0	0	0	0	0	0	0	4.38e-05	0	0	0	0	0	0	0	0	0	0
231.756	0	0	0	0	0	0	0	0		Other	232.764	0	0								0	0		4.11e-05	0	0	0	0	0	0	0	0	0	0	0	0	0	0	0	0	0	0	0	0	0	0	0	0	0
231.957	0	0	0	0	0	0	0	0		Other	232.964	0	0								0	0		0	0	0	0	0	0	0	0	0	0	0	0	0	0	0	0	0	0	0	0	0	0	0	0	3.88e-05	0
232.049	0	0	0	0	0	0	0	0		Other	233.056	0	0								0	0		0	0	0	0	0	0	0	0	0	0	0	0	0	0	5.44e-05	0	0	0	0	0	0	0	0	0	0	0
232.062	0	0	0	0	0	0	0	0		Other	233.069	0	0								0	0		0	0	0	0	4.88e-05	0	0	0	0	0	0	0	0	0	0	0	0	0	0	0	0	0	0	0	0	0
232.064	0	0	0	0	0	0	0	0		Other	233.071	0	0								0	0		0	0	0	0	0	0	0	0	0	0	0	0.000135231	0	0	0	0	0	0	0	0	0	0	0	0	0	0
232.083	9	15	6	1	0	0	0	0	CHON	Amino sugar	233.09	-0.0268033	1	C9H15O6N	0.666667	1.66667	0	60.3	3	-3	-2	-0.2	-4	0	0	0	0	0	0	0	0	0	0	0	0	0	0	7.58e-05	0	0	0	0	0	0	0	0	0	0	0
232.091	0	0	0	0	0	0	0	0		Other	233.098	0	0								0	0		0	0	0	0	0	0	0	0	0	0	0	0	0	0	0	0	0	0	0	0	0	6.85e-05	0	0	0	0
232.127	0	0	0	0	0	0	0	0		Other	233.134	0	0								0	0		0	0	0	0	0	0	0	0	0	0	0	0	0	0	4.11e-05	0	0	0	0	0	4.93e-05	0	0	0	0	0
232.25	0	0	0	0	0	0	0	0		Other	233.257	0	0								0	0		0	0	0	0	0	0	0	4.15e-05	0	0	0	0	0	0	0	0	0	0	0	0	0	0	0	0	0	0
232.525	0	0	0	0	0	0	0	0		Other	233.532	0	0								0	0		0	0	0	0	0	0	0	0	0	0	0	0	0	0	0	0	0	0	4.09e-05	0	0	0	0	0	0	0
232.742	0	0	0	0	0	0	0	0		Other	233.749	0	0								0	0		0	0	0	0	0	0	0	0	0	0	0	5.21e-05	0	0	0	0	0	0	0	0	0	0	0	0	0	0
232.949	0	0	0	0	0	0	0	0		Other	233.956	0	0								0	0		0	0	0	0	0	0	0	0	0	0	0	0	0	0	0	0	0	0	0	0	0	5.41e-05	0	0	0	0
233.009	11	6	6	0	0	0	0	0	CHO	Condensed hydrocarbon	234.016	0.279717	1	C11H6O6	0.545455	0.545455	0.545455	44.7545	9	3	0.6	0.75	3	7.9e-05	0	0	7e-05	5.98e-05	0	0	0	0	0	0	0	0	0	0	0	0	0	0	0	0	0	0	0	0	0
233.009	11	6	6	0	0	0	0	0	CHO	Condensed hydrocarbon	234.016	-0.220248	1	C11H6O6	0.545455	0.545455	0.545455	44.7545	9	3	0.6	0.75	3	0	5.28e-05	0	0	0	0	0	0	0	0	0	0	0	0	0	0	0	0	0	0	0	0	0	0	0	0
233.03	8	10	8	0	0	0	0	0	CHO	Tannin	234.038	0.212919	1	C8H10O8	1	1.25	0.75	38.925	4	-4	0	0	-4	0	0	0	0	0	0	5.07e-05	0	0	5.35e-05	0	0	0	0	3.81e-05	5.76e-05	4.84e-05	0	0	4.85e-05	4.43e-05	0	0	4.94e-05	0	4.52e-05
233.046	12	10	5	0	0	0	0	0	CHO	Lignin	234.053	0.0785856	1	C12H10O5	0.416667	0.833333	0	60.3	8	3	0.428571	0.578947	3	0.000152255	0.000150803	0	0.0001713	0.000118838	0	7.25e-05	0	6.86e-05	8.49e-05	0	5.85e-05	7.98e-05	5.74e-05	6.55e-05	6.89e-05	5.96e-05	4.87e-05	0	0	0	0	0	0	0	0
233.059	0	0	0	0	0	0	0	0		Other	234.066	0	0								0	0		0	0	0	0	0	0	0	0	5.58e-05	0	0	0	5.47e-05	0	6.75e-05	6.48e-05	4.64e-05	7.22e-05	0	0	0	0	0	0	0	0
233.067	9	14	7	0	0	0	0	0	CHO	Carbohydrate	234.074	0.0978205	1	C9H14O7	0.777778	1.55556	0	60.3	3	-4	-2	-0.0909091	-4	4.4e-05	0	5.17e-05	6.52e-05	6.48e-05	6.94e-05	0	5.75e-05	4.97e-05	7.45e-05	5.08e-05	0.000102165	7.35e-05	5.55e-05	8.8e-05	8.78e-05	7.12e-05	5.45e-05	4.64e-05	5.63e-05	6.56e-05	6.55e-05	5.3e-05	5.38e-05	7.58e-05	6.14e-05
233.069	0	0	0	0	0	0	0	0		Other	234.076	0	1								0	0		0	0	0	0	0	0	0	0	0	0	0	0	0	0	0	4.32e-05	0	0	0	0	0	0	0	0	0	0
233.082	13	14	4	0	0	0	0	0	CHO	Lignin	234.089	0.146188	1	C13H14O4	0.307692	1.07692	-0.461538	73.4538	7	3	0.333333	0.454545	3	8.04e-05	0	0	5.16e-05	5.27e-05	0	0	0	0	0	0	0	4.12e-05	0	0	0	0	0	0	0	0	0	0	0	0	0
233.082	0	0	0	0	0	0	0	0		Other	234.089	0	0								0	0		0	0	0	0	0	0	0	0	0	4.5e-05	0	0	0	0	0	0	0	0	0	0	0	0	0	0	0	0
233.095	0	0	0	0	0	0	0	0		Other	234.102	0	0								0	0		0	0	0	0	0	0	0	0	0	0	0	0	8.84e-05	0	0	0	0	0	0	0	0	0	0	0	0	0
233.103	10	18	6	0	0	0	0	0	CHO	Amino sugar	234.11	0.131273	1	C10H18O6	0.6	1.8	-0.6	77.4	2	-4	-1	-0.142857	-4	0.000110839	8.4e-05	0.000149634	0.000111148	0.000104466	0.00014634	9.52e-05	0.000100604	0.000135651	0.000157797	0.000104223	0.000181198	0.000131065	9.23e-05	0.000170581	0.000173393	0.000143131	0.000168938	0.000141439	0.000139613	0.000239184	0.000140721	9.11e-05	0.000160027	0.00023789	0.00013951
233.122	11	22	3	0	0	1	0	0	CHOS	Lipid	234.129	-0.111923	1	C11H22O3S	0.272727	2	-1.27273	96.5727		-2	-0.428571	-0.176471	-3	0	0	0	0	0	0	0	0	0	0	0	0	0	0	0	0	0	4.82e-05	0	0	0	0	0	0	0	0
233.139	11	22	5	0	0	0	0	0	CHO	Protein	234.147	0.133035	1	C11H22O5	0.454545	2	-1.09091	91.3909		-4	-0.666667	-0.176471	-4	0	0	0	0	0	0	0	0	0	4.49e-05	0	0	0	5.75e-05	4.45e-05	4.74e-05	0	0	0	0	4.25e-05	0	0	0	0	0
233.155	15	22	2	0	0	0	0	0	CHO	Lignin	234.162	0.141214	1	C15H22O2	0.133333	1.46667	-1.2	94.5	5	3	0.230769	0.285714	3	5.06e-05	6.73e-05	0.000253245	0	7.56e-05	4.66e-05	6.75e-05	0.000289023	0	5.71e-05	0.000161165	5.64e-05	6.22e-05	0.000125802	3.72e-05	6.78e-05	4.76e-05	4.89e-05	9.11e-05	3.04e-05	0	0.000156518	7.36e-05	9.73e-05	7.3e-05	8.23e-05
233.162	0	0	0	0	0	0	0	0		Other	234.169	0	0								0	0		0	5.53e-05	0	0	0	0	0	0	0	0	0	0	0	0	0	0	0	0	0	0	0	0	0	0	0	0
233.206	0	0	0	0	0	0	0	0		Other	234.214	0	0								0	0		0	0	4.91e-05	0	0	0	0	0	0	0	0	0	0	0	0	0	0	0	0	0	0	0	0	0	0	0
233.432	0	0	0	0	0	0	0	0		Other	234.439	0	0								0	0		0	0	0	0	0	0	0	0	0	0	0	0	0	0	0	0	0	0	0	3.05e-05	0	0	0	0	0	0
233.457	0	0	0	0	0	0	0	0		Other	234.464	0	0								0	0		0	0	0	0	0	0	0	0	0	4.33e-05	0	0	0	0	0	0	0	0	0	0	0	0	0	0	0	0
233.549	0	0	0	0	0	0	0	0		Other	234.556	0	0								0	0		0	9.26e-05	0	0	0	0	0	0	0	0	0	0	0	0	0	0	0	0	0	0	0	0	0	0	0	0
234.102	0	0	0	0	0	0	0	0		Other	235.109	0	0								0	0		0	0	0	0	0	0	0	0	0	0	0	0	0	0	3.69e-05	0	0	0	0	0	0	0	0	0	0	0
234.146	0	0	0	0	0	0	0	0		Other	235.153	0	0								0	0		0	0	0	0	0	0	0	0	0	0	0	0	0	0	0	0	0	0	0	0	4.12e-05	0	0	0	0	0
234.34	0	0	0	0	0	0	0	0		Other	235.347	0	0								0	0		0	0	0	0	0	0	0	0	0	0	0	0	0	0	0	0	0	0	3.98e-05	0	0	0	0	0	0	0
234.425	0	0	0	0	0	0	0	0		Other	235.432	0	0								0	0		0	0	0	0	0	0	0	0	0	4.26e-05	0	0	0	0	0	0	0	0	0	0	0	0	0	0	0	0
234.434	0	0	0	0	0	0	0	0		Other	235.441	0	0								0	0		0	0	0	0	0	0	0	0	0	0	0	0	0	0	0	4.26e-05	0	0	0	0	0	0	0	0	0	0
234.496	0	0	0	0	0	0	0	0		Other	235.503	0	0								0	0		0	0	0	0	4.77e-05	0	0	0	0	0	0	0	0	0	0	0	0	0	0	0	0	0	0	0	0	0
234.646	0	0	0	0	0	0	0	0		Other	235.654	0	0								0	0		0	0	0	0	0	0	0	0	0	0	0	4.81e-05	0	0	0	0	0	0	0	0	0	0	0	0	0	0
234.937	0	0	0	0	0	0	0	0		Other	235.944	0	0								0	0		0	0	0	0	0	0	0	0	0	0	0	0	0	0	0	0	0	0	0	2.85e-05	0	0	0	0	0	0
234.957	0	0	0	0	0	0	0	0		Other	235.964	0	0								0	0		0	0	0	0	0	0	0	0	5.73e-05	0	0	0	0	0	0	0	0	0	0	0	0	0	0	0	0	0
235.014	0	0	0	0	0	0	0	0		Other	236.022	0	1								0	0		0	0	0	0	0	0	0	0	5.03e-05	0	0	0	0	0	0	0	0	0	0	0	0	0	0	0	0	0
235.025	11	8	6	0	0	0	0	0	CHO	Condensed hydrocarbon	236.032	0.143349	1	C11H8O6	0.545455	0.727273	0.363636	49.9364	8	2	0.4	0.625	2	0.000156861	0.000107209	7.26e-05	0.000158882	0.000142081	0	6.22e-05	4.65e-05	8.26e-05	5.87e-05	5.44e-05	5.22e-05	4.88e-05	5.98e-05	7.17e-05	5.66e-05	0	0	0	0	0	0	0	0	4.05e-05	0
235.038	0	0	0	0	0	0	0	0		Other	236.045	0	0								0	0		0	0	0	0	0	0	0	0	0	0	0	0	0	0	0	4.59e-05	0	0	0	0	0	0	0	0	0	0
235.061	12	12	5	0	0	0	0	0	CHO	Lignin	236.068	0.0594269	1	C12H12O5	0.416667	1	-0.166667	65.05	7	2	0.285714	0.473684	2	0.000216212	0.000136823	9.14e-05	0.000199111	0.000156893	6.57e-05	0.00010797	7.9e-05	0.00011716	7.36e-05	6.48e-05	8.24e-05	0.000115481	8.08e-05	9.92e-05	8.84e-05	7.45e-05	7.66e-05	0	4.26e-05	5.92e-05	0	0	0	4.71e-05	6.23e-05
235.074	0	0	0	0	0	0	0	0		Other	236.082	0	0								0	0		5.59e-05	0.000151437	0.00083126	7.58e-05	5.8e-05	8.28e-05	6.9e-05	5.87e-05	0.000260568	0.00010195	0.000120275	0.000161142	0.000112935	8.84e-05	0.000265266	0.000106667	0.000119604	0.000206545	0.000127228	0.000192202	0.000743616	0.000427879	6.1e-05	0.000139581	0.00013727	0.000139367
235.084	0	0	0	0	0	0	0	0		Other	236.091	0	0								0	0		0	0	0	0	0	0	0	0	0	0	0	0	0	0	0	0	0	0	0	0	0	0	0	0	0	0
235.092	0	0	0	0	0	0	0	0		Other	236.099	0	0								0	0		0	0	0	0	0	0	0	0	0	0	0	0	5.01e-05	0	0	0	0	0	0	0	0	0	0	0	0	0
235.098	13	16	4	0	0	0	0	0	CHO	Lignin	236.105	0.0253687	1	C13H16O4	0.307692	1.23077	-0.615385	77.8385	6	2	0.222222	0.363636	2	5.85e-05	6.09e-05	5.45e-05	0	0	4.49e-05	0	0	5.68e-05	5.02e-05	0	0	5.13e-05	5.06e-05	4.51e-05	0	0	0	0	3.41e-05	5.28e-05	0	0	0	0	0
235.101	10	20	4	0	0	1	0	0	CHOS	Protein	236.108	0.0904395	1	C10H20O4S	0.4	2	-1	88.8		-3	-0.8	-0.285714	-4	0	0	0	0	0	0	0	0	0.000307066	0	0	0	0	0	0	0	0	0	0	0	0	0	0	0	0	0
235.109	12	16	3	2	0	0	0	0	CHON	Lignin	236.116	-0.0191902	1	C12H16O3N2	0.25	1.33333	-0.333333	69.8	6	3	0.142857	0.294118		0	0	0.000122174	0	0	0	5.23e-05	5.04e-05	6.18e-05	0	6.11e-05	7.76e-05	0	0	0.000101499	0	0	0.000126767	0	0	0	0.000144074	0	0.000136979	0	0
235.111	10	21	4	0	0	0	1	0	CHOP	Protein	236.118	-0.13042	1	C10H21O4P	0.4	2.1	-1.8	111.6		-3	-0.8	-0.285714	-4	0	0	0	4.84e-05	0	0	0	0	0	0	0	0	0	0	0	0	0	0	0	0	0	0	0	0	0	0
235.137	0	0	0	0	0	0	0	0		Other	236.145	0	0								0	0		0	0	5.2e-05	0	0	0	0	0	0	0	0	0	0	6.71e-05	0	0	0	0	0	0	0	0	0	0	0	0
235.226	0	0	0	0	0	0	0	0		Other	236.233	0	0								0	0		0	0	0	0	0	0	0	0	0	0	0	0	0	4.82e-05	0	0	0	0	0	0	0	0	0	0	0	0
235.375	0	0	0	0	0	0	0	0		Other	236.383	0	0								0	0		0	0	0	0	0	0	0	4.06e-05	0	0	0	0	0	0	0	0	0	0	0	0	0	0	0	0	0	0
235.478	0	0	0	0	0	0	0	0		Other	236.486	0	0								0	0		0	0	0	0	4.75e-05	0	0	0	0	0	0	0	0	0	0	0	0	0	0	0	0	0	0	0	0	0
235.684	0	0	0	0	0	0	0	0		Other	236.692	0	0								0	0		0	0	0	0	0	0	0	0	0	0	0	0	0	0	0	0	0	0	0	0	0	5.4e-05	0	0	0	0
235.739	0	0	0	0	0	0	0	0		Other	236.747	0	0								0	0		0	0	0	0	0	0	0	4.57e-05	0	0	0	0	0	0	0	0	0	0	0	0	0	0	0	0	0	0
235.765	0	0	0	0	0	0	0	0		Other	236.772	0	0								0	0		0	0	0	0	0	0	0	0	0	0	0	5.17e-05	0	0	0	0	0	0	0	0	0	0	0	0	0	0
235.957	0	0	0	0	0	0	0	0		Other	236.964	0	0								0	0		0	0	0	0	0	0	0	0	0	0	0	0	0	4.1e-05	0	0	0	0	0	0	0	0	0	0	0	0
235.966	0	0	0	0	0	0	0	0		Other	236.973	0	0								0	0		0	0	0	0	0	0	0	0	0	0	0	0	0	4.2e-05	0	0	0	0	0	0	0	0	0	0	0	0
236.078	8	15	7	1	0	0	0	0	CHON	Carbohydrate	237.085	0.121368	1	C8H15O7N	0.875	1.875	0.25	53.175	2	-5	0	-0.714286	-6	0	0	0.000120083	0	0	0	0	0	4.77e-05	0	0	0	0	0	4.67e-05	0	0	0	0	3.29e-05	9.4e-05	0	0	0	0	0
236.096	9	19	4	1	0	1	0	0	CHONS	Protein	237.104	-0.115308	1	C9H19O4NS	0.444444	2.11111	-0.666667	79.3		-3	-1.66667	-0.6	-5	0	5.68e-05	0	0	0	0	0	0	0	4.43e-05	0	0	0	0	0	0	4.42e-05	5.05e-05	5.92e-05	0.000102912	0	0	0	0	0	0
236.106	0	0	0	0	0	0	0	0		Other	237.113	0	0								0	0		0	0	0	0	0	0	0	0	0	0	0	0	3.89e-05	0	0	0	0	0	0	0	0	0	0	0	0	0
236.344	0	0	0	0	0	0	0	0		Other	237.352	0	0								0	0		0	0	0	4.1e-05	0	0	0	0	0	0	0	0	0	0	0	0	0	0	0	0	0	0	0	0	0	0
236.353	0	0	0	0	0	0	0	0		Other	237.36	0	0								0	0		0	0	0	4.2e-05	0	0	0	0	0	0	0	0	0	0	0	0	0	0	0	0	0	0	0	0	0	0
236.951	9	4	4	0	0	0	2	0	CHOP	Condensed hydrocarbon	237.959	-0.192597	1	C9H4O4P2	0.444444	0.444444	-0.666667	79.3	9	5	1	1	3	0	0	0	0	0	0	0	0	0	0	0	5.24e-05	0	0	0	0	0	0	0	0	0	0	0	0	0	0
236.954	0	0	0	0	0	0	0	0		Other	237.961	0	1								0	0		0	0	0	0	0	0	0	0	4.07e-05	0	0	0	0	0	0	0	0	0	0	0	0	0	0	0	0	0
236.966	0	0	0	0	0	0	0	0		Other	237.973	0	1								0	0		0	5.34e-05	9.19e-05	0	0	0	0	8.79e-05	0	4.48e-05	0	0	0	0	0	0	0	0	0	0	0	0	0	0	0	0
237.004	10	6	7	0	0	0	0	0	CHO	Condensed hydrocarbon	238.011	-0.209736	1	C10H6O7	0.7	0.6	0.8	37.5	8		0.333333	0.692308		0	0	0	4.7e-05	7.37e-05	0	0	0	0	0	0	0	0	0	0	0	0	0	0	0	0	0	0	0	0	0
237.033	0	0	0	0	0	0	0	0		Other	238.04	0	0								0	0		0	0	0	0	0	0	0	0	0	0	0	0	0	0	3.96e-05	0	0	0	0	0	0	0	0	0	0	0
237.04	11	10	6	0	0	0	0	0	CHO	Lignin	238.048	-0.00453668	1	C11H10O6	0.545455	0.909091	0.181818	55.1182	7		0.2	0.5		0.000204202	0.000106718	0	0.000201632	0.000159727	6.3e-05	8.95e-05	6.59e-05	0.000220121	6.18e-05	0.000122567	0.000111561	8.16e-05	0.000101976	0.00100655	7.43e-05	6.7e-05	9.2e-05	0	5.41e-05	0	0	0	0	0	0
237.054	0	0	0	0	0	0	0	0		Other	238.061	0	0								0	0		6.58e-05	8.03e-05	8.5e-05	7.88e-05	6.57e-05	0.000108407	8e-05	7.18e-05	9.32e-05	0.000145746	0.000132364	0.000173347	0.000111732	7.45e-05	0.000127106	0.000145392	0.00014655	0.000174765	7.09e-05	6.78e-05	0.000142768	0.000102758	0	4.98e-05	0.000102209	0
237.071	0	0	0	0	0	0	0	0		Other	238.079	0	0								0	0		4.15e-05	5.94e-05	0.000299702	0	0	0	0	0	8.91e-05	0	4.3e-05	5.4e-05	6.07e-05	0	9.65e-05	0	0	6.73e-05	4.6e-05	7.17e-05	0.00024571	0.000140913	0	7.16e-05	5.7e-05	5.36e-05
237.077	12	14	5	0	0	0	0	0	CHO	Lignin	238.084	0.0449128	1	C12H14O5	0.416667	1.16667	-0.333333	69.8	6		0.142857	0.368421		0.000263318	0.00017511	0.000136787	0.000245962	0.000218744	8.81e-05	9.03e-05	9.05e-05	0.000153649	0.000133422	0.000107445	0.000129398	0.000113183	9.12e-05	0.000103969	0.000123619	9.64e-05	0.000114762	5.81e-05	5.02e-05	6.8e-05	6.74e-05	0	5.26e-05	7.69e-05	6.48e-05
237.077	0	0	0	0	0	0	0	0		Other	238.084	0	0								0	0		0	0	0	0	0	0	0	0	0	0	0	0	0	0	0	0	0	0	0	0	0	0	0	0	0	0
237.089	0	0	0	0	0	0	0	0		Other	238.097	0	0								0	0		0	0	0	0	0	0	0	0	0	0	0	0	0	0	0	0	0	0	0	0	0	0	0	0	0	0
237.09	0	0	0	0	0	0	0	0		Other	238.097	0	0								0	0		6.79e-05	0.00010829	0.000108147	0.000121862	7.66e-05	7.31e-05	5.45e-05	7.12e-05	0.000131333	9.82e-05	0.000154415	0.000155069	0.000118325	0.000108655	0.00019083	0.000130601	0.000132975	0.000187997	6.47e-05	5.48e-05	0.000148971	0.000118352	5.41e-05	6.17e-05	8.92e-05	5.05e-05
237.101	8	19	4	2	0	0	1	0	CHONP	Other	238.108	-0.287047	1	C8H19O4N2P	0.5	2.375	-1.25	95.925		-3	-6	-1.33333	-6	0	0	0	0	0	0	0	0	0	0	0	0	0	0	0	0	0	0	0	0	0	7.14e-05	0	8.73e-05	0	0
237.113	13	18	4	0	0	0	0	0	CHO	Lignin	238.12	0.058111	1	C13H18O4	0.307692	1.38462	-0.769231	82.2231	5		0.111111	0.272727		4.77e-05	0	7.7e-05	5.75e-05	0	5.84e-05	4.72e-05	6.42e-05	0.000116598	4.44e-05	6.03e-05	9.16e-05	6.29e-05	5.27e-05	9.71e-05	5.58e-05	6.05e-05	8e-05	4.47e-05	3.14e-05	7.09e-05	0	0	5.9e-05	4.78e-05	0
237.126	0	0	0	0	0	0	0	0		Other	238.134	0	0								0	0		0	0	0	0	0	0	0	0	0	5.13e-05	0	6.05e-05	0.000200573	0	0	0	0	7.15e-05	0	0	0	0	0	0	0	0
237.137	0	0	0	0	0	0	0	0		Other	238.144	0	0								0	0		0	0	0	0	0	0	0	0	0	0	0	0	0	0	0	0	0	0	4.27e-05	0	0	0	0	0	0	0
237.17	0	0	0	0	0	0	0	0		Other	238.177	0	0								0	0		0	0	0	0	0	0	0	0	3.71e-05	0	0	0	0	0	0	0	0	0	0	0	0	0	0	0	0	0
237.172	0	0	0	0	0	0	0	0		Other	238.179	0	1								0	0		0	0	0	0	0	0	4.28e-05	0	0	0	0	0	0	0	0	0	0	0	0	0	0	0	0	0	0	0
237.564	0	0	0	0	0	0	0	0		Other	238.571	0	0								0	0		0	0	0	4.16e-05	0	0	0	0	0	0	0	0	0	0	0	0	0	0	0	0	0	0	0	0	0	0
237.613	0	0	0	0	0	0	0	0		Other	238.62	0	0								0	0		0	0	0	0	4.79e-05	0	0	0	0	0	0	0	0	0	0	0	0	0	0	0	0	0	0	0	0	0
237.727	0	0	0	0	0	0	0	0		Other	238.735	0	0								0	0		0	5.3e-05	0	0	0	0	0	0	0	0	0	0	0	0	0	0	0	0	0	0	0	0	0	0	0	0
237.765	0	0	0	0	0	0	0	0		Other	238.772	0	0								0	0		0	0	0	0	5.53e-05	0	0	4.33e-05	0	0	0	0	0	0	0	0	0	0	0	0	0	8.67e-05	0	8.86e-05	0	8.42e-05
237.856	0	0	0	0	0	0	0	0		Other	238.863	0	0								0	0		0	0	0	0	0	0	0	0	0	4.07e-05	0	0	0	0	0	0	0	0	0	0	0	0	0	0	0	0
238.036	10	9	6	1	0	0	0	0	CHON	Lignin	239.043	0.228243	1	C10H9O6N	0.6	0.9	0.6	43.2	7		0	0.5	0	0	0	0	0	0	0	0	0	0	0	0	0	0	0	0	0	0	0	0	0	8.82e-05	0	0	0	0.000152536	0
238.037	0	0	0	0	0	0	0	0		Other	239.044	0	0								0	0		0	0	0	0	0	0	0	0	0	0	0	0	0	0	0	0	4.09e-05	0	0	0	0	0	0	0	0	0
238.044	0	0	0	0	0	0	0	0		Other	239.051	0	1								0	0		0	0	0	0	0	0	0	0	0	0	0	0	0	0	0.000144184	0	0	0	0	0	0	0	0	0	0	0
238.13	0	0	0	0	0	0	0	0		Other	239.138	0	0								0	0		0	0	0	0	0	0	0	0	0	0	0	0	0	0	0	0	0	0	0	0	0	5.54e-05	0	0	0	0
238.334	0	0	0	0	0	0	0	0		Other	239.341	0	0								0	0		4.35e-05	0	0	0	0	0	0	0	0	0	0	0	0	0	0	0	0	0	0	0	0	0	0	0	0	0
238.406	0	0	0	0	0	0	0	0		Other	239.413	0	0								0	0		0	0	0	0	0	0	0	0	0	0	0	0	0	0	0	0	0	0	0	2.88e-05	0	0	0	0	0	0
238.436	0	0	0	0	0	0	0	0		Other	239.443	0	0								0	0		0	0	0	0	0	0	4.49e-05	0	0	0	0	0	0	0	0	0	0	0	0	0	0	0	0	0	0	0
238.683	0	0	0	0	0	0	0	0		Other	239.69	0	0								0	0		0	0	0	0	0	0	0	0	0	0	0	0	0	0	0	4.33e-05	0	0	0	0	0	0	0	0	0	0
238.809	0	0	0	0	0	0	0	0		Other	239.816	0	0								0	0		0	0	0	0	0	0	0	0	0	0	0	4.92e-05	0	0	0	0	0	0	0	0	0	0	0	0	0	0
238.895	0	0	0	0	0	0	0	0		Other	239.902	0	0								0	0		0	0	0	0	0	0	0	0	0	0	0	0	0	0	0	0	0	5.06e-05	0	0	0	0	0	0	0	0
238.93	0	0	0	0	0	0	0	0		Other	239.938	0	0								0	0		0	0	0	0	0	0	0	0	0	0	0	0	0	0	3.78e-05	0	0	0	0	0	0	0	0	0	0	0
238.963	0	0	0	0	0	0	0	0		Other	239.97	0	0								0	0		0	0	0	0	0	0	0	4.41e-05	0	0	0	0	0	0	0	0	0	0	0	0	0	0	0	0	0	0
238.964	0	0	0	0	0	0	0	0		Other	239.971	0	0								0	0		0	0	0	0	0	0	0	0	0	0	3.78e-05	0	0	0	0	0	0	0	0	0	0	0	0	0	0	0
239.02	10	8	7	0	0	0	0	0	CHO	Condensed hydrocarbon	240.027	0.233076	1	C10H8O7	0.7	0.8	0.6	43.2	7	0	0	0.538462	0	0.000211512	8.48e-05	0	0.000189937	0.000232732	0	0.000109165	0	5.81e-05	0	6.54e-05	8.25e-05	4.02e-05	0	0	0	6.54e-05	5.49e-05	0	0	0	6.3e-05	4.3e-05	0	5.4e-05	0
239.031	0	0	0	0	0	0	0	0		Other	240.038	0	0								0	0		0	0	0	0	0	0	0	0	0	0	0	0	0	0	0	0	0	0	0	0	5.56e-05	0	0	0	0	0
239.031	9	8	6	2	0	0	0	0	CHON	Tannin	240.038	0.0688762	1	C9H8O6N2	0.666667	0.888889	1.11111	28.6333	7		-1	0.5	-1	0	0	0	0	0	0	0	0	0	0	0	0	0	0	0	0	0	0	0	0	0	0	0	0	4.67e-05	0
239.044	6	13	6	2	0	0	1	0	CHONP	Carbohydrate	240.051	0.084163	1	C6H13O6N2P	1	2.16667	0	60.3	2	-4	2.33333	0	-7	0	0	0	0	0	0	0	0	0	0	3.65e-05	0	0	0	0	0	0	0	0	0	0	0	0	0	0	0
239.051	0	0	0	0	0	0	0	0		Other	240.058	0	0								0	0		0	0	0	0	0	4.63e-05	0	0	4.03e-05	8.23e-05	6.65e-05	6.46e-05	4.37e-05	5.82e-05	6.56e-05	7.88e-05	6.35e-05	7.82e-05	0	3.29e-05	4.67e-05	5.45e-05	0	0	0	0
239.051	0	0	0	0	0	0	0	0		Other	240.058	0	0								0	0		0	0	0	0	0	0	0	0	0	0	0	0	0	0	0	0	0	0	5.16e-05	0	0	0	0	0	0	0
239.056	11	12	6	0	0	0	0	0	CHO	Lignin	240.063	0.185842	1	C11H12O6	0.545455	1.09091	0	60.3	6	0	0	0.375	0	0.000244026	0.000278858	7.65e-05	0.000397981	0.000284751	0.000214553	0.00021057	0.000100388	0.000437838	0.000131859	0.00013461	0.000213476	0.0001557	0.000125283	0.000936144	0.000161388	0.000141113	0.000157144	5.55e-05	4.29e-05	7.87e-05	9.43e-05	6.78e-05	0.000214967	6.42e-05	4.25e-05
239.059	0	0	0	0	0	0	0	0		Other	240.067	0	0								0	0		0	0	0	0	0	0	0	0	0	0	0	0	0	3.96e-05	0.000160816	0	0	0	0	0	0	0	3.76e-05	0	0	0
239.069	0	0	0	0	0	0	0	0		Other	240.076	0	0								0	0		0	5.96e-05	6.29e-05	0	0	6.54e-05	4.44e-05	6.23e-05	0.000193854	5.45e-05	7.65e-05	0.000133433	5.39e-05	7.63e-05	0.00011387	7.86e-05	8.21e-05	7.7e-05	4.87e-05	4.67e-05	9.37e-05	6.42e-05	0	5.21e-05	6.71e-05	4.32e-05
239.087	0	0	0	0	0	0	0	0		Other	240.094	0	0								0	0		0	0	6.45e-05	0	0	0	4.49e-05	4.56e-05	5.62e-05	5.58e-05	7.5e-05	7.14e-05	4.06e-05	5.65e-05	6.52e-05	5.79e-05	4.58e-05	8.01e-05	0	3.59e-05	7.12e-05	7.92e-05	0	0	4.02e-05	0
239.092	12	16	5	0	0	0	0	0	CHO	Lignin	240.1	0.143497	1	C12H16O5	0.416667	1.33333	-0.5	74.55	5	0	0	0.263158	0	0.000227806	0.000212577	0.000166692	0.000228974	0.000207915	0.000201943	0.000175392	0.000182374	0.000291926	0.000199648	0.000187033	0.000226849	0.000198156	0.000178158	0.000211821	0.000204936	0.000176554	0.000214185	0.000124229	0.00010762	0.00022498	0.00013279	6.01e-05	0.000116505	0.000134662	9.5e-05
239.098	0	0	0	0	0	0	0	0		Other	240.105	0	0								0	0		0	0	0	0	0	0	0	0	0	0	0	0	0	0	0	0	0	0	0	0	0	0	0	5.16e-05	0	0
239.106	0	0	0	0	0	0	0	0		Other	240.113	0	0								0	0		0	0	0	0	0	0	0	0	0	4.78e-05	4.02e-05	8.24e-05	0	0.000803324	4.71e-05	0	5.03e-05	7.23e-05	0	3.46e-05	6.53e-05	0	0	4.62e-05	5.26e-05	4.17e-05
239.106	0	0	0	0	0	0	0	0		Other	240.113	0	0								0	0		0	0	0	4.25e-05	0	0	0	0	0	0	0	0	0	0	0	0	0	0	0	0	0	0	0	0	0	0
239.123	0	0	0	0	0	0	0	0		Other	240.131	0	0								0	0		0	0	0	0	0	0	0	0	0	0	0	0	8.78e-05	0	0	0	0	0	0	0	0	0	0	0	0	0
239.125	0	0	0	0	0	0	0	0		Other	240.132	0	0								0	0		0	0	0	0	0	0	0	0	0	0	0	0	0	0	0	0	0	5.23e-05	0	0	0	0	0	0	0	0
239.129	13	20	4	0	0	0	0	0	CHO	Protein	240.136	0.0851238	1	C13H20O4	0.307692	1.53846	-0.923077	86.6077	4	0	0	0.181818	0	0.00043035	0.000650816	0.000624982	0.000448489	0.000240046	0.000471135	0.000304493	0.000445128	0.000720692	0.000830095	0.00060439	0.000812569	0.00066629	0.000661659	0.000731232	0.00089537	0.000744447	0.000739834	0.00040683	0.000475655	0.000622887	0.000343867	0.0001629	0.000358249	0.00038906	0.00036651
239.15	0	0	0	0	0	0	0	0		Other	240.157	0	0								0	0		0	0	0	0	0	0	0	0	0	0	0	0	0	0	0	0	4.52e-05	0	0	0	0	0	0	0	0	0
239.201	0	0	0	0	0	0	0	0		Other	240.209	0	0								0	0		0	0	0	0	0	0	0	0	0	0	0	0	0	0	0	4.19e-05	0	0	0	0	0	0	0	0	0	0
239.328	0	0	0	0	0	0	0	0		Other	240.335	0	0								0	0		0	0	0	0	0	0	0	0	0	0	0	0	0	0	0	0	0	0	0	0	0	0	0	0	0	4.4e-05
239.33	0	0	0	0	0	0	0	0		Other	240.337	0	0								0	0		0	0	0	0	0	0	0	0	0	0	0	0	0	0	0	0	0	0	0	0	0	0	0	0	3.73e-05	0
239.521	0	0	0	0	0	0	0	0		Other	240.528	0	0								0	0		0	0	0	4.19e-05	0	0	0	0	0	0	0	0	0	0	0	0	0	0	0	0	0	0	0	0	0	0
239.543	0	0	0	0	0	0	0	0		Other	240.55	0	0								0	0		0	0	0	0	0	0	0	0	0	0	0	0	4.43e-05	0	0	0	0	0	0	0	0	0	0	0	0	0
239.571	0	0	0	0	0	0	0	0		Other	240.578	0	0								0	0		0	0	5.62e-05	0	0	0	0	0	0	0	0	0	0	0	0	0	0	0	0	0	0	0	0	0	0	0
239.589	0	0	0	0	0	0	0	0		Other	240.596	0	0								0	0		0	0	0	0	0	0	0	4.36e-05	0	0	0	0	0	0	0	0	0	0	0	0	0	0	0	0	0	0
239.66	0	0	0	0	0	0	0	0		Other	240.667	0	0								0	0		0	0	0	0	0	0	0	0	0	0	0	0	0	0	0	0	0	0	0	0	0	0	0	0	0	0
239.671	0	0	0	0	0	0	0	0		Other	240.678	0	0								0	0		0	0	0	0	0	0	0	0	0	0	0	0	0	0	0	0	4.21e-05	0	0	0	0	0	0	0	0	0
239.753	0	0	0	0	0	0	0	0		Other	240.76	0	0								0	0		0	0	0	0	0	0	0	0	0	0	0	0	0	0	0	0	0	0	0	0	0	0	0	4.7e-05	0	4.04e-05
239.756	0	0	0	0	0	0	0	0		Other	240.764	0	0								0	0		0	0	0	0	0	0	0	0	0	0	0	0	0	0	0	0	0	0	0	0	0	7.28e-05	0	5.95e-05	0	3.9e-05
239.76	0	0	0	0	0	0	0	0		Other	240.768	0	0								0	0		0.000130059	0.000279106	0.000572426	8.63e-05	0.000919424	0.000142743	0.00051859	0.000609072	0.000120416	0.000299426	0.000351905	0.000431759	0.000314197	0.000374768	0.00010239	0.000176521	0.000480496	0.000176725	0.000100133	8.44e-05	0.000202631	0.00198486	0.000315898	0.00166556	0.000180435	0.0015873
239.762	0	0	0	0	0	0	0	0		Other	240.769	0	0								0	0		0	0	5e-05	0	5.6e-05	0	0	0	0	0	0	0	0	0	0	0	0	0	0	0	0	0.000119714	0	0.000122169	0	0.000119181
239.763	0	0	0	0	0	0	0	0		Other	240.77	0	0								0	0		0	0	4.9e-05	0	5.7e-05	0	5.25e-05	5.52e-05	0	0	0	0	0	0	0	0	0	0	0	0	0	0.000128388	0	0.000118428	0	0.000101448
239.816	0	0	0	0	0	0	0	0		Other	240.823	0	0								0	0		0	0	0	0	0	0	0	0	0	0	0	0	0	0	0	0	4.3e-05	0	0	0	0	0	0	0	0	0
240.035	0	0	0	0	0	0	0	0		Other	241.042	0	0								0	0		0	9.77e-05	0	0	0	0	0	0	0	0	0	0	0	0	0	0	0	0	0	0	0	0	0	0	0	0
240.051	10	11	6	1	0	0	0	0	CHON	Lignin	241.059	0.0689626	1	C10H11O6N	0.6	1.1	0.4	48.9	6	0	-0.333333	0.333333	-1	0	0	0	4.64e-05	0	0	0	0	0	0	0	0	0	0	0	0	0	0	0	0	5.61e-05	0	0	0	4.22e-05	0
240.059	0	0	0	0	0	0	0	0		Other	241.067	0	0								0	0		0	0	0	0	0	0	0	0	0	0	0	0	0	0	0	4.42e-05	0	0	0	0	0	0	0	0	0	0
240.076	0	0	0	0	0	0	0	0		Other	241.084	0	1								0	0		0	5.48e-05	0	0	0	0	0	0	0	0	0	0	0	0	0	0	0	0	0	0	0	0	0	0	0	0
240.085	0	0	0	0	0	0	0	0		Other	241.093	0	0								0	0		0	0	0	0	0	0	0	0	0	0	0	0	0	3.96e-05	0	0	0	0	0	0	0	0	0	0	0	0
240.087	0	0	0	0	0	0	0	0		Other	241.095	0	0								0	0		0	0	0	0	0	0	0	0	0	0	0	5.11e-05	0	0	0	0	0	0	0	0	0	0	0	0	0	0
240.088	11	15	5	1	0	0	0	0	CHON	Lignin	241.095	0.129121	1	C11H15O5N	0.454545	1.36364	-0.181818	65.4818	5	0	-0.2	0.2	-1	0	0	0	0	0	0	0	0	0	0	0	0	0	0	0	0	5.18e-05	0	0	0	0	0	0	0	0	0
240.101	0	0	0	0	0	0	0	0		Other	241.108	0	0								0	0		0	0	0	0	0	0	0	0	0	0	0	0	0	0	0.000121873	0.000122983	6.58e-05	5.49e-05	0	0	4.47e-05	0	0	0	0	0
240.109	8	19	7	1	0	0	0	0	CHON	Carbohydrate	241.116	-0.0642723	1	C8H19O7N	0.875	2.375	-0.25	67.425	0	-7	0	-1.28571	-8	0	0	0	0	0	0	0	0	0	0	0	0	0	9.98e-05	0	0	0	0	0	0	0	0	0	0	0	0
240.306	0	0	0	0	0	0	0	0		Other	241.313	0	0								0	0		0	0	0	0	0	0	0	0	0	0	0	0	0	0	0	0	4.37e-05	0	0	0	0	0	0	0	0	0
240.332	0	0	0	0	0	0	0	0		Other	241.339	0	0								0	0		0	0	0	0	0	0	0	0	0	0	0	0	0	0	0	0	0	0	0	0	4.38e-05	0	0	0	0	0
240.446	0	0	0	0	0	0	0	0		Other	241.453	0	0								0	0		0	0	0	0	0	0	0	0	0	0	0	0	3.89e-05	0	0	0	0	0	0	0	0	0	0	0	0	0
240.62	0	0	0	0	0	0	0	0		Other	241.627	0	0								0	0		0	0	0	0	4.92e-05	0	0	0	0	0	0	0	0	0	0	0	0	0	0	0	0	0	0	0	0	0
240.758	0	0	0	0	0	0	0	0		Other	241.765	0	0								0	0		0	0	0	0	0	0	0	0	0	0	0	0	0	3.97e-05	0	0	0	0	0	0	0	0	0	0	0	0
240.761	0	0	0	0	0	0	0	0		Other	241.768	0	0								0	0		0	0	0	0	0	0	0	0	0	0	0	0	0	0	0	0	0	0	0	0	0	0	0	0	0	4.54e-05
240.952	0	0	0	0	0	0	0	0		Other	241.959	0	0								0	0		0	0	0	0	0.000353932	8.02e-05	0	0	0	0	0	0	0	0	0	0	6.24e-05	0.00022076	0.000437775	0.000218546	0	0	0.000645676	0.000269211	0	0
240.972	0	0	0	0	0	0	0	0		Other	241.979	0	0								0	0		0	0	0	0	0	0	0	0	0	0	7.44e-05	7.77e-05	0	0	0	0	0	0	0	0	0	0	0	0	0	0
241.025	0	0	0	0	0	0	0	0		Other	242.032	0	0								0	0		0	0	0	0	0	0	0	0	0	0	0	0	0	0	0	0	0	0	0	0	0	0	0	0	0	0
241.035	10	10	7	0	0	0	0	0	CHO	Tannin	242.043	0.116059	1	C10H10O7	0.7	1	0.4	48.9	6	-1	-0.333333	0.384615	-1	0.000102214	0	0	0.000129126	0.000159043	5.4e-05	7.26e-05	0	7.03e-05	4.64e-05	5.67e-05	9.82e-05	6.87e-05	5.03e-05	8.36e-05	5.25e-05	6.29e-05	9.17e-05	0	0	5.26e-05	0	4.95e-05	0	0	0
241.047	9	10	6	2	0	0	0	0	CHON	Tannin	242.054	0.0850931	1	C9H10O6N2	0.666667	1.11111	0.888889	34.9667	6	0	-2	0.25	-2	0	0	0	0	0	0	0	0	0	0	0	0	0	0	0	0	0	0.000108841	0	0	0	0	0	0	0	0
241.056	0	0	0	0	0	0	0	0		Other	242.064	0	0								0	0		0	0	0	0	0	0	0	0	0	0	0	0	0	0	5.45e-05	0	0	0	0	0	0	0	0	0	0	0
241.066	0	0	0	0	0	0	0	0		Other	242.073	0	0								0	0		0	0	0	0	0	0	0	0	7.13e-05	0	0	0	0	0	0	4.24e-05	4.42e-05	0	0	0	0	0	0	0	3.9e-05	0
241.068	0	0	0	0	0	0	0	0		Other	242.075	0	0								0	0		0	0	0	0	0	0	0	0	0	0	0	0	0	0	0	0	0	0	0	0	0	0	0	0	0	5.05e-05
241.072	11	14	6	0	0	0	0	0	CHO	Lignin	242.079	0.00708496	1	C11H14O6	0.545455	1.27273	-0.181818	65.4818	5	-1	-0.2	0.25	-1	0.000348554	0.000291458	0.000213952	0.000395987	0.000312403	0.000421961	0.000262084	0.000261225	0.000463276	0.000335825	0.000394089	0.000514162	0.000371536	0.000319919	0.000298868	0.000401497	0.000369968	0.00038713	0.00020829	0.000341594	0.00104357	0.000322285	0.000300652	0.00111523	0.000338427	0.00140496
241.085	0	0	0	0	0	0	0	0		Other	242.092	0	0								0	0		0	0	0	0	0	0	0	0	0	0	0	0	0	0	4.63e-05	0	0	0	0	0	0	0	0	0	0	0
241.1	0	0	0	0	0	0	0	0		Other	242.108	0	0								0	0		0	0	0	0	0	0	0	0	0	0	0	0	0	0	4.94e-05	0	0	0	0	0	0	0	0	0	0	0
241.103	0	0	0	0	0	0	0	0		Other	242.11	0	0								0	0		0	0	0	0	0	0	0	0	0	0	0	0	0	0.000273705	0	0	0	0	0	0	0	0	0	0	0	0
241.104	7	18	7	2	0	0	0	0	CHON	Other	242.111	0.0308784	1	C7H18O7N2	1	2.57143	0.285714	52.1571	0	-7	4.5	-3.66667	-9	0	0	0	0	0	0	0	0	0	0	0	0	0	0	7.5e-05	0	0	0	0	0	0	0	0	0	0	0
241.108	12	18	5	0	0	0	0	0	CHO	Protein	242.115	-0.00290979	1	C12H18O5	0.416667	1.5	-0.666667	79.3	4	-1	-0.142857	0.157895	-1	0.00029982	0.000382866	0.000300813	0.00038421	0.000271249	0.000299511	0.000223705	0.000245998	0.00118347	0.000305384	0.000284868	0.000352434	0.000360405	0.000459525	0.00239485	0.0003011	0.00031617	0.000548004	0.000155298	0.000166982	0.000271931	0.000188925	0.000119098	0.000154931	0.000258529	0.000153876
241.11	0	0	0	0	0	0	0	0		Other	242.118	0	0								0	0		0	0	0	0	0	0	0	0	0	0	0	0	3.88e-05	0	0	0	0	0	0	0	0	0	0	0	0	0
241.119	11	18	4	2	0	0	0	0	CHON	Protein	242.127	0.180111	1	C11H18O4N2	0.363636	1.63636	-0.363636	70.6636	4	0	-0.4	0	-2	0	0	0	0	0	0	0	0	0	0	0	0	0	0	0	0	0	8.35e-05	0	0	0	0	0	0	0	0
241.129	0	0	0	0	0	0	0	0		Other	242.136	0	0								0	0		0	0	5.27e-05	0	0	0	0	5.27e-05	0	0	0	0	0	0	0	0	0	0	0	0	0	0	0	0	0	0
241.132	0	0	0	0	0	0	0	0		Other	242.14	0	0								0	0		0	0	6.68e-05	0	0	0	0	5.86e-05	0	0	0	0	0	0	0	0	0	0	0	0	0	0	0	0	0	0
241.136	0	0	0	0	0	0	0	0		Other	242.144	0	0								0	0		0.000366037	0.000618978	0.00287337	0.000439414	0.000328448	0.000481913	0.000372684	0.00225105	0.0003989	0.000763731	0.000476331	0.000654412	0.000599257	0.00123817	0.00034067	0.000897604	0.000780007	0.000536975	0.000368331	0.000332916	0.000389732	0.000437775	0.000223942	0.000529666	0.000351766	0.000368748
241.145	13	22	4	0	0	0	0	0	CHO	Protein	242.152	0.082692	1	C13H22O4	0.307692	1.69231	-1.07692	90.9923	3	-1	-0.111111	0.0909091	-1	0.000138622	0.000170615	0.000157402	0.000135865	9.67e-05	0.000147654	0.000101752	0.000109445	0.000162594	0.000210123	0.000165723	0.000249122	0.00017005	0.000132041	0.000199097	0.000204488	0.000198611	0.000226545	0.000152507	0.000142754	0.000139201	9.25e-05	4.54e-05	0.000108791	0.000125375	7.65e-05
241.173	0	0	0	0	0	0	0	0		Other	242.181	0	0								0	0		0	0	0	0	0	0	0	0	0	0	0	0	0	0	0	0	0	0	0	2.88e-05	0	0	0	0	0	0
241.181	14	26	3	0	0	0	0	0	CHO	Lipid	242.188	0.0773532	1	C14H26O3	0.214286	1.85714	-1.42857	101.014	2	-1	-0.0909091	0.04	-1	0	0	0	0	0	0	0	0	0	0	0	0	0	0	0	0	4.36e-05	5.21e-05	0	0	0	0	0	0	0	0
241.191	0	0	0	0	0	0	0	0		Other	242.198	0	0								0	0		0	0	0	0	0	0	4.25e-05	0	0	0	0	0	0	0	0	0	0	0	0	0	0	0	0	0	0	0
241.27	0	0	0	0	0	0	0	0		Other	242.277	0	0								0	0		0	0	0	0	0	0	0	0	0	0	0	0	0	0	0	0	0	0	0	2.88e-05	0	0	0	0	0	0
241.369	0	0	0	0	0	0	0	0		Other	242.376	0	0								0	0		0	0	0	0	0	0	0	0	3.76e-05	0	0	0	0	0	0	0	0	0	0	0	0	0	0	0	0	0
241.491	0	0	0	0	0	0	0	0		Other	242.498	0	0								0	0		0	0	0	0	0	0	0	0	0	0	0	0	0	0	0	0	0	0	0	0	0	0	0	0	4.56e-05	0
241.72	0	0	0	0	0	0	0	0		Other	242.727	0	0								0	0		0	0	0	0	0	0	0	0	0	0	0	0	0	0	0	5.07e-05	0	0	0	0	0	0	0	0	0	0
241.75	0	0	0	0	0	0	0	0		Other	242.757	0	0								0	0		0	0	0	0	0	0	0	0	0	0	0	0	0	0	0	0	0	0	0	0	0	6.26e-05	0	0	0	4.43e-05
241.75	0	0	0	0	0	0	0	0		Other	242.758	0	0								0	0		0	0	0	0	0	0	0	0	0	0	0	5.34e-05	0	0	0	0	0	0	0	0	0	0	0	0	0	0
241.757	0	0	0	0	0	0	0	0		Other	242.765	0	0								0	0		0.000141317	0.000267471	0.000596323	8.39e-05	0.000915782	0.000167887	0.000530459	0.000633762	0.00011414	0.000274343	0.000328026	0.000442744	0.000315515	0.000427946	0.000134023	0.000184359	0.000548925	0.000148238	0.000121841	9.47e-05	0.000204331	0.00199406	0.000337498	0.00172318	0.000212937	0.00165035
241.758	0	0	0	0	0	0	0	0		Other	242.766	0	0								0	0		0.000152347	0.000278955	0.000598993	0.000101787	0.000931826	0.000155208	0.000530012	0.000684638	0.000109834	0.000257137	0.000325711	0.000461064	0.000308965	0.000409268	0.000136611	0.000170046	0.000524111	0.000176985	0.000109853	8.8e-05	0.000185616	0.0019347	0.000324442	0.00168723	0.000178606	0.00157258
241.76	0	0	0	0	0	0	0	0		Other	242.767	0	0								0	0		0	0	0	0	0	0	0	0	0	0	0	0	0	4.84e-05	0	0	0	0	0	0	0	9.37e-05	0	0.000101399	0	0.00013218
241.76	0	0	0	0	0	0	0	0		Other	242.767	0	0								0	0		0	0	0	0	6.23e-05	0	0	0	0	0	0	0	0	0	0	0	0	0	0	0	0	0	0	0	0	0
241.874	0	0	0	0	0	0	0	0		Other	242.881	0	0								0	0		0	0	0	0	0	0	0	0	0	0	0	0	0	0	0	0	0	0	0	0	0	0	0	0	4.14e-05	0
241.92	0	0	0	0	0	0	0	0		Other	242.928	0	0								0	0		0	0	0	0	0	0	0	0	0	0	3.89e-05	0	0	0	0	0	0	0	0	0	0	0	0	0	0	0
241.955	0	0	0	0	0	0	0	0		Other	242.963	0	0								0	0		0	0	0	0	0	0	0	0	0	0	0	0	0	0	0	0	0	0	0	0	0	0	5.56e-05	0	0	0
241.992	0	0	0	0	0	0	0	0		Other	242.999	0	1								0	0		0	0	0	0	0	0	0	0	0	0	0	0	0	0	0	4.38e-05	0	0	0	0	0	0	0	0	0	0
242.007	0	0	0	0	0	0	0	0		Other	243.014	0	0								0	0		0	0	0	0	0	0	0	0	0	0	0	0	0	0	0	0	0	0	4.19e-05	0	0	0	0	0	0	0
242.066	0	0	0	0	0	0	0	0		Other	243.073	0	0								0	0		0	0	0	0	0	0	0	0	0	0	0	0	4.14e-05	0	0	0	0	0	0	0	0	0	0	0	0	0
242.067	10	13	6	1	0	0	0	0	CHON	Lignin	243.074	-0.203553	1	C10H13O6N	0.6	1.3	0.2	54.6	5	-1	-0.666667	0.166667	-2	0	0	0	0	5.74e-05	0	0	0	0	0	4.14e-05	5.41e-05	4.1e-05	0	3.91e-05	0	6.07e-05	0	0	0	0	0	0	0	0	0
242.093	0	0	0	0	0	0	0	0		Other	243.101	0	0								0	0		0	0	0	0	0	0	0	0	0	0	0	0	0	0	0	0	0	0	0	0	0	0	0	0	0	0
242.094	0	0	0	0	0	0	0	0		Other	243.101	0	0								0	0		0	0	4.89e-05	0	0	0	0	0	0	0	0	0	0	0	0	0	0	0	0	0	0	0	0	0	0	0
242.098	0	0	0	0	0	0	0	0		Other	243.105	0	0								0	0		0	0	0	0	0	0	0	0	0	0	0	0	0	0	4.45e-05	0	0	0	0	0	0	0	0	0	0	0
242.106	0	0	0	0	0	0	0	0		Other	243.113	0	0								0	0		0	0	0	0	0	0	0	0	0	0	0	0	0	5.81e-05	0	0	0	0	0	0	0	0	0	0	0	0
242.14	12	21	4	1	0	0	0	0	CHON	Protein	243.147	-0.0831688	1	C12H21O4N	0.333333	1.75	-0.833333	84.05	3	-1	-0.285714	0	-2	7.18e-05	0.000109882	0.000412013	9.04e-05	0	9.07e-05	6.37e-05	0.000329287	6.77e-05	0.000139953	9.15e-05	0.000149996	0.000105786	0.000181016	7.56e-05	0.000128838	0.000127889	0.000122729	7.77e-05	5.84e-05	0.000100168	6.87e-05	4.38e-05	8.83e-05	7.62e-05	6.51e-05
242.14	0	0	0	0	0	0	0	0		Other	243.147	0	0								0	0		0	0	0	0	4.81e-05	0	0	0	0	0	0	0	0	0	0	0	0	0	0	0	0	0	0	0	0	0
242.148	0	0	0	0	0	0	0	0		Other	243.155	0	0								0	0		0	0	0	0	0	0	0	0	0	0	0	0	0	0	4.17e-05	0	0	0	0	0	0	0	0	0	0	0
242.148	0	0	0	0	0	0	0	0		Other	243.155	0	0								0	0		0	0	0	0	0	0	0	0	0	0	0	0	0	0	0	0	0	5.95e-05	0	0	0	0	0	0	0	0
242.176	13	25	3	1	0	0	0	0	CHON	Lipid	243.183	0.0869017	1	C13H25O3N	0.230769	1.92308	-1.23077	95.3769	2	-1	-0.222222	-0.047619	-2	6.3e-05	0.000205884	0.000113385	5.18e-05	9.2e-05	7.81e-05	9.65e-05	0.000107111	6.92e-05	0.000243085	0.000149568	0.000180847	0.000166789	0.000102184	5.42e-05	0.000237834	0.000133571	0.000168061	8.94e-05	7.74e-05	9.12e-05	0.000132681	4.47e-05	0.000129347	6.98e-05	7.79e-05
242.28	0	0	0	0	0	0	0	0		Other	243.287	0	0								0	0		0	0	0	0	5e-05	0	0	0	0	0	0	0	0	0	0	0	0	0	0	0	0	0	0	0	0	0
242.477	0	0	0	0	0	0	0	0		Other	243.484	0	0								0	0		0	0	0	0	0	0	0	0	0	0	0	0	0	0	0	0	0	0	0	0	0	0	3.55e-05	0	0	0
242.597	0	0	0	0	0	0	0	0		Other	243.605	0	0								0	0		0	0	0	0	0	0	0	0	0	0	3.8e-05	0	0	0	0	0	0	0	0	0	0	0	0	0	0	0
242.75	0	0	0	0	0	0	0	0		Other	243.757	0	0								0	0		4.11e-05	0	0	0	0	0	0	0	0	0	0	0	0	0	0	0	0	0	0	0	0	0	0	0	0	0
242.758	0	0	0	0	0	0	0	0		Other	243.765	0	0								0	0		0	0	0	0	0	0	0	0	0	0	0	0	0	0	0	0	0	0	0	0	0	0	0	5.44e-05	0	0
242.818	0	0	0	0	0	0	0	0		Other	243.826	0	0								0	0		0	0	0	0	0	0	0	0	0	0	0	0	0	0	0	0	0	0	0	0	0	0	3.49e-05	0	0	0
242.822	0	0	0	0	0	0	0	0		Other	243.829	0	0								0	0		0	0	0	0	0	0	0	0	0	0	0	0	0	0	0	0	0	0	0	0	0	0	3.85e-05	0	0	0
242.854	0	0	0	0	0	0	0	0		Other	243.861	0	0								0	0		0	0	0	0	0	0	0	0	0	0	0	0	0	0	0	0	0	0	0	0	0	0	0	0	0	4.26e-05
242.949	0	0	0	0	0	0	0	0		Other	243.956	0	0								0	0		0	0	0	0	8.46e-05	0	0	0	0	0	0	0	0	0	0	0	0	7.67e-05	0.000122677	7.42e-05	0	0	0.000175143	6.68e-05	0	0
242.969	0	0	0	0	0	0	0	0		Other	243.976	0	0								0	0		0	0	0	0	0	0	0	0	0	0	3.75e-05	0	0	0	0	0	0	0	0	0	0	0	0	0	0	0
242.987	0	0	0	0	0	0	0	0		Other	243.994	0	0								0	0		0	0	0	0	0	0	0	0	0	4.33e-05	0	0	0	0	0	0	0	0	0	0	0	0	0	0	0	0
242.991	0	0	0	0	0	0	0	0		Other	243.998	0	0								0	0		0	0	0	0	0	0	0	0	0	0	3.77e-05	7.74e-05	0	0	0	0	0	0	0	0	0	0	0	0	0	0
242.995	0	0	0	0	0	0	0	0		Other	244.002	0	0								0	0		0	0	0	0	0	0	0	0	0	0	0	0	0	0	3.98e-05	0	0	0	0	0	0	0	0	0	0	0
243.003	0	0	0	0	0	0	0	0		Other	244.01	0	0								0	0		0	0	0	0	0	0	0	0	0	0	0	5.18e-05	0	0	0	0	0	0	0	0	0	0	0	0	0	0
243.033	10	12	5	0	0	1	0	0	CHOS	Lignin	244.041	0.0325398	1	C10H12O5S	0.5	1.2	0	60.3	5	0	-0.25	0.230769	-1	0.000158386	0.000186939	0.000294754	0.000217073	0.000257745	0.000197312	0.000185168	0.000277682	0.000151045	0.000114533	0.000282357	0.000225822	0.000151377	0.000175741	0.000177039	0.000151157	0.000189433	0.000280531	0.000277484	0.000160405	0.000163347	0.00032466	0.000140758	0.000172674	0.00020484	0.000164595
243.037	0	0	0	0	0	0	0	0		Other	244.044	0	1								0	0		0	0	0	0	0	0	0	0	0	0	0	0	0	0	3.99e-05	0	0	0	0	0	0	0	0	0	0	0
243.043	0	0	0	0	0	0	0	0		Other	244.05	0	0								0	0		0	0	0	0	0	0	0	0	0	4.71e-05	0	0	0	4.13e-05	0	5.02e-05	0	0	0	0	0	0	0	0	0	0
243.051	10	12	7	0	0	0	0	0	CHO	Tannin	244.058	0.0278275	1	C10H12O7	0.7	1.2	0.2	54.6	5	-2	-0.666667	0.230769	-2	0.000154043	9.31e-05	8.9e-05	0.00020609	0.000243916	0.000153676	0.000122405	0.000102336	0.000139813	0.000168674	0.000127545	0.000169912	0.000135647	0.000109853	0.000143803	0.000153307	0.00013977	0.000163981	0.000232676	0.000111047	0.000134021	9.41e-05	0.000223199	0.000114984	0.000122904	6.59e-05
243.083	0	0	0	0	0	0	0	0		Other	244.091	0	0								0	0		0	0	0	0	0	0	0	0	0	4.85e-05	0	0	0	0	0	0	0	0	0	0	0	0	0	0	0	0
243.087	11	16	6	0	0	0	0	0	CHO	Lignin	244.095	-0.010008	1	C11H16O6	0.545455	1.45455	-0.363636	70.6636	4	-2	-0.4	0.125	-2	0.000491759	0.000599795	0.000469101	0.000590313	0.000435986	0.000612866	0.000414036	0.000460307	0.000687477	0.000815701	0.000526513	0.00084254	0.000562157	0.000497664	0.00050138	0.000864706	0.000774857	0.000722205	0.000491756	0.000435667	0.000907245	0.000464202	0.00036387	0.000776159	0.000580253	0.000876958
243.093	0	0	0	0	0	0	0	0		Other	244.101	0	1								0	0		0	0	0	0	0	0	0	4.11e-05	0	0	0	0	0	0	0	0	0	0	0	0	0	0	0	0	0	0
243.099	10	16	5	2	0	0	0	0	CHON	Protein	244.106	0.199371	1	C10H16O5N2	0.5	1.6	0	60.3	4	-1	-1	-0.0909091	-3	0	0	0	0	0	0	0	0	0	0	0	0	0	0	4.74e-05	0	0	5.23e-05	0	0	4.99e-05	0	0	5.55e-05	0	0
243.116	0	0	0	0	0	0	0	0		Other	244.123	0	0								0	0		4.59e-05	9.24e-05	6.16e-05	5.84e-05	0	4.46e-05	5.34e-05	0	6.48e-05	7.73e-05	5.97e-05	0.000101431	8e-05	7.04e-05	0.000102435	0.000106398	8.81e-05	8.04e-05	5.56e-05	5.05e-05	7.31e-05	0	0	5.66e-05	4.69e-05	0
243.12	0	0	0	0	0	0	0	0		Other	244.127	0	0								0	0		0	0	0	0	0	0	0	0	0	0	0	0	0	0	7.8e-05	0	0	0	0	0	0	0	0	0	0	0
243.124	12	20	5	0	0	0	0	0	CHO	Protein	244.131	0.0623089	1	C12H20O5	0.416667	1.66667	-0.833333	84.05	3	-2	-0.285714	0.0526316	-2	0.000343358	0.000547577	0.000563054	0.000484458	0.000228082	0.000343227	0.000183308	0.000248465	0.000986507	0.000359393	0.00049259	0.000538457	0.000377402	0.000567982	0.00249817	0.000370731	0.000410708	0.000788382	0.000269389	0.000278311	0.000567422	0.000670364	0.000168005	0.000458119	0.000570397	0.000312191
243.134	0	0	0	0	0	0	0	0		Other	244.141	0	0								0	0		0.000107238	0.000168636	0.000831979	0.000118047	9.87e-05	0.000113486	0.000124379	0.000659502	0.000127388	0.000234585	0.0001333	0.000198384	0.00017208	0.000369459	0.000100294	0.000237334	0.000218527	0.000153653	9.66e-05	9.46e-05	0.000127055	0.000109935	5.86e-05	0.000142031	0.000102487	0.000103587
243.16	13	24	4	0	0	0	0	0	CHO	Protein	244.167	0.139027	1	C13H24O4	0.307692	1.84615	-1.23077	95.3769	2	-2	-0.222222	0	-2	6.75e-05	0.000128288	0.000126293	9.22e-05	4.98e-05	9.51e-05	6.03e-05	8.85e-05	7.32e-05	0.000155994	0.000118177	0.000160901	0.00016251	0.000120825	0.000105839	0.000151545	0.000153149	0.000200693	5.17e-05	6.75e-05	0.000109834	9.43e-05	0	8.2e-05	6.5e-05	4.31e-05
243.171	12	24	3	2	0	0	0	0	CHON	Lipid	244.179	0.0508653	1	C12H24O3N2	0.25	2	-1	88.8	2	-1	-0.428571	-0.176471	-3	0	8.6e-05	0.00061921	0	9.45e-05	9.71e-05	0.000177576	0.000182822	0.000220466	0.000109276	0.000246881	0.000295106	9e-05	0.000146748	0.000450823	0.000131682	0.000200115	0.000712329	7.53e-05	5.72e-05	0.000240644	0.00080876	0.00012752	0.000963649	0.00014932	0.000283631
243.196	0	0	0	0	0	0	0	0		Other	244.204	0	0								0	0		0	0	0	0	0	0	0	0	0	0	0	0	0	0	0	0	4.31e-05	0	0	0	0	0	0	0	0	0
243.754	0	0	0	0	0	0	0	0		Other	244.762	0	0								0	0		0	7.97e-05	0.000169545	0	0.00026695	0	0.000153351	0.000187352	0	9.35e-05	0.000104711	0	0	0.000135923	0	6.43e-05	0.000147925	7.84e-05	0	0	0	0.000567391	0	0.000491398	0	0.000430261
243.755	0	0	0	0	0	0	0	0		Other	244.763	0	0								0	0		0.000111285	0.000219601	0.000518926	6.79e-05	0.000784455	0.00013179	0.000424767	0.000549633	8.79e-05	0.000231554	0.000300913	0.000395439	0.000284286	0.000359717	0.000100094	0.000176524	0.000429201	0.000123744	9.28e-05	7.23e-05	0.000140928	0.00165164	0.00027399	0.00137052	0.00015603	0.00126769
243.783	0	0	0	0	0	0	0	0		Other	244.79	0	0								0	0		0	0	0	0	0	0	0	0	0	0	0	0	0	0	0	0	0	0	0	0	0	5.92e-05	0	0	0	0
244.083	10	15	6	1	0	0	0	0	CHON	Amino sugar	245.09	0.000349885	1	C10H15O6N	0.6	1.5	0	60.3	4	-2	-1	0	-3	0	0	0	0	0	0	0	0	0	0	4.34e-05	0	0	0	3.77e-05	4.29e-05	0	6.2e-05	0	3.91e-05	4.8e-05	0	0.000120513	5.72e-05	4.23e-05	0
244.119	11	19	5	1	0	0	0	0	CHON	Protein	245.126	0.22067	1	C11H19O5N	0.454545	1.72727	-0.545455	75.8455	3	-2	-0.6	-0.0666667	-3	0	0	0	0	0	0	0	0	0	0	3.92e-05	6.41e-05	4.14e-05	3.98e-05	0	5.81e-05	4.43e-05	0	0	0	0	0	0	0	0	0
244.119	0	0	0	0	0	0	0	0		Other	245.126	0	0								0	0		0	0	0	0	0	0	0	0	0	0	0	0	0	0	0	0	0	5.94e-05	0	0	0	0	0	0	0	0
244.13	0	0	0	0	0	0	0	0		Other	245.138	0	1								0	0		0	0	7.62e-05	0	0	0	0	0	0	0	0	0	0	0	3.79e-05	0	0	5.14e-05	0	0	0	7.55e-05	0	0.000120899	0	4.79e-05
244.137	0	0	0	0	0	0	0	0		Other	245.144	0	0								0	0		0	0	0.000128917	0	0	0	0	9.67e-05	0	5.42e-05	0	0	0	4.02e-05	0	4.58e-05	5.6e-05	0	0	0	0	0	0	0	0	0
244.156	0	0	0	0	0	0	0	0		Other	245.163	0	0								0	0		0	0	4.89e-05	0	0	0	0	0	0	0	0	0	0	0	0	0	0	0	0	0	0	0	0	0	0	0
244.249	0	0	0	0	0	0	0	0		Other	245.257	0	0								0	0		0	0	0	0	0	0	0	0	0	0	0	0	0	0	0	0	0	0	0	0	0	0	0	0	3.85e-05	0
244.365	0	0	0	0	0	0	0	0		Other	245.373	0	0								0	0		0	0	0	0	0	0	0	0	0	0	0	0	0	4.08e-05	0	0	0	0	0	0	0	0	0	0	0	0
244.555	0	0	0	0	0	0	0	0		Other	245.563	0	0								0	0		0	0	0	0	0	0	0.000148952	0	0	0	0	0	0	0	0	0	0	0	0	0	0	0	0	0	0	0
244.559	0	0	0	0	0	0	0	0		Other	245.567	0	0								0	0		0	0	0	0	0	0	0.000107352	0	0	0	0	0	0	0	0	0	0	0	0	0	0	0	0	0	0	0
244.564	0	0	0	0	0	0	0	0		Other	245.571	0	0								0	0		0	0	0	0	0	0	5.84e-05	0	0	0	0	0	0	0	0	0	0	0	0	0	0	0	0	0	0	0
244.638	0	0	0	0	0	0	0	0		Other	245.645	0	0								0	0		0	0	0	0	0	0	0	0	0	0	0	0	0	0	0	0	0	0	0	0	0	5.73e-05	0	0	0	0
244.666	0	0	0	0	0	0	0	0		Other	245.673	0	0								0	0		0	0	0	0	0	0	0	0	0	0	3.92e-05	0	0	0	0	0	0	0	0	0	0	0	0	0	0	0
244.756	0	0	0	0	0	0	0	0		Other	245.763	0	0								0	0		0	0	0	0	0	0	0	0	0	0	0	0	0	0	0	0	0	0	0	0	0	0	0	0	0	0
244.763	0	0	0	0	0	0	0	0		Other	245.771	0	0								0	0		0	0	0	0	0	0	0	0	0	0	0	0	4.16e-05	0	0	0	0	0	0	0	0	0	0	0	0	0
244.791	0	0	0	0	0	0	0	0		Other	245.798	0	0								0	0		0	0	0	0	0	0	0	0	0	0	0	0	0	0	0	0	0	5.07e-05	0	0	0	0	0	0	0	0
244.795	0	0	0	0	0	0	0	0		Other	245.803	0	0								0	0		0	0	0	0	0	0	0	0	0	4.34e-05	0	0	0	0	0	0	0	0	0	0	0	0	0	0	0	0
244.85	0	0	0	0	0	0	0	0		Other	245.857	0	0								0	0		0	0	0	0	0	0	0	0	0	0	0	0	0	0	0	0	0	0	0	0	0	0	0	0	0	0
245.022	0	0	0	0	0	0	0	0		Other	246.029	0	0								0	0		0	0	0	0	4.85e-05	0	0	0	0	0	0	0	0	0	0	0	0	0	0	0	0	0	0	0	0	0
245.03	9	10	8	0	0	0	0	0	CHO	Tannin	246.038	0.0190543	1	C9H10O8	0.888889	1.11111	0.666667	41.3	5	-3	-3	0.2	-3	0	0	0	0.000118255	0.000318489	0.000225316	0	0	0	0	0	0	0	0	0	0	0	0	0.00103933	0.00055788	0	0	0.00040067	0.000199489	0	0
245.046	13	10	5	0	0	0	0	0	CHO	Condensed hydrocarbon	246.053	-0.0169085	1	C13H10O5	0.384615	0.769231	0	60.3	9	4	0.5	0.619048	4	6.09e-05	8.94e-05	0	5.8e-05	6.99e-05	0	4.79e-05	0	0	0	0	0	4.09e-05	0	0	5.71e-05	0	0	0	0	6.26e-05	0	0	0	0	0
245.049	10	14	5	0	0	1	0	0	CHOS	Lignin	246.056	0.0553384	1	C10H14O5S	0.5	1.4	-0.2	66	4	-1	-0.5	0.0769231	-2	5.37e-05	0.000113733	0	7.23e-05	0	0.000116855	5.93e-05	0	5.79e-05	0.000133897	5.95e-05	0.000204335	0.000169493	5.65e-05	9.63e-05	0.000185363	0.000161268	0.000125597	0	8.87e-05	0.000112456	0	0	0	5.45e-05	0
245.059	0	0	0	0	0	0	0	0		Other	246.066	0	0								0	0		0	0	0	0	0	0	0	0	0	9.63e-05	8.97e-05	7.72e-05	7.92e-05	6.02e-05	0	6.06e-05	5.39e-05	5.44e-05	0	0	0	0	0	0	0	0
245.067	10	14	7	0	0	0	0	0	CHO	Tannin	246.074	0.0864096	1	C10H14O7	0.7	1.4	0	60.3	4	-3	-1	0.0769231	-3	0.000208178	0.000147765	0.000192388	0.000275413	0.000240567	0.000260426	0.000219187	0.000155645	0.000255726	0.000348691	0.000204391	0.000318851	0.000229495	0.00015771	0.000235261	0.000335224	0.000314934	0.000333902	0.000249699	0.000200656	0.000346209	0.000190265	0.000134592	0.000231375	0.00023749	0.000169348
245.082	14	14	4	0	0	0	0	0	CHO	Lignin	246.089	-0.0901939	1	C14H14O4	0.285714	1	-0.428571	72.5143	8	4	0.4	0.5	4	0	5.56e-05	0	4.56e-05	0	0	0	0	0	0	0	0	0	4.5e-05	0	0	0	0	0	0	0	0	0	0	0	0
245.095	0	0	0	0	0	0	0	0		Other	246.102	0	0								0	0		0	0	0	0	0	0	0	0	0	0	0	0	0	0	0	4.25e-05	0	0	0	0	0	0	0	0	0	0
245.099	0	0	0	0	0	0	0	0		Other	246.106	0	0								0	0		0	0	0	0	0	0	0	0	0	0	0	0	0	0	0	0	0	0	0	0	4.23e-05	0	0	0	0	0
245.103	11	18	6	0	0	0	0	0	CHO	Protein	246.11	0.0764148	1	C11H18O6	0.545455	1.63636	-0.545455	75.8455	3	-3	-0.6	0	-3	0.000480183	0.000562988	0.000547401	0.000525023	0.000468945	0.000595804	0.000413173	0.000461821	0.000536484	0.000858371	0.00059667	0.000894715	0.000624969	0.000500233	0.000560912	0.000934705	0.00077575	0.000781502	0.000499182	0.000484043	0.000759685	0.000469728	0.000266988	0.000549741	0.000525153	0.00036813
245.113	0	0	0	0	0	0	0	0		Other	246.12	0	0								0	0		0	0	0	0	0	0	0	0	0	0	0	0	0	0	0	4.35e-05	0	0	0	0	0	0	0	0	0	0
245.114	10	18	5	2	0	0	0	0	CHON	Protein	246.122	0.0119701	1	C10H18O5N2	0.5	1.8	-0.2	66	3	-2	-1.33333	-0.272727	-4	0	0	8.63e-05	0	0.000122995	4.72e-05	0.000167816	6.97e-05	5.71e-05	0	6.63e-05	0.000106183	0	0.000159908	0.000101694	0	6.15e-05	0.000158234	7.2e-05	5.22e-05	0.000123672	0.000155261	9.35e-05	0.000433913	7.52e-05	0.000132459
245.128	0	0	0	0	0	0	0	0		Other	246.135	0	0								0	0		0	0	0	0	0	0	0	0	0	0	0	0	0	0	0	0	0	0	0	0	0	0	0	0	4.57e-05	0
245.139	12	22	5	0	0	0	0	0	CHO	Protein	246.147	0.0361791	1	C12H22O5	0.416667	1.83333	-1	88.8	2	-3	-0.428571	-0.0526316	-3	0.000155354	0.000163423	0.000166982	0.000147539	9.68e-05	0.000152723	9.03e-05	0.000153243	0.000193577	0.000242341	0.000300995	0.000780326	0.000165728	0.000158226	0.000339509	0.000240193	0.000299363	0.000329006	0.000116392	0.000136525	0.000227272	0.000137843	5.55e-05	0.000116117	0.000154274	7.74e-05
245.176	13	26	4	0	0	0	0	0	CHO	Protein	246.183	0.198454	1	C13H26O4	0.307692	2	-1.38462	99.7615		-3	-0.333333	-0.0909091	-3	0	0	0	0	0	0	0	0	0	0	0	0	0	3.96e-05	0	0	0	0	0	0	0	0	0	0	0	0
245.297	0	0	0	0	0	0	0	0		Other	246.304	0	0								0	0		0	0	0	0	0	0	0	0	0	0	0	0	0	0	0	0	0	0	4.16e-05	0	0	0	0	0	0	0
245.315	0	0	0	0	0	0	0	0		Other	246.323	0	0								0	0		0	0	0	0	0	0	0	0	0	0	0	0	0	0	3.79e-05	0	0	0	0	0	0	0	0	0	0	0
245.4	0	0	0	0	0	0	0	0		Other	246.407	0	0								0	0		0	0	0	0	0	0	0	0	0	0	0	0	0	0	0	0	0	0	0	0	0	0	3.83e-05	0	0	0
245.476	0	0	0	0	0	0	0	0		Other	246.484	0	0								0	0		0	0	0	0	0	0	0	0	0	0	0	0	0	0	0	0	4.28e-05	0	0	0	0	0	0	0	0	0
245.661	0	0	0	0	0	0	0	0		Other	246.668	0	0								0	0		0	0	0	0	0	0	0	0	0	0	0	0	0	0	0	0	0	0	0	0	0	0	0	0	0	0
245.687	0	0	0	0	0	0	0	0		Other	246.694	0	0								0	0		0	0	0	0	0	0	0	0	0	0	0	0	0	0	0	0	0	0	0	0	0	0	0	0	4.07e-05	0
245.718	0	0	0	0	0	0	0	0		Other	246.725	0	0								0	0		0	0	0	0	0	0	0	0	0	0	0	0	0	0	0	0	0	0	0	0	0	0	0	0	0	4.18e-05
245.752	0	0	0	0	0	0	0	0		Other	246.76	0	0								0	0		0	7.41e-05	0.000152349	0	0.000200761	0	0.000122707	0.000150709	0	6.2e-05	8.03e-05	0.000109037	6.51e-05	0.000111351	0	0	9.79e-05	0	0	0	4.55e-05	0.00047017	8.02e-05	0.000433191	0	0.000381816
245.929	0	0	0	0	0	0	0	0		Other	246.937	0	0								0	0		0	0	0	0	0	0	0	4.07e-05	0	0	0	0	0	0	0	0	0	0	0	0	0	0	0	0	0	0
245.988	0	0	0	0	0	0	0	0		Other	246.995	0	0								0	0		0	0	0	0	0	0	0	4.18e-05	0	0	0	0	0	0	0	0	0	0	0	0	0	0	0	0	0	0
246.043	0	0	0	0	0	0	0	0		Other	247.05	0	0								0	0		0	0	0	0	0	0	0	0	0	0	0	0	0	0	0	0	0	0	0	3.08e-05	0	0	0	0	0	0
246.062	9	13	7	1	0	0	0	0	CHON	Tannin	247.069	0.0538728	1	C9H13O7N	0.777778	1.44444	0.444444	47.6333	4	-3	-4	-0.111111	-4	0	0	0	0	0	0	0	0	0	0	3.77e-05	0	0	0	0	0	0	0	0	0	0	0	0	0	0	0
246.07	0	0	0	0	0	0	0	0		Other	247.077	0	0								0	0		0	0	0	0	0	0	0	0	0	0	0	0	0	0	0	0	0	0	0	0	4.2e-05	0	0	0	0	0
246.098	10	17	6	1	0	0	0	0	CHON	Amino sugar	247.106	0.0498436	1	C10H17O6N	0.6	1.7	-0.2	66	3	-3	-1.33333	-0.166667	-4	0	0	0	0	0	0	0	0	0	0	0	5.51e-05	0	0	4.25e-05	0	0	0	0	0	0	0	0	0	0	0
246.35	0	0	0	0	0	0	0	0		Other	247.358	0	0								0	0		0	0	0	4.6e-05	0	0	0	0	0	0	0	0	0	0	0	0	0	0	0	0	0	0	0	0	0	0
246.488	0	0	0	0	0	0	0	0		Other	247.495	0	0								0	0		4.28e-05	0	0	0	0	0	0	0	0	0	0	0	0	0	0	0	0	0	0	0	0	0	0	0	0	0
246.631	0	0	0	0	0	0	0	0		Other	247.639	0	0								0	0		0	0	0	0	0	0	0	0	0	0	0	0	0	0	0	0	0	0	0	0	0	5.6e-05	0	0	0	0
246.871	0	0	0	0	0	0	0	0		Other	247.878	0	0								0	0		0	0	0	4.51e-05	0	0	0	0	0	0	0	0	0	0	0	0	0	0	0	0	0	0	0	0	0	0
246.961	0	0	0	0	0	0	0	0		Other	247.968	0	0								0	0		0	0	0	0	0	0	0	0	0	0	0	0	0	4.74e-05	0	0	0	0	0	0	0	0	0	0	0	0
247.025	12	8	6	0	0	0	0	0	CHO	Condensed hydrocarbon	248.032	0.0944701	1	C12H8O6	0.5	0.666667	0.333333	50.8	9	3	0.5	0.666667	3	0.00014237	0.000109411	0	0.00013624	0.000142143	0	7.85e-05	0	5.58e-05	4.28e-05	3.72e-05	0	0	5.23e-05	5.68e-05	5.49e-05	0	0	0	0	0	0	0	0	0	0
247.025	0	0	0	0	0	0	0	0		Other	248.032	0	0								0	0		0	0	0	0	0	0	0	0	0	0	0	0	0	0	0	0	0	5.98e-05	0	0	0	0	0	0	0	0
247.036	0	0	0	0	0	0	0	0		Other	248.043	0	0								0	0		0	0	0	0	0	4.07e-05	0	0	0	0	0	0	0	0	0	0	0	0	0	0	0	0	0	0	0	0
247.038	9	13	6	0	0	0	1	0	CHOP	Tannin	248.045	0.0572195	1	C9H13O6P	0.666667	1.44444	-0.666667	79.3	4	-2	-1.5	0	-3	0	0	0	0	0	0	0	0	0	0	0	0	0	0	0	0	4.68e-05	0	0	0	0	0	0	0	0	0
247.038	0	0	0	0	0	0	0	0		Other	248.045	0	0								0	0		0	0	0	0	0	0	0	0	0	0	0	0	0	0	0	0	0	0	0	0	0	0	0	7.06e-05	0	0
247.046	9	12	8	0	0	0	0	0	CHO	Tannin	248.053	0.0660952	1	C9H12O8	0.888889	1.33333	0.444444	47.6333	4	-4	-4	0	-4	0	0	0	0	0	0	0	0	0	0	0	0	0	0	0	0	0	0	7.98e-05	4.02e-05	0	0	5.22e-05	8.52e-05	0	0
247.056	0	0	0	0	0	0	0	0		Other	248.063	0	0								0	0		0	0	0	0	0	0	0	0	0	0	0	0	4.17e-05	0	0	0	0	0	0	0	0	0	0	0	0	0
247.061	13	12	5	0	0	0	0	0	CHO	Lignin	248.068	0.118459	1	C13H12O5	0.384615	0.923077	-0.153846	64.6846	8	3	0.375	0.52381	3	0.000124996	0.000147404	0	0.00015864	0.000138237	0	5.19e-05	4.11e-05	5.82e-05	4.38e-05	0	0	5.72e-05	5.35e-05	5.2e-05	4.74e-05	0	6.34e-05	0	0	5.23e-05	0	0	0	0	0
247.074	0	0	0	0	0	0	0	0		Other	248.082	0	0								0	0		4.51e-05	6.91e-05	0	6.7e-05	0	0	0	6.75e-05	5.9e-05	7.05e-05	5.4e-05	9.95e-05	8e-05	7.52e-05	6.69e-05	8.06e-05	7.37e-05	7.44e-05	0	3.56e-05	7.27e-05	0	0	5.53e-05	0	0
247.082	10	16	7	0	0	0	0	0	CHO	Amino sugar	248.09	0.140308	1	C10H16O7	0.7	1.6	-0.2	66	3	-4	-1.33333	-0.0769231	-4	0.000120725	9.33e-05	0.000140941	0.00016377	0.000107685	0.000145997	0.000111095	0.000103367	0.00013255	0.000193792	0.000159398	0.000225681	0.000134498	0.000120262	0.000157152	0.000231072	0.000175432	0.000181911	0.00014507	0.000124507	0.000165521	0.000139813	7.98e-05	0.000176585	0.000228417	0.000135301
247.098	14	16	4	0	0	0	0	0	CHO	Lignin	248.105	0.244662	1	C14H16O4	0.285714	1.14286	-0.571429	76.5857	7	3	0.3	0.416667	3	6.97e-05	6.79e-05	0	5.14e-05	0	0	4.51e-05	4.62e-05	6.08e-05	0	0	0	0	0	0	0	0	0	0	0	0	0	0	0	0	0
247.098	0	0	0	0	0	0	0	0		Other	248.105	0	0								0	0		0	0	0	0	0	0	0	0	0	0	0	0	0	4.41e-05	0	0	0	0	0	0	0	0	0	0	0	0
247.111	0	0	0	0	0	0	0	0		Other	248.118	0	0								0	0		0.000250852	0.000375899	0.000351854	0.000310271	0.000173564	0.000303281	0.000228451	0.000250396	0.000262664	0.000549044	0.000299944	0.000455808	0.000411394	0.000399867	0.00031448	0.000495662	0.000501535	0.000436906	0.000246273	0.000226987	0.000367852	0.00018892	0.000126541	0.000185553	0.000271882	0.000160375
247.119	11	20	6	0	0	0	0	0	CHO	Protein	248.126	0.07053	1	C11H20O6	0.545455	1.81818	-0.727273	81.0273	2	-4	-0.8	-0.125	-4	0.000128439	0.000136858	0.000160091	0.000181853	0.000111394	0.000206499	0.000123008	0.000109992	0.00020405	0.000262904	0.000179245	0.00028574	0.000162735	0.000154099	0.000316462	0.000256245	0.00020377	0.000272781	0.000135456	0.000166668	0.000198473	0.000195745	6.27e-05	0.000194806	0.000237354	0.000115607
247.134	15	20	3	0	0	0	0	0	CHO	Lignin	248.141	-0.177151	1	C15H20O3	0.2	1.33333	-0.933333	86.9	6	3	0.25	0.333333	3	0	0	0	0	0	0	0	0	0	0	0	0	0	0	0	0	0	0	0	0	0	0	0	0	0	4.27e-05
247.144	0	0	0	0	0	0	0	0		Other	248.151	0	0								0	0		0	0	0	0	0	0	0	0	0	0	0	0	4.13e-05	0	0	0	0	0	0	0	0	0	0	0	0	0
247.155	12	24	5	0	0	0	0	0	CHO	Protein	248.162	0.127258	1	C12H24O5	0.416667	2	-1.16667	93.55		-4	-0.571429	-0.157895	-4	0	0	0	0	0	0	0	0	0	0	0	6.86e-05	0	0	4.72e-05	5.33e-05	5.14e-05	7.76e-05	0	3.16e-05	0	0	0	0	0	0
247.17	0	0	0	0	0	0	0	0		Other	248.178	0	0								0	0		0	0	0	0	0	0	0	0	0	0	0	0	0	0	0	0	4.81e-05	0	0	0	0	0	0	0	0	0
247.245	0	0	0	0	0	0	0	0		Other	248.252	0	0								0	0		0	0	0	0	0	0	4.27e-05	0	0	0	0	0	0	0	0	0	0	0	0	0	0	0	0	0	0	0
247.257	0	0	0	0	0	0	0	0		Other	248.265	0	0								0	0		0	0	0	0	0	0	0	0	0	0	0	0	0	0	0	0	0	0	0	0	0	0	0	0	0	0
247.406	0	0	0	0	0	0	0	0		Other	248.414	0	0								0	0		0	0	0	0	0	0	0	0	0	0	0	0	0	0	0	0	0	0	0	0	0	0	0	0	3.85e-05	0
247.582	0	0	0	0	0	0	0	0		Other	248.589	0	0								0	0		0	0	0	0	0	0	0	0	0	0	0	0	0	0	0	0	0	0	0	0	0	0	7.52e-05	0	0	0
247.586	0	0	0	0	0	0	0	0		Other	248.593	0	0								0	0		0	0	0	0	0	0	0	0	0	0	0	0	0	0	0	0	0	0	0	0	0	0	5.4e-05	0	0	0
247.749	0	0	0	0	0	0	0	0		Other	248.757	0	0								0	0		0	0	0	0	0	0	0	0	0	0	0	0	0	0	0	0	0	0	0	0	0	0	0	5.54e-05	0	0
248.028	0	0	0	0	0	0	0	0		Other	249.035	0	0								0	0		0	0	0	5.62e-05	0	0	0	0	0	0	0	0	0	0	0	0	0	0	0	0	0	0	0	0	0	0
248.056	0	0	0	0	0	0	0	0		Other	249.063	0	0								0	0		0	0	0	0	0	0	4.39e-05	0	0	0	0	0	0	0	0	0	0	0	0	0	0	0	0	0	0	0
248.078	9	15	7	1	0	0	0	0	CHON	Carbohydrate	249.085	0.25443	1	C9H15O7N	0.777778	1.66667	0.222222	53.9667	3	-4	-5	-0.333333	-5	0	0	0	0	0	0	0	0	0	0	3.86e-05	0	4.15e-05	0	0	0	0	0	0	0	5.68e-05	0	0	0	0	0
248.078	0	0	0	0	0	0	0	0		Other	249.085	0	0								0	0		0	0	0	0	0	0	0	0	0	0	0	0	0	4.01e-05	0	0	0	0	0	0	0	0	0	0	0	0
248.114	10	19	6	1	0	0	0	0	CHON	Amino sugar	249.121	-0.0628796	1	C10H19O6N	0.6	1.9	-0.4	71.7	2	-4	-1.66667	-0.333333	-5	6.47e-05	7.66e-05	6.41e-05	6.17e-05	0	6.27e-05	4.55e-05	4.87e-05	7.53e-05	0.000125966	8.15e-05	8.89e-05	7.83e-05	8.35e-05	6.83e-05	0.00010673	0.000106005	7.73e-05	4.44e-05	5.98e-05	7.91e-05	5.51e-05	0	0	5.96e-05	0
248.525	0	0	0	0	0	0	0	0		Other	249.532	0	0								0	0		0	0	0	0	0	0	0	0	0	0	0	0	0	0	0	0	0	0	0	0	0	0	0	4.83e-05	0	0
248.634	0	0	0	0	0	0	0	0		Other	249.641	0	0								0	0		0	0	0	0	0	0	0	0	0	0	3.93e-05	0	0	0	0	0	0	0	0	0	0	0	0	0	0	0
248.719	0	0	0	0	0	0	0	0		Other	249.726	0	0								0	0		0	0	0	0	0	4.11e-05	0	0	0	0	0	0	0	0	0	0	0	0	0	0	0	0	0	0	0	0
248.768	0	0	0	0	0	0	0	0		Other	249.775	0	0								0	0		0	5.65e-05	0	0	0	0	0	0	0	0	0	0	0	0	0	0	0	0	0	0	0	0	0	0	0	0
248.807	0	0	0	0	0	0	0	0		Other	249.814	0	0								0	0		0	0	0	0	0	0	0	0	0	0	0	0	0	0	0	0	4.26e-05	0	0	0	0	0	0	0	0	0
248.877	0	0	0	0	0	0	0	0		Other	249.884	0	0								0	0		0	0	0	0	0	0	0	0	0	0	0	0	0	0	0	0	0	0	0	0	0	5.83e-05	0	0	0	0
248.907	0	0	0	0	0	0	0	0		Other	249.914	0	0								0	0		0	0	0	0	0	0	0	4.8e-05	0	0	0	0	0	0	0	0	0	0	0	0	0	0	0	0	0	0
248.92	0	0	0	0	0	0	0	0		Other	249.928	0	0								0	0		0	0	0	0	0	0	0	0	0	0	0	0	0	0	3.98e-05	0	0	0	0	0	0	0	0	0	0	0
248.959	0	0	0	0	0	0	0	0		Other	249.966	0	0								0	0		0	0	0	0	0	0	0	0	0	0	0	0	0	5.51e-05	0	0	0	0	0	0	0	0	0	0	0	0
248.978	0	0	0	0	0	0	0	0		Other	249.986	0	0								0	0		0	0	0	0	0	0	0	0	0	0	0	0	0	0	0	0	0	0	0	0	0	0	3.51e-05	0	0	0
248.999	0	0	0	0	0	0	0	0		Other	250.006	0	0								0	0		0	0	0	0	0	4.31e-05	0	0	0	0	0	0	0	0	0	0	0	0	0	0	0	0	0	0	0	0
249.004	11	6	7	0	0	0	0	0	CHO	Condensed hydrocarbon	250.011	-0.0636754	1	C11H6O7	0.636364	0.545455	0.727273	39.5727	9	2	0.5	0.733333	2	6.05e-05	0	0	6.25e-05	7.99e-05	0	0	0	0	0	0	0	0	0	0	0	0	0	0	0	0	0	0	0	0	0
249.04	12	10	6	0	0	0	0	0	CHO	Lignin	250.048	0.0781214	1	C12H10O6	0.5	0.833333	0.166667	55.55	8	2	0.333333	0.555556	2	0.000285701	0.000186934	7.02e-05	0.000270522	0.000256221	7.74e-05	0.000139901	8.58e-05	0.000110458	9.78e-05	6.62e-05	9.26e-05	0.000114452	8.04e-05	6.77e-05	8.29e-05	7.78e-05	9.3e-05	0	0	4.38e-05	0	0	0	0	0
249.054	0	0	0	0	0	0	0	0		Other	250.061	0	0								0	0		7.81e-05	8.76e-05	5.7e-05	8.6e-05	8.3e-05	7.65e-05	5.09e-05	4.3e-05	8.68e-05	7.51e-05	6.96e-05	0.000124761	9.46e-05	0.000114367	8.48e-05	0.000108406	9.62e-05	0.00011225	4.33e-05	4.68e-05	9.34e-05	0	0.000105188	6.98e-05	5.33e-05	6.24e-05
249.062	9	14	8	0	0	0	0	0	CHO	Carbohydrate	250.069	-0.176114	1	C9H14O8	0.888889	1.55556	0.222222	53.9667	3	-5	-5	-0.2	-5	0	0	0	0	0	0	0	0	0	0	0	0	0	0	0	0	4.86e-05	0	0	0	0	0	0	0	0	0
249.077	13	14	5	0	0	0	0	0	CHO	Lignin	250.084	0.0179313	1	C13H14O5	0.384615	1.07692	-0.307692	69.0692	7	2	0.25	0.428571	2	0.00019346	0.000184989	8.97e-05	0.000222147	0.00020201	5.22e-05	0.000117659	8.76e-05	7.77e-05	0.000104213	8.14e-05	8.61e-05	0.000137275	0.000104119	6.76e-05	9.13e-05	9.51e-05	6.67e-05	4.49e-05	5.08e-05	8.58e-05	0	0	0	6.15e-05	0
249.089	0	0	0	0	0	0	0	0		Other	250.097	0	0								0	0		0	0	0	0	0	0	0	0	0	0	0	0	0	0	0	0	0	0	0	0	0	5.66e-05	0	0	0	0
249.09	0	0	0	0	0	0	0	0		Other	250.097	0	0								0	0		5.54e-05	0.000119258	0.000120011	0.000111721	0	8.34e-05	5.54e-05	7.09e-05	0.000176178	7.92e-05	0.00011033	0.000125836	0.000295186	0.000123243	0.000294821	9.76e-05	9.86e-05	0.000114514	0	4.16e-05	7.77e-05	0	0	0	5.89e-05	0
249.098	10	18	7	0	0	0	0	0	CHO	Amino sugar	250.105	-0.174064	1	C10H18O7	0.7	1.8	-0.4	71.7	2	-5	-1.66667	-0.230769	-5	0	0	0	0	0	0	0	0	4e-05	0	0	0	0	0	0	0	0	0	0	0	0	0	0	4.77e-05	4.02e-05	0
249.108	0	0	0	0	0	0	0	0		Other	250.115	0	0								0	0		8.17e-05	0.000164857	0.00015758	0.000128702	7.54e-05	0.000121201	9.94e-05	8.56e-05	0.000122673	0.000248983	0.000129464	0.000207732	0.00016955	0.000168754	0.000114323	0.000226582	0.000215092	0.000185074	0.000117477	0.000110031	0.000165338	6.32e-05	4.55e-05	5.68e-05	0.000119389	8.47e-05
249.113	14	18	4	0	0	0	0	0	CHO	Lignin	250.121	0.00743717	1	C14H18O4	0.285714	1.28571	-0.714286	80.6571	6	2	0.2	0.333333	2	0.00010695	0.000108688	6.96e-05	7.76e-05	5.35e-05	6.44e-05	8.01e-05	7.38e-05	0.000113586	9.12e-05	7e-05	7.57e-05	7.11e-05	7.25e-05	9.1e-05	9.37e-05	4.58e-05	5.75e-05	0	5.82e-05	7.67e-05	0	0	0	6.48e-05	8.83e-05
249.113	0	0	0	0	0	0	0	0		Other	250.121	0	0								0	0		0	0	0	0	0	0	0	0	0	0	0	0	0	0	0	0	0	0	4.22e-05	0	0	0	0	0	0	0
249.126	0	0	0	0	0	0	0	0		Other	250.133	0	0								0	0		0	6.47e-05	6.6e-05	0	0	0	0	5.01e-05	0	4.95e-05	5.42e-05	5.98e-05	4.41e-05	6.3e-05	6.64e-05	5.34e-05	0	7.94e-05	0	2.94e-05	0	0	0	0	3.81e-05	0
249.126	0	0	0	0	0	0	0	0		Other	250.134	0	0								0	0		0	0	0	0	0	0	0	0	0	0	0	0	0	0	0	0	5.72e-05	0	0	0	0	0	0	0	0	0
249.15	15	22	3	0	0	0	0	0	CHO	Lignin	250.157	0.128194	1	C15H22O3	0.2	1.46667	-1.06667	90.7	5	2	0.166667	0.259259	2	8.16e-05	7.28e-05	8.87e-05	4.84e-05	6.41e-05	4.53e-05	7.31e-05	4.53e-05	6.13e-05	0.000107666	8.32e-05	0.000141568	7.08e-05	7.51e-05	6.65e-05	0.000113176	8.73e-05	0.000110955	5.18e-05	3.88e-05	6e-05	0.000135963	4.27e-05	7e-05	5.11e-05	0.000132714
249.153	12	26	3	0	0	1	0	0	CHOS	Lipid	250.16	0.126615	1	C12H26O3S	0.25	2.16667	-1.5	103.05	0	-3	-0.5	-0.263158	-4	0	6.81e-05	0.000304079	0.000123627	0	0	0	0	0	0	0	0	4.98e-05	0	0	0	0	0	0	0	0	0	0	0	0	0
249.363	0	0	0	0	0	0	0	0		Other	250.371	0	0								0	0		0	0	0	0	0	0	0	0	0	0	0	0	0	0	0	4.25e-05	0	0	0	0	0	0	0	0	0	0
249.632	0	0	0	0	0	0	0	0		Other	250.639	0	0								0	0		0	0	0	0	0	0	0	0	0	0	0	0	0	0	0	0	0	0	0	0	0	0	0	0	4.03e-05	0
249.863	0	0	0	0	0	0	0	0		Other	250.87	0	0								0	0		0	0	4.89e-05	0	0	0	0	0	0	0	0	0	0	0	0	0	0	0	0	0	0	0	0	0	0	0
249.95	0	0	0	0	0	0	0	0		Other	250.957	0	0								0	0		0	0	4.92e-05	0	0	0	0	0	0	0	0	0	0	0	0	0	0	0	0	0	0	0	0	0	0	0
250.044	0	0	0	0	0	0	0	0		Other	251.051	0	0								0	0		0	0	0	4.84e-05	0	0	0	0	0	0	0	0	0	0	0	0	0	0	0	0	0	0	0	0	0	0
250.049	0	0	0	0	0	0	0	0		Other	251.056	0	0								0	0		0	0	0	0	0	0	0	0	0	0	4.01e-05	0	0	0	0	0	0	0	0	3.26e-05	0	0	0	0	0	0
250.064	0	0	0	0	0	0	0	0		Other	251.071	0	0								0	0		0	0	0	4.74e-05	0	0	0	0	0	0	0	0	0	0	0	0	0	0	0	0	0	0	0	0	0	0
250.064	0	0	0	0	0	0	0	0		Other	251.071	0	0								0	0		0	0	0	0	6.67e-05	0	0	0	0	0	0	0	0	0	0	0	0	0	0	0	0	0	0	0	0	0
250.068	0	0	0	0	0	0	0	0		Other	251.075	0	0								0	0		0	0	0	7.73e-05	5.49e-05	0	0	0	0	0	0	0	0	0	0	0	0	0	0	0	0	0	0	0	0	0
250.071	0	0	0	0	0	0	0	0		Other	251.078	0	0								0	0		0	0	0	0	0	0	0	0	0	0	0	0	0	0	0	0	0	0	0	0	0	0	0	0	0	0
250.072	0	0	0	0	0	0	0	0		Other	251.079	0	0								0	0		0	0	0	0	0	0	0	0	0	0	0	0	0	0	0	0	4.61e-05	0	0	0	0	0	0	0	0	0
250.072	12	13	5	1	0	0	0	0	CHON	Lignin	251.079	0.00305131	1	C12H13O5N	0.416667	1.08333	0	60.3	7	2	0.166667	0.411765		0	0	0	0.00275428	0.00199573	0	0	0	0	0	6.84e-05	6.12e-05	0	4.75e-05	0	4.98e-05	0	0	0.000138726	3.19e-05	0	0	0.000104557	8.51e-05	0	0
250.093	9	17	7	1	0	0	0	0	CHON	Carbohydrate	251.1	0.0747591	1	C9H17O7N	0.777778	1.88889	0	60.3	2	-5	-6	-0.555556	-6	0	0	0	0	0	0	0	0	0	0	0	0	4.48e-05	0	6.22e-05	0	0	0	0	0	4.63e-05	0	0	0	0	0
250.111	0	0	0	0	0	0	0	0		Other	251.118	0	0								0	0		0	0	0	0	0	0	0	0	0	0	0	5.27e-05	0	0	0	0	0	0	0	0	0	0	0	0	0	0
250.145	14	21	3	1	0	0	0	0	CHON	Lipid	251.152	0.0227102	1	C14H21O3N	0.214286	1.5	-0.857143	84.7286	5	2	0.1	0.217391		6.93e-05	0.000141603	9.75e-05	6.11e-05	5.83e-05	9.01e-05	5e-05	6.56e-05	6.98e-05	0.000101099	7.49e-05	8.16e-05	9.37e-05	9.46e-05	5.6e-05	0.000118391	0.000121984	9.37e-05	9.49e-05	5.12e-05	7.56e-05	6.29e-05	0	0	8.45e-05	0
250.181	0	0	0	0	0	0	0	0		Other	251.188	0	0								0	0		0	0	0	0	0	0	0	0	0	0	0	0	0	0	0	0	0	0	0	0	0	0	0	4.78e-05	0	0
250.425	0	0	0	0	0	0	0	0		Other	251.432	0	0								0	0		0	0	0	0	0	0	0	0	0	0	0	0	0	0	0	0	0	0	0	0	0	0	0	4.73e-05	0	0
250.573	0	0	0	0	0	0	0	0		Other	251.58	0	0								0	0		0	0	0	0	0	0	0	0	0	0	0	4.9e-05	0	0	0	0	0	0	0	0	0	0	0	0	0	0
250.739	0	0	0	0	0	0	0	0		Other	251.746	0	0								0	0		0	0	0	0	0	0	0	0	0	0	0	0	0	0	0	0	0	0	0	0	0	7.23e-05	0	0	0	0
250.888	0	0	0	0	0	0	0	0		Other	251.895	0	0								0	0		0	0	0	0	0	0	0	0	0	0	0	0	0	0	0	0	0	0	4.05e-05	0	0	0	0	0	0	0
250.982	0	0	0	0	0	0	0	0		Other	251.989	0	1								0	0		7.29e-05	0.000183548	0.000509704	5.23e-05	6.3e-05	0.000100357	0	0.000461696	6.09e-05	0.000129013	0.000325105	0.000128038	0.000146838	0.000114721	6.36e-05	0.000179957	0.000187142	0.000140679	0.000114589	5.51e-05	0.000123101	0.00019632	8.6e-05	0.00012262	6.08e-05	0.000150957
250.987	0	0	0	0	0	0	0	0		Other	251.995	0	1								0	0		0	0	0	0	0	0	0	0	0	5.29e-05	0.000285285	0	5.94e-05	8.21e-05	0	0	0	0	0	0	0	0	0	0	0	0
250.988	0	0	0	0	0	0	0	0		Other	251.996	0	0								0	0		0	0	0	0	0	0	0	0	0	0	0	0.00012888	0	0	0	0	0	0	0	0	0	0	0	0	0	0
251.02	11	8	7	0	0	0	0	0	CHO	Condensed hydrocarbon	252.027	-0.00165808	1	C11H8O7	0.636364	0.727273	0.545455	44.7545	8		0.25	0.6		0.000240097	0.000104939	5.53e-05	0.000265782	0.000226884	5.7e-05	9.87e-05	4.07e-05	5.55e-05	4.52e-05	7.1e-05	0	4.71e-05	4.84e-05	5.51e-05	0	0	4.9e-05	0	0	0	0	0	0	5.7e-05	0
251.033	0	0	0	0	0	0	0	0		Other	252.04	0	0								0	0		0	0	0	0	0	5.33e-05	0	0	0	0	0	7.35e-05	0	0	4.72e-05	6.62e-05	0	6.96e-05	5.71e-05	0	4.75e-05	0	0	0	5.18e-05	0
251.033	0	0	0	0	0	0	0	0		Other	252.04	0	0								0	0		0	0	0	4.55e-05	0	0	0	0	0	5.1e-05	4.17e-05	0	4.49e-05	0	0	0	5.26e-05	0	0	0	0	0	0	0	0	0
251.051	0	0	0	0	0	0	0	0		Other	252.058	0	0								0	0		0	0	0	4.9e-05	0	0	0	0	3.91e-05	4.14e-05	0	0	0	4.75e-05	0	0	0	0	0	0	0	0	0	0	0	0
251.056	0	0	0	0	0	0	0	0		Other	252.063	0	0								0	0		0	0	0	0	0	0	0	0	0	0	0	0	0	0	0	0	0	0	0	0	0	0	0	5.87e-05	0	0
251.056	12	12	6	0	0	0	0	0	CHO	Lignin	252.063	-0.0372627	1	C12H12O6	0.5	1	0	60.3	7		0.166667	0.444444		0.00032167	0.000199042	6.01e-05	0.000292157	0.000263569	0.000114355	0.000145982	8.89e-05	0.000160684	0.000115314	0.000129427	0.000165291	0.000145143	0.00011122	0.000127532	0.000113737	0.000115812	0.000155723	0	5.79e-05	6.25e-05	7.15e-05	0	0	5.11e-05	6.13e-05
251.068	0	0	0	0	0	0	0	0		Other	252.075	0	0								0	0		0	0	0	0	0	0	0	0	0	0	0	0	0	6.84e-05	0	0	0	0	0	0	0	0	0	0	0	0
251.069	0	0	0	0	0	0	0	0		Other	252.076	0	0								0	0		0.000155786	0.000188003	0.000156633	0.000175896	0.000131477	0.000139334	0.000125303	0.000119855	0.000179447	0.000277343	0.000191504	0.000282945	0.000189499	0.000203701	0.000202905	0.000308707	0.000265612	0.000240543	0.000125653	0.000139647	0.000212785	0.00011925	6.87e-05	0.000116216	0.000149132	0.000108269
251.087	0	0	0	0	0	0	0	0		Other	252.094	0	0								0	0		0	0	0	0	0	4.01e-05	0	0	5.25e-05	0	0	4.92e-05	9.35e-05	4.3e-05	0.000113279	4.38e-05	0	5.09e-05	0	0	0	0	0	0	0	0
251.092	13	16	5	0	0	0	0	0	CHO	Lignin	252.1	0.0801099	1	C13H16O5	0.384615	1.23077	-0.461538	73.4538	6		0.125	0.333333		0.000208017	0.000225434	0.000168232	0.000185507	0.000155167	0.000152979	0.000141367	0.000149993	0.000177876	0.000125008	0.000111213	0.000136821	0.000140697	0.000126087	0.000121445	0.000129319	0.00011121	0.00011568	7.39e-05	9.7e-05	0.000112776	9.57e-05	0	5.77e-05	9.52e-05	6.07e-05
251.104	12	16	4	2	0	0	0	0	CHON	Lignin	252.111	-0.115306	1	C12H16O4N2	0.333333	1.33333	-0.166667	65.05	6	2	0	0.25	0	0	0	0.000135336	0	0	0	5.98e-05	0	0	0	7.36e-05	0	0	0	0.000108838	0	4.18e-05	0.000120433	0	0	4.78e-05	0.000167092	3.89e-05	0.000150644	5.26e-05	6.41e-05
251.106	0	0	0	0	0	0	0	0		Other	252.113	0	0								0	0		0.000108332	0.000122238	9.15e-05	9.24e-05	0	7.97e-05	7.02e-05	6.51e-05	0.000118967	0.000110986	0.000126764	0.000124839	0.000328915	0.000158448	0.000256754	0.000116696	0.000144798	0.000148542	6.04e-05	5.04e-05	7.75e-05	7.62e-05	0	6.81e-05	6.33e-05	0
251.12	0	0	0	0	0	0	0	0		Other	252.127	0	0								0	0		0	0	0	0	0	0	0	0	0	0	0	0	0	0	0	0	0	0	0	0	0	0	0	0	0	0
251.129	14	20	4	0	0	0	0	0	CHO	Lignin	252.136	-0.0268763	1	C14H20O4	0.285714	1.42857	-0.857143	84.7286	5		0.1	0.25		0.000115397	0.000126574	6.04e-05	8.75e-05	6.36e-05	0.00010743	8.48e-05	8.91e-05	0.000160882	9.99e-05	8.48e-05	0.000105929	0.000101585	9.11e-05	0.000216008	0.000108906	0.000119392	0.000116092	6e-05	6.87e-05	9.99e-05	0	0	6.11e-05	8.11e-05	0.00017734
251.142	0	0	0	0	0	0	0	0		Other	252.149	0	0								0	0		0	0	0	0	0	0	0	5e-05	0	6.47e-05	5.11e-05	0.000103908	4.61e-05	4.13e-05	6.52e-05	6.08e-05	6.3e-05	8.83e-05	0	0	5.63e-05	0	0	0	4.4e-05	0
251.165	15	24	3	0	0	0	0	0	CHO	Lipid	252.173	-0.0330337	1	C15H24O3	0.2	1.6	-1.2	94.5	4		0.0833333	0.185185		0.000129023	0	0	0	0	0	0.00010362	0	0	0	0	0	0	0	0	0	0	0	0	0	0	0	0	0	0	0
251.276	0	0	0	0	0	0	0	0		Other	252.283	0	0								0	0		0	0	0	0	0	0	0	4.13e-05	0	0	0	0	0	0	0	0	0	0	0	0	0	0	0	0	0	0
251.285	0	0	0	0	0	0	0	0		Other	252.292	0	0								0	0		0	0	0	0	0	0	0	0	0	4.28e-05	0	0	0	0	0	0	0	0	0	0	0	0	0	0	0	0
251.981	0	0	0	0	0	0	0	0		Other	252.988	0	0								0	0		0	0	5.17e-05	0	0	0	0	4.35e-05	0	0	0	0	0	0	0	0	0	0	0	0	0	0	0	0	0	0
252.014	0	0	0	0	0	0	0	0		Other	253.021	0	0								0	0		0	0	0	4.37e-05	0	0	0	0	0	0	0	0	0	0	0	0	0	0	0	0	0	0	0	0	0	0
252.051	11	11	6	1	0	0	0	0	CHON	Lignin	253.059	-0.0410023	1	C11H11O6N	0.545455	1	0.363636	49.9364	7		0	0.428571	0	0	0	0	0	0	4.41e-05	0	0	0	0	0	0	0	0	0	0	0	0	0	0	0	0	0	0	0	0
252.073	0	0	0	0	0	0	0	0		Other	253.08	0	0								0	0		0	0	0	0	0	0	0	0	0	4.24e-05	0	0	0	0	0	0	0	0	0	0	0	0	0	0	0	0
252.073	0	0	0	0	0	0	0	0		Other	253.081	0	1								0	0		0	0	0	0	0	0	0	0	0	0	0	0	0	4.85e-05	0	0	0	0	0	0	0	0	0	0	0	0
252.088	12	15	5	1	0	0	0	0	CHON	Lignin	253.095	0.166461	1	C12H15O5N	0.416667	1.25	-0.166667	65.05	6		0	0.294118	0	0	0	0	0	0	0	0	0	0	0	0	0	0	0	0	0	0	5.99e-05	0	0	0	0	0	0	0	0
252.109	9	19	7	1	0	0	0	0	CHON	Carbohydrate	253.116	0.00198691	1	C9H19O7N	0.777778	2.11111	-0.222222	66.6333		-6	-7	-0.777778	-7	0	0	0	0	0	0	0	0	0	0	0	0	0	0	3.9e-05	0	0	0	0	0	0	0	0	0	0	0
252.184	0	0	0	0	0	0	0	0		Other	253.191	0	0								0	0		0	0	0	0	0	0	0	0	0	0	3.71e-05	0	0	0	0	0	0	0	0	0	0	0	0	0	0	0
252.385	0	0	0	0	0	0	0	0		Other	253.393	0	0								0	0		0	0	0	0	0	0	0	4.34e-05	0	0	0	0	0	0	0	0	0	0	0	0	0	0	0	0	0	0
252.485	0	0	0	0	0	0	0	0		Other	253.493	0	0								0	0		0	0	0	0	0	0	0	0	0	0	0	0	3.97e-05	0	0	0	0	0	0	0	0	0	0	0	0	0
252.683	0	0	0	0	0	0	0	0		Other	253.69	0	0								0	0		0	0	0	0	0	0	0	0	0	0	0	0	0	0	0	0	0	0	0	0	0	0	0	0	3.85e-05	0
252.699	0	0	0	0	0	0	0	0		Other	253.706	0	0								0	0		0	5.96e-05	0	0	0	0	0	0	0	0	0	0	0	0	0	0	0	0	0	0	0	0	0	0	0	0
252.714	0	0	0	0	0	0	0	0		Other	253.721	0	0								0	0		0	0	0	0	0	0	0	0	0	0	0	0	0	0	0	0	0	0	0	0	0	0	3.6e-05	0	0	0
252.739	0	0	0	0	0	0	0	0		Other	253.747	0	0								0	0		0	0	0	0	0	0	0	0	0	0	0	0	0	0	0	0	7.18e-05	0	0	0	0	0	0	0	0	0
252.91	0	0	0	0	0	0	0	0		Other	253.917	0	0								0	0		0	0	0	0	0	0	0	0	0	0	4.23e-05	0	0	0	0	0	0	0	0	0	0	0	0	0	0	0
252.979	0	0	0	0	0	0	0	0		Other	253.986	0	1								0	0		0	0	0.000142127	0	0	0	0	0.000136154	0	0	9.37e-05	0	4.92e-05	0	0	7.69e-05	0	4.8e-05	0	0	0	6.52e-05	0	0	0	6.22e-05
252.979	0	0	0	0	0	0	0	0		Other	253.986	0	1								0	0		0	0	0	0	0	0	0	0	0	0	0	0	0	0	0	0	4.22e-05	0	0	0	0	0	0	0	0	0
252.981	0	0	0	0	0	0	0	0		Other	253.989	0	0								0	0		0	0	0	0	0	0	0	0	0	0	0	0	3.93e-05	0	0	0	0	0	0	0	0	0	0	0	0	0
252.984	0	0	0	0	0	0	0	0		Other	253.992	0	0								0	0		0	0	0	0	0	0	0	0	0	0	8.52e-05	0	0	0	0	0	0	0	0	0	0	0	0	0	0	0
252.985	0	0	0	0	0	0	0	0		Other	253.993	0	0								0	0		0	0	0	0	0	0	0	0	0	0	0	5.8e-05	0	0	0	0	0	0	0	0	0	0	0	0	0	0
252.999	10	6	8	0	0	0	0	0	CHO	Condensed hydrocarbon	254.006	-0.0169188	1	C10H6O8	0.8	0.6	1	31.8	8	0	0	0.666667	0	6.63e-05	0	0	0	6.12e-05	0	0	0	0	0	0	0	0	0	0	0	0	0	0	0	0	0	0	0	0	0
253.001	0	0	0	0	0	0	0	0		Other	254.008	0	0								0	0		0	0	0	0	0	0	0	0	0	0	9.32e-05	0.000127483	0	0	0	0	0	8.2e-05	0	0	0	0	0	0	0	0
253.03	0	0	0	0	0	0	0	0		Other	254.037	0	0								0	0		0	0	0	0	0	0	0	0	0	4.63e-05	0	0	0	0	0	0	0	0	0	0	0	0	0	0	0	0
253.035	11	10	7	0	0	0	0	0	CHO	Lignin	254.043	0.0244401	1	C11H10O7	0.636364	0.909091	0.363636	49.9364	7	0	0	0.466667	0	0.000281833	0.000130313	5.35e-05	0.000282142	0.000312572	6.84e-05	0.000120178	6.54e-05	8.43e-05	5.28e-05	6.36e-05	0.000101203	9.79e-05	7.65e-05	0.000178963	5.32e-05	7.99e-05	9.78e-05	0	3.5e-05	0	0	0	0	4.19e-05	0
253.047	0	0	0	0	0	0	0	0		Other	254.055	0	0								0	0		0	0	0	0	0	0	0	0	0	0	0	0	0	0	0	0	0	0	4.41e-05	0	0	0	0	0	0	0
253.048	0	0	0	0	0	0	0	0		Other	254.056	0	0								0	0		0	0	0	0	0	0	0	0	4.55e-05	0	0	0	0	0	0	0	0	0	0	0	0	0	0	0	0	0
253.049	0	0	0	0	0	0	0	0		Other	254.056	0	0								0	0		0	0	0	0	0	0	0	0	0	0	0	0	0	0	0	0	5.17e-05	0	0	0	0	0	0	0	0	0
253.064	0	0	0	0	0	0	0	0		Other	254.071	0	0								0	0		0	0	0	0	0	0	0	0	0	0	0	0	0	4.17e-05	0	0	0	0	0	0	0	0	0	0	0	0
253.066	19	10	1	0	0	0	0	0	CHO	Condensed hydrocarbon	254.073	0.198668	1	C19H10O	0.0526316	0.526316	-0.421053	72.3	15	14	0.777778	0.783784	14	5.15e-05	0	0	0	0	0	0	0	0	0	0	0	0	0	0	0	0	0	0	0	0	0	0	0	0	0
253.066	0	0	0	0	0	0	0	0		Other	254.073	0	0								0	0		0	6.69e-05	5.91e-05	5.85e-05	0	5.44e-05	5.65e-05	5.43e-05	5.83e-05	7.64e-05	6.62e-05	0.000102804	6.37e-05	5.89e-05	6.52e-05	0.000104341	8.04e-05	9.58e-05	4.29e-05	3.45e-05	8.48e-05	0	0	5.33e-05	5.51e-05	5.1e-05
253.072	12	14	6	0	0	0	0	0	CHO	Lignin	254.079	-0.0831896	1	C12H14O6	0.5	1.16667	-0.166667	65.05	6	0	0	0.333333	0	0.000210391	0.000199502	0.000181157	0.000274014	0.00023465	0.000215265	0.000166637	0.0001623	0.000243852	0.000148952	0.000239627	0.000219805	0.000211281	0.000196553	0.00044073	0.000159813	0.000198879	0.000228395	8.22e-05	0.000119327	0.000118048	9.43e-05	5.65e-05	6.04e-05	0.00010829	6.7e-05
253.085	0	0	0	0	0	0	0	0		Other	254.092	0	0								0	0		0.000111949	0.000140205	0.00016134	0.000131091	0.00014576	0.000128699	7.45e-05	0.000125168	0.000179573	0.000194561	0.000205133	0.000532902	0.000140827	0.000210356	0.000205808	0.000190223	0.000257083	0.0002307	0.000156357	0.000178568	0.000332286	0.000155415	7.19e-05	0.000104212	0.000234676	0.000116945
253.096	0	0	0	0	0	0	0	0		Other	254.103	0	0								0	0		0	0	0	0	0	0	0	0	0	0	0	0	0	0	0	0	0	0	0	0	0	0	0	5.34e-05	0	0
253.103	0	0	0	0	0	0	0	0		Other	254.11	0	0								0	0		0	0	5.39e-05	0	0	0	0	4.25e-05	0	0	0	0	0.000110623	4.65e-05	9.1e-05	0	4.37e-05	0	0	0	0	0	0	0	0	0
253.103	0	0	0	0	0	0	0	0		Other	254.11	0	0								0	0		0	0	0	0	0	0	0	0	0	0	4.65e-05	0	0	0	0	0	0	7.34e-05	0	0	0	0	0	0	0	0
253.108	13	18	5	0	0	0	0	0	CHO	Lignin	254.115	0.0294381	1	C13H18O5	0.384615	1.38462	-0.615385	77.8385	5	0	0	0.238095	0	0.000183573	0.000212019	0.000180907	0.000207358	0.00018608	0.000204999	0.000188154	0.000203249	0.00029821	0.000184223	0.00018313	0.000185017	0.000181994	0.00016761	0.000267104	0.000179493	0.000171368	0.000221235	0.000133395	0.000127128	0.000171937	0.000144463	6.8e-05	8.21e-05	0.000189076	0.00013151
253.121	0	0	0	0	0	0	0	0		Other	254.128	0	0								0	0		0	5.53e-05	0	0	0	0	0	0	0	0	0	6.68e-05	7.3e-05	0.000408261	8.06e-05	4.27e-05	8.42e-05	8.41e-05	0	0	6.06e-05	0	0	4.76e-05	0	0
253.14	0	0	0	0	0	0	0	0		Other	254.148	0	0								0	0		0	0	0	0	0	0	0	0	0	0	0	0	4.25e-05	0	0	0	0	0	0	0	0	0	0	0	0	0
253.145	14	22	4	0	0	0	0	0	CHO	Lipid	254.152	0.0510993	1	C14H22O4	0.285714	1.57143	-1	88.8	4	0	0	0.166667	0	0.000626292	0.000865392	0.000659848	0.000624567	0.000321181	0.000726637	0.000440772	0.000519459	0.000713419	0.00134299	0.000883131	0.00132799	0.000825313	0.000761359	0.000793545	0.00134362	0.00118066	0.00114191	0.000601057	0.000591473	0.000893458	0.000393527	0.000212044	0.00040997	0.00052316	0.000338807
253.153	0	0	0	0	0	0	0	0		Other	254.16	0	0								0	0		0	0	0	0	0	0	0	0	0	0	0	0	0	0	0	4.36e-05	0	0	0	0	0	0	0	0	0	0
253.17	0	0	0	0	0	0	0	0		Other	254.178	0	0								0	0		0	0	0	0	0	0	0	0	0	0	0	0	0	0	0	0	0	0	0	0	0	0	3.65e-05	0	0	0
253.216	0	0	0	0	0	0	0	0		Other	254.223	0	0								0	0		0	0	0	0	0	0	0	0	0	0	0	0	0	0	0	4.34e-05	0	0	0	0	0	0	0	0	0	0
253.668	0	0	0	0	0	0	0	0		Other	254.675	0	0								0	0		0	0	0	0	0	0	0	4.16e-05	0	0	0	0	0	0	0	0	0	0	0	0	0	0	0	0	0	0
253.669	0	0	0	0	0	0	0	0		Other	254.676	0	0								0	0		0	0	0	0	0	0	0	0	0	0	0	0	0	0	0	0	0	0	0	2.95e-05	0	0	0	0	0	0
253.831	0	0	0	0	0	0	0	0		Other	254.838	0	0								0	0		0	0	0	0	5.31e-05	0	0	0	0	0	0	0	0	0	0	0	0	0	0	0	0	0	0	0	0	0
254.057	0	0	0	0	0	0	0	0		Other	255.064	0	0								0	0		0	0	0	4.24e-05	0	0	0	0	0	0	0	0	0	0	0	0	0	0	0	0	0	0	0	0	0	0
254.067	11	13	6	1	0	0	0	0	CHON	Lignin	255.074	0.179117	1	C11H13O6N	0.545455	1.18182	0.181818	55.1182	6	0	-0.25	0.285714	-1	5.14e-05	0	0	0	0	0	0	0	0	0	0	0	0	0	0	0	0	0	0	0	0	0	0	0	0	0
254.075	0	0	0	0	0	0	0	0		Other	255.082	0	1								0	0		4.8e-05	0	0	0	0	0	0	0	0	0	3.7e-05	0	0	0	6.27e-05	0	0	0	0	0	0	0	0	0	0	0
254.08	0	0	0	0	0	0	0	0		Other	255.087	0	0								0	0		0	0	0	0	5.1e-05	0	0	0	4.27e-05	5.09e-05	6.57e-05	8.03e-05	5.16e-05	5.7e-05	5.14e-05	0	6.84e-05	0.000150301	0	4.67e-05	7.04e-05	6.42e-05	5.49e-05	7.3e-05	4.68e-05	0
254.088	0	0	0	0	0	0	0	0		Other	255.095	0	0								0	0		0	0	0	0	0	0	0	0	0	4.3e-05	0	0	0	0	0	0	0	0	0	0	0	0	0	0	0	0
254.088	8	17	8	1	0	0	0	0	CHON	Carbohydrate	255.095	0.0923608	1	C8H17O8N	1	2.125	0.25	53.175		-7	8	-1.33333	-8	0	0	0	0	0	0	0	0	0	0	0	6.68e-05	0	0	0	0	0	0	0	0	5.35e-05	0	0	0	0	0
254.103	0	0	0	0	0	0	0	0		Other	255.111	0	0								0	0		0	0	0	0	0	0	0	0	0	4.62e-05	0	0	0	0	0	0	0	0	0	0	0	0	0	0	0	0
254.112	0	0	0	0	0	0	0	0		Other	255.119	0	0								0	0		0	0	0	4.95e-05	0	0	0	0	0	0	0	0	3.94e-05	0	0	0	0	0	0	0	0	0	0	0	0	0
254.139	0	0	0	0	0	0	0	0		Other	255.147	0	0								0	0		0	0	0	0	0	0	0	0	0	0	0	5.02e-05	0	0	0	0	0	0	0	0	0	0	0	0	0	0
254.143	0	0	0	0	0	0	0	0		Other	255.15	0	0								0	0		0	0	0	0	0	3.99e-05	0	0	0	0	0	0	0	0	0	0	0	0	0	0	0	0	0	0	0	0
254.261	0	0	0	0	0	0	0	0		Other	255.269	0	0								0	0		0	0	0	0	0	0	0	0	0	0	0	0	0	0	0	0	0	0	0	0	0	0	0	0	3.95e-05	0
254.982	0	0	0	0	0	0	0	0		Other	255.989	0	0								0	0		0	0	0	4.3e-05	0	0	0	0	0	0	0	0	0	0	0	0	0	0	0	0	0	0	0	0	0	0
254.987	0	0	0	0	0	0	0	0		Other	255.995	0	0								0	0		0	0	0	0	0	0	0	0	0	0	5.06e-05	0	0	0	0	0	0	0	0	0	0	0	0	0	0	0
255.015	10	8	8	0	0	0	0	0	CHO	Condensed hydrocarbon	256.022	-0.129806	1	C10H8O8	0.8	0.8	0.8	37.5	7	-1	-0.5	0.5	-1	0	0	0	0	6.42e-05	0	0	0	0	0	0	0	0	0	0	0	0	0	0	0	0	0	0	0	0	0
255.033	11	12	5	0	0	1	0	0	CHOS	Lignin	256.041	-0.140724	1	C11H12O5S	0.454545	1.09091	0	60.3	6		0	0.333333	0	0	0	0	0	0	4.08e-05	0	4.8e-05	0	0	0	0	0	4.03e-05	0	0	0	0	0	0	0	5.76e-05	0	0	0	0
255.051	11	12	7	0	0	0	0	0	CHO	Lignin	256.058	0.0332104	1	C11H12O7	0.636364	1.09091	0.181818	55.1182	6	-1	-0.25	0.333333	-1	0.000206924	0.000125922	8.09e-05	0.00020811	0.000248013	0.000149641	0.000149209	9.47e-05	0.000117892	9.65e-05	0.00014175	0.000175806	0.000134882	8.25e-05	0.000133706	0.000118886	9.52e-05	0.000142231	7e-05	8.73e-05	0.000125667	9e-05	0	0.000107844	7.42e-05	4.92e-05
255.062	10	12	6	2	0	0	0	0	CHON	Lignin	256.07	-0.10839	1	C10H12O6N2	0.6	1.2	0.6	43.2	6	0	-1	0.2	-2	0	0	9.44e-05	0	0	0	0	0	0	0	9.77e-05	0.000204972	0	0	0.000134985	0	0	0.00192273	6.56e-05	4.61e-05	5.03e-05	0	5.8e-05	0.000512979	0.00017928	8.37e-05
255.082	0	0	0	0	0	0	0	0		Other	256.089	0	0								0	0		0	0	0	0	6.05e-05	0	0	0	5.44e-05	0	5.26e-05	0.000158265	4.78e-05	7.05e-05	7.23e-05	6.52e-05	7.1e-05	5.5e-05	4.19e-05	3.64e-05	0.000115661	0	3.54e-05	0	5.94e-05	0
255.082	0	0	0	0	0	0	0	0		Other	256.089	0	0								0	0		0	0	0	0	0	4.22e-05	0	0	0	4.87e-05	0	0	0	0	0	0	0	0	0	0	0	0	0	0	0	0
255.087	12	16	6	0	0	0	0	0	CHO	Lignin	256.095	-0.0734622	1	C12H16O6	0.5	1.33333	-0.333333	69.8	5	-1	-0.166667	0.222222	-1	0.00033168	0.00031558	0.00024786	0.000417365	0.000382049	0.000388806	0.000288212	0.000327642	0.000488159	0.000352847	0.00026115	0.000365606	0.000385375	0.000275208	0.000333891	0.000346655	0.000316846	0.000363006	0.000208383	0.000203219	0.000284542	0.000183562	8.82e-05	0.000143004	0.000244264	0.000128302
255.1	0	0	0	0	0	0	0	0		Other	256.108	0	0								0	0		0	0	0	0	0	0	0	0	0	0	0	0	0	0.000500925	0	0	0.000137252	0	0	0	4.56e-05	5.89e-05	0	0	0	0
255.118	0	0	0	0	0	0	0	0		Other	256.126	0	0								0	0		0	0	0	0	0	0	0	0	0	0	0	0	0	0.000116136	0	0	0	0	0	0	0	0	0	0	0	0
255.124	13	20	5	0	0	0	0	0	CHO	Protein	256.131	0.00357336	1	C13H20O5	0.384615	1.53846	-0.769231	82.2231	4	-1	-0.125	0.142857	-1	0.000255876	0.000257643	0.000257539	0.000286653	0.000160942	0.000236794	0.00014612	0.000194234	0.000520119	0.000308633	0.000418245	0.000501855	0.000377502	0.000517474	0.000617932	0.000312148	0.000352916	0.00043548	0.000172613	0.000185838	0.000265276	0.000190006	9.56e-05	0.000168505	0.000221826	0.000116738
255.16	14	24	4	0	0	0	0	0	CHO	Lipid	256.167	0.0827728	1	C14H24O4	0.285714	1.71429	-1.14286	92.8714	3	-1	-0.1	0.0833333	-1	4.48e-05	6.86e-05	7.06e-05	5.06e-05	0	0	0	4.3e-05	0	4.66e-05	7.93e-05	0	7.23e-05	4.97e-05	0.000120413	5.05e-05	4.94e-05	0.000120256	0	5.09e-05	8.43e-05	0	0	0	0	4.51e-05
255.197	15	28	3	0	0	0	0	0	CHO	Lipid	256.204	-0.0573831	1	C15H28O3	0.2	1.86667	-1.46667	102.1	2	-1	-0.0833333	0.037037	-1	0	0	0	0	0	0	0	0	0	0	0	0	0	0	0	0	0	5.81e-05	0	0	0	0	0	0	0	0
255.233	16	32	2	0	0	0	0	0	CHO	Lipid	256.24	0.29037	1	C16H32O2	0.125	2	-1.75	110.175		-1	-0.0714286	0	-1	0	6.71e-05	0	0	0	0	0	0	0	6e-05	0	0	0	0	0	0	4.2e-05	5.56e-05	0	0	4.27e-05	0	0	0	0	0
255.233	16	32	2	0	0	0	0	0	CHO	Lipid	256.24	-0.219308	1	C16H32O2	0.125	2	-1.75	110.175		-1	-0.0714286	0	-1	0	0	0	0	0	0	0	0	0	0	0	0	0	0	0	4.98e-05	0	0	0	0	0	0	0	0	0	0
255.637	0	0	0	0	0	0	0	0		Other	256.644	0	0								0	0		0	0	0	0	0	4.01e-05	0	0	0	0	0	0	0	0	0	0	0	0	0	0	0	0	0	0	0	0
255.675	0	0	0	0	0	0	0	0		Other	256.682	0	0								0	0		0	0	0	0	0	4.39e-05	0	0	0	0	0	0	0	0	0	0	0	0	0	0	0	0	0	0	0	0
255.703	0	0	0	0	0	0	0	0		Other	256.71	0	0								0	0		0	0	0	0	0	0	0	0	0	0	0	0	0	0	0	0	0	0	0	0	0	0	0	4.76e-05	0	0
255.717	0	0	0	0	0	0	0	0		Other	256.724	0	0								0	0		0	0	0	0	0	0	0	0	0	0	0	0	0	0	0	0	0	0	0	0	0	5.7e-05	0	0	0	0
255.936	0	0	0	0	0	0	0	0		Other	256.943	0	0								0	0		0	0	0	0	0	0	0	0	0	0	0.000124832	0.000229541	0	0	0	0	5.05e-05	0.000141156	0	0	0	0	0	0	0	0
256.023	0	0	0	0	0	0	0	0		Other	257.03	0	0								0	0		0	0	0	0	0	0	0	0	0	0	0	0	0	0	0	0	0	5.13e-05	0	0	0	0	0	0	0	0
256.028	0	0	0	0	0	0	0	0		Other	257.035	0	1								0	0		0	0	0	0	0	0	0	0	0	4.74e-05	0	0	0	0	0	0	0	0	0	0	0	0	0	0	0	0
256.046	0	0	0	0	0	0	0	0		Other	257.053	0	0								0	0		0	0	0	0	0	0	0	0	0	0	0	0	0	0	0	0	0	0	0	0	0	0	0	0	4.03e-05	0
256.056	0	0	0	0	0	0	0	0		Other	257.063	0	0								0	0		0	0	0	0	0	0	0	0	0	0	0	0	0	0	0	0	0	0	0	0	0	0	0	0	0	0
256.083	11	15	6	1	0	0	0	0	CHON	Lignin	257.09	0.0285986	1	C11H15O6N	0.545455	1.36364	0	60.3	5	-1	-0.5	0.142857	-2	0	0	0	0	0	0	0	0	0	0	3.87e-05	6.39e-05	0	0	4.62e-05	4.9e-05	0	0	0	0	0	0	3.75e-05	0	0	0
256.083	0	0	0	0	0	0	0	0		Other	257.09	0	0								0	0		0	0	0	0	5.23e-05	0	0	0	0	0	0	0	0	0	0	0	0	0	0	0	0	0	0	0	0	0
256.085	0	0	0	0	0	0	0	0		Other	257.092	0	0								0	0		0	0	0	0	0	0	0	0	0	0	0	4.95e-05	0	0	0	0	0	0	0	0	0	0	0	0	0	0
256.096	0	0	0	0	0	0	0	0		Other	257.103	0	0								0	0		0	0	0	4.88e-05	0	0	0	0	5.23e-05	7.07e-05	0	7.42e-05	4.19e-05	0	4.25e-05	6.97e-05	5.76e-05	7.95e-05	0	3.14e-05	5.99e-05	0	0	0	0	0
256.096	0	0	0	0	0	0	0	0		Other	257.104	0	0								0	0		0	0	0	0	0	0	0	0	0	0	0	0	0	0	0	0	0	0	0	0	0	5.49e-05	0	0	0	0
256.101	0	0	0	0	0	0	0	0		Other	257.108	0	0								0	0		0	0	0	0	0	0	0	0	0	0	3.82e-05	0	0	0	0	0	0	0	0	0	0	0	0	0	0	0
256.105	0	0	0	0	0	0	0	0		Other	257.112	0	0								0	0		0	0	0	0	0	0	0	0	0	0	0	0	0	0	0	0	0	0	0	0	0	0	0	0	0	3.92e-05
256.119	12	19	5	1	0	0	0	0	CHON	Protein	257.126	0.222687	1	C12H19O5N	0.416667	1.58333	-0.5	74.55	4	-1	-0.333333	0.0588235	-2	0	0	0	0	0	0	0	0	0	0	0	5.47e-05	0	0	0	0	0	0	0	0	0	0	0	0	0	0
256.13	0	0	0	0	0	0	0	0		Other	257.138	0	1								0	0		0	0	0	0	0	0	0	0	0	0	0	0	0	0	0	0	0	0	0	0	0	0	0	4.81e-05	0	0
256.384	0	0	0	0	0	0	0	0		Other	257.391	0	0								0	0		0	0	0	0	0	4.08e-05	0	0	0	0	0	0	0	0	0	0	0	0	0	0	0	0	0	0	0	0
256.41	0	0	0	0	0	0	0	0		Other	257.418	0	0								0	0		0	0	0	0	0	0	0	0	0	0	0	0	0	0	0	0	4.5e-05	0	0	0	0	0	0	0	0	0
256.964	0	0	0	0	0	0	0	0		Other	257.972	0	0								0	0		0	0	0	0	0	0	0	0	0	0	3.82e-05	0	0	0	0	0	0	0	0	0	0	0	0	0	0	0
257.018	0	0	0	0	0	0	0	0		Other	258.025	0	0								0	0		0	0	0	0	0	0	0	0	3.85e-05	0	0	0	0	0	0	0	0	0	0	0	0	0	0	0	0	0
257.022	0	0	0	0	0	0	0	0		Other	258.029	0	0								0	0		0	6.84e-05	0	5.1e-05	0	0	0	0	0.000847859	0	0	0	3.95e-05	4.14e-05	0.000340756	0	0	0	0	0	0	0	0	0	0	0
257.03	10	10	8	0	0	0	0	0	CHO	Tannin	258.038	-0.186675	1	C10H10O8	0.8	1	0.6	43.2	6	-2	-1	0.333333	-2	0	0	0	5.54e-05	0.000104216	4.45e-05	0	0	0	0	0	0	0	0	4.56e-05	0	0	0	0	0	0	0	0	0	0	0
257.046	14	10	5	0	0	0	0	0	CHO	Condensed hydrocarbon	258.053	0.0124572	1	C14H10O5	0.357143	0.714286	0	60.3	10	5	0.555556	0.652174	5	8.64e-05	6.58e-05	0	6.21e-05	0	0	7.53e-05	0	0	0	0	0	0	0	0	0	0	0	0	0	0	0	0	0	0	0
257.046	0	0	0	0	0	0	0	0		Other	258.053	0	0								0	0		0	0	0	0	0	0	0	4.7e-05	0	0	0	0	0	0	0	0	0	0	0	0	0	0	0	0	0	0
257.049	11	14	5	0	0	1	0	0	CHOS	Lignin	258.056	-0.0744682	1	C11H14O5S	0.454545	1.27273	-0.181818	65.4818	5	0	-0.2	0.2	-1	0.000188319	0.000238179	0.000366127	0.000334227	0.000267143	0.00026125	0.000220454	0.000348305	0.000189485	0.000161031	0.000375153	0.000248429	0.000164673	0.000240524	0.000218581	0.000164117	0.000267859	0.000317646	0.000320816	0.00018646	0.000172759	0.000441087	0.000174059	0.000221408	0.000259666	0.000172728
257.059	0	0	0	0	0	0	0	0		Other	258.066	0	0								0	0		0	0	7.71e-05	0	0	0	0	0	0	0	0	0	0	0	0	0	0	0	0	0	0	0	0	0	0	0
257.067	11	14	7	0	0	0	0	0	CHO	Lignin	258.074	0.0120702	1	C11H14O7	0.636364	1.27273	0	60.3	5	-2	-0.5	0.2	-2	0.000220797	0.00020307	0.000147809	0.000342103	0.000292546	0.000286057	0.000191381	0.000222563	0.000281859	0.000265914	0.00016581	0.000276985	0.000237164	0.000194722	0.000226795	0.000250513	0.00023873	0.000242251	0.000194417	0.000163662	0.000266584	0.00011185	0.000103739	0.000137689	0.00014652	0.000119245
257.082	15	14	4	0	0	0	0	0	CHO	Lignin	258.089	-0.277149	1	C15H14O4	0.266667	0.933333	-0.4	71.7	9	5	0.454545	0.538462	5	0	6.24e-05	0	0	0	0	0	0	0	0	0	0	0	0	0	0	0	0	0	0	0	0	0	0	0	0
257.095	0	0	0	0	0	0	0	0		Other	258.102	0	0								0	0		0	0	5.28e-05	0	0	0	0	0	0	4.3e-05	5.16e-05	0	0	0	0	4.39e-05	0	0	0	0	0	0	0	5.25e-05	0	0
257.097	0	0	0	0	0	0	0	0		Other	258.105	0	0								0	0		0	0	0	0	0	0	0	0	0	0	0	0	0	0.000148268	0	0	5.76e-05	0	0	0	0	0	0	0	0	0
257.103	12	18	6	0	0	0	0	0	CHO	Protein	258.11	-0.0888545	1	C12H18O6	0.5	1.5	-0.5	74.55	4	-2	-0.333333	0.111111	-2	0.000472868	0.000505183	0.000417526	0.000542976	0.00037423	0.000489648	0.000371891	0.00041282	0.000557934	0.000678831	0.000469823	0.000634305	0.000479953	0.000415391	0.000528413	0.000666618	0.000640569	0.000624661	0.000377211	0.000330123	0.000537128	0.000365496	0.000162567	0.000348137	0.000431029	0.000259214
257.114	11	18	5	2	0	0	0	0	CHON	Protein	258.122	0.00477225	1	C11H18O5N2	0.454545	1.63636	-0.181818	65.4818	4	-1	-0.75	-0.0769231	-3	0	0	0	0	0	0	0	0	0	0	4.13e-05	5.99e-05	0	0	3.95e-05	0	0	9.48e-05	0	0	0	0	5.04e-05	8.99e-05	0	0
257.139	13	22	5	0	0	0	0	0	CHO	Protein	258.147	0.0291888	1	C13H22O5	0.384615	1.69231	-0.923077	86.6077	3	-2	-0.25	0.047619	-2	0.000231828	0.00029026	0.000208136	0.00020601	0.000134488	0.000225694	0.000150433	0.000222141	0.000260248	0.000381137	0.000314028	0.00040241	0.000259699	0.000284027	0.000282019	0.000409525	0.000371359	0.000394443	0.000219126	0.000194562	0.000282972	0.000179045	9.48e-05	0.000162235	0.000189986	0.00014799
257.176	14	26	4	0	0	0	0	0	CHO	Lipid	258.183	-0.0688228	1	C14H26O4	0.285714	1.85714	-1.28571	96.9429	2	-2	-0.2	0	-2	4.96e-05	0	7.55e-05	4.91e-05	0	0	0	4.83e-05	0	6.12e-05	7.41e-05	8.94e-05	0.000110307	5.41e-05	7.45e-05	0	5.87e-05	0.00014344	4.74e-05	3.24e-05	8e-05	0	0	0	0	0
257.502	0	0	0	0	0	0	0	0		Other	258.509	0	0								0	0		0	0	0	0	0	0	0	0	0	0	0	0	4e-05	0	0	0	0	0	0	0	0	0	0	0	0	0
257.559	0	0	0	0	0	0	0	0		Other	258.566	0	0								0	0		0	0	0	0	0	0	0	0	0	0	0	0	0	0	0	0	0	0	0	0	0	0	0	0	0	4.47e-05
257.859	0	0	0	0	0	0	0	0		Other	258.866	0	0								0	0		0	5.45e-05	0	0	0	0	0	0	0	0	0	0	0	0	0	0	0	0	0	0	0	0	0	0	0	0
257.887	0	0	0	0	0	0	0	0		Other	258.895	0	0								0	0		0	0	0	0	0	0	0	0	0	0	3.93e-05	0	0	0	0	0	0	0	0	0	0	0	0	0	0	0
257.933	0	0	0	0	0	0	0	0		Other	258.941	0	0								0	0		0	0	0	0	0	0	0	0	0	0	9.04e-05	0.00013197	0	0	0	0	0	9.29e-05	0	0	0	0	0	0	0	0
257.972	0	0	0	0	0	0	0	0		Other	258.979	0	0								0	0		0	0	0	0	0	0	0	0	0	0	0	0	0	0	0	0	0	0	0	0	0	0	0	0	4.52e-05	0
258.026	0	0	0	0	0	0	0	0		Other	259.033	0	0								0	0		0	0	0	0	0	0	0	0	0.00011592	0	0	0	0	0	0	0	0	0	0	0	0	0	0	0	0	0
258.052	0	0	0	0	0	0	0	0		Other	259.06	0	0								0	0		0	0	0	5.13e-05	0	0	0	0	0	0	0	0	0	0	0	0	0	0	0	0	0	0	0	0	0	0
258.062	10	13	7	1	0	0	0	0	CHON	Tannin	259.069	0.0726073	1	C10H13O7N	0.7	1.3	0.4	48.9	5	-2	-1.5	0.0909091	-3	0	0	0	0	0	0	0	0	0	0	0	0	0	0	0	0	0	0	0	0	7.43e-05	0	0	0	0.000147388	0
258.07	0	0	0	0	0	0	0	0		Other	259.077	0	0								0	0		0	0	0	0	0	0	0	0	0	0	0	0	0	0	3.93e-05	0	0	0	0	0	0	0	0	0	0	0
258.098	11	17	6	1	0	0	0	0	CHON	Protein	259.106	-0.0295248	1	C11H17O6N	0.545455	1.54545	-0.181818	65.4818	4	-2	-0.75	0	-3	0	0	0	0	0	0	4.47e-05	0	3.93e-05	0	5.83e-05	7.74e-05	0	0	0	5.15e-05	5.65e-05	0.000122735	0	4.3e-05	6.28e-05	5.67e-05	4.62e-05	8.03e-05	4.58e-05	4.01e-05
258.11	0	0	0	0	0	0	0	0		Other	259.117	0	1								0	0		0	0	0	0	0	0	0	0	0	0	0	0	0	0	0	0	0	4.83e-05	0	0	0	0	0	0	0	0
258.135	12	21	5	1	0	0	0	0	CHON	Protein	259.142	-0.249582	1	C12H21O5N	0.416667	1.75	-0.666667	79.3	3	-2	-0.5	-0.0588235	-3	0	0	0	0	0	0	0	0	0	0	0	0	0	0	0	0	4.24e-05	0	0	0	0	0	0	0	0	0
258.146	0	0	0	0	0	0	0	0		Other	259.153	0	1								0	0		0	0	0.000104794	0	0	0	0.000115475	0	4.06e-05	0	0	0	0	4.08e-05	8.36e-05	0	6.09e-05	0.000117489	0	0	5.8e-05	0.00021426	5.52e-05	0.000283489	4.67e-05	7.47e-05
258.261	0	0	0	0	0	0	0	0		Other	259.268	0	0								0	0		0	0	0	0	0	0	0	0	0	0	0	0	3.97e-05	0	0	0	0	0	0	0	0	0	0	0	0	0
258.519	0	0	0	0	0	0	0	0		Other	259.526	0	0								0	0		0	0	0	0	0	0	0	0	0	0	0	0	4.11e-05	0	0	0	0	0	0	0	0	0	0	0	0	0
258.944	0	0	0	0	0	0	0	0		Other	259.952	0	0								0	0		0	0	0	0	0	0	0	0	0	0	0	5.57e-05	0	0	0	0	0	0	0	0	0	0	0	0	0	0
259.019	0	0	0	0	0	0	0	0		Other	260.027	0	0								0	0		0	0	0	0	0	0	0	0	0.000284211	0	0	0	0	0	0.000120434	0	0	0	0	0	0	0	0	0	0	0
259.025	13	8	6	0	0	0	0	0	CHO	Condensed hydrocarbon	260.032	-0.171046	1	C13H8O6	0.461538	0.615385	0.307692	51.5308	10	4	0.571429	0.7	4	6.05e-05	7.38e-05	0	5.52e-05	5.7e-05	0	0	0	0	0	0	0	0	0	0	0	0	0	0	0	0	0	0	0	0	0
259.038	0	0	0	0	0	0	0	0		Other	260.045	0	0								0	0		0	0	0	0	0	0	0	0	0	0	0	0	0	0	3.8e-05	0	0	0	0	0	0	0	0	0	0	0
259.046	10	12	8	0	0	0	0	0	CHO	Tannin	260.053	-0.130047	1	C10H12O8	0.8	1.2	0.4	48.9	5	-3	-1.5	0.166667	-3	6.3e-05	0	0	8.95e-05	0.000126145	7.17e-05	5.84e-05	5.61e-05	5.58e-05	5.85e-05	0	6.09e-05	5.68e-05	0	6.43e-05	7.24e-05	5.86e-05	6.47e-05	4.83e-05	4.47e-05	7.71e-05	0	3.73e-05	5.44e-05	5.12e-05	0
259.061	14	12	5	0	0	0	0	0	CHO	Lignin	260.068	0.0357658	1	C14H12O5	0.357143	0.857143	-0.142857	64.3714	9	4	0.444444	0.565217	4	9.33e-05	7.14e-05	0	7.35e-05	5.62e-05	0	5.66e-05	0	4.39e-05	4.38e-05	0	0	4.66e-05	0.000116227	0	4.79e-05	0	0	0	3.46e-05	0	0	0	0	0	0
259.072	13	12	4	2	0	0	0	0	CHON	Lignin	260.08	-0.0176211	1	C13H12O4N2	0.307692	0.923077	0.153846	55.9154	9	5	0.428571	0.555556	3	0	0	0	0	0	0	0	0	0	0	0	0	0	0	0	0	0	0	0	0	0	0	4.44e-05	0	0	0
259.074	0	0	0	0	0	0	0	0		Other	260.082	0	0								0	0		7.19e-05	7.79e-05	0	0	0	0	0	0	5.82e-05	0	0	0	0	0	5.97e-05	4.34e-05	0	6.27e-05	0	0	5.6e-05	0	0	0	0	0
259.078	0	0	0	0	0	0	0	0		Other	260.085	0	0								0	0		0	0	0	0	0	0	0	0	0	0	0	0	0	0	0	0	0	0	0	0	5.3e-05	0	0	0	0	0
259.082	11	16	7	0	0	0	0	0	CHO	Lignin	260.09	-0.00571906	1	C11H16O7	0.636364	1.45455	-0.181818	65.4818	4	-3	-0.75	0.0666667	-3	0.000369302	0.000357938	0.000355899	0.000501097	0.000411367	0.00048437	0.000303464	0.000346145	0.000485202	0.000649385	0.000405617	0.000648996	0.000432468	0.000369686	0.000424705	0.000620197	0.000565582	0.00054395	0.000446336	0.000410854	0.00273741	0.000363339	0.000334093	0.000985227	0.000646047	0.000937781
259.098	15	16	4	0	0	0	0	0	CHO	Lignin	260.105	-0.00819495	1	C15H16O4	0.266667	1.06667	-0.533333	75.5	8	4	0.363636	0.461538	4	0	0	0	0	0	0	0	0	0	0	0	0	8.84e-05	0.000299575	0	0	0	0	0	0	4.15e-05	0	0	0	0	0
259.111	0	0	0	0	0	0	0	0		Other	260.118	0	0								0	0		0	0	0	0	0	0	0	0	0	0	5.39e-05	9.6e-05	4.45e-05	0	4.25e-05	0	0	0	0	4.15e-05	9.47e-05	0.000109146	0.000418557	0.000145125	4.73e-05	6.23e-05
259.119	12	20	6	0	0	0	0	0	CHO	Protein	260.126	-0.121521	1	C12H20O6	0.5	1.66667	-0.666667	79.3	3	-3	-0.5	0	-3	0.000495103	0.00052369	0.000505756	0.000550377	0.000385714	0.000523993	0.000401927	0.00047157	0.000575972	0.000770009	0.000596478	0.000836164	0.000576839	0.000572604	0.000661832	0.000797473	0.000745321	0.000722644	0.000487586	0.00048409	0.000709985	0.00054564	0.00021555	0.000513861	0.000620948	0.000365303
259.13	11	20	5	2	0	0	0	0	CHON	Protein	260.137	0.0111042	1	C11H20O5N2	0.454545	1.81818	-0.363636	70.6636	3	-2	-1	-0.230769	-4	4.46e-05	5.82e-05	0.000258234	0.000103074	0.00121357	9.61e-05	0.00203556	0.000663557	0.000142606	5.52e-05	0.000360914	0.000578156	4.3e-05	6.75e-05	0.000299559	8.83e-05	0.000211682	0.000953687	0.000211232	0.000214222	0.000437557	0.000536095	0.000286284	0.00114791	0.000302207	0.000382131
259.133	0	0	0	0	0	0	0	0		Other	260.14	0	0								0	0		0	0	0	0	0	0	0	0	0	0	0	0	0	0	0	0	0	0	0	0	0	6.06e-05	0	0	0	0
259.149	0	0	0	0	0	0	0	0		Other	260.157	0	1								0	0		0	0	0	0	0	0	0	0	0	0	0	0	0	0	0	0	0	0	0	0	0	0	0	5.06e-05	0	0
259.155	13	24	5	0	0	0	0	0	CHO	Protein	260.162	0.0478588	1	C13H24O5	0.384615	1.84615	-1.07692	90.9923	2	-3	-0.375	-0.047619	-3	0.000149566	0.000197063	0.000175964	0.000147332	9.92e-05	0.000146392	0.000106445	0.00014568	0.000227564	0.000293025	0.000253183	0.000449447	0.000267805	0.00025343	0.000290483	0.000291482	0.000272566	0.000307312	0.00013636	0.0001452	0.000178602	0.00019321	5.63e-05	0.000140307	0.000124801	0.000121151
259.192	14	28	4	0	0	0	0	0	CHO	Lipid	260.199	-0.215526	1	C14H28O4	0.285714	2	-1.42857	101.014		-3	-0.3	-0.0833333	-3	0	0	0	0	0	0	0	0	0	0	0	0	0	0	0	0	0	7.88e-05	0	0	0	0	0	0	0	0
259.251	0	0	0	0	0	0	0	0		Other	260.258	0	0								0	0		0	0	0	0	0	0	0	0	0	0	0	0	0	0	0	0	0	0	0	0	0	0	0	4.93e-05	0	0
259.527	0	0	0	0	0	0	0	0		Other	260.534	0	0								0	0		0	5.51e-05	0	0	0	0	0	0	0	0	0	0	0	0	0	0	0	0	0	0	0	0	0	0	0	0
259.826	0	0	0	0	0	0	0	0		Other	260.833	0	0								0	0		0	0	0	0	0	0	4.76e-05	0	0	0	0	0	0	0	0	0	0	0	0	0	0	0	0	0	0	0
259.887	0	0	0	0	0	0	0	0		Other	260.894	0	0								0	0		0	0	0	0	5.68e-05	0	4.98e-05	5.61e-05	0	0	0	0	0	0	0	0	0	0	0	0	0	0	0	0	0	0
259.979	0	0	0	0	0	0	0	0		Other	260.986	0	0								0	0		0	0	0	0	0	0	0	0	0	0	0	0	0	0	0	0	0	0	0	0	0	0	0	4.96e-05	0	0
260.023	0	0	0	0	0	0	0	0		Other	261.03	0	0								0	0		0	0	0	0	0	0	0	0	5.78e-05	0	0	0	0	0	0	0	0	0	0	0	0	0	0	0	0	0
260.077	0	0	0	0	0	0	0	0		Other	261.084	0	0								0	0		0	0	0	0	0	4.37e-05	0	0	0	0	0	0	0	0	0	0	0	0	0	0	0	0	0	0	0	0
260.078	10	15	7	1	0	0	0	0	CHON	Amino sugar	261.085	-0.00111897	1	C10H15O7N	0.7	1.5	0.2	54.6	4	-3	-2	-0.0909091	-4	0	0	6.14e-05	4.62e-05	0	0	0	0	4.95e-05	5.77e-05	0	0	4.26e-05	0	4.87e-05	5.73e-05	4.72e-05	6.08e-05	0	3.23e-05	4.85e-05	0	0	0	5.03e-05	0
260.096	0	0	0	0	0	0	0	0		Other	261.104	0	0								0	0		0	0	0	0	0	0	0	0	0	0	0	0	0	0	0	0	0	0	4.12e-05	0	0	0	0	0	0	0
260.114	11	19	6	1	0	0	0	0	CHON	Protein	261.121	-0.0977292	1	C11H19O6N	0.545455	1.72727	-0.363636	70.6636	3	-3	-1	-0.142857	-4	0	0	0	0	0	0	0	0	0	0	4.1e-05	0	0	0	0	0	0	0	0	4.34e-05	6.31e-05	0	9.06e-05	5.28e-05	0	0
260.157	0	0	0	0	0	0	0	0		Other	261.165	0	0								0	0		0	0	0	0	0	4.68e-05	0	0	0	0	0	0	0	0	0	0	0	0	0	0	0	0	0	0	0	0
260.16	0	0	0	0	0	0	0	0		Other	261.167	0	0								0	0		0	0	0	0	0	0	0	0	0	0	0	0	0	0	0	0	0	0	0	0	0	5.68e-05	0	0	0	0
260.399	0	0	0	0	0	0	0	0		Other	261.406	0	0								0	0		0	0	0	0	0	0	0	0	0	0	0	0	0	4.16e-05	0	0	0	0	0	0	0	0	0	0	0	0
260.415	0	0	0	0	0	0	0	0		Other	261.422	0	0								0	0		0	0	0	0	0	0	0	0	0	0	0	0	0	0	0	0	0	4.88e-05	0	0	0	0	0	0	0	0
260.787	0	0	0	0	0	0	0	0		Other	261.794	0	0								0	0		0	0	8.68e-05	0	0	0	0	9.81e-05	0	0	0	0	0	0	0	0	0	0	0	0	0	0	0	0	0	0
260.815	0	0	0	0	0	0	0	0		Other	261.822	0	0								0	0		0	0	0	0	0	0	4.47e-05	0	0	0	0	0	0	0	0	0	0	0	0	0	0	0	0	0	0	0
260.973	0	0	0	0	0	0	0	0		Other	261.98	0	0								0	0		0	0	0	0	0	7.13e-05	0	0	0	0	0	0	0	0	4.02e-05	0	0	0	0	0	0	0	0	0	0	0
261.004	12	6	7	0	0	0	0	0	CHO	Condensed hydrocarbon	262.011	0.0438165	1	C12H6O7	0.583333	0.5	0.666667	41.3	10	3	0.6	0.764706	3	0	0	0	6.18e-05	7.06e-05	0	4.79e-05	0	0	0	0	0	0	0	0	0	0	0	0	3.07e-05	0	0	6.49e-05	0	0	0
261.035	0	0	0	0	0	0	0	0		Other	262.042	0	0								0	0		0	0	0	0	0	0	0	0	0	0	0	0	0	0	0	0	0	0	0	2.95e-05	0	0	0	0	0	0
261.04	13	10	6	0	0	0	0	0	CHO	Condensed hydrocarbon	262.048	-0.0926183	1	C13H10O6	0.461538	0.769231	0.153846	55.9154	9	3	0.428571	0.6	3	0.000194292	0.00014066	9.48e-05	0.00017825	0.000158916	7.12e-05	0.000120211	5.46e-05	7.05e-05	5.51e-05	7.37e-05	7.24e-05	0.000118201	0.000132925	0.00012142	8.22e-05	4.57e-05	7.01e-05	0	3.82e-05	4.39e-05	0	0	0	4.22e-05	0
261.044	0	0	0	0	0	0	0	0		Other	262.051	0	0								0	0		0	0	0	0	0	0	0	0	0	0	0	0	0	0	0	0	0	0	0	0	0	0	0	5.38e-05	0	4.03e-05
261.044	10	14	6	0	0	1	0	0	CHOS	Lignin	262.051	-0.0480627	1	C10H14O6S	0.6	1.4	0	60.3	4	-2	-1	0	-3	0	0	0	0	0	0	0	0	0	0	0	0	0	0	0	0	0	0	0	0	6.39e-05	0	0	0	0	0
261.054	0	0	0	0	0	0	0	0		Other	262.061	0	0								0	0		5.39e-05	0	0	7.1e-05	5.88e-05	6.04e-05	5.2e-05	0	6.65e-05	4.42e-05	6.21e-05	7.27e-05	6.68e-05	4.96e-05	5.12e-05	0	5.48e-05	5.42e-05	0	3.98e-05	0	0	3.81e-05	0	0	0
261.062	10	14	8	0	0	0	0	0	CHO	Tannin	262.069	-0.0750578	1	C10H14O8	0.8	1.4	0.2	54.6	4	-4	-2	0	-4	0.000113765	8.01e-05	9.13e-05	0.000117157	0.00014024	0.000116271	0.000101617	9.68e-05	9.6e-05	0.000123298	9.75e-05	0.000120779	0.000104202	7.95e-05	8.96e-05	0.000151223	0.000117833	0.000113135	0.000145984	9.45e-05	0.000120441	7.77e-05	6.21e-05	0.000106176	0.000118256	4.71e-05
261.071	0	0	0	0	0	0	0	0		Other	262.079	0	0								0	0		0	0	0	0	0	0	0	0	4.09e-05	0	0	0	0	0	3.81e-05	0	0	0	0	0	0	0	0	0	0	0
261.077	14	14	5	0	0	0	0	0	CHO	Lignin	262.084	0.0483508	1	C14H14O5	0.357143	1	-0.285714	68.4429	8	3	0.333333	0.478261	3	0.000130761	0.000127911	5.42e-05	0.000113653	7.93e-05	6.13e-05	0.000100277	4.37e-05	7.53e-05	4.46e-05	4.72e-05	5.82e-05	8.22e-05	7.6e-05	4.39e-05	5.7e-05	0	5.01e-05	0	5.49e-05	5.99e-05	0	0	0	0	0
261.087	0	0	0	0	0	0	0	0		Other	262.094	0	0								0	0		0	0	0	0	0	0	0	0	0	0	0	0	0	0	0	0	0	0	0	0	5.22e-05	0	0	0	0	0
261.088	13	14	4	2	0	0	0	0	CHON	Lignin	262.095	-0.135518	1	C13H14O4N2	0.307692	1.07692	0	60.3	8	4	0.285714	0.444444	2	0	0	0	0	0	0	0	0	0	0	0	0	0	0	0	0	0	0	0	0	0	0	7.8e-05	0	0	0
261.09	0	0	0	0	0	0	0	0		Other	262.097	0	0								0	0		9.46e-05	0.00010111	0.000103551	9.28e-05	6.55e-05	8.9e-05	5.1e-05	7.61e-05	0.000210105	6.77e-05	6.89e-05	9.32e-05	0.000113773	9.46e-05	0.000318888	6.81e-05	8.13e-05	0.000125173	6.28e-05	5.36e-05	7.12e-05	6.35e-05	0	5.93e-05	5.21e-05	0
261.098	11	18	7	0	0	0	0	0	CHO	Amino sugar	262.105	0.0228311	1	C11H18O7	0.636364	1.63636	-0.363636	70.6636	3	-4	-1	-0.0666667	-4	0.000279578	0.000257147	0.00029202	0.000307047	0.000276908	0.000330526	0.000263924	0.000267318	0.00034102	0.000455602	0.000307107	0.000457483	0.000321046	0.000246144	0.000365802	0.00050638	0.000411408	0.000378296	0.000324084	0.000257231	0.000352559	0.000265023	0.000142849	0.000258893	0.000358216	0.000207713
261.108	0	0	0	0	0	0	0	0		Other	262.115	0	0								0	0		0	0	0	0	0	0	0	0	0	0	0	4.99e-05	0	0	0	0	0	0	0	0	0	0	0.000152197	0	0	0
261.113	15	18	4	0	0	0	0	0	CHO	Lignin	262.121	-0.112165	1	C15H18O4	0.266667	1.2	-0.666667	79.3	7	3	0.272727	0.384615	3	9.97e-05	6.39e-05	5.31e-05	5.56e-05	0	6.12e-05	0	6.31e-05	7.69e-05	0	0	0	0	0	4.12e-05	0	0	0	0	3.59e-05	5.06e-05	5.94e-05	0	0	3.85e-05	5.72e-05
261.124	14	18	3	2	0	0	0	0	CHON	Lignin	262.132	0.101047	1	C14H18O3N2	0.214286	1.28571	-0.428571	72.5143	7	4	0.222222	0.333333	2	0	0	0	0	0	0	0	0	0	0	0	0	0	0	5.61e-05	0	0	0.000107375	0	0	0	6.59e-05	0	5.69e-05	0	0
261.126	0	0	0	0	0	0	0	0		Other	262.134	0	0								0	0		8.45e-05	0.000101076	8.47e-05	6.08e-05	5.15e-05	7.97e-05	5.33e-05	5.84e-05	7.81e-05	0.000126607	7.8e-05	0.000159275	0.000128706	0.000102197	7.67e-05	0.000106188	8.59e-05	0.000120441	5.49e-05	6.72e-05	0.00012485	0	4.94e-05	7.41e-05	5.93e-05	4.59e-05
261.128	11	22	3	2	0	1	0	0	CHONS	Lipid	262.135	-0.0115487	1	C11H22O3N2S	0.272727	2	-0.727273	81.0273	2	-1	-0.8	-0.384615	-4	0	0	0	0	0	0	0	0	4.84e-05	0	5.68e-05	0	0	0	6.84e-05	4.86e-05	0	0.00014892	0	0	0	0	0	0	0	0
261.134	12	22	6	0	0	0	0	0	CHO	Protein	262.142	-0.118364	1	C12H22O6	0.5	1.83333	-0.833333	84.05	2	-4	-0.666667	-0.111111	-4	0.0001873	0.000184819	0.000204743	0.000180888	0.000129567	0.000206594	0.000109771	0.000117198	0.000295832	0.000241185	0.000191228	0.000317614	0.000208816	0.000272995	0.000366186	0.000266302	0.000245804	0.000357884	0.000156088	0.000193978	0.000258966	0.000210429	8.7e-05	0.00019862	0.00023804	0.000132759
261.138	0	0	0	0	0	0	0	0		Other	262.145	0	0								0	0		0	0.000150248	0.000250718	7.71e-05	0	0.000244287	5.13e-05	6.59e-05	5.4e-05	0	0	0	0	0	0	0	0	0	0	0	0	0	0	0	0	0
261.171	13	26	5	0	0	0	0	0	CHO	Protein	262.178	-0.0477606	1	C13H26O5	0.384615	2	-1.23077	95.3769		-4	-0.5	-0.142857	-4	0	0	0	0	0	0	0	0	0	0	0	0	0	0	0	4.65e-05	0	0	0	0	0	0	0	0	0	0
261.237	0	0	0	0	0	0	0	0		Other	262.244	0	0								0	0		0	0	0	0	0	0	0	0	0	0	0	4.99e-05	0	0	0	0	0	0	0	0	0	0	0	0	0	0
261.506	0	0	0	0	0	0	0	0		Other	262.513	0	0								0	0		0	5.48e-05	0	0	0	0	0	0	0	0	0	0	0	0	0	0	0	0	0	0	0	0	0	0	0	0
261.658	0	0	0	0	0	0	0	0		Other	262.665	0	0								0	0		0	0	0	0	0	0	0	0	0	0	0	0	0	0	0	0	0	0	4.31e-05	0	0	0	0	0	0	0
261.715	0	0	0	0	0	0	0	0		Other	262.722	0	0								0	0		4.25e-05	0	0	0	0	0	0	0	0	0	0	0	0	0	0	0	0	0	0	0	0	0	0	0	0	0
261.809	0	0	0	0	0	0	0	0		Other	262.816	0	0								0	0		0	0	0	0	0	0	0	0	0	4.39e-05	0	0	0	0	0	0	0	0	0	0	0	0	0	0	0	0
261.884	0	0	0	0	0	0	0	0		Other	262.891	0	0								0	0		0	0	6.28e-05	0	6.58e-05	0	7.19e-05	6.1e-05	0	5.22e-05	0	0	4.15e-05	0	0	0	0	0	0	0	0	0	0	5.35e-05	0	5.47e-05
261.889	0	0	0	0	0	0	0	0		Other	262.896	0	0								0	0		0	0	0	0	0	0	0	0	0	0	0	0	0	4.48e-05	0	0	0	0	0	0	0	0	0	0	0	0
262.057	9	13	8	1	0	0	0	0	CHON	Tannin	263.064	-0.115248	1	C9H13O8N	0.888889	1.44444	0.666667	41.3	4	-4	0	-0.25	-5	0	0	0	0	0	0	0	0	3.88e-05	6.45e-05	4.47e-05	4.97e-05	5.06e-05	4.87e-05	0	5.57e-05	0	7.51e-05	5.33e-05	4.06e-05	0	0	0	0	3.99e-05	0
262.057	0	0	0	0	0	0	0	0		Other	263.064	0	0								0	0		0	0	0	4.36e-05	0	0	0	0	0	0	0	0	0	0	0	0	0	0	0	0	0	0	0	0	0	0
262.093	10	17	7	1	0	0	0	0	CHON	Amino sugar	263.101	-0.0675076	1	C10H17O7N	0.7	1.7	0	60.3	3	-4	-2.5	-0.272727	-5	0	7.75e-05	5.62e-05	0	0	0	0	0	6.94e-05	6.08e-05	0	7.83e-05	5.71e-05	4.92e-05	7.46e-05	6.97e-05	6.25e-05	7.67e-05	6.37e-05	4.16e-05	6.86e-05	0	0	4.81e-05	0	0
262.102	0	0	0	0	0	0	0	0		Other	263.109	0	0								0	0		0	0	0	0	5e-05	0	0	0	0	0	0	0	0	0	0	0	0	0	0	0	0	0	0	0	0	0
262.108	14	17	4	1	0	0	0	0	CHON	Lignin	263.116	0.180804	1	C14H17O4N	0.285714	1.21429	-0.428571	72.5143	7	3	0.222222	0.363636	2	0	0	0	0	0	0	0	0	0	0	0	0	0	0	4.51e-05	0	0	0	0	0	0	0	0	0	0	0
262.13	11	21	6	1	0	0	0	0	CHON	Protein	263.137	-0.239628	1	C11H21O6N	0.545455	1.90909	-0.545455	75.8455	2	-4	-1.25	-0.285714	-5	0	0	0	0	0	0	0	0	0	0	4.1e-05	0	0	0	0	0	0	0	0	0	0	0	0	0	0	0
262.272	0	0	0	0	0	0	0	0		Other	263.279	0	0								0	0		0	0	0	0	0	0	0	0	0	0	0	0	0	0	0	0	0	0	0	0	0	0	0	0	0	0
262.345	0	0	0	0	0	0	0	0		Other	263.352	0	0								0	0		0	0	0	0	0	0	0	0	0	0	0	0	0	0	0	0	0	0	4.11e-05	0	0	0	0	0	0	0
262.784	0	0	0	0	0	0	0	0		Other	263.791	0	0								0	0		0	0	0.000127966	0	0	0	0	0.000200038	0	0	0	0	0	0	0	0	0	0	0	0	0	0	0	5.22e-05	0	5.02e-05
262.91	0	0	0	0	0	0	0	0		Other	263.917	0	0								0	0		0	0	0	0	0	0	0	0	0	0	0	0	3.96e-05	0	0	0	0	0	0	0	0	0	0	0	0	0
262.92	0	0	0	0	0	0	0	0		Other	263.927	0	0								0	0		0	0	0	0	0	0	0	0	0	0	0	0	0	0	0	0	0	0	9.75e-05	5.2e-05	0	0	4.52e-05	0	0	0
262.988	0	0	0	0	0	0	0	0		Other	263.996	0	0								0	0		0	0	0	0	0	8.42e-05	0	0	0	0	0	0	0	0	0	0	0	0	0	0	0	0	0	0	0	0
263.02	12	8	7	0	0	0	0	0	CHO	Condensed hydrocarbon	264.027	-0.099947	1	C12H8O7	0.583333	0.666667	0.5	46.05	9	2	0.4	0.647059	2	0.000235523	0.000121971	0	0.000228462	0.000240634	4.47e-05	0.000109987	0	4.74e-05	4.83e-05	4.83e-05	0	5.67e-05	0	4.46e-05	0	5.46e-05	5.58e-05	0	0	0	7.59e-05	0	0	6.52e-05	0
263.032	0	0	0	0	0	0	0	0		Other	264.04	0	1								0	0		0	0	0	0	0	0	0	0	0	0	0	0	0	0	0	0	0	0	0	0	0	0	4.03e-05	0	0	0
263.033	0	0	0	0	0	0	0	0		Other	264.04	0	0								0	0		0	0	0	5.58e-05	0	0	0	0	3.98e-05	7.35e-05	0	5.24e-05	4.16e-05	0	4.7e-05	0	0	0	0	4.09e-05	7.17e-05	0	0	0.000105294	0	0
263.044	0	0	0	0	0	0	0	0		Other	264.051	0	0								0	0		0	0	0	0	0	0	0	0	0	0	0	0	0	0	0	0	5.1e-05	0.000219184	0	0	0	0	0	0	0	3.99e-05
263.056	13	12	6	0	0	0	0	0	CHO	Lignin	264.063	-0.0677517	1	C13H12O6	0.461538	0.923077	0	60.3	8	2	0.285714	0.5	2	0.000404255	0.000246684	8.4e-05	0.000355416	0.000332554	9.85e-05	0.000200261	0.000106027	0.000125911	9.81e-05	9.13e-05	0.00011119	0.000146296	0.000148731	9.95e-05	0.000100539	6.15e-05	8.94e-05	5.12e-05	4.19e-05	7.2e-05	6.16e-05	3.69e-05	0	5.95e-05	0
263.059	10	16	6	0	0	1	0	0	CHOS	Amino sugar	264.067	-0.0247312	1	C10H16O6S	0.6	1.6	-0.2	66	3	-3	-1.33333	-0.166667	-4	0	0	0	0	0	0	0	0	0	0	0	0	0	0	0	0	0	0	0	8.45e-05	0.000157368	0	0	7.52e-05	0	4.51e-05
263.069	0	0	0	0	0	0	0	0		Other	264.076	0	0								0	0		0.000133045	0.000166058	0.000121567	0.000173114	0.000162755	0.000158593	0.000116967	0.000128833	0.000184722	0.000201221	0.000158694	0.000211007	0.00018977	0.000146705	0.000203611	0.00020632	0.00018441	0.00017519	0.00010595	0.000100685	0.000146864	0.000104261	5.59e-05	0.000175593	0.000123869	8.1e-05
263.077	0	0	0	0	0	0	0	0		Other	264.084	0	0								0	0		0	0	0	0	0	0	0	0	0	4.34e-05	0	0	0	0	0	0	0	0	0	0	0	0	0	0	0	0
263.077	10	16	8	0	0	0	0	0	CHO	Carbohydrate	264.085	0.0568891	1	C10H16O8	0.8	1.6	0	60.3	3	-5	-2.5	-0.166667	-5	0	0	0	0	0	0	4.8e-05	0	0	0	0	0	0	0	0	4.35e-05	0	0	0	0	0	0	0	0	0	0
263.087	0	0	0	0	0	0	0	0		Other	264.094	0	0								0	0		0	0	0	0	0	0	0	0	6.89e-05	0	0	0	0	0	0.000120457	0	0	0	0	0	0	0	0	0	0	0
263.093	14	16	5	0	0	0	0	0	CHO	Lignin	264.1	-0.0527062	1	C14H16O5	0.357143	1.14286	-0.428571	72.5143	7	2	0.222222	0.391304	2	0.000173128	0.00018127	0.000127575	0.000162854	0.000158201	0.000116283	0.000135935	0.000128374	0.000163536	0.000103671	0.000115037	0.000181273	0.000126698	0.000122517	9.16e-05	7.92e-05	5.35e-05	4.88e-05	6.37e-05	0.000103984	8.84e-05	7.91e-05	4.75e-05	0	0.000111977	7.58e-05
263.106	0	0	0	0	0	0	0	0		Other	264.113	0	0								0	0		0.000185636	0.000229903	0.000235483	0.000192118	0.000150221	0.000152702	0.000120076	0.000141465	0.000277129	0.000271335	0.000218013	0.000322996	0.000222113	0.000247375	0.000416642	0.00024498	0.000234182	0.000273838	0.000141808	9.91e-05	0.000186125	0.000123303	6.77e-05	9.65e-05	0.000122244	8.35e-05
263.114	11	20	7	0	0	0	0	0	CHO	Amino sugar	264.121	0.136414	1	C11H20O7	0.636364	1.81818	-0.545455	75.8455	2	-5	-1.25	-0.2	-5	4.49e-05	0	5.02e-05	0	0	0	0	0	0	6.17e-05	0	5.69e-05	5.1e-05	0	4.93e-05	5.42e-05	5.38e-05	0	0	3.64e-05	5.22e-05	0	0	0	6.52e-05	4.11e-05
263.117	0	0	0	0	0	0	0	0		Other	264.124	0	0								0	0		0	0	0	0	0	0	0	0	0	0	0	0	0	0	0	0	0	6.4e-05	0	0	0	8.86e-05	0	8.07e-05	0	0
263.123	0	0	0	0	0	0	0	0		Other	264.131	0	0								0	0		0	0	0	0	0	0	0	0	0	0	0	6.2e-05	0	0	3.82e-05	4.85e-05	0	0	0	0	5.07e-05	0	0	0	4.59e-05	0
263.129	15	20	4	0	0	0	0	0	CHO	Lignin	264.136	-0.0766138	1	C15H20O4	0.266667	1.33333	-0.8	83.1	6	2	0.181818	0.307692	2	6.75e-05	7.54e-05	5.2e-05	6.29e-05	5.8e-05	6.78e-05	6.77e-05	5.04e-05	0.000122065	0	0	6.79e-05	6.8e-05	5.86e-05	8.71e-05	0	0	6.35e-05	0	6.95e-05	8.27e-05	9.88e-05	0	0	9.57e-05	0.000257754
263.132	12	24	4	0	0	1	0	0	CHOS	Protein	264.14	0.0548268	1	C12H24O4S	0.333333	2	-1.16667	93.55		-3	-0.571429	-0.222222	-4	0	0	0	0	0	0	0	0	0	0	0	0	0	4.67e-05	0	0	0	0	0	0	0	0	0	0	4.99e-05	0
263.135	0	0	0	0	0	0	0	0		Other	264.142	0	0								0	0		0	6.08e-05	9.07e-05	0	0	9.2e-05	0	0	0	0	0	0	0	0	0	0	0	0	0	0	0	0	0	0	0	0
263.14	14	20	3	2	0	0	0	0	CHON	Lignin	264.147	-0.0470145	1	C14H20O3N2	0.214286	1.42857	-0.571429	76.5857	6	3	0.111111	0.238095		0	0	0.000289176	0	0	5.06e-05	4.86e-05	8.7e-05	0.000118234	0	8.13e-05	8.91e-05	0	8.07e-05	0.000224992	0	0.00011006	0.000252521	0	0	4.45e-05	0.000185462	0	0.000189585	4.13e-05	6.44e-05
263.142	12	25	4	0	0	0	1	0	CHOP	Protein	264.149	-0.169094	1	C12H25O4P	0.333333	2.08333	-1.83333	112.55		-3	-0.571429	-0.222222	-4	0	0	0	5.19e-05	0	0	0	0	4.06e-05	0	5.24e-05	0	0	0	3.93e-05	5.37e-05	5.84e-05	0	0	0	0	0	0	0	0	0
263.142	0	0	0	0	0	0	0	0		Other	264.149	0	0								0	0		0	0	0	0	0	0	0	0	0	5.22e-05	0	0	0	0	0	0	0	8.73e-05	0	0	0	0	0	0	0	0
263.15	12	24	6	0	0	0	0	0	CHO	Protein	264.157	-0.073052	1	C12H24O6	0.5	2	-1	88.8		-5	-0.833333	-0.222222	-5	0	0	0	0	0	0	0	0	4.43e-05	0	4.66e-05	8.02e-05	0	0	0	4.3e-05	5e-05	6.51e-05	0	3.3e-05	5.45e-05	0	0	0	4.71e-05	0
263.165	16	24	3	0	0	0	0	0	CHO	Lipid	264.173	0.0503939	1	C16H24O3	0.1875	1.5	-1.125	92.3625	5	2	0.153846	0.241379	2	0	0	0	0	0	0	0	0	4.36e-05	4.46e-05	5.14e-05	0	0	0	0	4.78e-05	4.93e-05	5.67e-05	0	0	5.27e-05	0	0	0	0	0
263.165	0	0	0	0	0	0	0	0		Other	264.173	0	0								0	0		0	0	0	0	0	0	0	0	0	0	0	5.19e-05	0	0	0	0	0	0	0	0	0	0	0	0	0	0
263.178	0	0	0	0	0	0	0	0		Other	264.186	0	0								0	0		0	0	0	0	0	0	0	0	0	0	0	5.37e-05	4.37e-05	0	0	6.55e-05	0	0	0	0	0	0	0	0	0	0
263.234	0	0	0	0	0	0	0	0		Other	264.241	0	0								0	0		0	0	0	0	0	0	4.34e-05	0	0	0	0	0	0	0	0	0	0	0	0	0	0	0	0	0	0	0
263.431	0	0	0	0	0	0	0	0		Other	264.438	0	0								0	0		0	0	0	0	0	0	0	0	0	0	0	0	0	0	0	0	0	0	0	0	0	5.6e-05	0	0	0	0
263.457	0	0	0	0	0	0	0	0		Other	264.464	0	0								0	0		0	0	0	0	0	0	0	0	0	0	0	0	0	0	0	0	0	0	0	0	0	0	0	4.78e-05	0	0
263.881	0	0	0	0	0	0	0	0		Other	264.888	0	0								0	0		0	0	0	0	0	0	0	4.93e-05	0	0	0	0	0	0	0	0	0	0	0	0	0	0	0	0	0	0
263.961	0	0	0	0	0	0	0	0		Other	264.969	0	0								0	0		0	0	0	0	0	4.38e-05	0	0	0	0	0	0	0	0	0	0	0	0	0	0	0	0	0	0	0	0
264.028	0	0	0	0	0	0	0	0		Other	265.035	0	1								0	0		0	0	0	4.54e-05	0	0	0	0	0	0	0	0	0	0	0	0	0	0	0	0	0	0	0	0	0	0
264.051	12	11	6	1	0	0	0	0	CHON	Lignin	265.059	0.124969	1	C12H11O6N	0.5	0.916667	0.333333	50.8	8	2	0.2	0.5		5.4e-05	0	0	0	0	0	0	4.6e-05	0	0	0	0	0	0	0	0	0	0	0	0	0	0	0	0	0	0
264.072	9	15	8	1	0	0	0	0	CHON	Carbohydrate	265.08	0.0572397	1	C9H15O8N	0.888889	1.66667	0.444444	47.6333	3	-5	0	-0.5	-6	6.85e-05	5.58e-05	0	6.06e-05	0	5.37e-05	0	0	4.43e-05	8.33e-05	4.6e-05	6.69e-05	6.84e-05	8.09e-05	4.75e-05	6.08e-05	8.12e-05	6.5e-05	0	3.1e-05	5.12e-05	0	0	4.76e-05	0	0
264.088	13	15	5	1	0	0	0	0	CHON	Lignin	265.095	-0.184348	1	C13H15O5N	0.384615	1.15385	-0.153846	64.6846	7	2	0.142857	0.368421		0	0	0	0.000359478	0.000175976	0	0	0	0	0	3.97e-05	0	0	0	0	0	0	0	0	0	0	0	0	0	0	0
264.109	0	0	0	0	0	0	0	0		Other	265.116	0	0								0	0		5.45e-05	6.12e-05	0	0	0	0	0	0	3.85e-05	5.7e-05	5.18e-05	6.11e-05	5.88e-05	4.19e-05	5.83e-05	0	6.65e-05	7.63e-05	0	0	4.59e-05	0	0	0	0	0
264.137	0	0	0	0	0	0	0	0		Other	265.144	0	0								0	0		0	0	0	0	0	0	0	0	0	0	0	6.14e-05	0	0	0	0	0	0	0	0	0	0	0	0	0	0
264.21	0	0	0	0	0	0	0	0		Other	265.217	0	0								0	0		0	0	5.32e-05	0	0	0	0	0	0	0	4.04e-05	5.15e-05	0	0	0	4.5e-05	0	0	0	0	0	0	0	0	0	5.45e-05
264.282	0	0	0	0	0	0	0	0		Other	265.289	0	0								0	0		0	0	0	0	0	0	0	0	0	0	0	0	0	0	0	0	0	0	0	0	4.24e-05	0	0	0	0	0
264.312	0	0	0	0	0	0	0	0		Other	265.319	0	0								0	0		0	0	0	0	0	0	0	0	0	0	0	0	0	0	0	0	0	0	0	0	0	5.63e-05	0	0	0	0
264.521	0	0	0	0	0	0	0	0		Other	265.529	0	0								0	0		0	0	0	0	0	0	0	0	0	0	0	0	0	0	0	0	0	0	0	0	4.27e-05	0	0	0	0	0
264.781	0	0	0	0	0	0	0	0		Other	265.788	0	0								0	0		0	0	9.21e-05	0	0	0	0	0.000137604	0	0	0	0	0	0	0	0	0	0	0	0	0	0	0	0	0	3.95e-05
264.807	0	0	0	0	0	0	0	0		Other	265.814	0	0								0	0		0	0	0	0	0	0	0	0	0	0	0	0	0	0	0	0	0	0	4.08e-05	0	0	0	0	0	0	0
264.851	0	0	0	0	0	0	0	0		Other	265.858	0	0								0	0		0	0	0	0	0	0	0	0	0	0	0	0	0	4.27e-05	5.03e-05	0	5.88e-05	0	0	0	0	0	0	0	4.11e-05	0
264.918	0	0	0	0	0	0	0	0		Other	265.925	0	0								0	0		0	0	0	0	0	4.09e-05	0	0	0	0	0	0	0	0	0	0	0	0	8.06e-05	4.86e-05	0	0	3.91e-05	0	0	0
264.975	0	0	0	0	0	0	0	0		Other	265.982	0	0								0	0		0	0	0	0	0	4.41e-05	0	0	0	0	0	0	0	0	0	0	0	7.49e-05	0.000101755	0.000108894	0	0	7.29e-05	0	0	0
264.985	0	0	0	0	0	0	0	0		Other	265.993	0	1								0	0		0	0	0	0	0	5.34e-05	0	0	0	0	0	0	0	0	0	0	0	0	0	0	0	0	0	0	0	0
264.997	0	0	0	0	0	0	0	0		Other	266.004	0	1								0	0		4.65e-05	0.000152548	0.000380032	5.64e-05	0.000132811	4.79e-05	8.68e-05	0.000361639	9.01e-05	7.86e-05	0.000485148	0.000133903	0.000108839	0.000113411	6.93e-05	9.11e-05	0.000131863	0.000135632	0.000244085	4.07e-05	0.000102495	9.93e-05	9.3e-05	0.000193602	8.37e-05	0.000187486
264.999	11	6	8	0	0	0	0	0	CHO	Condensed hydrocarbon	266.006	0.0327155	1	C11H6O8	0.727273	0.545455	0.909091	34.3909	9		0.333333	0.714286		5.72e-05	0	0	7.48e-05	0.000109121	0	0	0	0	0	0	0	0	0	0	0	0	0	0	0	0	0	0	0	0	0
265.035	12	10	7	0	0	0	0	0	CHO	Lignin	266.043	-0.146833	1	C12H10O7	0.583333	0.833333	0.333333	50.8	8		0.2	0.529412		0.000337312	0.000153533	8.66e-05	0.000382398	0.000379719	0.000115243	0.000184024	9.89e-05	0.000131505	8.02e-05	0.000100527	0.000104928	0.000117443	5.41e-05	0.000131541	7e-05	6.78e-05	6.65e-05	0	3.35e-05	0	7.05e-05	0	6.94e-05	6.04e-05	0
265.041	0	0	0	0	0	0	0	0		Other	266.048	0	0								0	0		0	0	0	0	0	0	0	0	0	0	0	0	0	0	0	0	0	4.96e-05	0	0	0	0	0	0	0	0
265.048	0	0	0	0	0	0	0	0		Other	266.056	0	0								0	0		9.49e-05	0.000112798	7.64e-05	0.000127803	8.65e-05	0.000168682	9.31e-05	0.00010422	0.000165102	0.000159344	0.000119756	0.000174063	0.000108925	9.15e-05	9.9e-05	0.000213883	0.000134057	0.000155901	0.000118524	9.1e-05	0.000174246	8.69e-05	6.64e-05	0.000178697	0.000148307	0.0001
265.064	0	0	0	0	0	0	0	0		Other	266.071	0	0								0	0		0	0	0	6.98e-05	8.08e-05	0	0	0	0	0	0	0	0	0	0	0	0	0	0	0	0	0	0	0	0	0
265.066	0	0	0	0	0	0	0	0		Other	266.074	0	0								0	0		4.91e-05	5.87e-05	0	5.71e-05	0	4.78e-05	4.41e-05	0	5.37e-05	9.65e-05	8.28e-05	7.97e-05	7.57e-05	4.66e-05	6.73e-05	7.26e-05	7.04e-05	7.16e-05	4.19e-05	0	6.29e-05	0	0	6.1e-05	4.83e-05	4.27e-05
265.072	13	14	6	0	0	0	0	0	CHO	Lignin	266.079	-0.0304142	1	C13H14O6	0.461538	1.07692	-0.153846	64.6846	7		0.142857	0.4		0.000391958	0.000226894	0.00011526	0.000311443	0.000253748	0.00016534	0.000167645	0.000157817	0.000148697	0.00013763	0.000107899	0.000154184	0.000168689	0.000144519	0.000121587	0.000112145	0.000140998	0.000129419	7.08e-05	7.41e-05	9.56e-05	7.89e-05	4.9e-05	0	7.81e-05	6.47e-05
265.075	10	18	6	0	0	1	0	0	CHOS	Amino sugar	266.082	-0.115753	1	C10H18O6S	0.6	1.8	-0.4	71.7	2	-4	-1.66667	-0.333333	-5	0	0	0	0	0	0	0	0	0	0	0	0	0	0	0	0	0	0	0	8.68e-05	0.000201617	0	0	0.000319314	4.2e-05	6.04e-05
265.085	0	0	0	0	0	0	0	0		Other	266.092	0	0								0	0		0.000214396	0.000223425	0.000223251	0.000221195	0.000140291	0.000186047	0.000164481	0.000155274	0.000226598	0.000328099	0.000219498	0.000340383	0.000246474	0.00022076	0.000285195	0.000340482	0.000298404	0.000303956	0.000145326	0.000145037	0.000255043	0.000150806	6.97e-05	0.000165195	0.000189538	0.000117612
265.091	0	0	0	0	0	0	0	0		Other	266.098	0	1								0	0		0	0	0	5.87e-05	0	0	0	0	0	0	0	0	0	0	0	0	0	0	0	0	0	0	0	0	0	0
265.103	0	0	0	0	0	0	0	0		Other	266.11	0	0								0	0		5.7e-05	0.000100999	6.91e-05	6.9e-05	0	6.11e-05	0	5.09e-05	6.55e-05	7.59e-05	9.43e-05	9.85e-05	7.9e-05	7.17e-05	0.000132213	7.65e-05	8.12e-05	8.47e-05	0	0	5.54e-05	6.14e-05	0	0	0	0
265.108	14	18	5	0	0	0	0	0	CHO	Lignin	266.115	-0.158525	1	C14H18O5	0.357143	1.28571	-0.571429	76.5857	6		0.111111	0.304348		0.000207655	0.000186511	0.000150701	0.000206672	0.000162707	0.000185152	0.000183504	0.000170961	0.000266548	0.000148988	0.000142457	0.000287484	0.000169504	0.0001524	0.000146946	0.000122784	9.43e-05	0.000124975	0.000100186	0.00013651	0.0001138	0.000104038	6.7e-05	8.55e-05	0.000209907	0.000196907
265.119	13	18	4	2	0	0	0	0	CHON	Lignin	266.127	0.034857	1	C13H18O4N2	0.307692	1.38462	-0.307692	69.0692	6	2	0	0.222222	0	0	0	0.000169851	0	0	0	5e-05	0	8.2e-05	0	7.45e-05	7.26e-05	0	4.3e-05	0.00014097	0	7.98e-05	0.000214528	0	0	5.58e-05	0.000214945	4.4e-05	0.000166456	4.07e-05	0
265.121	0	0	0	0	0	0	0	0		Other	266.128	0	0								0	0		0.00012511	0.000208801	0.000183744	0.000183875	0.0001161	0.00015969	0.000118768	0.000121957	0.000174108	0.00026464	0.000243943	0.000315324	0.000298636	0.000219593	0.00025573	0.000243209	0.000243814	0.000429067	0.000133461	0.000135281	0.000215338	0.000187362	7.25e-05	9.12e-05	0.000139437	0.000108008
265.123	18	18	2	0	0	0	0	0	CHO	Unsaturated hydrocarbon	266.131	0.0351524	1	C18H18O2	0.111111	1	-0.777778	82.4667	10	8	0.5	0.529412	8	0	0	0	0	0	0	0	0	0	0	0	0	0	0	0.000232785	0	0	0	0	0	0	0	0	0	0	0
265.132	0	0	0	0	0	0	0	0		Other	266.14	0	0								0	0		0	0	0.000295886	0	6.46e-05	5.46e-05	0.000172188	9.3e-05	8.56e-05	6.19e-05	0.000142331	0.000153701	4.25e-05	7.28e-05	0.000196385	8.23e-05	0.000128071	0.000362479	5.59e-05	4.08e-05	0.000108379	0.000499085	9.46e-05	0.000611001	0.000113878	0.000149173
265.145	15	22	4	0	0	0	0	0	CHO	Lignin	266.152	0.036967	1	C15H22O4	0.266667	1.46667	-0.933333	86.9	5		0.0909091	0.230769		0.000168762	0.000113292	0	6.21e-05	0	5.95e-05	0.000111007	7.43e-05	0.000149844	4.67e-05	5.14e-05	0	6.99e-05	6.15e-05	8.28e-05	0	0	4.97e-05	6.05e-05	4.46e-05	8.16e-05	0	0	0	0.000123126	0.00016124
265.148	12	26	4	0	0	1	0	0	CHOS	Protein	266.155	-0.0267534	1	C12H26O4S	0.333333	2.16667	-1.33333	98.3	0	-4	-0.714286	-0.333333	-5	0.000347479	0.000687118	0.00055	0.00049129	0.00017073	0.000391706	0.000178665	0.000145311	0.000303485	0.000341621	0.000373297	0.00041771	0.000529344	0.000376503	0.0003757	0.000305793	0.000275389	0.000379847	0.00020392	0.000630224	0.000405725	0.00018333	7.03e-05	0.000135588	0.000366617	0.000123898
265.158	0	0	0	0	0	0	0	0		Other	266.165	0	0								0	0		0	0	0	0	0	0	0	0	0	6.57e-05	6.22e-05	8.6e-05	4.18e-05	0	0	6.06e-05	5.71e-05	6.18e-05	0	0	0	0	0	0	0	0
265.158	0	0	0	0	0	0	0	0		Other	266.165	0	0								0	0		0	0	0	0	0	0	0	0	0	0	0	0	0	0	3.99e-05	0	0	0	0	0	0	0	0	0	0	0
265.175	0	0	0	0	0	0	0	0		Other	266.183	0	0								0	0		0	0	5.34e-05	0	0	0	0	0	0	0	0	0	0	0	0	0	0	0	0	0	0	0	0	0	0	0
265.662	0	0	0	0	0	0	0	0		Other	266.669	0	0								0	0		0	0	0	0	0	0	0	0	0	0	0	0	0	0	0	0	0	0	0	0	0	6.23e-05	0	0	0	0
265.729	0	0	0	0	0	0	0	0		Other	266.736	0	0								0	0		0	0	0	0	0	0	0	0	0	0	0	0	0	0	0	0	0	0	4.14e-05	0	0	0	0	0	0	0
265.997	0	0	0	0	0	0	0	0		Other	267.004	0	0								0	0		0	0	0	0	0	0	0	0	0	0	3.9e-05	0	0	0	0	0	0	0	0	0	0	0	0	0	0	0
265.997	0	0	0	0	0	0	0	0		Other	267.004	0	0								0	0		0	0	6.74e-05	0	0	0	0	0	0	0	0	0	0	0	0	0	0	0	0	0	0	0	0	0	0	0
266.025	0	0	0	0	0	0	0	0		Other	267.032	0	0								0	0		0	0	0	4.94e-05	0	0	0	0	0	0	0	0	0	0	0	0	0	0	0	0	0	0	0	0	0	0
266.067	0	0	0	0	0	0	0	0		Other	267.074	0	0								0	0		4.47e-05	0	0	5.99e-05	6.47e-05	0	0	0	0	0	4.35e-05	0	0	0	0	0	0	0	0	0	0	0	0	0	0	0
266.08	0	0	0	0	0	0	0	0		Other	267.087	0	0								0	0		0	7.33e-05	0	5.94e-05	0	6.44e-05	0	0	0	8.85e-05	6.41e-05	9.13e-05	5.75e-05	7.42e-05	0	9.69e-05	8.26e-05	0.000121411	5.19e-05	4.22e-05	7.93e-05	0	0	0	7.43e-05	0
266.088	9	17	8	1	0	0	0	0	CHON	Carbohydrate	267.095	0.258562	1	C9H17O8N	0.888889	1.88889	0.222222	53.9667	2	-6	0	-0.75	-7	0	0	0	0	0	0	0	0	0	0	0	0	0	4.11e-05	0	0	0	0	0	0	0	0	0	0	0	0
266.088	0	0	0	0	0	0	0	0		Other	267.096	0	0								0	0		0	6.27e-05	0	0	0	0	0	0	0	0	5.55e-05	5.65e-05	0	0	0	0	0	0	0	3.44e-05	0	0	0	0	0	0
266.103	13	17	5	1	0	0	0	0	CHON	Lignin	267.111	0.13176	1	C13H17O5N	0.384615	1.30769	-0.307692	69.0692	6		0	0.263158	0	0	0	0	0	0	0	0	0	0	0	0	6.09e-05	0	0	0	0	0	0	0	0	0	0	0	0	0	0
266.116	0	0	0	0	0	0	0	0		Other	267.124	0	0								0	0		0	0	0	0	0	0	0	0	0	0	0	0	0	0	0	0	0	0	0	0	0	8.07e-05	0	0	0	0
266.125	0	0	0	0	0	0	0	0		Other	267.132	0	0								0	0		0	0	0	0	0	0	0	0	0	0	0	0	4.21e-05	0	0	0	4.47e-05	0	0	0	0	0	0	0	0	0
266.136	0	0	0	0	0	0	0	0		Other	267.143	0	1								0	0		0	0	0	0	0	0	0	0	0	0	0	0	0	0	0	0	0	0	0	0	0	0	0	6.96e-05	0	0
266.146	0	0	0	0	0	0	0	0		Other	267.153	0	0								0	0		4.27e-05	0	0	0	0	0	0	0	0	0	0	0	0	0	0	0	0	0	0	0	0	0	0	0	0	0
266.151	0	0	0	0	0	0	0	0		Other	267.159	0	0								0	0		0	0	0	0	0	0	0	0	0	4.95e-05	0	0	0	0	0	0	0	0	0	0	0	0	0	0	0	0
266.176	0	0	0	0	0	0	0	0		Other	267.184	0	0								0	0		0	0	5.21e-05	0	0	0	0	0	0	0	0	0	0	0	0	0	0	0	0	0	0	0	0	0	0	0
266.778	0	0	0	0	0	0	0	0		Other	267.785	0	0								0	0		0	0	0	0	0	0	0	4.89e-05	0	0	0	0	0	0	0	0	0	0	0	0	0	0	0	0	0	0
266.804	0	0	0	0	0	0	0	0		Other	267.811	0	0								0	0		0	9.73e-05	0.000192659	0	0	0	0	0.000199004	0	0	5.63e-05	0	0	0	0	0	8.19e-05	0	0	0	0	0	0	0	0	5.38e-05
266.849	0	0	0	0	0	0	0	0		Other	267.856	0	0								0	0		5.18e-05	0	0	4.36e-05	0	5.28e-05	0	4.2e-05	3.88e-05	0	4.95e-05	7.05e-05	4.09e-05	6.68e-05	4.16e-05	6.47e-05	5.61e-05	6.4e-05	5.28e-05	4.09e-05	8.43e-05	0	0	0	0	0
266.889	0	0	0	0	0	0	0	0		Other	267.896	0	0								0	0		0	0	0	0	0	0	0	0	0	0	0	0	0	0	0	0	0	0	0	0	0	0	3.68e-05	0	0	0
266.982	0	0	0	0	0	0	0	0		Other	267.989	0	0								0	0		0	0	0	0	0	0	0	0	0	0	0	0	0	0	0	0	0	0	0	3.46e-05	0	0	6.26e-05	0.000146925	0	0
266.994	0	0	0	0	0	0	0	0		Other	268.002	0	1								0	0		0	0	0.000133191	0	5.09e-05	0	0	0.000118929	0	0	0.000135476	0	0	0	0	0	0	0	7.53e-05	0	0	5.9e-05	0	5.76e-05	0	5.13e-05
267.001	8	14	4	0	0	1	2	0	CHOSP	Protein	268.009	0.213355	1	C8H14O4SP2	0.5	1.75	-1.75	110.175	3	-1	-4	-0.666667	-4	0	0	0	0	0	0	0	0	0	0	0	0	0	0	0	0	4.49e-05	0	0	0	0	0	0	0	0	0
267.014	0	0	0	0	0	0	0	0		Other	268.022	0	1								0	0		0	6.12e-05	0	0	0	0	0	0	0	0	0	0	0	0	0	0	0	0	0	0	0	0	0	0	0	0
267.015	11	8	8	0	0	0	0	0	CHO	Condensed hydrocarbon	268.022	-0.188666	1	C11H8O8	0.727273	0.727273	0.727273	39.5727	8	0	0	0.571429	0	0.000135953	0	0	0.000178954	0.000226332	0	7.21e-05	0	4.13e-05	0	4.65e-05	0	0	0	0	0	0	0	0	0	0	0	0	0	0	0
267.016	0	0	0	0	0	0	0	0		Other	268.023	0	1								0	0		0	0	0	0	0	0	0	0	0	0	6.69e-05	8.97e-05	0	0	0	0	0	0	0	0	0	0	0	0	0	0
267.024	0	0	0	0	0	0	0	0		Other	268.031	0	0								0	0		0	0	0	0	0	0	0	0	0	0	0	0	0	7.77e-05	0	0	0	0	0	0	4.31e-05	0	0	0	0	0
267.039	0	0	0	0	0	0	0	0		Other	268.046	0	0								0	0		0	0	0	0	0	0	0	0	0	0	0	0	0	4.97e-05	0	0	0	0	0	0	0	0	0	0	0	0
267.045	0	0	0	0	0	0	0	0		Other	268.053	0	0								0	0		0	6.54e-05	0	0	0	6.36e-05	0	0	0	0	0	0	0	0	0	4.62e-05	0	0	0	0	6.74e-05	0	0	7.41e-05	5.74e-05	0
267.046	0	0	0	0	0	0	0	0		Other	268.053	0	0								0	0		0	0	0	0	0	0	0	0	0	5.46e-05	0	6.42e-05	0	0	0	0	0	6.3e-05	0	0	0	0	0	0	0	0
267.051	12	12	7	0	0	0	0	0	CHO	Lignin	268.058	-0.0872707	1	C12H12O7	0.583333	1	0.166667	55.55	7	0	0	0.411765	0	0.000296611	0.000221306	7.98e-05	0.000313857	0.000293058	0.000115031	0.000158295	0.0001352	0.00014378	7.82e-05	8.86e-05	0.000108416	0.000150289	8.46e-05	0.000128852	8.64e-05	9.67e-05	0.000123876	4.82e-05	3.57e-05	5e-05	5.96e-05	3.77e-05	0	4.66e-05	0
267.064	0	0	0	0	0	0	0	0		Other	268.071	0	0								0	0		9.68e-05	7.7e-05	8.58e-05	7.16e-05	0	7.61e-05	6.06e-05	6.64e-05	8.77e-05	8.26e-05	9.46e-05	0.000136697	9.4e-05	8.11e-05	0.000102471	0.000142804	0.000134842	0.000120378	5.77e-05	5.72e-05	9.46e-05	8.17e-05	4.71e-05	5.1e-05	6.19e-05	6.98e-05
267.064	0	0	0	0	0	0	0	0		Other	268.072	0	0								0	0		0	0	0	0	5.06e-05	0	0	0	0	0	0	0	0	0	0	0	0	0	0	0	0	0	0	0	0	0
267.082	0	0	0	0	0	0	0	0		Other	268.089	0	0								0	0		4.95e-05	7.25e-05	5.86e-05	5.33e-05	0	5.09e-05	0	0	6.07e-05	9.44e-05	5.83e-05	0.000108079	5.34e-05	6.53e-05	7.41e-05	0.000102656	7.36e-05	0.000105213	4.84e-05	4.2e-05	7.58e-05	0	0	5.24e-05	6.18e-05	0
267.087	13	16	6	0	0	0	0	0	CHO	Lignin	268.095	-0.154445	1	C13H16O6	0.461538	1.23077	-0.307692	69.0692	6	0	0	0.3	0	0.000373173	0.000331089	0.000244021	0.000369712	0.000313239	0.00030987	0.000253558	0.000295178	0.000296176	0.000277618	0.000243335	0.000249739	0.000257532	0.000219243	0.000219421	0.000256725	0.000219785	0.000262794	0.000155649	0.000170465	0.000159986	0.00017294	7.73e-05	0.000118031	0.00020931	0.000112661
267.091	10	20	6	0	0	1	0	0	CHOS	Amino sugar	268.098	-0.144172	1	C10H20O6S	0.6	2	-0.6	77.4		-5	-2	-0.5	-6	0	0	0	0	0	0	0	0	0	0	0	0	0	0	4.4e-05	0	0	0	0	3.97e-05	7.61e-05	0	0	8.85e-05	0	0
267.1	0	0	0	0	0	0	0	0		Other	268.108	0	0								0	0		9.57e-05	0.000103767	0.000106534	8.61e-05	7.7e-05	0.000105212	7.54e-05	8.76e-05	0.00011968	0.000162218	0.000188328	0.000485046	0.000118609	0.000131141	0.000158573	0.0001797	0.000222123	0.00021629	7.55e-05	0.000167581	0.000130127	0.000109589	5.49e-05	8.29e-05	0.000125798	9.52e-05
267.112	0	0	0	0	0	0	0	0		Other	268.119	0	0								0	0		0	0	6.71e-05	0	0	0	0	0	0	0	0	0	0	0	4.98e-05	0	0	5.47e-05	0	0	4.7e-05	0.000104889	3.66e-05	0.000124416	0	0
267.118	0	0	0	0	0	0	0	0		Other	268.126	0	0								0	0		4.83e-05	6.48e-05	7.1e-05	5.35e-05	0	0	0	0	5.73e-05	6.69e-05	7.1e-05	0.000105637	7.4e-05	5.94e-05	7.86e-05	8.78e-05	7.37e-05	0.000124062	0	3.79e-05	6.48e-05	0	0	0	0	0
267.124	14	20	5	0	0	0	0	0	CHO	Lignin	268.131	0.0100437	1	C14H20O5	0.357143	1.42857	-0.714286	80.6571	5	0	0	0.217391	0	0.000176182	0.000201245	0.000191913	0.000228632	0.00017018	0.000178841	0.000143648	0.0001564	0.000366776	0.000189727	0.000118817	0.000182985	0.000181275	0.000166712	0.000492884	0.00016897	0.000164872	0.000211146	0.000129005	0.000165299	0.00019212	0.000149533	8.31e-05	9.48e-05	0.000212892	0.000155636
267.129	0	0	0	0	0	0	0	0		Other	268.137	0	0								0	0		0	0	9.43e-05	0	0	0	4.66e-05	0	0	0	4.12e-05	5.41e-05	0	4.15e-05	6.77e-05	0	0	0.000104205	0	0	0	0.000141444	0	0.000149185	0	5.77e-05
267.137	0	0	0	0	0	0	0	0		Other	268.144	0	0								0	0		0	5.49e-05	0	0	0	4.71e-05	0	0	0	6.47e-05	5.87e-05	8.44e-05	6.58e-05	0	8.05e-05	6.78e-05	5.93e-05	0.000117951	5.24e-05	0	5e-05	0	0	0	0	0
267.16	15	24	4	0	0	0	0	0	CHO	Lipid	268.168	-0.167208	1	C15H24O4	0.266667	1.6	-1.06667	90.7	4	0	0	0.153846	0	0.000446348	0.000172862	5.35e-05	6.82e-05	0	5.32e-05	0.000242689	6.12e-05	8.32e-05	4.6e-05	5.79e-05	0	6.97e-05	6.57e-05	7.17e-05	5.52e-05	4.55e-05	7.93e-05	0	3.63e-05	5.6e-05	0	0	0	0	4.19e-05
267.338	0	0	0	0	0	0	0	0		Other	268.345	0	0								0	0		0	0	0	0	0	0	0	0	0	0	0	0	0	0	4.13e-05	0	0	0	0	0	0	0	0	0	0	0
267.465	0	0	0	0	0	0	0	0		Other	268.473	0	0								0	0		0	0	0	0	0	0	0	0	0	0	0	0	0	0	0	4.52e-05	0	0	0	0	0	0	0	0	0	0
267.73	0	0	0	0	0	0	0	0		Other	268.737	0	0								0	0		0	0	0	0	0	0	4.47e-05	0	0	0	0	0	0	0	0	0	0	0	0	0	0	0	0	0	0	0
267.781	0	0	0	0	0	0	0	0		Other	268.789	0	0								0	0		0	0	0	4.44e-05	0	0	0	0	0	0	0	0	0	0	0	0	0	0	0	0	0	0	0	0	0	0
267.828	0	0	0	0	0	0	0	0		Other	268.835	0	0								0	0		0	0	0	0	0	0	0	0	0	0	0	0	0	0	0	0	0	0	0	0	0	0	0	0	0	0
267.834	0	0	0	0	0	0	0	0		Other	268.842	0	0								0	0		0	0	0	0	0	0	0	0	0	0	0	0	0	0	0	0	0	0	0	0	0	0	3.79e-05	0	0	0
267.977	0	0	0	0	0	0	0	0		Other	268.984	0	0								0	0		0	5.5e-05	0	0	0	0	0	0	0	0	0	0	0	0	0	0	0	0	0	0	0	0	0	0	0	0
268.001	0	0	0	0	0	0	0	0		Other	269.008	0	0								0	0		0	0	0	0	0	0	0	0	0	0	0	0	0	0	0	0	0	0	0	0	0	5.87e-05	0	0	0	0
268.055	0	0	0	0	0	0	0	0		Other	269.062	0	0								0	0		4.28e-05	0	0	0	0	0	0	0	0	0	0	0	0	0	0	0	0	0	0	0	0	0	0	0	0	0
268.059	0	0	0	0	0	0	0	0		Other	269.067	0	0								0	0		0	0	0	0	0	0	0	0	0	0	0	0	0	0	0	0	0	0	0	0	4.8e-05	0	0	0	0	0
268.077	0	0	0	0	0	0	0	0		Other	269.084	0	0								0	0		0	0	0	0	0	0	0	0	0	0	0	0	0	0	0	4.64e-05	0	0	0	0	0	0	0	0	0	0
268.083	12	15	6	1	0	0	0	0	CHON	Lignin	269.09	0.22577	1	C12H15O6N	0.5	1.25	0	60.3	6	0	-0.2	0.25	-1	0	0	0	0	0	0	0	0	0	0	4.03e-05	0	0	0	0	0	0	0	0	0	0	0	0	0	0	0
268.083	12	15	6	1	0	0	0	0	CHON	Lignin	269.09	-0.294502	1	C12H15O6N	0.5	1.25	0	60.3	6	0	-0.2	0.25	-1	4.51e-05	0	0	0	0	0	0	0	0	0	0	0	0	0	0	0	0	4.98e-05	0	0	0	0	0	0	0	0
268.096	0	0	0	0	0	0	0	0		Other	269.103	0	0								0	0		0	0	5.16e-05	0	0	0	0	0	0	6.47e-05	4.42e-05	5.55e-05	0	0	0	4.65e-05	7.37e-05	6.61e-05	0	0	4.23e-05	0	0	0	4.1e-05	0
268.104	9	19	8	1	0	0	0	0	CHON	Carbohydrate	269.111	0.275444	1	C9H19O8N	0.888889	2.11111	0	60.3		-7	0	-1	-8	0	0	0	0	0	0	0	0	0	0	0	6.19e-05	0	0	0	0	0	0	0	0	0	0	0	0	0	0
268.104	0	0	0	0	0	0	0	0		Other	269.111	0	0								0	0		0	0	0	0	0	0	0	0	0	0	0	0	0	0	0	4.78e-05	0	0	0	0	0	0	0	0	0	0
268.233	0	0	0	0	0	0	0	0		Other	269.24	0	0								0	0		0	0	0	0	0	4.47e-05	0	0	0	0	0	0	0	0	0	0	0	0	0	0	0	0	0	0	0	0
268.242	0	0	0	0	0	0	0	0		Other	269.25	0	0								0	0		0	0	0	0	0	0	0	0	0	0	0	0	0	0	0	0	0	0	0	0	0	0	0	4.82e-05	0	0
268.33	0	0	0	0	0	0	0	0		Other	269.337	0	0								0	0		0	0	0	0	0	0	0	0	0	0	0	0	0	0	0	0	0	0	0	3.14e-05	0	0	0	0	0	0
268.524	0	0	0	0	0	0	0	0		Other	269.532	0	0								0	0		0	0	0	4.55e-05	0	0	0	0	0	0	0	0	0	0	0	0	0	0	0	0	0	0	0	0	0	0
268.801	0	0	0	0	0	0	0	0		Other	269.808	0	0								0	0		0	6.95e-05	0.000286979	0	0	0	0	0.000350461	0	4.56e-05	7.61e-05	0	0	4.78e-05	0	5.38e-05	0.000100884	0	0	0	0	0	0	6.17e-05	0	6.89e-05
268.847	0	0	0	0	0	0	0	0		Other	269.854	0	0								0	0		0	0	0	0	0	0	0	0	0	0	3.77e-05	0	0	0	0	0	0	0	0	0	0	0	0	0	0	0
268.979	9	7	4	2	0	1	1	0	CHONSP	Condensed hydrocarbon	269.986	-0.253877	1	C9H7O4N2SP	0.444444	0.777778	0.444444	47.6333	8	4	0	0.666667	0	0	0	0	0	0	0	0	0	0	0	0	0	0	0	0	0	0	0	0	0	0	0	0	5.65e-05	0	0
269.022	0	0	0	0	0	0	0	0		Other	270.029	0	0								0	0		0	0	0	0	0	0	0	0	0	0	0	0	0	8.16e-05	0	0	0	0	0	0	0	0	0	0	0	0
269.03	11	10	8	0	0	0	0	0	CHO	Tannin	270.038	-0.0972176	1	C11H10O8	0.727273	0.909091	0.545455	44.7545	7	-1	-0.333333	0.428571	-1	0.000111094	0	0	0.000117531	0.000151078	4.69e-05	6.18e-05	5.47e-05	5.71e-05	0	4.32e-05	0	0	4.66e-05	6.78e-05	0	0	0	0	3.33e-05	0	0	0	0	5.25e-05	0
269.046	15	10	5	0	0	0	0	0	CHO	Condensed hydrocarbon	270.053	-0.23527	1	C15H10O5	0.333333	0.666667	0	60.3	11	6	0.6	0.68	6	6.28e-05	0	0	0	0	0	0	0	0	0	0	0	7.25e-05	0	0	0	0	0	0	0	0	0	0	0	0	0
269.049	12	14	5	0	0	1	0	0	CHOS	Lignin	270.056	-0.0341299	1	C12H14O5S	0.416667	1.16667	-0.166667	65.05	6		0	0.294118	0	0	0	0	0	5.13e-05	0	0	7.34e-05	0	0	8.1e-05	0	0	0	0	4.6e-05	0	0	0	0	0	6.6e-05	0	0	0	0
269.049	0	0	0	0	0	0	0	0		Other	270.056	0	0								0	0		0	0	0	0	0	0	0	0	0	0	0	0	0	0	0	0	0	0	0	0	0	0	0	0	0	3.96e-05
269.061	0	0	0	0	0	0	0	0		Other	270.068	0	0								0	0		0	0	0	0	0	0	0	0	0	0	0	0	0	0	5.27e-05	0	4.86e-05	0	0	2.98e-05	0	0	0	0	0	0
269.067	12	14	7	0	0	0	0	0	CHO	Lignin	270.074	0.0259332	1	C12H14O7	0.583333	1.16667	0	60.3	6	-1	-0.2	0.294118	-1	0.000264056	0.000298829	0.000157007	0.000321475	0.000343482	0.000299769	0.000242272	0.000212675	0.000244532	0.000216513	0.000176656	0.000244466	0.00020947	0.00016334	0.000235075	0.000193179	0.00019162	0.000219945	0.000106629	9.83e-05	0.000109326	0.000100775	4.07e-05	9.78e-05	0.000121735	7.05e-05
269.08	0	0	0	0	0	0	0	0		Other	270.087	0	0								0	0		0	0	0	0	0	0	0	0	0	5e-05	0	5.31e-05	5.58e-05	0	7.35e-05	5.82e-05	0	0	0	3.71e-05	0	7.31e-05	0	0.00010387	3.98e-05	4.63e-05
269.082	16	14	4	0	0	0	0	0	CHO	Lignin	270.089	0.00914853	1	C16H14O4	0.25	0.875	-0.375	70.9875	10	6	0.5	0.571429	6	0	0	0	4.89e-05	0	0	0	0	0	0	0	0	0	0	0	0	0	0	0	0	0	0	0	0	0	0
269.098	0	0	0	0	0	0	0	0		Other	270.105	0	0								0	0		5.36e-05	0	0	0	0	0	0	0	0	0	6.58e-05	0.000156064	0	6.01e-05	6.21e-05	6.01e-05	7.21e-05	6.4e-05	0	5.9e-05	4.6e-05	0	0	0	0	0
269.103	13	18	6	0	0	0	0	0	CHO	Lignin	270.11	-0.135366	1	C13H18O6	0.461538	1.38462	-0.461538	73.4538	5	-1	-0.142857	0.2	-1	0.000372411	0.000410065	0.00036233	0.00048593	0.00038656	0.000461567	0.000332025	0.00038834	0.000531707	0.00039405	0.000339236	0.000418031	0.000397857	0.000321143	0.000425416	0.000431972	0.000368589	0.000423456	0.000261103	0.000279888	0.000318054	0.000245948	0.000119013	0.000190091	0.000352085	0.000174502
269.107	0	0	0	0	0	0	0	0		Other	270.114	0	0								0	0		0	0	0	0	0	0	0	0	0	0	0	0	0	0	0	0	0	0	0	0	0	0	0	0	0	0
269.109	0	0	0	0	0	0	0	0		Other	270.116	0	0								0	0		0	0	0	0	0	0	0	0	0	0	0	0	0	0	0	0	0	0	0	0	0	5.72e-05	0	0	0	0
269.116	0	0	0	0	0	0	0	0		Other	270.123	0	0								0	0		0	0	0	0	0	0	0	0	4.8e-05	0	4.23e-05	6.97e-05	5.25e-05	0.000100818	7.22e-05	0	5.88e-05	5.29e-05	0	0	4.27e-05	0	0	0	0	0
269.122	14	22	3	0	0	1	0	0	CHOS	Lipid	270.129	-0.066466	1	C14H22O3S	0.214286	1.57143	-1	88.8	4		0	0.130435	0	0	0	0	0	0	4.28e-05	0	0	0	0	3.82e-05	0	0	0	4.22e-05	0	5.24e-05	0	0	0	0	0	0	0	0	0
269.122	0	0	0	0	0	0	0	0		Other	270.129	0	0								0	0		0	5.57e-05	0	0	0	0	0	0	0	0	0	0	0	0	0	0	0	0	0	0	0	0	0	0	0	0
269.131	14	23	3	0	0	0	1	0	CHOP	Lipid	270.138	-0.0370882	1	C14H23O3P	0.214286	1.64286	-1.57143	105.086	4		0	0.130435	0	0	0	5.22e-05	0	5.1e-05	0	0	0	0	0	0	0	0	0	0	0	0	0	0	0	0	6.08e-05	0	0	0	0
269.139	14	22	5	0	0	0	0	0	CHO	Protein	270.147	-0.0790455	1	C14H22O5	0.357143	1.57143	-0.857143	84.7286	4	-1	-0.111111	0.130435	-1	0.00042165	0.00048291	0.000419737	0.000411362	0.000239615	0.000387215	0.000258132	0.000297965	0.000495361	0.000574556	0.000446461	0.000589194	0.000419782	0.000387341	0.000497002	0.000603295	0.000548543	0.000622892	0.000342136	0.000362304	0.000489531	0.000264942	0.000137739	0.000222465	0.000348011	0.000213991
269.176	15	26	4	0	0	0	0	0	CHO	Lipid	270.183	-0.0278288	1	C15H26O4	0.266667	1.73333	-1.2	94.5	3	-1	-0.0909091	0.0769231	-1	0	5.58e-05	5.93e-05	5.96e-05	0	0	0	0	4.64e-05	0	4.84e-05	5.59e-05	0	0	7.03e-05	0	0	4.91e-05	0	0	0	0	0	0	0	0
269.379	0	0	0	0	0	0	0	0		Other	270.386	0	0								0	0		0	0	0	0	0	0	0	0	0	0	0	0	0	0	0	0	0	0	0	3e-05	0	0	0	0	0	0
269.813	0	0	0	0	0	0	0	0		Other	270.82	0	0								0	0		0	0	0	0	0	0	0	0	0	0	0	0	4.14e-05	0	0	0	0	0	0	0	0	0	0	0	0	0
269.952	0	0	0	0	0	0	0	0		Other	270.959	0	0								0	0		0	0	0	0	0	0	0	0	0	0	0.00015048	0.000215463	0	0	0	0	0	7.81e-05	0	0	0	0	0	0	0	0
270.07	0	0	0	0	0	0	0	0		Other	271.077	0	0								0	0		0	0	0	5.97e-05	6.29e-05	4.12e-05	0	0	0	0	0	0	0	0	0	0	0	0	0	0	0	0	0	0	0	0
270.098	12	17	6	1	0	0	0	0	CHON	Lignin	271.106	0.178835	1	C12H17O6N	0.5	1.41667	-0.166667	65.05	5	-1	-0.4	0.125	-2	0	0	0	0	0	0	0	0	0	5.01e-05	0	0	4.28e-05	0	0	4.39e-05	0	0	0	0	0	0	0	0	0	0
270.143	0	0	0	0	0	0	0	0		Other	271.15	0	0								0	0		0	0	0	0	0	0	0	0	0	0	0	0	0	0	0	0	0	0	0	0	0	0	0	5.04e-05	0	0
270.146	0	0	0	0	0	0	0	0		Other	271.153	0	1								0	0		0	0	0	0	0	0	0	0	0	0	0	0	0	0	0	0	0	0	0	0	0	0	0	5.61e-05	0	0
270.246	0	0	0	0	0	0	0	0		Other	271.253	0	0								0	0		0	0	0	0	0	0	0	0	0	4.45e-05	0	0	0	0	0	0	0	0	0	0	0	0	0	0	0	0
270.575	0	0	0	0	0	0	0	0		Other	271.583	0	0								0	0		0	0	0	0	0	0	0	0	0	0	0	0	0	0	0	0	0	0	0	0	0	0	0	0	0	4.04e-05
270.597	0	0	0	0	0	0	0	0		Other	271.604	0	0								0	0		0	0	0	0	0	0	0	0	0	0	0	0	0	0	0	4.46e-05	0	0	0	0	0	0	0	0	0	0
270.798	0	0	0	0	0	0	0	0		Other	271.805	0	0								0	0		0	0	0.000179294	0	0	0	0	0.000223336	0	0	5.91e-05	0	0	0	0	0	7.39e-05	0	0	0	0	0	0	0	0	5.14e-05
270.901	0	0	0	0	0	0	0	0		Other	271.908	0	0								0	0		0	0	0	0	0	0	0	0	0	0	0	0	0	0	0	0	0	0	0	0	0	0	0	0	4.16e-05	0
270.979	0	0	0	0	0	0	0	0		Other	271.986	0	0								0	0		0	0	0	0	0	0	0	0	0	0	0	0	0	0	3.83e-05	0	0	0	0	0	0	0	0	0	0	0
271.025	14	8	6	0	0	0	0	0	CHO	Condensed hydrocarbon	272.032	-0.16105	1	C14H8O6	0.428571	0.571429	0.285714	52.1571	11	5	0.625	0.727273	5	5.7e-05	0	0	4.31e-05	0	0	5.32e-05	0	0	0	0	0	0	0	0	0	0	0	0	0	0	0	0	0	0	0
271.038	0	0	0	0	0	0	0	0		Other	272.045	0	0								0	0		6.66e-05	0	0	5.06e-05	0	0	0	0	0	0	0	0	0	0	0	0	0	0	0	0	0	0	0	0	0	0
271.046	11	12	8	0	0	0	0	0	CHO	Tannin	272.053	-0.0949961	1	C11H12O8	0.727273	1.09091	0.363636	49.9364	6	-2	-0.666667	0.285714	-2	0.000157894	6.25e-05	6.66e-05	0.00023859	0.000260455	0.000153987	0.000128521	8.39e-05	0.000109452	8.11e-05	6.78e-05	0.000107936	0.000107431	6.9e-05	9.61e-05	7.76e-05	8.37e-05	0.000100897	4.43e-05	3.88e-05	5.36e-05	0	3.93e-05	0	4.86e-05	0
271.061	15	12	5	0	0	0	0	0	CHO	Condensed hydrocarbon	272.069	-0.106485	1	C15H12O5	0.333333	0.8	-0.133333	64.1	10	5	0.5	0.6	5	0.000169789	0.000118326	0	0.000213662	0.000214538	0	0.000141346	8.1e-05	0	5.04e-05	0	0	6e-05	0.000161377	0	0	4.85e-05	0	0.000109868	7.9e-05	0	0	0.000276932	0	0	0
271.065	12	16	5	0	0	1	0	0	CHOS	Lignin	272.072	-0.166776	1	C12H16O5S	0.416667	1.33333	-0.333333	69.8	5	0	-0.166667	0.176471	-1	0.000177215	0.000225553	0.000263989	0.000246575	0.000266807	0.000244602	0.000213341	0.000304848	0.000148092	0.000125252	0.000328293	0.00024728	0.000174203	0.000188708	0.00019426	0.000184278	0.000257963	0.000219979	0.000227699	0.000205469	0.000160399	0.000284927	0.000138652	0.000181461	0.000230194	0.000156595
271.074	0	0	0	0	0	0	0	0		Other	272.081	0	0								0	0		0	5.59e-05	0	0	0	0	0	0	0	0	0	0	0	0	0	0	0	0	0	0	0	0	0	0	0	0
271.082	12	16	7	0	0	0	0	0	CHO	Lignin	272.09	-0.0058752	1	C12H16O7	0.583333	1.33333	-0.166667	65.05	5	-2	-0.4	0.176471	-2	0.000433359	0.000383149	0.000363449	0.000576281	0.000529654	0.000539462	0.000397946	0.000449562	0.000533568	0.000528797	0.000368938	0.000564378	0.000402976	0.00036148	0.000403775	0.000511745	0.00046514	0.000475262	0.000321923	0.000262453	0.000395432	0.000280633	0.000154895	0.000239538	0.000339956	0.000201279
271.085	0	0	0	0	0	0	0	0		Other	272.093	0	0								0	0		0	0	0	0	0	0	0	0	0	0	0	0	0	0	0	0	0	0	0	0	0	6.68e-05	0	5.77e-05	0	0
271.086	9	20	7	0	0	1	0	0	CHOS	Carbohydrate	272.093	0.147816	1	C9H20O7S	0.777778	2.22222	-0.444444	72.9667	0	-7	-8	-1	-8	0	0	5.07e-05	0	0	0	0	0	0	0	0	0	0	0	0	0	0	0	0	0	0	0	0	0	0	0
271.086	0	0	0	0	0	0	0	0		Other	272.093	0	0								0	0		0	0	0	0	0	0	0	0	0	0	0	0	0	0	0	0	0	5.42e-05	0	0	0	0	0	0	0	0
271.095	0	0	0	0	0	0	0	0		Other	272.103	0	0								0	0		0	0	0	0	0	0	0	0	0	0	0	0	7.25e-05	0	0	0	0	0	0	0	0	0	0	0	0	0
271.119	13	20	6	0	0	0	0	0	CHO	Protein	272.126	-0.146105	1	C13H20O6	0.461538	1.53846	-0.615385	77.8385	4	-2	-0.285714	0.1	-2	0.00052607	0.000619636	0.000527991	0.000616239	0.000452108	0.000566474	0.000467188	0.000541069	0.000680791	0.000860046	0.000619593	0.000873601	0.000652349	0.000592141	0.000645249	0.000880408	0.000798436	0.000802113	0.000511627	0.000492544	0.000694093	0.000428382	0.000229092	0.000431502	0.000544632	0.000349981
271.147	0	0	0	0	0	0	0	0		Other	272.154	0	0								0	0		0	0	6.11e-05	0	0	0	7.07e-05	0	0	0	0	0	0	4.53e-05	0	0	0	0	0	0	0	0	0	0	0	0
271.155	14	24	5	0	0	0	0	0	CHO	Protein	272.162	-0.0696509	1	C14H24O5	0.357143	1.71429	-1	88.8	3	-2	-0.222222	0.0434783	-2	0.000163807	0.000165156	0.000118848	0.0001327	7.2e-05	0.000109938	7.81e-05	0.000143953	0.000138204	0.000160954	0.000209213	0.000218558	0.000134141	0.000142804	0.000249516	0.000143507	0.000139776	0.000271382	9.4e-05	0.000113625	0.00016783	0.000123914	5.31e-05	0.000137193	0.000134116	8.76e-05
271.191	15	28	4	0	0	0	0	0	CHO	Lipid	272.199	-0.0306015	1	C15H28O4	0.266667	1.86667	-1.33333	98.3	2	-2	-0.181818	0	-2	0	0	6.83e-05	4.29e-05	0	5.99e-05	0	0	4.37e-05	6.69e-05	7.51e-05	8.6e-05	0	5.11e-05	7.49e-05	7.36e-05	5.91e-05	0.000118205	0	3.94e-05	6.11e-05	0	0	0	4.02e-05	0
271.632	0	0	0	0	0	0	0	0		Other	272.639	0	0								0	0		0	0	0	0	0	0	0	0	0	0	0	0	0	0	4.43e-05	0	0	0	0	0	0	0	0	0	0	0
271.949	0	0	0	0	0	0	0	0		Other	272.956	0	0								0	0		0	0	0	0	0	0	0	0	0	0	0.000100414	0.000162408	0	0	0	0	0	6.4e-05	0	0	0	0	0	0	0	0
272.046	0	0	0	0	0	0	0	0		Other	273.053	0	0								0	0		0	0	0	0	0	0	0	0	0	0	0	0	0	0	0	4.6e-05	0	0	0	0	0	0	0	0	0	0
272.049	0	0	0	0	0	0	0	0		Other	273.057	0	0								0	0		0	0	0	0	4.98e-05	0	0	0	0	0	0	0	0	0	0	0	0	0	0	0	0	0	0	0	0	0
272.078	11	15	7	1	0	0	0	0	CHON	Lignin	273.085	-0.013276	1	C11H15O7N	0.636364	1.36364	0.181818	55.1182	5	-2	-1	0.0769231	-3	0	0	0	0	0	0	4.8e-05	0	3.98e-05	0	3.82e-05	0	0	0	4.44e-05	0	0	5.31e-05	0	0	0	0	0	5.26e-05	0	0
272.078	0	0	0	0	0	0	0	0		Other	273.085	0	0								0	0		4.98e-05	0	0	0	0	0	0	0	0	0	0	0	0	0	0	0	4.91e-05	0	0	0	0	0	0	0	0	0
272.114	12	19	6	1	0	0	0	0	CHON	Protein	273.121	-0.103362	1	C12H19O6N	0.5	1.58333	-0.333333	69.8	4	-2	-0.6	0	-3	0	5.89e-05	0	0	0	4.09e-05	0	0	0	0	4.09e-05	6.4e-05	5.05e-05	0	0	4.65e-05	4.78e-05	7.84e-05	4.74e-05	0	0	0	0	0	0	0
272.125	0	0	0	0	0	0	0	0		Other	273.133	0	1								0	0		0	0	0	0	0	4.1e-05	0	0	0	0	0	0	0	0	0	0	0	0	0	0	0	0	0	0	0	0
272.15	13	23	5	1	0	0	0	0	CHON	Protein	273.158	0.21924	1	C13H23O5N	0.384615	1.76923	-0.769231	82.2231	3	-2	-0.428571	-0.0526316	-3	0	0	0	0	0	0	0	0	0	0	5.05e-05	5.98e-05	0	0	0	0	5.12e-05	4.89e-05	0	0	0	0	0	0	0	0
272.15	13	23	5	1	0	0	0	0	CHON	Protein	273.158	-0.295115	1	C13H23O5N	0.384615	1.76923	-0.769231	82.2231	3	-2	-0.428571	-0.0526316	-3	0	0	5.27e-05	0	0	0	0	0	0	0	0	0	0	0	0	0	0	0	0	0	0	0	0	0	0	0
272.162	0	0	0	0	0	0	0	0		Other	273.169	0	1								0	0		0	0	6.12e-05	0	0	0	0.000114877	0	0	0	0	5.34e-05	0	0	4.27e-05	0	0	0	0	0	5.24e-05	0.000111525	0	0.000204621	0	4.55e-05
272.167	0	0	0	0	0	0	0	0		Other	273.174	0	0								0	0		0	0	0	0	0	0	0	0	0	0	0	0	0	0	0	0	0	0	0	0	0	0	0	0	0	0
272.761	0	0	0	0	0	0	0	0		Other	273.768	0	0								0	0		0	0	0	0	0	0	0	0	0	0	0	0	0	0	0	4.47e-05	0	0	0	0	0	0	0	0	0	0
272.795	0	0	0	0	0	0	0	0		Other	273.802	0	0								0	0		0	0	5.85e-05	0	0	0	0	8.86e-05	0	0	0	0	0	0	0	0	0	0	0	0	0	0	0	0	0	0
272.825	0	0	0	0	0	0	0	0		Other	273.833	0	0								0	0		4.39e-05	0	0	0	0	0	0	0	0	0	0	0	0	0	0	0	0	0	0	0	0	0	0	0	0	0
272.899	0	0	0	0	0	0	0	0		Other	273.906	0	0								0	0		0	0	0	0	0	0	0	0	0	0	0	0	0	0	0	0	0	0	0	0	0	0	0	0	0	4.15e-05
272.998	0	0	0	0	0	0	0	0		Other	274.005	0	0								0	0		0	0	0	0	0	0	0	0	0	0	0	0	0	0	9.08e-05	0	0	0	0	0	0	0	0	0	0	0
273.001	0	0	0	0	0	0	0	0		Other	274.009	0	1								0	0		0	0	0	0	0	0	0	0	0	0	0	0	0	0	0	0	0	5.24e-05	0	0	0	0	0	0	0	0
273.004	13	6	7	0	0	0	0	0	CHO	Condensed hydrocarbon	274.011	-0.123789	1	C13H6O7	0.538462	0.461538	0.615385	42.7615	11	4	0.666667	0.789474	4	0	0	0	4.97e-05	0	0	0	0	0	0	0	0	0	0	0	0	0	0	0	0	0	0	0	0	0	0
273.025	10	10	9	0	0	0	0	0	CHO	Tannin	274.032	-0.0494357	1	C10H10O9	0.9	1	0.8	37.5	6	-3	-3	0.272727	-3	0	0	0	5.07e-05	0	0	0	0	0	0	0	0	0	0	0	0	0	0	0.000108325	0	0	0	0	0	0	0
273.041	14	10	6	0	0	0	0	0	CHO	Condensed hydrocarbon	274.048	-0.243254	1	C14H10O6	0.428571	0.714286	0.142857	56.2286	10	4	0.5	0.636364	4	0.000706041	0.000497421	0	0.000605719	0.0005825	4.62e-05	0.000367079	9.01e-05	6.54e-05	5.94e-05	5.88e-05	7.58e-05	7.91e-05	0.000111242	0	5.1e-05	0	0	0	3.66e-05	5.43e-05	0	0	0	0	0
273.041	0	0	0	0	0	0	0	0		Other	274.048	0	1								0	0		0	0	0	0	0	0	0	0	0	0	0	0	0	0	5.21e-05	0	0	0	0	0	0	0	0	0	0	0
273.054	0	0	0	0	0	0	0	0		Other	274.061	0	0								0	0		0.000132692	7.49e-05	0	0.000132584	0.000141309	4.31e-05	5.32e-05	0	7.88e-05	5.1e-05	0	0	4.75e-05	0	4.08e-05	0	0	0	0	0	0	0	0	0	0	0
273.062	11	14	8	0	0	0	0	0	CHO	Tannin	274.069	-0.159341	1	C11H14O8	0.727273	1.27273	0.181818	55.1182	5	-3	-1	0.142857	-3	0.000183337	0.00011773	0.000125577	0.000316405	0.000343176	0.000248592	0.00018374	0.000176062	0.00020074	0.00017547	0.000124873	0.00021063	0.00018017	0.000121955	0.000178627	0.000201212	0.00019078	0.000212069	0.000144602	0.000131427	0.000176388	0.000138029	8.1e-05	0.000127484	0.000136524	7.91e-05
273.066	0	0	0	0	0	0	0	0		Other	274.073	0	1								0	0		0	0	0	0	0	0	0	0	0	0	0	0	0	7.55e-05	0	0	0	0	0	0	0	0	0	0	0	0
273.077	15	14	5	0	0	0	0	0	CHO	Lignin	274.084	0.0605399	1	C15H14O5	0.333333	0.933333	-0.266667	67.9	9	4	0.4	0.52	4	8.4e-05	0.000109129	0	9.54e-05	0.00011553	0	7.52e-05	4.31e-05	4.38e-05	0	0	0	4.29e-05	9.51e-05	0	4.92e-05	0	0	4.24e-05	4.29e-05	7.6e-05	0	0	0	4.67e-05	0
273.079	0	0	0	0	0	0	0	0		Other	274.086	0	0								0	0		4.61e-05	0	0	0	0	0	0	0	0	0	0	0	0	0	0	0	0	0	0	0	0	0	0	0	0	0
273.09	0	0	0	0	0	0	0	0		Other	274.097	0	0								0	0		9.12e-05	8.43e-05	0.000126266	8.46e-05	5.14e-05	6.6e-05	8.6e-05	5.31e-05	8.85e-05	6.58e-05	6.29e-05	6.73e-05	8.36e-05	8.03e-05	9.46e-05	8.44e-05	7.14e-05	7.83e-05	4.98e-05	5.92e-05	0.000121896	0	0	0	5.98e-05	4.88e-05
273.098	12	18	7	0	0	0	0	0	CHO	Amino sugar	274.105	-0.126125	1	C12H18O7	0.583333	1.5	-0.333333	69.8	4	-3	-0.6	0.0588235	-3	0.000726516	0.000724674	0.000663864	0.000895901	0.000684198	0.0007826	0.000568027	0.000661365	0.000822015	0.0010531	0.00074555	0.00107023	0.000740071	0.000682537	0.000765437	0.00107623	0.000919728	0.000967753	0.000708337	0.000611849	0.000856498	0.00060194	0.000303497	0.000571033	0.000717072	0.000462238
273.109	11	18	6	2	0	0	0	0	CHON	Protein	274.116	0.0286518	1	C11H18O6N2	0.545455	1.63636	0	60.3	4	-2	-1.33333	-0.166667	-4	0	0	0	0	0	0	0	0	0	0	0	6.32e-05	0	0	5.21e-05	0	0	8.19e-05	0	0	4.84e-05	0	0	9.94e-05	4.37e-05	0
273.113	16	18	4	0	0	0	0	0	CHO	Lignin	274.121	-0.223992	1	C16H18O4	0.25	1.125	-0.625	78.1125	8	4	0.333333	0.428571	4	0	0	0	0	0	0	0	0	0	0	5.87e-05	0	0	0	0	0	0	0	0	0	0	0	0	0	0	0
273.126	0	0	0	0	0	0	0	0		Other	274.134	0	0								0	0		7.89e-05	6.99e-05	6.98e-05	5.64e-05	5.05e-05	5.7e-05	6.82e-05	5.06e-05	9.19e-05	9.46e-05	7.26e-05	8.64e-05	8.92e-05	7.79e-05	7.97e-05	8.38e-05	6.9e-05	0.00010834	4.72e-05	4.17e-05	8.92e-05	7.12e-05	0	4.92e-05	6.15e-05	4.54e-05
273.134	13	22	6	0	0	0	0	0	CHO	Protein	274.142	-0.00645221	1	C13H22O6	0.461538	1.69231	-0.769231	82.2231	3	-3	-0.428571	0	-3	0.000811009	0.000982208	0.000919272	0.000885352	0.000638155	0.000989051	0.000716188	0.000763542	0.00100421	0.0014609	0.00111598	0.00145855	0.00105691	0.00102053	0.00103005	0.001474	0.00129143	0.00124843	0.000824896	0.000909708	0.00118665	0.000897438	0.000404388	0.00100433	0.000977926	0.000654785
273.139	0	0	0	0	0	0	0	0		Other	274.147	0	0								0	0		0	0	0	0	0	0	0	0	0	0	0	0	0	0	0	0	0	0	0	0	0	0	3.79e-05	0	0	0
273.163	0	0	0	0	0	0	0	0		Other	274.17	0	0								0	0		5.57e-05	0	0	0	0	0	0	0	0	0	0	0	0	0	0	0	0	0	0	0	0	0	0	0	0	0
273.171	14	26	5	0	0	0	0	0	CHO	Protein	274.178	-0.0723233	1	C14H26O5	0.357143	1.85714	-1.14286	92.8714	2	-3	-0.333333	-0.0434783	-3	0.000100829	0.000100283	0.000105449	0.000105851	6.82e-05	8.34e-05	7.4e-05	0.00011072	0.000103881	0.000146746	0.000163205	0.000278145	7.89e-05	0.000102764	0.000143315	0.000127936	0.000148023	0.000228698	8.6e-05	8.29e-05	0.000135689	7.72e-05	4.4e-05	7.44e-05	8.61e-05	0
273.207	15	30	4	0	0	0	0	0	CHO	Lipid	274.214	-0.202088	1	C15H30O4	0.266667	2	-1.46667	102.1		-3	-0.272727	-0.0769231	-3	0	0	0	0	0	0	0	0	0	0	0	0	0	0	4.01e-05	0	0	6.95e-05	0	8.18e-05	0.000232944	0	0	0	0	0
273.368	0	0	0	0	0	0	0	0		Other	274.376	0	0								0	0		0	0	0	0	0	0	0	0	0	0	0	0	0	0	0	0	0	5.15e-05	0	0	0	0	0	0	0	0
273.379	0	0	0	0	0	0	0	0		Other	274.386	0	0								0	0		0	0	0	0	0	0	0	0	0	0	0	0	0	0	0	0	0	0	0	0	0	0	0	5.31e-05	0	0
273.455	0	0	0	0	0	0	0	0		Other	274.462	0	0								0	0		0	0	0	0	0	0	0	0	0	0	0	0	0	0	0	0	0	0	0	0	0	0	0	4.86e-05	0	0
273.617	0	0	0	0	0	0	0	0		Other	274.624	0	0								0	0		0	5.59e-05	0	0	0	0	0	0	0	0	0	0	0	0	0	0	0	0	0	0	0	0	0	0	0	0
273.719	0	0	0	0	0	0	0	0		Other	274.727	0	0								0	0		0	0	0	0	0	0	0	0	0	0	0	0	4.1e-05	0	0	0	0	0	0	0	0	0	0	0	0	0
273.767	0	0	0	0	0	0	0	0		Other	274.774	0	0								0	0		0	0	0	0	0	0	0	0	0	0	0	0	0	0	0	0	4.65e-05	0	0	0	0	0	0	0	0	0
274.022	0	0	0	0	0	0	0	0		Other	275.029	0	0								0	0		0	0	0	0	0	0	0	0	0	0	0	0	0	0	0	0	0	0	0	0	0	5.66e-05	0	0	0	0
274.047	0	0	0	0	0	0	0	0		Other	275.054	0	0								0	0		0	0	0	0	0	0	0	0	0	0	0	0	0	0	0	0	4.35e-05	0	0	0	0	0	0	0	0	0
274.057	10	13	8	1	0	0	0	0	CHON	Tannin	275.064	-0.0693205	1	C10H13O8N	0.8	1.3	0.6	43.2	5	-3	-4	0	-4	0	0	0	0	0	0	0	0	0	0	0	0	6.07e-05	0	0	0	0	0	0	0	0	0	0	0	0	0
274.093	11	17	7	1	0	0	0	0	CHON	Amino sugar	275.101	-0.0345738	1	C11H17O7N	0.636364	1.54545	0	60.3	4	-3	-1.33333	-0.0769231	-4	7.58e-05	0	5.87e-05	6.26e-05	5.52e-05	6.21e-05	5.04e-05	0	8.22e-05	8.29e-05	6.12e-05	9e-05	4.24e-05	6.34e-05	0.000114582	0.000102575	6.63e-05	0.000107451	0	3.68e-05	8.03e-05	0	0	0	5.68e-05	0
274.093	0	0	0	0	0	0	0	0		Other	275.101	0	0								0	0		0	0	0	0	0	0	0	0	0	0	0	0	0	0	0	0	0	0	0	0	0	0	0	6.39e-05	0	0
274.121	12	22	4	1	0	0	1	0	CHONP	Protein	275.129	-0.184485	1	C12H22O4NP	0.333333	1.83333	-1.33333	98.3	3	-1	-0.5	-0.125	-3	0	0	4.99e-05	0	0	0	0	0	0	0	0	0	0	0	0	0	0	0	0	0	0	0	0	0	0	0
274.13	12	21	6	1	0	0	0	0	CHON	Protein	275.137	-0.0971213	1	C12H21O6N	0.5	1.75	-0.5	74.55	3	-3	-0.8	-0.125	-4	0	0	0	4.94e-05	0	0	0	0	0	6.58e-05	5.02e-05	5.15e-05	5.22e-05	4.52e-05	6.23e-05	7.61e-05	6.75e-05	7.56e-05	0	3.93e-05	7.18e-05	0	0	0	0	0
274.141	0	0	0	0	0	0	0	0		Other	275.148	0	1								0	0		0	0	6.07e-05	0	0	0	0	0	0	0	0	0	0	0	4.05e-05	0	0	5.14e-05	0	0	0	9.81e-05	0	0.000146109	0	4.22e-05
274.192	0	0	0	0	0	0	0	0		Other	275.2	0	0								0	0		0	0	0	0	0	0	0	0	0	0	0	0	0	0	3.99e-05	0	0	0	0	0	0	0	0	0	0	0
274.428	0	0	0	0	0	0	0	0		Other	275.436	0	0								0	0		0	0	0	0	0	0	0	0	0	4.32e-05	0	0	0	0	0	0	0	0	0	0	0	0	0	0	0	0
274.622	0	0	0	0	0	0	0	0		Other	275.629	0	0								0	0		0	0	0	0	0	0	0	4.2e-05	0	0	0	0	0	0	0	0	0	0	0	0	0	0	0	0	0	0
274.766	0	0	0	0	0	0	0	0		Other	275.773	0	0								0	0		0	0	0	0	0	0	0	0	0	0	3.85e-05	0	6.09e-05	0	4.17e-05	0	5.56e-05	0	0	0	0	0	0	0	0	0
274.943	0	0	0	0	0	0	0	0		Other	275.951	0	0								0	0		0	0	0	0	0	0	0	0	0	0	0	0	0	0	0	4.38e-05	0	0	0	0	0	0	0	0	0	0
274.972	0	0	0	0	0	0	0	0		Other	275.979	0	0								0	0		0	5.63e-05	0.000230346	0	0	5.41e-05	0	0.000196653	0	0	0.000142082	0	4.49e-05	4.33e-05	0	6.07e-05	6.47e-05	5.45e-05	6.2e-05	0	0	7.73e-05	0	5.47e-05	0	0
274.996	0	0	0	0	0	0	0	0		Other	276.003	0	0								0	0		0	0	0	0	0	0	0	0	0	0	0	0	0	0	8.72e-05	0	0	0	0	0	0	0	0	0	0	0
275.011	0	0	0	0	0	0	0	0		Other	276.019	0	0								0	0		0	0	0	0	0	0	0	0	0	0	0	6.05e-05	0	0	0	0	0	0	0	0	0	0	0	0	0	0
275.02	13	8	7	0	0	0	0	0	CHO	Condensed hydrocarbon	276.027	-0.153809	1	C13H8O7	0.538462	0.615385	0.461538	47.1462	10	3	0.5	0.684211	3	0.000141481	0.000107899	7.72e-05	0.000151473	0.000177171	4.96e-05	9.79e-05	5.24e-05	4.35e-05	0	0	0	5.41e-05	5.99e-05	4.58e-05	0	0	0	0	3.33e-05	0	6.71e-05	0.000128679	0	0	0
275.03	0	0	0	0	0	0	0	0		Other	276.038	0	0								0	0		0	0	0	0	0	0	0	0	0	0	4.32e-05	0	0	0	0	0	0	0	0	0	0	0	0	0	0	0
275.033	10	13	7	0	0	0	1	0	CHOP	Tannin	276.04	-0.250634	1	C10H13O7P	0.7	1.3	-0.4	71.7	5	-2	-1.5	0.0909091	-3	0	5.9e-05	0	0	0	0	0	0	0	0	0	0	0	0	0	0	0	0	0	0	0	0	0	0	0	0
275.033	0	0	0	0	0	0	0	0		Other	276.04	0	0								0	0		4.82e-05	0	0	5.54e-05	0	0	0	5.02e-05	0	0	0	0	0	0	4.48e-05	0	0	0	0	0	0	0	0	0	0	0
275.041	0	0	0	0	0	0	0	0		Other	276.048	0	0								0	0		0	0	0	0	5.57e-05	0	0	0	0	0	0	0	0	0	0	0	0	0	0	0	0	0	0	0	0	0
275.051	0	0	0	0	0	0	0	0		Other	276.058	0	0								0	0		0	0	0	5.16e-05	7.53e-05	0	0	0	0	0	0	0	0	0	0	0	0	0	0	0	0	0	0	0	0	0
275.056	14	12	6	0	0	0	0	0	CHO	Lignin	276.063	-0.18065	1	C14H12O6	0.428571	0.857143	0	60.3	9	3	0.375	0.545455	3	0.000266922	0.000226565	6.79e-05	0.000229366	0.000207672	7.35e-05	0.000163669	8.85e-05	0.000104447	7.85e-05	6.43e-05	6.68e-05	0.000130343	0.000136816	8.97e-05	6.96e-05	7.63e-05	7.66e-05	6.55e-05	7.33e-05	0.000138151	0	0	0	7.37e-05	3.98e-05
275.069	0	0	0	0	0	0	0	0		Other	276.076	0	0								0	0		0.000197786	0.000183065	0.000106003	0.000177197	0.000176085	0.000160418	0.000157006	0.00013578	0.00019507	0.000102041	9.23e-05	9.53e-05	0.000121571	0.000106104	0.000111607	8.41e-05	0.000113455	0.000100573	6.99e-05	8.52e-05	9.93e-05	0	4.78e-05	5.1e-05	9.4e-05	0.00010553
275.077	11	16	8	0	0	0	0	0	CHO	Tannin	276.085	-0.161164	1	C11H16O8	0.727273	1.45455	0	60.3	4	-4	-1.33333	0	-4	0.000253549	0.000217987	0.00017945	0.000311738	0.000311541	0.000299992	0.000233134	0.000208491	0.000244548	0.00033819	0.000222549	0.000316671	0.000238808	0.000249365	0.000244487	0.000332838	0.000281146	0.00028861	0.000260874	0.000199392	0.000270899	0.000217097	0.000119455	0.000180918	0.000269706	0.000172606
275.087	0	0	0	0	0	0	0	0		Other	276.094	0	0								0	0		0	0	5.41e-05	0	0	0	4.52e-05	0	0	6.08e-05	0	0	0	0	4.96e-05	0	0	0	0	0	0	0	0	0	0	0
275.093	15	16	5	0	0	0	0	0	CHO	Lignin	276.1	-0.0499794	1	C15H16O5	0.333333	1.06667	-0.4	71.7	8	3	0.3	0.44	3	9.01e-05	0.00014287	6.67e-05	0.000109746	9e-05	7.55e-05	9.24e-05	7.51e-05	9.58e-05	5.88e-05	4.36e-05	0	0.000100445	0.000724179	5.47e-05	4.41e-05	0	0	7.16e-05	0.000100449	9.27e-05	6.81e-05	4.75e-05	0	7.47e-05	6.17e-05
275.106	0	0	0	0	0	0	0	0		Other	276.113	0	0								0	0		0.000229074	0.00026552	0.000212743	0.000213253	0.000144019	0.000187051	0.000165457	0.000161113	0.000333091	0.000310646	0.000237736	0.000313597	0.000299658	0.000291632	0.000345027	0.000343128	0.000271652	0.000295401	0.000163964	0.000179955	0.000262155	0.000120125	0.000179953	0.000131931	0.000204525	0.00017073
275.109	0	0	0	0	0	0	0	0		Other	276.116	0	0								0	0		0	0	0	0	0	0	0	0	0	0	0	0	0	0	0	0	0	0	4.12e-05	0	0	0	0	0	0	0
275.114	12	20	7	0	0	0	0	0	CHO	Amino sugar	276.121	-0.160114	1	C12H20O7	0.583333	1.66667	-0.5	74.55	3	-4	-0.8	-0.0588235	-4	0.000500465	0.000451053	0.00159166	0.000741881	0.000799884	0.00103249	0.000380662	0.00133833	0.00102375	0.00069956	0.00047685	0.000746643	0.000475454	0.00058327	0.000616541	0.000675262	0.00062372	0.000556404	0.00114012	0.000585284	0.000803776	0.000447167	0.000299599	0.000619626	0.00094786	0.000445236
275.123	0	0	0	0	0	0	0	0		Other	276.131	0	0								0	0		4.34e-05	0	0	0	0	0	0	0	0	0	0	0	0	0	4.16e-05	0	0	0	0	0	0	0	0	0	0	0
275.129	0	0	0	0	0	0	0	0		Other	276.136	0	0								0	0		4.46e-05	0	0	0	0	0	0	0	0	0	0	0	0	0	0	0	0	0	0	0	0	0	0	0	4.22e-05	0
275.129	16	20	4	0	0	0	0	0	CHO	Lignin	276.136	-0.227556	1	C16H20O4	0.25	1.25	-0.75	81.675	7	3	0.25	0.357143	3	0	0	0	4.53e-05	0	0	0	0	0	0	0	0	0	0	0	0	0	0	0	3.31e-05	0	0	0	0	0	0
275.142	0	0	0	0	0	0	0	0		Other	276.149	0	0								0	0		0	0	0	0	0	0	0	0	0	0	4.17e-05	6.38e-05	4.85e-05	0	0	4.8e-05	4.7e-05	6.62e-05	0	0	0	0	0	0	0	0
275.15	13	24	6	0	0	0	0	0	CHO	Protein	276.157	-0.0831551	1	C13H24O6	0.461538	1.84615	-0.923077	86.6077	2	-4	-0.571429	-0.1	-4	0.000213107	0.000236645	0.000221922	0.000214374	0.000142181	0.000262645	0.000168212	0.000183336	0.000228504	0.000343772	0.000262783	0.000389745	0.000253741	0.00023522	0.000289421	0.000386051	0.000328401	0.000378205	0.00019935	0.000199493	0.000312027	0.000171547	9.35e-05	0.00016945	0.000207023	0.000139254
275.186	0	0	0	0	0	0	0	0		Other	276.194	0	0								0	0		0	6.41e-05	0	0	0	4.58e-05	0	0	0	0	3.81e-05	0	0	0	0	4.71e-05	0	7.9e-05	0	3.51e-05	0	0	0	0	0	0
275.187	0	0	0	0	0	0	0	0		Other	276.194	0	0								0	0		0	0	0	0	0	0	0	0	0	0	0	0	0	0	4.22e-05	0	0	0	0	0	0	0	0	0	0	0
275.69	0	0	0	0	0	0	0	0		Other	276.698	0	0								0	0		0	0	0	0	0	0	0	0	0	0	0	5.24e-05	0	0	0	0	0	0	0	0	0	0	0	0	0	0
276.028	0	0	0	0	0	0	0	0		Other	277.035	0	0								0	0		0	0	0	0	0	0	0	0	0	0	0	0	0	0	0	0	0	0	0	0	5.6e-05	0	0	0	0	0
276.073	10	15	8	1	0	0	0	0	CHON	Carbohydrate	277.08	-0.14257	1	C10H15O8N	0.8	1.5	0.4	48.9	4	-4	-5	-0.2	-5	0.000100855	0.000108575	7.91e-05	0.000103222	5.81e-05	9.92e-05	7.44e-05	8.03e-05	0.000115709	0.000128134	9.61e-05	0.000164057	0.000111878	9.5e-05	0.000112723	0.000161824	0.00013253	0.000143103	0.000117703	8.89e-05	0.000131589	8.18e-05	0	8.76e-05	9.72e-05	5.7e-05
276.081	0	0	0	0	0	0	0	0		Other	277.088	0	0								0	0		0	0	0	0	0	0	0	0	0	0	0	0	0	0	4.69e-05	0	0	0	0	0	0	0	0	0	0	0
276.088	14	15	5	1	0	0	0	0	CHON	Lignin	277.095	-0.0933603	1	C14H15O5N	0.357143	1.07143	-0.142857	64.3714	8	3	0.25	0.428571	2	0	0	0	0	0	0	0	0	0	0	0	0	0	0	0	0	0	0	0	3.49e-05	0	0	0	0	0	0
276.109	11	19	7	1	0	0	0	0	CHON	Amino sugar	277.116	-0.153054	1	C11H19O7N	0.636364	1.72727	-0.181818	65.4818	3	-4	-1.66667	-0.230769	-5	5.33e-05	6.26e-05	0	7.47e-05	6.24e-05	7.68e-05	5.73e-05	6.36e-05	6.78e-05	9.21e-05	6.1e-05	0.000126994	7.5e-05	6.29e-05	7.46e-05	0.000123845	8.08e-05	8.95e-05	5.05e-05	6.01e-05	8.96e-05	0	0	5.02e-05	6.52e-05	6.12e-05
276.124	15	19	4	1	0	0	0	0	CHON	Lignin	277.131	-0.243074	1	C15H19O4N	0.266667	1.26667	-0.533333	75.5	7	3	0.2	0.333333	2	0	0	0	0	0	0	0	0	0	0	0	0	0	0	4e-05	0	0	0	0	0	0	0	0	0	0	0
276.14	0	0	0	0	0	0	0	0		Other	277.147	0	0								0	0		0	0	0	0	0	0	0	0	0	0	0	0	0	0	0	0	0	0	0	0	0	0	0	4.89e-05	0	0
276.309	0	0	0	0	0	0	0	0		Other	277.316	0	0								0	0		0	0	0	0	0	0	0	0	0	0	0	0	0	0	0	0	0	4.98e-05	0	0	0	0	0	0	0	0
276.437	0	0	0	0	0	0	0	0		Other	277.444	0	0								0	0		0	0	0	4.78e-05	0	0	0	0	0	0	0	0	0	0	0	0	0	0	0	0	0	0	0	0	0	0
276.999	12	6	8	0	0	0	0	0	CHO	Condensed hydrocarbon	278.006	-0.299624	0	C12H6O8	0.666667	0.5	0.833333	36.55	10	2	0.5	0.75	2	5.1e-05	5.77e-05	0	0	7.52e-05	0	0	0	0	0	0	0	0	0	0	0	0	0	0	0	0	0	0	0	0	0
277.023	0	0	0	0	0	0	0	0		Other	278.03	0	0								0	0		0	0	0	0	0	0	0	0	0	0	0	0	0	0	0	0	0	5.97e-05	0	0	0	0	0	0	0	0
277.035	13	10	7	0	0	0	0	0	CHO	Condensed hydrocarbon	278.043	-0.120715	1	C13H10O7	0.538462	0.769231	0.307692	51.5308	9	2	0.333333	0.578947	2	0.000386444	0.000260165	8.02e-05	0.000372824	0.000364053	0.000123373	0.000206808	0.000157538	0.000152396	7.48e-05	7.92e-05	9.87e-05	0.000153652	0.000132518	0.000134642	7.52e-05	8.32e-05	7.95e-05	5.47e-05	6e-05	6.51e-05	0	0	0	4.05e-05	0
277.048	0	0	0	0	0	0	0	0		Other	278.056	0	0								0	0		0.000102852	8.7e-05	7.75e-05	0.000109017	0.000107201	9.52e-05	9.88e-05	7.38e-05	0.000106815	0.000124892	9.11e-05	0.000137897	0.000114132	7.25e-05	8.83e-05	0.000113991	0.000120497	0.000111553	8.58e-05	7.23e-05	0	0	0	0	7.17e-05	5.79e-05
277.049	0	0	0	0	0	0	0	0		Other	278.057	0	0								0	0		0	0	0	0	0	0	0	0	0	0	0	0	0	0	0	0	0	0	0	0	0	0	4.41e-05	0.000124154	0	0
277.054	0	0	0	0	0	0	0	0		Other	278.062	0	0								0	0		0	0	0	0	0	0	0	0	0	0	0	0	0	0	0	0	0	0	0	0	0	5.68e-05	0	0.000150386	0	5.76e-05
277.055	0	0	0	0	0	0	0	0		Other	278.062	0	0								0	0		0	0	0	0	0	0	0	0	0	0	4.12e-05	0	0	0	0	0	0	0.000100246	0	0	0	0	0	0	0	0
277.06	0	0	0	0	0	0	0	0		Other	278.067	0	0								0	0		0.000232852	0.00020968	0.00090966	9.25e-05	0.000124833	0.000431222	0.00062497	0.000451913	0.00170776	0.00122029	0.001567	0.00144245	0.000134783	0.000230818	0.00150359	0.00107805	0.00164363	0.00492443	0.00123423	0.00097215	0.00206513	0.00206614	0.00229457	0.00885731	0.00267741	0.00361089
277.066	0	0	0	0	0	0	0	0		Other	278.074	0	0								0	0		6.13e-05	7.04e-05	0	7.33e-05	6.31e-05	5.07e-05	5.23e-05	0	6.78e-05	5.04e-05	0	0	0	4.43e-05	4.72e-05	4.42e-05	0	0	0	0	0	0	0	0	0	0
277.072	14	14	6	0	0	0	0	0	CHO	Lignin	278.079	-0.0723711	1	C14H14O6	0.428571	1	-0.142857	64.3714	8	2	0.25	0.454545	2	0.000358041	0.000275916	0.000117322	0.000341755	0.00031049	0.000111332	0.000216971	0.000126677	0.000160681	0.000124016	0.000122374	0.000119324	0.000215011	0.000149857	0.000114797	0.000144346	0.000112945	0.00010787	6.84e-05	0.00010862	0.00011559	6.95e-05	0	0	0.000117327	5.27e-05
277.075	11	18	6	0	0	1	0	0	CHOS	Protein	278.082	0.0378791	1	C11H18O6S	0.545455	1.63636	-0.363636	70.6636	3	-3	-1	-0.142857	-4	0	0	0	0	0	0	0	0	0	0	0	0	0	0	0	0	0	0	0	0	0	0	0	0	0	7.18e-05
277.083	13	14	5	2	0	0	0	0	CHON	Lignin	278.09	-0.145264	1	C13H14O5N2	0.384615	1.07692	0.153846	55.9154	8	3	0.166667	0.411765		0	0	0	0	0	0	0	0	0	0	0	0	0	0	0	0	0	0	0	0	0	7.64e-05	8.41e-05	0	0	0
277.085	0	0	0	0	0	0	0	0		Other	278.092	0	0								0	0		0.000311037	0.000287447	0.000214487	0.000315743	0.000250951	0.000249959	0.000223151	0.000245088	0.000358331	0.000338076	0.000275744	0.000351283	0.000309866	0.000272432	0.000364036	0.000347566	0.000362233	0.000340127	0.000178404	0.000185017	0.000278535	0.000181129	0.000102777	0.000142253	0.000232905	0.000154365
277.086	10	18	5	2	0	1	0	0	CHONS	Protein	278.094	-0.198775	1	C10H18O5N2S	0.5	1.8	0	60.3	3	-2	-2.5	-0.555556	-5	0	0	0	0	0	0	0	0	0	0	4.14e-05	6.39e-05	0	0	0	0	0	8e-05	0	0	0	0	0	0	4.44e-05	4.91e-05
277.093	11	18	8	0	0	0	0	0	CHO	Carbohydrate	278.1	-0.178757	1	C11H18O8	0.727273	1.63636	-0.181818	65.4818	3	-5	-1.66667	-0.142857	-5	5.8e-05	0	0	7.95e-05	8.49e-05	7.15e-05	0	0	5.71e-05	8.04e-05	4.65e-05	9.78e-05	0	0	7.29e-05	6.55e-05	7.29e-05	8.1e-05	6.27e-05	5.21e-05	5.81e-05	5.91e-05	5.34e-05	5.98e-05	7.25e-05	4.01e-05
277.093	0	0	0	0	0	0	0	0		Other	278.1	0	0								0	0		0	0	0	0	0	0	0	4.63e-05	0	0	0	0	0	0	0	0	0	0	0	0	0	0	0	0	0	0
277.103	0	0	0	0	0	0	0	0		Other	278.11	0	0								0	0		8.28e-05	0.000122633	7.57e-05	8.12e-05	6.55e-05	6.07e-05	8.06e-05	7.53e-05	0.000114675	0.000103752	7.53e-05	9.82e-05	9.55e-05	0.00010045	0.000129147	0.000103022	0.000107174	0.000107686	7.11e-05	6.37e-05	8.51e-05	0	5.06e-05	6.24e-05	6.55e-05	6.65e-05
277.108	15	18	5	0	0	0	0	0	CHO	Lignin	278.115	-0.124518	1	C15H18O5	0.333333	1.2	-0.533333	75.5	7	2	0.2	0.36	2	0.000259275	0.000327292	0.000289791	0.000239874	0.000132877	0.000197209	0.000210643	0.000180221	0.000328206	0.00018719	0.000159325	0.000229776	0.000361995	0.000312535	0.000166921	0.0001625	0.000162501	0.000162771	0.000151673	0.000198911	0.000242064	0.000153236	9.27e-05	0.000114964	0.000216938	0.000186277
277.121	0	0	0	0	0	0	0	0		Other	278.129	0	1								0	0		0.000143423	0.000197822	0.000160211	0.00015584	0.000117585	0.000138017	0.000110859	0.000132666	0.000202334	0.000231011	0.000204092	0.000317632	0.000226279	0.000174991	0.000223902	0.000215602	0.000217811	0.000253662	0.0001229	0.00010516	0.000174598	0.000118232	9.58e-05	0.000127267	0.000126855	9.69e-05
277.123	11	22	4	2	0	1	0	0	CHONS	Protein	278.13	-0.284658	1	C11H22O4N2S	0.363636	2	-0.545455	75.8455	2	-2	-1.25	-0.5	-5	0	0	0	0	0	0	0	0	0	0	0	0	0	0	4.18e-05	0	0	0	0	0	0	7.25e-05	0	0.000131354	0	5.56e-05
277.129	12	22	7	0	0	0	0	0	CHO	Amino sugar	278.137	-0.0732229	1	C12H22O7	0.583333	1.83333	-0.666667	79.3	2	-5	-1	-0.176471	-5	5.27e-05	0	7.39e-05	6.59e-05	5.37e-05	7.23e-05	0	4.48e-05	8.36e-05	9.49e-05	5.44e-05	8.96e-05	6.51e-05	4.82e-05	0.000147075	0.000105154	7.83e-05	0.000101348	5.41e-05	7.65e-05	9.41e-05	9.39e-05	4.47e-05	7.76e-05	0.00015616	5.5e-05
277.145	16	22	4	0	0	0	0	0	CHO	Lignin	278.152	-0.129648	1	C16H22O4	0.25	1.375	-0.875	85.2375	6	2	0.166667	0.285714	2	5.88e-05	6.69e-05	7.95e-05	6.31e-05	0	0	0	5.31e-05	7.3e-05	8.42e-05	8.67e-05	7.89e-05	7.23e-05	5.57e-05	7.95e-05	9.1e-05	7.36e-05	8.54e-05	0	7.42e-05	9.55e-05	8e-05	0	0	7.67e-05	0
277.145	0	0	0	0	0	0	0	0		Other	278.152	0	0								0	0		0	0	0	0	0	0	0	0	0	0	0	0	0	0	0	0	0	0	5.26e-05	0	0	0	0	0	0	0
277.156	15	22	3	2	0	0	0	0	CHON	Lignin	278.163	-0.0821048	1	C15H22O3N2	0.2	1.46667	-0.666667	79.3	6	3	0.1	0.217391		0	0	0.00051466	0	0	6.25e-05	0.000108402	0.000140758	0.000183244	8.96e-05	0.000183421	0.000165885	5.73e-05	0.000146562	0.000378035	7.69e-05	0.000139073	0.000385563	4.28e-05	3.19e-05	8.11e-05	0.000284998	0	0.000212349	5.03e-05	8.28e-05
277.158	0	0	0	0	0	0	0	0		Other	278.165	0	0								0	0		0	6.1e-05	0.00010462	0	0	4.94e-05	0	6.1e-05	0	4.92e-05	8.79e-05	8.97e-05	0	7.52e-05	7.15e-05	6.74e-05	6.38e-05	0.000145035	5.11e-05	4.22e-05	4.82e-05	0	0	0	4.47e-05	3.97e-05
277.166	13	26	6	0	0	0	0	0	CHO	Protein	278.173	-0.0152172	1	C13H26O6	0.461538	2	-1.07692	90.9923		-5	-0.714286	-0.2	-5	0	0	0	0	0	0	0	0	0	0	3.87e-05	9.11e-05	0	0	0	0	0	8.68e-05	0	0	0	0	0	0	0	0
277.181	17	26	3	0	0	0	0	0	CHO	Lipid	278.188	-0.126986	1	C17H26O3	0.176471	1.52941	-1.17647	93.8294	5	2	0.142857	0.225806	2	5.95e-05	0.000107635	7.72e-05	5.79e-05	0	6.77e-05	4.46e-05	8.08e-05	6.56e-05	0.000127738	9.65e-05	0.000128612	0.000106514	6.65e-05	9.5e-05	0.000137971	0.000122764	0.000111391	7.82e-05	7.44e-05	8.65e-05	6.43e-05	0	8.56e-05	6.83e-05	7.03e-05
277.194	0	0	0	0	0	0	0	0		Other	278.201	0	0								0	0		0	0	0	0	0	0	0	0	0	0	0	0	0	0	0	0	0	0	0	0	0	0	0	0	0	5.56e-05
277.194	0	0	0	0	0	0	0	0		Other	278.201	0	0								0	0		0	0	0	0	0	0	0	0	0	6.21e-05	6.24e-05	7.05e-05	0	0	0	7.54e-05	5.26e-05	6.49e-05	0	0	0	0	4.19e-05	0	4.3e-05	0
277.373	0	0	0	0	0	0	0	0		Other	278.38	0	0								0	0		0	0	0	0	0	0	0	0	0	0	0	0	0	0	0	0	0	0	0	3.12e-05	0	0	0	0	0	0
277.424	0	0	0	0	0	0	0	0		Other	278.432	0	0								0	0		0	0	5.5e-05	0	0	0	0	0	0	0	0	0	0	0	0	0	0	0	0	0	0	0	0	0	0	0
277.967	0	0	0	0	0	0	0	0		Other	278.974	0	0								0	0		0	0	0	0	0	0	0	0	0	0	0	0	0	7.34e-05	0	0	0	0	0	0	0	0	0	0	0	0
278.031	0	0	0	0	0	0	0	0		Other	279.038	0	1								0	0		0	0	0	4.39e-05	0	0	0	0	0	0	0	0	0	0	0	0	0	0	0	0	0	0	0	0	0	0
278.052	0	0	0	0	0	0	0	0		Other	279.059	0	0								0	0		0	0	0	0	0	0	0	0	0	0	4.15e-05	0	0	0	0	0	0	0	0	0	0	0	0	0	4.41e-05	0
278.052	9	13	9	1	0	0	0	0	CHON	Tannin	279.059	-0.164644	1	C9H13O9N	1	1.44444	0.888889	34.9667	4	-5	6	-0.428571	-6	0	0	0	5.02e-05	0	0	0	0	5.01e-05	6.49e-05	0	5.26e-05	5.17e-05	0	4.94e-05	5.59e-05	7.16e-05	6.72e-05	4.76e-05	3.18e-05	6.01e-05	0	0	0	0	0
278.057	0	0	0	0	0	0	0	0		Other	279.064	0	0								0	0		0	0	0	0	0	0	0	0	0	0	0	0	0	0	0	0	0	0	0	0	0	0	0	6.06e-05	0	0
278.063	0	0	0	0	0	0	0	0		Other	279.07	0	0								0	0		4.88e-05	0	7.68e-05	0	0	5.68e-05	7.38e-05	4.59e-05	0.000199006	0.00012505	0.000182229	0.00017285	0	0	0.00016623	0.000114116	0.000175353	0.00048188	0.000128741	8.55e-05	0.000228926	0.000235862	0.000243429	0.000855073	0.000271586	0.000371932
278.067	13	13	6	1	0	0	0	0	CHON	Lignin	279.074	-0.108615	1	C13H13O6N	0.461538	1	0.153846	55.9154	8	2	0.166667	0.444444		0	0	0	0	5.37e-05	0	5.42e-05	0	0	0	0	0	0	0	0	0	0	0	0	0	0	0	0	0	0	0
278.08	0	0	0	0	0	0	0	0		Other	279.087	0	0								0	0		0	0	0	0	0	5.06e-05	0	0	0	0	0	0	0	0	0	0	0	0	0	0	0	0	0	0	0	0
278.088	10	17	8	1	0	0	0	0	CHON	Carbohydrate	279.095	-0.179728	1	C10H17O8N	0.8	1.7	0.2	54.6	3	-5	-6	-0.4	-6	0.000142392	0.000156097	0.000253303	0.000142632	6.77e-05	0.000143991	0.000126564	9.22e-05	0.000139967	0.000169748	0.000132041	0.00019513	0.000131284	0.000128069	0.000139546	0.000218409	0.000170571	0.000148713	0.000120034	0.000114099	0.000181187	0.00010243	5.9e-05	8.05e-05	0.000110984	6.38e-05
278.112	0	0	0	0	0	0	0	0		Other	279.119	0	0								0	0		0	0	0	4.64e-05	0	0	0	0	0	0	0	0	0	0	0	0	0	0	0	0	0	0	0	0	0	0
278.115	0	0	0	0	0	0	0	0		Other	279.122	0	1								0	0		0	0	8.32e-05	0	0	0	0	0	0	0	0	0	0	0	8.14e-05	0	0	8.5e-05	0	0	0	9.94e-05	0	8.38e-05	0	0
278.117	0	0	0	0	0	0	0	0		Other	279.124	0	0								0	0		4.47e-05	0	6.96e-05	0	0	0.0001	0	0	0.00012795	0	0	0	0	0	5.55e-05	0	0	0	4.75e-05	0	0.000181792	0	0	5.25e-05	0	0
278.125	11	21	7	1	0	0	0	0	CHON	Amino sugar	279.132	-0.289348	1	C11H21O7N	0.636364	1.90909	-0.363636	70.6636	2	-5	-2	-0.384615	-6	0	0	0	0	0	0	0	0	4.39e-05	0	0	0	5.66e-05	4.26e-05	0	6.8e-05	0	0	0	3.67e-05	4.4e-05	0	0	0	0	0
278.125	0	0	0	0	0	0	0	0		Other	279.132	0	0								0	0		5.32e-05	0	0	0	0	0	0	0	0	0	0	0	0	0	0	0	0	0	0	0	0	0	0	0	0	0
278.153	0	0	0	0	0	0	0	0		Other	279.16	0	0								0	0		0.000112655	0.00031742	0.000248298	7.19e-05	9.2e-05	9.83e-05	0.000119604	0.000191331	0.00011536	0.000326788	0.000214854	0.000279828	0.000216112	0.000118044	8.13e-05	0.000292825	0.000195781	0.000200754	0.000148686	0.000120871	0.000104675	0.000146861	7.79e-05	0.000154736	0.000110016	0.000106276
278.189	0	0	0	0	0	0	0	0		Other	279.197	0	0								0	0		0	0	0.000130983	0	7.43e-05	0	6.29e-05	0.000142787	0	8.62e-05	0.000119012	8.35e-05	6.56e-05	5.55e-05	0	8.87e-05	0.000106434	0	0	0	0	0.00013474	4.89e-05	9.06e-05	0	9.27e-05
278.481	0	0	0	0	0	0	0	0		Other	279.489	0	0								0	0		0	0	0	0	0	0	0	0	0	0	0	0	4.63e-05	0	0	0	0	0	0	0	0	0	0	0	0	0
278.742	0	0	0	0	0	0	0	0		Other	279.75	0	0								0	0		0	0	0	0	0	0	0	0	3.95e-05	0	0	0	0	0	0	0	0	0	0	0	0	0	0	0	0	0
278.968	0	0	0	0	0	0	0	0		Other	279.975	0	0								0	0		0	0	0	0	0	0	0	0	0	0	0.000134113	0.000229343	0	0	0	0	6.43e-05	0.000173564	0	0	0	0	0	0	0	0
278.975	0	0	0	0	0	0	0	0		Other	279.983	0	0								0	0		0	0	0	0	0	0	0	5.53e-05	5.46e-05	0	5.79e-05	0	0	0	0	4.44e-05	0	0	0	3.6e-05	0	0	0	0	0	0
278.979	0	0	0	0	0	0	0	0		Other	279.987	0	0								0	0		0	0	0	4.43e-05	0	5.36e-05	0	0	5.82e-05	7.19e-05	6.27e-05	7.38e-05	5.61e-05	6.5e-05	5.72e-05	5.48e-05	4.94e-05	6.64e-05	4.23e-05	4.41e-05	7.48e-05	0	0	0	4.92e-05	0
278.983	0	0	0	0	0	0	0	0		Other	279.991	0	0								0	0		0	0	0	0	0	4.31e-05	0	0	0	0	0	0	0	0	0	0	0	0	0	0	0	0	0	0	0	0
278.99	0	0	0	0	0	0	0	0		Other	279.998	0	1								0	0		0	0	0	0	0	0	0	0	0	0	0	0	0	0	0	0	0	0	5.32e-05	5.01e-05	0	0	0	0	0	0
278.99	0	0	0	0	0	0	0	0		Other	279.998	0	0								0	0		0	0	0	0	0	4.42e-05	0	0	0	0	0	0	0	0	0	0	0	0	0	0	0	0	0	0	0	0
279.004	0	0	0	0	0	0	0	0		Other	280.011	0	1								0	0		0	0	0	0	0	0	0	0	0.00020547	0	0	0	0	0	5.24e-05	0	0	0	0	0	0	0	0	0	0	0
279.015	12	8	8	0	0	0	0	0	CHO	Condensed hydrocarbon	280.022	-0.105984	1	C12H8O8	0.666667	0.666667	0.666667	41.3	9		0.25	0.625		0.000195754	6.48e-05	0	0.000256305	0.000238993	0	7.06e-05	0	0	0	0	7.14e-05	0	0	5.37e-05	0	0	0	0	3.26e-05	0	0	0	0	4.18e-05	0
279.024	0	0	0	0	0	0	0	0		Other	280.031	0	0								0	0		0	0	0	0	0	0	0	0	0	0	0	0	0	0	0	0	0	0	0	0	7.8e-05	0	0	0	0	0
279.028	0	0	0	0	0	0	0	0		Other	280.035	0	0								0	0		0	0	0	0	0	0	0	0	0	0	0	0	0	0	0	5.42e-05	0	0	0	0	5.15e-05	0	0	0	5.17e-05	0
279.028	0	0	0	0	0	0	0	0		Other	280.035	0	0								0	0		0	0	0	0	0	0	0	0	4.84e-05	0	0	0	0	0	0	0	0	0	0	0	0	0	0	0	0	0
279.038	0	0	0	0	0	0	0	0		Other	280.045	0	0								0	0		0	0	7.1e-05	0	0	0	0	0	0	0	0	0	0	0	0	0	0	0	0	0	0	0	0	0	0	0
279.039	0	0	0	0	0	0	0	0		Other	280.046	0	0								0	0		0	0	0	0	0	0	0	0	9.72e-05	0	0	0	0	4.19e-05	0.000102328	0	0	7.76e-05	6.42e-05	3.61e-05	8.72e-05	0.000172171	0.000140466	0.000274117	0.000129083	0.000119881
279.045	0	0	0	0	0	0	0	0		Other	280.053	0	0								0	0		0	0	0	0	0	0	0	0	0	0	0	0	4.16e-05	0	0	5.36e-05	0	0	0	0	4.7e-05	0	0	0	0	0
279.046	0	0	0	0	0	0	0	0		Other	280.054	0	0								0	0		0	0	0	0	0	0	0	0	0	0	0	0	0	0	0	0	0	0	0	0	0	0	0	6.59e-05	0	0
279.051	13	12	7	0	0	0	0	0	CHO	Lignin	280.058	-0.205504	1	C13H12O7	0.538462	0.923077	0.153846	55.9154	8		0.166667	0.473684		0.000431821	0.000263296	9.61e-05	0.00045725	0.000400521	0.000145693	0.000215438	0.000155271	0.000143254	0.000132344	0.000114299	0.000134392	0.000237912	0.000161078	0.000155761	0.000185238	0.00013768	0.000155149	0	7.12e-05	5.24e-05	9.57e-05	0	0	8.34e-05	0
279.051	0	0	0	0	0	0	0	0		Other	280.059	0	0								0	0		0	0	0	0	0	0	0	0	0	0	0	0	0	0	0	0	0	0	4.72e-05	0	0	0	0	0	0	0
279.054	10	16	7	0	0	1	0	0	CHOS	Amino sugar	280.062	0.114587	1	C10H16O7S	0.7	1.6	0	60.3	3	-4	-2.5	-0.272727	-5	0	0	0	0	0	0	0	0	0	0	3.89e-05	0	0	0	0	0	0	0	0	0.00012083	6.77e-05	0	0	0	0	0
279.057	0	0	0	0	0	0	0	0		Other	280.064	0	0								0	0		6.39e-05	6.69e-05	0.000247312	0	0	0.000125865	0.000155578	0.000123067	0.000450241	0.000367295	0.000450587	0.000396127	0	7.49e-05	0.000394806	0.000283578	0.000476189	0.00134401	0.000340949	0.000292934	0.000579605	0.000566645	0.000587548	0.0023716	0.000671422	0.000986996
279.064	0	0	0	0	0	0	0	0		Other	280.071	0	0								0	0		0.000202027	0.000210889	0.000235797	0.000259412	0.000244426	0.000275931	0.000234684	0.000201095	0.000304656	0.000389402	0.000272409	0.000412637	0.000296047	0.00020688	0.000245627	0.000398748	0.000346223	0.000370121	0.000228021	0.000207108	0.000321467	0.000182623	0.000234461	0.000289247	0.000236743	0.000269102
279.069	16	13	1	2	0	0	1	0	CHONP	Unsaturated hydrocarbon	280.077	-0.0853591	1	C16H13ON2P	0.0625	0.8125	-0.625	78.1125	12	11	0.666667	0.68	8	0	0	0	0	0	0	0	0	0	0	0	0	0	0	5.04e-05	0	0	0	0	0	0	0	0	0	0	0
279.074	0	0	0	0	0	0	0	0		Other	280.081	0	0								0	0		0	0	0	0	0	0	0	0	0	0	0	0	0	0	3.97e-05	0	0	0	0	0	0	0	0	0	0	0
279.082	0	0	0	0	0	0	0	0		Other	280.089	0	0								0	0		7.55e-05	8.14e-05	0	0.000101533	8.17e-05	7.38e-05	5.73e-05	7.8e-05	0.000103568	0.000102099	6.9e-05	0.000105058	8.16e-05	6.74e-05	9.95e-05	0.000112146	9.76e-05	0.000110044	5.74e-05	4.08e-05	8.6e-05	0	0	6.11e-05	5.64e-05	0
279.087	14	16	6	0	0	0	0	0	CHO	Lignin	280.095	-0.0637666	1	C14H16O6	0.428571	1.14286	-0.285714	68.4429	7		0.125	0.363636		0.000313301	0.000233577	0.000219027	0.000301032	0.000229886	0.000261736	0.000239003	0.000179367	0.000283372	0.00017384	0.000113872	0.000159326	0.000179608	0.000161147	0.000143266	0.00015369	0.000141708	0.00011634	0.000120327	0.000143203	0.000125145	0.000119296	6.25e-05	0	0.000162988	8.16e-05
279.091	11	20	6	0	0	1	0	0	CHOS	Protein	280.098	0.0521165	1	C11H20O6S	0.545455	1.81818	-0.545455	75.8455	2	-4	-1.25	-0.285714	-5	0	0	0	0	0	0	0	0	0	0	0	0	0	0	0	0	0	0	0	3.03e-05	0	0	0	0	0	0
279.099	13	16	5	2	0	0	0	0	CHON	Lignin	280.106	-0.104625	1	C13H16O5N2	0.384615	1.23077	0	60.3	7	2	0	0.294118	0	0	0	0.000123802	0	0	4.35e-05	0.000128367	0	7.79e-05	0	8.67e-05	7.33e-05	0	0.000208907	0.000167714	0	4.88e-05	0.000209577	4.74e-05	3.73e-05	0.000104492	0.000229439	7.18e-05	0.000327355	6.39e-05	0.000109088
279.101	0	0	0	0	0	0	0	0		Other	280.108	0	0								0	0		0.00049966	0.000546377	0.000492498	0.000485214	0.000299912	0.000444344	0.000376554	0.000405872	0.00050211	0.000713926	0.000621348	0.000756817	0.000571552	0.000522828	0.000677697	0.000762339	0.00075511	0.000662978	0.000364471	0.000341541	0.000592687	0.000412694	0.000168754	0.000330283	0.000436063	0.000278287
279.109	11	20	8	0	0	0	0	0	CHO	Carbohydrate	280.116	-0.241768	1	C11H20O8	0.727273	1.81818	-0.363636	70.6636	2	-6	-2	-0.285714	-6	0	0	0	0	0	0	0	0	0	0	0	0	0	0	0	7.28e-05	0	0	0	4.84e-05	4.73e-05	0	7.04e-05	7.3e-05	7.28e-05	9.89e-05
279.109	0	0	0	0	0	0	0	0		Other	280.116	0	0								0	0		0	0	0	0	0	0	0	0	0	0	0	0	0	0	0	0	0	0	0	0	0	6.21e-05	0	0	0	0
279.118	0	0	0	0	0	0	0	0		Other	280.126	0	0								0	0		4.78e-05	0	0	5.58e-05	0	4.86e-05	4.49e-05	0	5.73e-05	5.42e-05	6.73e-05	9.5e-05	6.76e-05	5.02e-05	6.34e-05	7.48e-05	7.33e-05	5.11e-05	0	0	5.99e-05	0	0	0	4.55e-05	0
279.124	15	20	5	0	0	0	0	0	CHO	Lignin	280.131	-0.026613	1	C15H20O5	0.333333	1.33333	-0.666667	79.3	6		0.1	0.28		0.000235262	0.000310219	0.000168505	0.000205871	0.000155286	0.000214362	0.000205537	0.00020954	0.000486916	0.000155454	0.000113365	0.000123527	0.000162538	0.000192255	0.000153557	7.26e-05	8.46e-05	0.000108233	0.000118862	0.000185113	0.000195243	0.000110062	0.000117665	0.000105947	0.00028921	0.00106168
279.127	12	24	5	0	0	1	0	0	CHOS	Protein	280.134	-0.117429	1	C12H24O5S	0.416667	2	-1	88.8		-4	-0.833333	-0.294118	-5	0	0	0	0	0	0	0	0	0	0	0	0	0	0	7.33e-05	0	0	0	0	0	0	0	0	0	0	0
279.135	14	20	4	2	0	0	0	0	CHON	Lignin	280.142	-0.234081	1	C14H20O4N2	0.285714	1.42857	-0.428571	72.5143	6	2	0	0.2	0	0	0	0	0	0	0	0	0	0	0	0	0	0	0	3.97e-05	0	0	5.44e-05	0	0	0	6.56e-05	0	5.7e-05	0	0
279.137	0	0	0	0	0	0	0	0		Other	280.144	0	0								0	0		9.08e-05	0.000143156	0.00010774	8.27e-05	0	8.02e-05	6.91e-05	7.56e-05	9.71e-05	0.000146529	0.000133767	0.000172509	0.000124019	0.000164478	0.000128343	0.000139524	0.000181375	0.000191304	7.9e-05	8.95e-05	0.000104582	9.55e-05	8.31e-05	6.4e-05	9.36e-05	7.09e-05
279.137	0	0	0	0	0	0	0	0		Other	280.144	0	0								0	0		0	0	0	0	7.23e-05	0	0	0	0	0	0	0	0	0	0	0	0	0	0	0	0	0	0	0	0	0
279.148	0	0	0	0	0	0	0	0		Other	280.155	0	0								0	0		0	7.99e-05	0.00060339	0	8.5e-05	0.000122369	0.000185435	0.000206149	0.000204849	9.63e-05	0.000231194	0.000240381	7.84e-05	0.000149646	0.00044562	0.00010691	0.000176664	0.000670469	7.09e-05	7.03e-05	0.000241987	0.000790656	0.000139027	0.000918536	0.0001371	0.000289752
279.155	0	0	0	0	0	0	0	0		Other	280.162	0	0								0	0		0	0	0	0	0	0	0	0	0	0	0	0	0	0	4.25e-05	0	0	0	0	0	0	0	0	0	0	0
279.156	0	0	0	0	0	0	0	0		Other	280.164	0	0								0	0		0	5.91e-05	0	0	0	0	0	0	0	0	0	0	0	0	0	0	0	0	0	0	0	0	0	0	0	0
279.16	16	24	4	0	0	0	0	0	CHO	Lipid	280.167	-0.0636515	1	C16H24O4	0.25	1.5	-1	88.8	5		0.0833333	0.214286		4.88e-05	0	0	0	0	4.34e-05	0	0	4.33e-05	0	0	0	0	4.91e-05	6.12e-05	4.52e-05	0	0	0	0	5.05e-05	0	0	0	5.14e-05	0
279.164	13	28	4	0	0	1	0	0	CHOS	Protein	280.171	-0.186992	1	C13H28O4S	0.307692	2.15385	-1.38462	99.7615	0	-4	-0.625	-0.3	-5	0	0.000117492	0	4.71e-05	0	6.37e-05	0	0	5.45e-05	8.35e-05	7.84e-05	5.56e-05	0	5.12e-05	4.77e-05	6.88e-05	6.58e-05	8.32e-05	0	4.14e-05	6.56e-05	0	0	0	0	0
279.173	0	0	0	0	0	0	0	0		Other	280.181	0	0								0	0		0	0	5.57e-05	0	0	4.4e-05	0	4.7e-05	4.46e-05	4.74e-05	6.15e-05	6.89e-05	0	4.35e-05	6.81e-05	5.73e-05	6.76e-05	0.000115436	0	0	0	0	0	0	0	0
279.32	0	0	0	0	0	0	0	0		Other	280.327	0	0								0	0		0	0	0	0	0	0	0	0	0	0	0	0	0	0	0	0	0	0	0	0	0	0	0	0	0	4.13e-05
279.965	0	0	0	0	0	0	0	0		Other	280.972	0	0								0	0		0	0	0	0	0	0	0	0	0	0	0	0	0	6.91e-05	0	0	0	0	0	0	0	0	0	0	0	0
279.983	0	0	0	0	0	0	0	0		Other	280.99	0	0								0	0		0	0	0	0	0	0	0	0	0	0	0	0	0	0	0	0	0	0	0	0	0	0	0	0	4.02e-05	0
280.06	0	0	0	0	0	0	0	0		Other	281.067	0	1								0	0		0	0	0	0	0	0	0	0	5.92e-05	5.54e-05	6.3e-05	0	0	0	5.52e-05	0	4.78e-05	0.000139773	0	3.23e-05	6.74e-05	0	5.42e-05	0.000246884	7.51e-05	0.000104877
280.067	9	15	9	1	0	0	0	0	CHON	Carbohydrate	281.075	-0.287955	1	C9H15O9N	1	1.66667	0.666667	41.3	3	-6	7	-0.714286	-7	0	0	0	0	0	0	0	0	0	4.82e-05	0	6.36e-05	4.58e-05	0	0	5.42e-05	4.44e-05	5.14e-05	4.56e-05	0	0	0	0	5.19e-05	0	4.37e-05
280.068	0	0	0	0	0	0	0	0		Other	281.075	0	0								0	0		4.77e-05	0	0	0	0	0	0	0	4.52e-05	0	0	0	0	0	0	0	0	0	0	0	0	0	0	0	0	0
280.083	13	15	6	1	0	0	0	0	CHON	Lignin	281.09	0.0916163	1	C13H15O6N	0.461538	1.15385	0	60.3	7		0	0.333333	0	0	7e-05	0	0	0	0	0	0	0	0	0	0	0	0	0	0	0	0	0	0	0	0	0	0	0	0
280.083	0	0	0	0	0	0	0	0		Other	281.09	0	0								0	0		0	0	0	0	0	0	0	0	0	0	4.62e-05	0	0	0	0	0	0	0	0	0	0	0	0	0	0	0
280.104	10	19	8	1	0	0	0	0	CHON	Carbohydrate	281.111	-0.293389	1	C10H19O8N	0.8	1.9	0	60.3	2	-6	-7	-0.6	-7	7.1e-05	6.99e-05	5.01e-05	7.05e-05	5.98e-05	4.71e-05	0	5.65e-05	7.16e-05	0.000111504	7.61e-05	0.000119626	9.02e-05	8.45e-05	9.07e-05	0.000104902	9.57e-05	8.77e-05	5.19e-05	4.5e-05	6.82e-05	0	4.1e-05	6.25e-05	6.67e-05	4.52e-05
280.107	0	0	0	0	0	0	0	0		Other	281.114	0	0								0	0		0	0	0	0	0	0	0	0	0	0	0	0	0	0	5.02e-05	0	0	0	0	0	0	0.000101014	0	0.000133802	0	4.07e-05
280.107	0	0	0	0	0	0	0	0		Other	281.114	0	0								0	0		0	0	0	0	0	0	0	0	0	0	0	0	0	0	0	0	0	5.84e-05	0	0	0	0	0	0	0	0
280.113	0	0	0	0	0	0	0	0		Other	281.121	0	0								0	0		0	0	0	0	0	0	0	0	0	0	0	0	0	0	0	0	0	0	0	0	5.18e-05	0	0	0	0	0
280.15	0	0	0	0	0	0	0	0		Other	281.157	0	0								0	0		0	9.09e-05	6.38e-05	0	0	0	0	0	0	8.64e-05	7.36e-05	7.78e-05	7.21e-05	0	0	8.86e-05	6.74e-05	0	0	0	0	0	0	4.97e-05	3.95e-05	0
280.151	0	0	0	0	0	0	0	0		Other	281.159	0	1								0	0		0	0	7.87e-05	0	0	0	0	0	0	0	0	0	0	0	8.15e-05	0	0	7.31e-05	0	0	0	0.00010247	0	0.000100799	0	5.73e-05
280.152	0	0	0	0	0	0	0	0		Other	281.159	0	0								0	0		0	0	0	0	0	0	0	0	0	0	0	0	0	0	0	0	0	0	0	0	0	0	4.11e-05	0	0	0
280.186	0	0	0	0	0	0	0	0		Other	281.194	0	0								0	0		0	0	6.52e-05	0	0	0	0	0	0	0	0	0	0	0	0	0	0	0	0	0	4.56e-05	0	0	0	0	0
280.205	0	0	0	0	0	0	0	0		Other	281.212	0	0								0	0		0	0	0.000177618	0	8.76e-05	0	4.71e-05	0.000156525	0	0.000110826	0.000125062	0.000110173	8.99e-05	6.92e-05	0	8.84e-05	0.000131511	7.97e-05	0	3.74e-05	5.01e-05	0.000152986	4.53e-05	0.000158165	5.03e-05	0.000127154
280.395	0	0	0	0	0	0	0	0		Other	281.402	0	0								0	0		0	0	0	4.39e-05	0	0	0	0	0	0	0	0	0	0	0	0	0	0	0	0	0	0	0	0	0	0
280.466	0	0	0	0	0	0	0	0		Other	281.473	0	0								0	0		0	0	0	0	0	0	0	0	0	0	0	0	0	0	0	4.48e-05	0	0	0	0	0	0	0	0	0	0
280.965	0	0	0	0	0	0	0	0		Other	281.972	0	0								0	0		0	0	0	0	0	0	0	0	0	0	5.97e-05	0.0001459	0	0	0	0	0	0.000116165	0	0	0	0	0	0	0	0
280.97	0	0	0	0	0	0	0	0		Other	281.978	0	0								0	0		0	0	0	0	0	0	0	0	0	0	0	0	0	0	0	0	0	0	0	0	0	0	4.33e-05	0	0	0
280.977	0	0	0	0	0	0	0	0		Other	281.985	0	0								0	0		4.91e-05	5.62e-05	0	0	0	7.25e-05	0	0	0	6.84e-05	4.71e-05	6.08e-05	6.83e-05	4.35e-05	4.68e-05	4.87e-05	6.7e-05	6.77e-05	0	5.58e-05	0	0	0	0	0	0
280.977	11	8	5	0	0	0	2	0	CHOP	Condensed hydrocarbon	281.985	0.0812825	1	C11H8O5P2	0.454545	0.727273	-0.727273	81.0273	9	4	0.5	0.692308	2	0	0	0	0	0	0	0	0	0	0	0	0	0	0	0	0	0	0	0	0	6.05e-05	0	0	0	0	0
281.001	0	0	0	0	0	0	0	0		Other	282.009	0	0								0	0		0	0	0	0	0	0	0	0	5.59e-05	0	0	0	0	0	0	0	0	0	0	0	0	0	0	0	0	0
281.022	0	0	0	0	0	0	0	0		Other	282.029	0	0								0	0		0	0	0	0	0	0	0	0	0	0	0	0	0	0	0	0	0	0	0	0	5.7e-05	0	0	0	0	0
281.03	12	10	8	0	0	0	0	0	CHO	Tannin	282.038	-0.0512513	1	C12H10O8	0.666667	0.833333	0.5	46.05	8	0	0	0.5	0	0.000241346	0.000100463	5.08e-05	0.000361179	0.000395625	0.000135316	0.000155627	7.52e-05	0.000105214	5.12e-05	7.23e-05	8.35e-05	7e-05	6.97e-05	8.49e-05	5.94e-05	0	5.57e-05	0	3.44e-05	5.24e-05	0	4.34e-05	0	4.79e-05	0
281.036	0	0	0	0	0	0	0	0		Other	282.043	0	0								0	0		0	0	0	0	0	0	0	0	0	0	0	0	0	0	0	0	0	0	0	0	0	5.8e-05	5.63e-05	9.97e-05	3.99e-05	0
281.043	0	0	0	0	0	0	0	0		Other	282.051	0	0								0	0		5.02e-05	0	0	4.86e-05	0	5.29e-05	0	0	6.66e-05	4.68e-05	0	6.26e-05	0	5.17e-05	4.96e-05	6.25e-05	6.95e-05	5.13e-05	0	3.16e-05	0	0	0	0	5.16e-05	0
281.044	0	0	0	0	0	0	0	0		Other	282.051	0	0								0	0		0	0	0	0	0	0	0	0	0	0	0	0	0	0	0	0	0	0	0	0	0	0	0	0	0	0
281.061	0	0	0	0	0	0	0	0		Other	282.068	0	0								0	0		4.7e-05	5.72e-05	5.39e-05	8.05e-05	0	7.71e-05	5.53e-05	5.8e-05	7.58e-05	0.000127829	9.15e-05	0.000135541	9.02e-05	6.67e-05	8.1e-05	0.000130658	9.62e-05	0.00010843	6.19e-05	6.75e-05	0.000116108	0	9.16e-05	0	6.52e-05	0
281.061	0	0	0	0	0	0	0	0		Other	282.069	0	0								0	0		0	0	0	0	6.11e-05	0	0	0	0	0	0	0	0	0	0	0	0	0	0	0	0	0	0	0	0	0
281.067	13	14	7	0	0	0	0	0	CHO	Lignin	282.074	-0.080606	1	C13H14O7	0.538462	1.07692	0	60.3	7	0	0	0.368421	0	0.00040323	0.00023066	0.000174357	0.000369127	0.00039362	0.000327571	0.00023371	0.000223595	0.000220756	0.000158093	0.000165845	0.000208487	0.000222396	0.000152282	0.000222995	0.000190632	0.000160868	0.000172158	0.000114126	0.000113076	0.000149664	0.000182161	0.000132461	0.000354229	0.000189593	0.000373045
281.07	10	18	7	0	0	1	0	0	CHOS	Amino sugar	282.077	-0.0854176	1	C10H18O7S	0.7	1.8	-0.2	66	2	-5	-3	-0.454545	-6	0	0	0	0	0	0	0	0	0	0	0	0	0	0	0	0	0	0	0	0.000236774	0.000985857	0.000103323	6.97e-05	0.000664135	7.87e-05	0.000439216
281.08	0	0	0	0	0	0	0	0		Other	282.087	0	0								0	0		0.000131262	0.000139464	0.000129801	0.000150444	0.000140278	0.000149236	0.000159928	0.000131418	0.000166956	0.000215865	0.000168381	0.000259238	0.000226095	0.000136248	0.000166717	0.000262953	0.000237	0.000241216	0.000111177	0.000132288	0.000191111	0.000117449	6.61e-05	0.000107443	0.000158021	0.000103316
281.091	0	0	0	0	0	0	0	0		Other	282.098	0	0								0	0		0	0	0	0	0	0	0	0	0	0	0	0	0	0	0	0	0	0	0	0	0	0	0	0.000110087	4.42e-05	0
281.098	0	0	0	0	0	0	0	0		Other	282.105	0	0								0	0		0.000134759	0.000152613	0.000150765	0.000132543	0.000118761	0.000129925	0.000107216	0.000116756	0.000184999	0.000225309	0.000211024	0.00021809	0.000184217	0.000147578	0.000220375	0.000225323	0.000211575	0.000200555	0.00011198	9.26e-05	0.000181123	0.000130812	5.81e-05	0.000108562	0.000149545	0.000103685
281.103	14	18	6	0	0	0	0	0	CHO	Lignin	282.11	-0.143393	1	C14H18O6	0.428571	1.28571	-0.428571	72.5143	6	0	0	0.272727	0	0.00032155	0.000358115	0.000361199	0.000384952	0.000319417	0.000389245	0.000304217	0.000332626	0.000459174	0.000242766	0.000216192	0.000244414	0.000260847	0.000244608	0.000501763	0.000215805	0.00021215	0.000240146	0.00022777	0.000245904	0.000194808	0.000256155	0.000140889	0.000154458	0.000386285	0.00019669
281.112	0	0	0	0	0	0	0	0		Other	282.119	0	0								0	0		0	0	0	0	0	0	5.48e-05	0	0	0	0	0	0	0	0	0	0	0	0	0	0	0	0	0	0	0
281.116	0	0	0	0	0	0	0	0		Other	282.123	0	0								0	0		0.000261497	0.000314568	0.00029862	0.000247087	0.000182457	0.000257113	0.000188816	0.000248681	0.000322431	0.000518997	0.000504448	0.00134042	0.00034637	0.000344659	0.000485146	0.000506156	0.000547351	0.000480778	0.00020568	0.000205424	0.000323629	0.000246229	9.41e-05	0.00019037	0.00024817	0.000151972
281.134	0	0	0	0	0	0	0	0		Other	282.141	0	0								0	0		0	0	0	4.37e-05	0	0	0	0	0	0	5.71e-05	8.97e-05	0	0	5.85e-05	5.21e-05	5.44e-05	8.55e-05	0	0	0	0	0	0	0	0
281.14	15	22	5	0	0	0	0	0	CHO	Lignin	282.147	-0.211284	1	C15H22O5	0.333333	1.46667	-0.8	83.1	5	0	0	0.2	0	0.000380666	0.000259537	0.000158943	0.00021385	0.000173224	0.000176318	0.000221724	0.000147035	0.000361201	0.000107959	0.000126152	0.000126676	0.000191208	0.00014703	0.000182186	9.49e-05	0.000113507	0.000132465	0.000108561	0.000183052	0.00016335	0.000131123	8.79e-05	0.000104719	0.000213182	0.00127303
281.143	0	0	0	0	0	0	0	0		Other	282.15	0	0								0	0		0	0	0	0	0	0	0	0	0	0	0	0	0	0	0	0	0	0.000150203	0	3.7e-05	0	0	0	0	0	0
281.145	0	0	0	0	0	0	0	0		Other	282.152	0	0								0	0		0	0	0.000181597	0	0	0	6.83e-05	4.55e-05	6.43e-05	4.43e-05	8.63e-05	7.34e-05	0	0	0.000143357	0	6.41e-05	0.000189609	0	3.39e-05	6.44e-05	0.000254342	0	0.000242225	4.06e-05	8.9e-05
281.153	0	0	0	0	0	0	0	0		Other	282.16	0	0								0	0		0	0	0	0	0	0	0	4.64e-05	0	4.77e-05	4.55e-05	7.13e-05	0.00011283	6.32e-05	0	7.58e-05	8.14e-05	0.000128473	0	0	5.01e-05	0	0	0	0	0
281.17	0	0	0	0	0	0	0	0		Other	282.178	0	0								0	0		0	0	0	0	0	0	0	0	0	0	0	0	0	0	0	0	0	5.45e-05	0	0	0	0	0	0	0	0
281.176	16	26	4	0	0	0	0	0	CHO	Lipid	282.183	-0.152751	1	C16H26O4	0.25	1.625	-1.125	92.3625	4	0	0	0.142857	0	6.3e-05	0.000105458	0.00010233	7.97e-05	0	8.34e-05	5.95e-05	4.55e-05	0.000144887	9.63e-05	9.54e-05	0.000132363	9.13e-05	8.93e-05	0.000213984	0.000126985	0.000125609	0.000138824	7.38e-05	6.08e-05	0.000113906	6.8e-05	0	6.43e-05	8.1e-05	5.32e-05
281.998	0	0	0	0	0	0	0	0		Other	283.006	0	0								0	0		4.54e-05	0	0	0	0	0	0	0	0	0	0	0	0	0	0	0	0	0	0	0	0	0	0	0	0	0
282.04	0	0	0	0	0	0	0	0		Other	283.048	0	0								0	0		0	0	0	0	0	0	0	0	0	0	0	0	0	0	0	0	0	0	0	0	0	0	0	0	0	0
282.047	0	0	0	0	0	0	0	0		Other	283.054	0	0								0	0		0	0	0	0	0	0	0	0	0	0	0	0	0	0	0	0	0	0	0	0	4.34e-05	0	0	0	0	0
282.062	12	13	7	1	0	0	0	0	CHON	Lignin	283.069	-0.136679	1	C12H13O7N	0.583333	1.08333	0.333333	50.8	7	0	-0.25	0.333333	-1	0	0	0	0	0	0	0	4.39e-05	0	0	0	0	0	0	0	0	0	0	0	0	0	0	0	0	0	0
282.064	0	0	0	0	0	0	0	0		Other	283.071	0	0								0	0		0	0	0	0	0	0	0	0	0	0	0	0	0	0	0	0	0	0	0	0	0	0	0	0	0	0
282.119	10	21	8	1	0	0	0	0	CHON	Carbohydrate	283.127	-0.207719	1	C10H21O8N	0.8	2.1	-0.2	66		-7	-8	-0.8	-8	0	6.77e-05	0	0	0	0	0	0	0	5.15e-05	6.03e-05	0.000137369	0	0	4.86e-05	6.37e-05	9.04e-05	6.12e-05	0	4.09e-05	0	0	0	0	0	0
282.149	0	0	0	0	0	0	0	0		Other	283.156	0	0								0	0		0	0	0	0	0	0	0	0	0	0	0	0	0	0	0	0	0	0	0	0	0	6.61e-05	0	0	0	0
282.202	0	0	0	0	0	0	0	0		Other	283.209	0	0								0	0		0	0	8.28e-05	0	0	0	0	5.06e-05	0	0	0	0	0	0	0	0	4.75e-05	0	0	0	0	0	0	0	0	0
282.347	0	0	0	0	0	0	0	0		Other	283.355	0	0								0	0		0	0	0	0	0	0	0	4.34e-05	0	0	0	0	0	0	0	0	0	0	0	0	0	0	0	0	0	0
282.506	0	0	0	0	0	0	0	0		Other	283.513	0	0								0	0		0	0	5.04e-05	0	0	0	0	0	0	0	0	0	0	0	0	0	0	0	0	0	0	0	0	0	0	0
282.941	0	0	0	0	0	0	0	0		Other	283.948	0	0								0	0		0	0	0	4.39e-05	0.000239018	0.000148366	0	0	0	0	0	0	0	0	0	0	5.31e-05	0.000148339	0.000775059	0.000528483	0	0	0.000589311	0.000118129	0	0
283.01	11	8	9	0	0	0	0	0	CHO	Condensed hydrocarbon	284.017	0.0189736	1	C11H8O9	0.818182	0.727273	0.909091	34.3909	8	-1	-0.5	0.538462	-1	0	0	0	5.48e-05	0.000108035	0	0	0	0	0	0	0	0	0	0	0	0	0	0	0	0	0	0	0	0	0
283.015	0	0	0	0	0	0	0	0		Other	284.022	0	0								0	0		0	0	0	0	0	0	0	0	0	0	0	7.51e-05	0	0	0	0	0	0	0	0	0	0	0	0	0	0
283.038	0	0	0	0	0	0	0	0		Other	284.045	0	0								0	0		4.88e-05	0	0	0	0	0	0	0	0	0	0	0	0	0	0	0	0	0	0	0	0	0	0	0	0	0
283.04	0	0	0	0	0	0	0	0		Other	284.048	0	0								0	0		0	0	0	0	0	0	0	0	0	0	3.85e-05	0	0	0	0	0	0	0	0	0	0	0	0	0	0	0
283.046	12	12	8	0	0	0	0	0	CHO	Tannin	284.053	-0.0505741	1	C12H12O8	0.666667	1	0.333333	50.8	7	-1	-0.25	0.375	-1	0.000232004	0.000131977	8.11e-05	0.000328621	0.000320954	0.00017066	0.000171162	0.000130811	0.000149299	8.51e-05	7.83e-05	7.89e-05	0.000107985	9.12e-05	0.000129608	6.35e-05	7.45e-05	0.000100827	0	4.04e-05	5.03e-05	6.41e-05	5.86e-05	0	5.84e-05	0
283.059	0	0	0	0	0	0	0	0		Other	284.066	0	0								0	0		0	0	0	0	0	0	0	0	0	0	0	5.08e-05	0	0	0	0	0	0	0	0	0	0	0	0	0	0
283.061	16	12	5	0	0	0	0	0	CHO	Condensed hydrocarbon	284.069	-0.257583	1	C16H12O5	0.3125	0.75	-0.125	63.8625	11	6	0.545455	0.62963	6	7.01e-05	0	0	0	0	0	8.01e-05	4.83e-05	4.72e-05	0	0	0	4.74e-05	0	0	0	0	0	0	0	0	0	0	0	0	0
283.065	0	0	0	0	0	0	0	0		Other	284.072	0	0								0	0		0	0	0	0	0	0	0	0	0	0	4.09e-05	0	0	0	0	0	0	0	0	3.04e-05	0	0	0	0	0	7.27e-05
283.066	13	18	3	0	0	0	2	0	CHOP	Lignin	284.073	-0.186581	2	C13H18O3P2	0.230769	1.38462	-1.69231	108.531	6	3	0.125	0.263158		0	0	0	0	0	0	0	0	0	0	0	0	0	0	0	0	0	0	0	0	4.44e-05	0	0	0	0	0
283.074	0	0	0	0	0	0	0	0		Other	284.082	0	0								0	0		5.63e-05	5.61e-05	0	0	0	0	0	0	0	0	0	0	0	0	0	0	0	0	0	0	0	0	0	0	4.04e-05	0
283.077	0	0	0	0	0	0	0	0		Other	284.084	0	0								0	0		0	6.06e-05	0	0	0	0	0	0	5.23e-05	6.8e-05	6.91e-05	0.000101164	6.6e-05	0	7.26e-05	0.000110916	5.01e-05	8.02e-05	4.52e-05	4.5e-05	5.33e-05	0	0	5.53e-05	4.69e-05	0
283.077	0	0	0	0	0	0	0	0		Other	284.084	0	0								0	0		0	0	0	0	0	0	4.7e-05	0	0	0	0	0	0	0	0	0	0	0	0	0	0	0	0	0	0	0
283.082	13	16	7	0	0	0	0	0	CHO	Lignin	284.09	-0.0310494	1	C13H16O7	0.538462	1.23077	-0.153846	64.6846	6	-1	-0.166667	0.263158	-1	0.000428924	0.000366448	0.000326479	0.000557746	0.000426578	0.000459973	0.000374828	0.00040897	0.000395544	0.000307827	0.000261935	0.000311453	0.000328274	0.00027073	0.000331198	0.000314797	0.000283994	0.00035751	0.000231776	0.000172413	0.000215737	0.000214245	0.000127275	0.000173686	0.000261338	0.000124042
283.086	10	20	7	0	0	1	0	0	CHOS	Amino sugar	284.093	-0.157625	1	C10H20O7S	0.7	2	-0.4	71.7		-6	-3.5	-0.636364	-7	0	0	0	0	0	0	0	0	0	0	0	0	0	0	0	0	0	0	0	0	0	0	0	9.69e-05	0	0
283.095	0	0	0	0	0	0	0	0		Other	284.103	0	0								0	0		0.000161643	0.000196384	0.000280379	0.000127316	0.000140814	0.000222617	0.000118786	0.000208645	0.000177952	0.00031863	0.000259906	0.000295196	0.000246926	0.000216619	0.000228231	0.000313401	0.00035822	0.000356276	0.000164633	0.000174144	0.00027709	0.000233286	0.000133099	0.000270522	0.000226744	0.000210125
283.111	0	0	0	0	0	0	0	0		Other	284.118	0	0								0	0		0	0	0	0	0	0	0	0	5.65e-05	0	0	0	0	0	0	0	0	0	0	0	0	0	0	0	0	7.25e-05
283.113	0	0	0	0	0	0	0	0		Other	284.12	0	0								0	0		8.9e-05	8.68e-05	9.26e-05	8.62e-05	0	7.42e-05	7.33e-05	7.8e-05	0.000108319	0.000165419	0.000163462	0.000438057	0.000100588	0.000108482	0.000145109	0.000154206	0.000217034	0.000128875	7.82e-05	6.46e-05	9.46e-05	6.34e-05	0	5.62e-05	9.2e-05	5.64e-05
283.119	14	20	6	0	0	0	0	0	CHO	Lignin	284.126	-0.14189	1	C14H20O6	0.428571	1.42857	-0.571429	76.5857	5	-1	-0.125	0.181818	-1	0.000403981	0.000389699	0.000347632	0.000461357	0.000357973	0.000438818	0.000378774	0.000396251	0.000589527	0.000376939	0.000284382	0.000368143	0.000366013	0.000325872	0.000431291	0.000379549	0.000311686	0.000348539	0.000284262	0.000332704	0.000337306	0.000281439	0.000167332	0.000221637	0.000421924	0.000211701
283.132	0	0	0	0	0	0	0	0		Other	284.139	0	0								0	0		4.81e-05	6.28e-05	0	7.34e-05	0	6.97e-05	5.07e-05	5.14e-05	7.34e-05	9.31e-05	0.000102558	0.000110199	8.64e-05	9.32e-05	9.46e-05	0.000103824	0.000116323	0.00015791	5.56e-05	4.12e-05	7.66e-05	6.89e-05	0	0	5.79e-05	4.65e-05
283.137	15	24	3	0	0	1	0	0	CHOS	Lipid	284.145	-0.162383	1	C15H24O3S	0.2	1.6	-1.06667	90.7	4		0	0.12	0	7.64e-05	0.000146369	0	0	0	0	0	0	0	0	4.15e-05	0	4.76e-05	0	4.56e-05	0	0	5.18e-05	0	5.97e-05	0	0	0	0	0	0
283.155	15	24	5	0	0	0	0	0	CHO	Protein	284.162	-0.196135	1	C15H24O5	0.333333	1.6	-0.933333	86.9	4	-1	-0.1	0.12	-1	0.000223535	0.000214948	0.000127437	0.000217312	0.000135989	0.000131142	0.000158544	0.00014763	0.000278251	0.000127537	0.000121391	0.000152295	0.00055138	0.000225375	0.000407962	0.000138405	0.000137145	0.000199642	9.17e-05	0.000105498	0.000144379	8.52e-05	5.51e-05	7.41e-05	0.000111299	7.97e-05
283.192	16	28	4	0	0	0	0	0	CHO	Lipid	284.199	-0.213511	1	C16H28O4	0.25	1.75	-1.25	95.925	3	-1	-0.0833333	0.0714286	-1	0	0	7.56e-05	4.81e-05	0	0	0	0	4.98e-05	0	7.52e-05	6.04e-05	4.88e-05	7.54e-05	0.000149935	0	5.88e-05	0.000110892	0	3.11e-05	8.14e-05	0	4.52e-05	0	4.19e-05	0
283.228	17	32	3	0	0	0	0	0	CHO	Lipid	284.235	0.0448922	1	C17H32O3	0.176471	1.88235	-1.52941	103.888	2	-1	-0.0714286	0.0322581	-1	0	0	6.87e-05	0	0	0	0	8.64e-05	0	0	0	0	0	0	0	0	0	0	0	0	0	0	0	0	6.36e-05	0
283.264	18	36	2	0	0	0	0	0	CHO	Lipid	284.272	0.0349417	1	C18H36O2	0.111111	2	-1.77778	110.967		-1	-0.0625	0	-1	0	0	0	0	0	0	0	0	0	0	0	0	0	0	0	5.85e-05	0	0	0	0	0	0	0	0	0	0
283.264	0	0	0	0	0	0	0	0		Other	284.272	0	0								0	0		0	0	0	0	0	0	0	0	0	0	0	5.16e-05	0	0	0	0	0	0	0	0	0	0	0	0	0	0
283.386	0	0	0	0	0	0	0	0		Other	284.393	0	0								0	0		0	0	0	0	0	0	0	0	0	0	0	0	4.1e-05	0	0	0	0	0	0	0	0	0	0	0	0	0
283.71	0	0	0	0	0	0	0	0		Other	284.717	0	0								0	0		0	0	0	0	0	0	0	0	0	0	0	0	0	0	0	0	0	0	0	0	0	0.000107931	0	6.48e-05	0	5.35e-05
283.944	0	0	0	0	0	0	0	0		Other	284.951	0	1								0	0		0	0	0	0	0	0	0	0	0	0	0	0	0	0	0	0	0	0	6.56e-05	0	0	0	5.1e-05	0	0	0
283.968	0	0	0	0	0	0	0	0		Other	284.975	0	0								0	0		0	0	0	0	0	0	0.000148096	0	0	0	6.22e-05	0.000118025	0	0	0	0	0	5.49e-05	0	0	0	0	0	0	0	0
283.973	0	0	0	0	0	0	0	0		Other	284.98	0	1								0	0		0	0	0	0	0	0	0	0	0	0	0	0	0	0	4.04e-05	0	0	0	0	0	0	0	0	0	0	0
284.054	0	0	0	0	0	0	0	0		Other	285.062	0	0								0	0		0	0	5.63e-05	0	0	4.14e-05	0	0	4.87e-05	6e-05	4.6e-05	5.47e-05	5.43e-05	0	6.03e-05	8.58e-05	6.52e-05	6.76e-05	0	4.38e-05	4.9e-05	0	0	0	0	0
284.054	0	0	0	0	0	0	0	0		Other	285.062	0	0								0	0		0	6.41e-05	0	0	0	0	0	0	0	0	0	0	0	0	0	0	0	0	0	0	0	0	0	0	0	0
284.078	12	15	7	1	0	0	0	0	CHON	Lignin	285.085	-0.108303	1	C12H15O7N	0.583333	1.25	0.166667	55.55	6	-1	-0.5	0.2	-2	4.91e-05	0	0	4.84e-05	0	5.03e-05	0	0	4.48e-05	0	0	0	0	0	0	0	0	0	0	0	0	0	0	0	0	0
284.098	0	0	0	0	0	0	0	0		Other	285.106	0	0								0	0		0	0	0	0	0	0	0	0	0	0	0	0	0	0	0	0	0	0	0	0	4.39e-05	0	0	0	0	0
284.099	9	19	9	1	0	0	0	0	CHON	Carbohydrate	285.106	-0.277977	1	C9H19O9N	1	2.11111	0.222222	53.9667		-8	9	-1.28571	-9	0	0	0	0	0	0	0	0	0	0	3.99e-05	5.1e-05	4.38e-05	0	0	5.66e-05	0	6.8e-05	0	0	0	0	0	0	0	0
284.114	13	19	6	1	0	0	0	0	CHON	Lignin	285.121	0.0146132	1	C13H19O6N	0.461538	1.46154	-0.307692	69.0692	5	-1	-0.333333	0.111111	-2	0	0	0	0	0	0	0	0	4.74e-05	4.97e-05	4.39e-05	7.02e-05	0	0	4.21e-05	0	4.48e-05	0	0	0	4.67e-05	0	0	0	0	0
284.117	0	0	0	0	0	0	0	0		Other	285.124	0	0								0	0		0	0	0	0	0	0	0	0	0	0	0	7.86e-05	0	0	0	0	0	0	0	0	0	0	0	0	0	0
284.15	14	23	5	1	0	0	0	0	CHON	Protein	285.158	0.127604	1	C14H23O5N	0.357143	1.64286	-0.714286	80.6571	4	-1	-0.25	0.047619	-2	0	0	0	0	0	0	0	0	0	0	0	0	0	0	0	0	0	0	0	0	5.01e-05	0	0	0	0	0
284.162	0	0	0	0	0	0	0	0		Other	285.169	0	1								0	0		0	0	0.000198251	0	6.98e-05	0	0.000123548	8.42e-05	0	0	5.64e-05	0	0	0	9.34e-05	0	4.82e-05	9.14e-05	0	0	6.65e-05	0.0003424	5.19e-05	0.000360949	6.74e-05	0.000116246
284.841	0	0	0	0	0	0	0	0		Other	285.848	0	0								0	0		0	0	0	0	0	0	0	0	0	4.72e-05	0	0	0	0	0	0	0	0	0	0	0	0	0	0	0	0
284.921	0	0	0	0	0	0	0	0		Other	285.928	0	0								0	0		0	0	0	0	0	0	0	0	0	0	6.73e-05	0	0	0	0	0	0	0	0	0	0	0	0	0	0	0
284.938	0	0	0	0	0	0	0	0		Other	285.945	0	0								0	0		0	0	0	0	7.83e-05	6.33e-05	0	0	0	0	0	0	0	0	0	0	0	5.64e-05	0.000325676	0.000197237	0	0	0.000225246	0	0	0
285.001	18	6	2	0	0	1	0	0	CHOS	Condensed hydrocarbon	286.009	0.268033	1	C18H6O2S	0.111111	0.333333	0	60.3	16	14	0.866667	0.875	13	0	0	0	0	0	0	0	0	0	0	0	0	0	6.06e-05	0	0	0	0	0	0	0	0	0	0	0	0
285.012	0	0	0	0	0	0	0	0		Other	286.019	0	1								0	0		0	0	0	0	0	0	0	0	0	0	0	5.62e-05	0	0	0	0	0	0	0	0	0	0	0	0	0	0
285.016	0	0	0	0	0	0	0	0		Other	286.023	0	1								0	0		0	0	0	0	0	0	0	0	0.000129514	0	0	0	0	0	3.99e-05	0	0	0	0	0	0	0	0	0	0	0
285.017	0	0	0	0	0	0	0	0		Other	286.024	0	0								0	0		6.14e-05	0	0	6.23e-05	0	0	0	0	0	0	0	0	0	0	0	0	0	0	0	0	0	0	0	0	0	0
285.025	0	0	0	0	0	0	0	0		Other	286.033	0	0								0	0		6.11e-05	0	0	0.000134389	0.000178512	6.72e-05	4.93e-05	0	5.02e-05	0	0	0	4.29e-05	0	0	0	0	0	0	0	0	0	0	0	0	0
285.03	0	0	0	0	0	0	0	0		Other	286.038	0	0								0	0		0	0	0	0	0	0	0	0	0	0	0	5.38e-05	0	0	0	0	0	0	0	0	0	0	0	0	0	0
285.04	15	10	6	0	0	0	0	0	CHO	Condensed hydrocarbon	286.048	-0.009835	1	C15H10O6	0.4	0.666667	0.133333	56.5	11	5	0.555556	0.666667	5	0.0001	0.000115794	0	0.000120209	0.000106983	0	7.2e-05	0	0	0.000139905	0.000178927	5.74e-05	0.000114053	0.000145246	5.7e-05	0.000248346	0.000125556	0.000286714	0	3.31e-05	0	0	0	0	0	0
285.044	12	14	6	0	0	1	0	0	CHOS	Lignin	286.051	-0.227564	1	C12H14O6S	0.5	1.16667	0	60.3	6	0	-0.2	0.25	-1	0	0	0	0	0	0	0	0	0	0	0	0	0	0	0	0	0	0	0	0	0	0	7.07e-05	0	0	0.000106336
285.054	0	0	0	0	0	0	0	0		Other	286.061	0	1								0	0		9.97e-05	0.000128708	0	0.000103373	7.84e-05	0	5.88e-05	0	0	0	0	0	6.82e-05	0	0	0	0	0	0	0	0	0	0	0	0	0
285.062	12	14	8	0	0	0	0	0	CHO	Tannin	286.069	-0.13971	1	C12H14O8	0.666667	1.16667	0.166667	55.55	6	-2	-0.5	0.25	-2	0.000358014	0.00032003	0.000190047	0.000453004	0.000521957	0.000421963	0.00028302	0.000302229	0.000304407	0.000176071	0.000180544	0.000239254	0.000221092	0.000194019	0.000237875	0.000164963	0.000208646	0.000252474	0.00014086	0.000133884	0.00018235	0.000127523	7.92e-05	0.000149966	0.000136621	0.000123935
285.075	9	19	8	0	0	0	1	0	CHOP	Carbohydrate	286.082	-0.181312	1	C9H19O8P	0.888889	2.11111	-0.888889	85.6333		-7	0	-1	-8	0	0	0	0	0	0	0	0	0	0	0	0	0	4.6e-05	0	0	5.49e-05	0	0	0	0	0	0	0	0	0
285.075	0	0	0	0	0	0	0	0		Other	286.082	0	0								0	0		0	0	0	0	8.02e-05	0	0	0	0	0	0.000116913	0	0	0	0	6.12e-05	0	0	0	0	0	0	0	0	0	0
285.077	16	14	5	0	0	0	0	0	CHO	Lignin	286.084	-0.0649237	1	C16H14O5	0.3125	0.875	-0.25	67.425	10	5	0.454545	0.555556	5	7.19e-05	6.59e-05	6.53e-05	7.18e-05	6.98e-05	0	7.33e-05	0	4.45e-05	0	0	0	0	0.000105556	0	0	0	0	0	3.06e-05	0	0	0	0	0	0
285.08	13	18	5	0	0	1	0	0	CHOS	Lignin	286.088	-0.194241	1	C13H18O5S	0.384615	1.38462	-0.461538	73.4538	5	0	-0.142857	0.157895	-1	6.76e-05	0.000120435	0.000102165	7.8e-05	0.000159482	0.000115113	0.000138211	0.000206095	9.11e-05	9.53e-05	0.000187361	0.000124191	0.00011105	7.13e-05	8.82e-05	0.000130971	0.000147889	0.000108679	8.35e-05	0.000145948	0.000108112	0.000119363	9.7e-05	7.94e-05	0.000129246	8.26e-05
285.09	0	0	0	0	0	0	0	0		Other	286.097	0	1								0	0		6.58e-05	6.97e-05	5.33e-05	4.72e-05	0	0	7.14e-05	0	5.97e-05	0	0	0	0	5.06e-05	0	0	0	0	0	3.46e-05	7.46e-05	0	0	0	5.68e-05	7.44e-05
285.092	0	0	0	0	0	0	0	0		Other	286.1	0	0								0	0		0	6.09e-05	0.000113805	4.65e-05	5.59e-05	6.38e-05	0	8.48e-05	6.96e-05	0.000103382	0.000115075	6.85e-05	8.52e-05	7.42e-05	8e-05	0.000112965	0.000106731	0.000121191	4.4e-05	7.56e-05	7.65e-05	6.83e-05	5.18e-05	0.00011129	8.63e-05	5.96e-05
285.098	13	18	7	0	0	0	0	0	CHO	Lignin	286.105	-0.08174	1	C13H18O7	0.538462	1.38462	-0.307692	69.0692	5	-2	-0.333333	0.157895	-2	0.000718476	0.000643706	0.000660144	0.000872525	0.000724848	0.000822322	0.000607819	0.000676382	0.000805016	0.000840644	0.000604305	0.000849065	0.000676974	0.00057764	0.000661924	0.000786383	0.000741099	0.000757896	0.000548534	0.000493492	0.000623766	0.000480766	0.00025755	0.000401634	0.000659807	0.000342662
285.111	0	0	0	0	0	0	0	0		Other	286.118	0	0								0	0		5.36e-05	0	0	0	8.65e-05	0	4.48e-05	0	0	6.48e-05	5.35e-05	5.54e-05	0.000967886	0.000608404	0	7.95e-05	0.000116171	0	0	0	0	0	0	0.000135062	0	4.54e-05
285.113	17	18	4	0	0	0	0	0	CHO	Lignin	286.121	-0.150688	1	C17H18O4	0.235294	1.05882	-0.588235	77.0647	9	5	0.384615	0.466667	5	0	0	0	0.000417454	0.000177511	0	7.34e-05	0	0	0	0	6.2e-05	0.000104806	5.05e-05	0	0	5.53e-05	0	0	0	0	0	0	0	0	0
285.126	14	23	4	0	0	0	1	0	CHOP	Lipid	286.133	-0.256602	1	C14H23O4P	0.285714	1.64286	-1.42857	101.014	4	0	-0.111111	0.0909091	-1	0.000278642	0.000152405	0.000522804	0.000322871	0.000696604	0.000190121	0.000579826	0.000438112	0.000110294	7.87e-05	9.71e-05	0.000119285	0.000119145	0.000170398	0.000178339	6.84e-05	8.7e-05	0.000102466	0.000185529	0.00012769	0.000112556	0.000511881	0.00034324	0.000461012	0.000344878	0
285.126	0	0	0	0	0	0	0	0		Other	286.134	0	0								0	0		0	0	0	0	0	0	0	0	0	0	0	0	0	0	0	0	0	0	0	0	0	0	0	0	0	0.00244338
285.134	14	22	6	0	0	0	0	0	CHO	Protein	286.142	-0.0874674	1	C14H22O6	0.428571	1.57143	-0.714286	80.6571	4	-2	-0.25	0.0909091	-2	0.000663686	0.000694801	0.000590306	0.00071385	0.00048636	0.000643298	0.000467552	0.00056926	0.000708221	0.000886146	0.000686737	0.000926897	0.000642902	0.000627632	0.000671256	0.000895306	0.000809858	0.000805471	0.000524385	0.00057967	0.000696281	0.000502719	0.000269871	0.000454261	0.000559277	0.000385101
285.146	13	22	5	2	0	0	0	0	CHON	Protein	286.153	-0.0115548	1	C13H22O5N2	0.384615	1.69231	-0.461538	73.4538	4	-1	-0.5	-0.0588235	-3	0	0	5.5e-05	0	0	0	0	0	0	0	0	0	0	0	0	0	0	7.77e-05	0	0	0	0	0	5.1e-05	0	0
285.146	0	0	0	0	0	0	0	0		Other	286.153	0	0								0	0		0	0	0	0	0	0	0	0	0	0	3.84e-05	0	0	0	5.73e-05	0	0	0	0	0	0	0	0	0	0	0
285.147	0	0	0	0	0	0	0	0		Other	286.155	0	0								0	0		0	0	0	0	0	0	0	0	0	5.67e-05	4.13e-05	6.53e-05	0	4.25e-05	0	5.12e-05	5.21e-05	0	0	3.36e-05	4.59e-05	0	0	0	0	0
285.171	15	26	5	0	0	0	0	0	CHO	Protein	286.178	-0.0881063	1	C15H26O5	0.333333	1.73333	-1.06667	90.7	3	-2	-0.2	0.04	-2	0.000134747	0.000144437	0.000145847	0.000143297	8.19e-05	0.000112151	9.84e-05	0.000113053	0.000131595	0.000148778	0.000160889	0.000152432	0.000129445	0.000157214	0.000183357	0.000164487	0.000154849	0.000205065	0.000103992	0.000103111	0.000148601	7.97e-05	0	8.36e-05	0.000104952	4.6e-05
285.207	16	30	4	0	0	0	0	0	CHO	Lipid	286.214	-0.193881	1	C16H30O4	0.25	1.875	-1.375	99.4875	2	-2	-0.166667	0	-2	0	0	0.000130078	4.65e-05	0	6.18e-05	0	0	0.000102027	6.8e-05	0.000140408	0.000152749	5.45e-05	5.54e-05	0.000266735	0	8.25e-05	0.000377957	5.79e-05	0.00034652	0.00031359	0.000247691	0.000340115	0.000132603	7.47e-05	6.34e-05
285.708	0	0	0	0	0	0	0	0		Other	286.715	0	0								0	0		0	0	6.32e-05	0	0	0	4.68e-05	4.57e-05	0	0	0	5.18e-05	0	5.76e-05	0	0	9.16e-05	0	0	0	0	0.000292464	0	0.000126978	0	0.000125619
285.965	0	0	0	0	0	0	0	0		Other	286.972	0	0								0	0		0	0	0	0	0	0	0.000118196	0	0	0	4.38e-05	0.00010281	0	0	0	0	0	0	0	0	0	0	0	0	0	0
286.033	0	0	0	0	0	0	0	0		Other	287.041	0	0								0	0		0	0	0	0	0	0	0	0	0	0	0	5.61e-05	0	0	0	0	0	0	0	0	0	0	0	0	0	0
286.044	0	0	0	0	0	0	0	0		Other	287.051	0	0								0	0		0	0	0	0	0	0	0	0	0	0	0	0	0	0	0	4.71e-05	0	0	0	0	0	0	0	0	0	0
286.047	0	0	0	0	0	0	0	0		Other	287.054	0	0								0	0		6.08e-05	0	0	0	0	0	0	0	0	0	0	0	0	0	0	0	0	0	0	0	0	0	0	0	0	0
286.051	0	0	0	0	0	0	0	0		Other	287.059	0	0								0	0		0	0	0	0	0	0	0	0	0	0	0	0	0	0	0	0	4.88e-05	0	0	0	0	0	0	0	0	0
286.065	0	0	0	0	0	0	0	0		Other	287.072	0	0								0	0		0	0	0	0	0	0	5.64e-05	0	0	0	0	0	0	0	0	0	0	0	0	0	0	0	0	0	0	0
286.093	12	17	7	1	0	0	0	0	CHON	Lignin	287.101	-0.097282	1	C12H17O7N	0.583333	1.41667	0	60.3	5	-2	-0.75	0.0666667	-3	5.82e-05	7.01e-05	5.34e-05	4.54e-05	7.17e-05	5.43e-05	6.08e-05	0	5.97e-05	0	5.16e-05	5.12e-05	6.89e-05	0	7.15e-05	5.92e-05	7.84e-05	0	0	4.29e-05	6.15e-05	0	0	0.000211517	4.07e-05	4.91e-05
286.093	0	0	0	0	0	0	0	0		Other	287.101	0	0								0	0		0	0	0	0	0	0	0	0	0	4.55e-05	0	0	0	0	0	0	0	0	0	0	0	0	0	0	0	0
286.114	0	0	0	0	0	0	0	0		Other	287.122	0	0								0	0		0	0	0	0	0	0	0	0	0	0	0	0	0.000106092	6.94e-05	0	0	0	0	0	0	0	0	0	0	0	0
286.141	0	0	0	0	0	0	0	0		Other	287.148	0	1								0	0		0	0	0	0	0	0	0	0	0	0	0	0	0	0	0	0	0	0	0	0	0	0	0	9.12e-05	0	0
286.153	0	0	0	0	0	0	0	0		Other	287.16	0	0								0	0		0	0	0	0	5.43e-05	0	0	0	0	0	0	0	0	0	0	0	0	0	0	0	0	0	0	0	0	0
286.177	0	0	0	0	0	0	0	0		Other	287.185	0	1								0	0		0	0	0.000131304	0	0	0	8.04e-05	6.33e-05	5.88e-05	0	5.69e-05	6.54e-05	0	0	9.52e-05	0	0	7.7e-05	0	0	7.97e-05	0.000155033	4.45e-05	0.00029477	5.7e-05	7.98e-05
286.264	0	0	0	0	0	0	0	0		Other	287.272	0	0								0	0		0	0	0	0	0	0	0	0	0	0	0	0	0	0	0	4.7e-05	0	0	0	0	0	0	0	0	0	0
286.918	0	0	0	0	0	0	0	0		Other	287.925	0	0								0	0		0	0	0	0	0	0	0	0	0	0	6.53e-05	0	0	0	0	0	0	0	0	0	0	0	0	0	0	0
286.939	0	0	0	0	0	0	0	0		Other	287.946	0	1								0	0		0	0	0	0	0	0	0	0	0	0	0	0	0	4.23e-05	0	0	0	0	0	0	0	0	0	0	0	0
287.02	14	8	7	0	0	0	0	0	CHO	Condensed hydrocarbon	288.027	-0.200173	1	C14H8O7	0.5	0.571429	0.428571	48.0857	11	4	0.571429	0.714286	4	0.00011356	9.4e-05	0	0.000131348	0.000125713	0	0.000120185	0	0	0	0	0	0	0	0	0	0	0	0	0	0	0	0	0	0	0
287.03	0	0	0	0	0	0	0	0		Other	288.038	0	0								0	0		0	0	6.07e-05	0	0	0	0	4.94e-05	0	0	0	0	0	0	0	0	0	0	0	0	0	0	0	0	0	0
287.033	0	0	0	0	0	0	0	0		Other	288.04	0	0								0	0		5.69e-05	7.76e-05	0	5.49e-05	5.86e-05	4.91e-05	0	0	4.14e-05	0	0	0	0	0	0	0	0	0	0	0	0	0	0	0	0	0
287.041	11	12	9	0	0	0	0	0	CHO	Tannin	288.048	-0.0530198	1	C11H12O9	0.818182	1.09091	0.545455	44.7545	6	-3	-1.5	0.230769	-3	9.44e-05	0	0	0.00015783	0.000245689	0.000170749	0.00010617	6.95e-05	6.86e-05	6.82e-05	0	0	8.04e-05	6.04e-05	6.21e-05	0	0	5.09e-05	0.00081085	0.000229712	5.99e-05	6.21e-05	0.000588625	0.000149286	5.44e-05	0
287.045	0	0	0	0	0	0	0	0		Other	288.052	0	1								0	0		0	0	0	0	0	0	0	0	0	0	0	0	0	0.000116501	4.55e-05	0	0	0	0	0	0	0	0	0	0	0
287.045	0	0	0	0	0	0	0	0		Other	288.052	0	0								0	0		0	0	0	0	0	0	0	0	0	0	0	0	0	0	0	0	0	0	0	3.33e-05	0	0	0	0	0	0
287.051	0	0	0	0	0	0	0	0		Other	288.058	0	0								0	0		0	6.6e-05	0	0	0	0	0	0	0	0	0	0	0	0	0	0	0	0	0	0	0	0	0	0	0	0
287.056	15	12	6	0	0	0	0	0	CHO	Condensed hydrocarbon	288.063	-0.190471	1	C15H12O6	0.4	0.8	0	60.3	10	4	0.444444	0.583333	4	0.000299937	0.000273425	5.64e-05	0.000386919	0.000386451	0.000240864	0.00019836	0.000114988	8.64e-05	5.81e-05	0.000103353	9.19e-05	0.000664375	0.000176535	6.24e-05	7.07e-05	5.87e-05	6.7e-05	0.000322145	0.000249125	9.69e-05	6.01e-05	0.000432876	0.000122668	5.22e-05	0.000108357
287.06	12	16	6	0	0	1	0	0	CHOS	Lignin	288.067	-0.0782134	1	C12H16O6S	0.5	1.33333	-0.166667	65.05	5	-1	-0.4	0.125	-2	0	0	0	0	0	0	0	0	0	0	5.8e-05	0	0	0	0	0	0	0	0	0	0	0	0	0	0	0
287.065	0	0	0	0	0	0	0	0		Other	288.073	0	0								0	0		0	0	0	0	0	0	0	0	0	5.11e-05	0	6.91e-05	0	6.02e-05	0	5.15e-05	4.92e-05	0	0	0	4.96e-05	0	0	0	0	0
287.069	0	0	0	0	0	0	0	0		Other	288.076	0	0								0	0		0.000136108	0.000128697	7.36e-05	0.000125586	0.000159954	9.73e-05	9.67e-05	9.79e-05	9.4e-05	6.37e-05	6.51e-05	8.78e-05	0.000102897	9.06e-05	6.73e-05	6.82e-05	6.81e-05	5.7e-05	7.5e-05	7.59e-05	9.34e-05	0	0	0	0.000100148	6.59e-05
287.072	0	0	0	0	0	0	0	0		Other	288.079	0	0								0	0		0	0	0	0	0	0	0	0	0	0	5.67e-05	0	0	0	0	0	0	0	0	0	0	0	0	0	0	0
287.077	12	16	8	0	0	0	0	0	CHO	Tannin	288.085	-0.0872127	1	C12H16O8	0.666667	1.33333	0	60.3	5	-3	-0.75	0.125	-3	0.000459333	0.00034641	0.00034778	0.000590031	0.000584746	0.000603909	0.000404892	0.00041348	0.00047713	0.000510782	0.000329009	0.00047434	0.000408555	0.000342132	0.000410825	0.000508076	0.000417901	0.000483507	0.000396826	0.000304704	0.000379873	0.000292538	0.000177064	0.000255863	0.000350226	0.000193418
287.08	0	0	0	0	0	0	0	0		Other	288.088	0	0								0	0		0	0	0	0	0	0	0	0	0	0	0	0	0	0	5.7e-05	0	0	0	0	0	0	6.41e-05	0	0	0	0
287.087	0	0	0	0	0	0	0	0		Other	288.094	0	0								0	0		0	0	0	0	0	0	0	0	0	0	0	0	0	0	0	0	0	0	0	0	4.82e-05	0	0	0	0	4.33e-05
287.09	0	0	0	0	0	0	0	0		Other	288.098	0	0								0	0		0	0	0	0	0	0	0	0	0	0	0	0	0	0	0	0	0	0	0	0	0	0	0	0	0	5.04e-05
287.093	16	16	5	0	0	0	0	0	CHO	Lignin	288.1	-0.0735027	1	C16H16O5	0.3125	1	-0.375	70.9875	9	4	0.363636	0.481481	4	9.37e-05	8.29e-05	5.38e-05	8.05e-05	0	0	9.86e-05	4.79e-05	0	0	8.17e-05	7.71e-05	0	0	0	0	0	0	0	4.14e-05	0	0	4.03e-05	0	4.18e-05	4.74e-05
287.093	0	0	0	0	0	0	0	0		Other	288.1	0	0								0	0		0	0	0	0	0	5.31e-05	0	0	0	0	0	0	0	4.55e-05	0	0	0	0	0	0	0	0	0	0	0	0
287.096	0	0	0	0	0	0	0	0		Other	288.103	0	0								0	0		0	0	0	0	0	0	0	0	0	0	0	0	0	0	0	0	0	0	0	3.33e-05	0	0	0	0	0	0
287.106	0	0	0	0	0	0	0	0		Other	288.113	0	0								0	0		0.00028606	0.000225941	0.000155746	0.00017015	0.000120575	0.000137364	0.000186374	0.000151079	0.000241889	0.000169088	0.000139671	0.000200581	0.000200621	0.000140588	0.000177469	0.000183623	0.00015092	0.00017246	0.000122078	0.000128462	0.000231361	6.65e-05	5.17e-05	9.13e-05	0.000220259	0.000371517
287.108	0	0	0	0	0	0	0	0		Other	288.115	0	0								0	0		0	0	0	0	0	0	0	0	0	0	0	0	0.000370817	0.000216948	0	0	0	0	0	0	0	0	0	0	0	0
287.114	13	20	7	0	0	0	0	0	CHO	Protein	288.121	-0.133778	1	C13H20O7	0.538462	1.53846	-0.461538	73.4538	4	-3	-0.5	0.0526316	-3	0.00102374	0.00105203	0.00096256	0.00118918	0.000851062	0.00116965	0.000837759	0.00101163	0.00119759	0.00161249	0.00116233	0.0015484	0.00112199	0.00101097	0.00109057	0.00164941	0.00147576	0.00139286	0.00100055	0.000940351	0.00122211	0.000819442	0.000455004	0.000779735	0.00102069	0.000623062
287.123	0	0	0	0	0	0	0	0		Other	288.131	0	0								0	0		8.56e-05	0	0	0	0	0	4.66e-05	0	4.16e-05	0	0	0	0	0	0	0	0	0	0	0	0	6.31e-05	0	0	0	0.000910676
287.124	0	0	0	0	0	0	0	0		Other	288.131	0	0								0	0		0	6.61e-05	0	0	0	0	0	0	0	0	0	0	0	0	0	0	0	0	0	0	0	0	0	0	0	0
287.125	12	20	6	2	0	0	0	0	CHON	Protein	288.132	-0.0683953	1	C12H20O6N2	0.5	1.66667	-0.166667	65.05	4	-2	-1	-0.142857	-4	0	0	5.07e-05	0	0	0	0	0	4.16e-05	0	4.37e-05	7.79e-05	0	0	6.44e-05	0	0	0.000140895	0	0	0	7.4e-05	0	0	4.39e-05	0
287.125	0	0	0	0	0	0	0	0		Other	288.132	0	0								0	0		0	0	0	0	0	0	0	0	0	0	0	0	0	0	0	0	0	0	0	0	0	0	0	9.23e-05	0	0
287.129	0	0	0	0	0	0	0	0		Other	288.136	0	0								0	0		0	0	0	0	0	0	4.8e-05	0	0	0	0	0	0	0	0	0	0	0	0	0	0	0	0	0	0	0
287.142	0	0	0	0	0	0	0	0		Other	288.149	0	0								0	0		0.000670204	0.000292927	0.000102283	0.00010848	8.91e-05	7.72e-05	0.000412487	9.39e-05	0.000132226	7.65e-05	0.000107936	7.55e-05	9.5e-05	0.000104605	0.00013813	6.62e-05	6.1e-05	8e-05	0	6e-05	7.23e-05	0	0	0	6.07e-05	0.00010271
287.15	14	24	6	0	0	0	0	0	CHO	Protein	288.157	-0.176733	1	C14H24O6	0.428571	1.71429	-0.857143	84.7286	3	-3	-0.375	0	-3	0.000673232	0.000649367	0.000566308	0.000588732	0.000398402	0.000627891	0.000456563	0.000558972	0.00060582	0.000838526	0.000705278	0.000892393	0.000659354	0.000637411	0.000692885	0.000944871	0.000834628	0.000804186	0.000543327	0.000652324	0.000783468	0.000482332	0.000438822	0.000607782	0.000598859	0.000365015
287.153	0	0	0	0	0	0	0	0		Other	288.161	0	0								0	0		0	0	0	0	0	0	0	0	0	0	0	0	0	0	0	0	0	0	0	0	0	0	0	0	0	0
287.181	0	0	0	0	0	0	0	0		Other	288.188	0	0								0	0		0	0	0	0	0	0	0	0	0	0	0	0	0	0	0	0	0	0	0	0	0	0	0	5.47e-05	0	0
287.186	15	28	5	0	0	0	0	0	CHO	Protein	288.194	-0.213553	1	C15H28O5	0.333333	1.86667	-1.2	94.5	2	-3	-0.3	-0.04	-3	8.36e-05	9.23e-05	0.000104223	5.82e-05	5.41e-05	7.47e-05	0	9.33e-05	7.92e-05	0.000102231	0.000148137	0.000144251	8.59e-05	0.000113687	0.000142125	0.000115621	0.000114024	0.000216538	5.63e-05	7.31e-05	0.000110096	0	0	6.22e-05	7.66e-05	0
287.223	16	32	4	0	0	0	0	0	CHO	Lipid	288.23	-0.124442	1	C16H32O4	0.25	2	-1.5	103.05		-3	-0.25	-0.0714286	-3	0	0	5.97e-05	0	0	4.53e-05	0	0	0	0	5.89e-05	5.45e-05	0	0	0.000140655	0	4.93e-05	0.000117829	4.33e-05	0.000175088	0.000878449	0	0	0	0	4.94e-05
287.705	0	0	0	0	0	0	0	0		Other	288.712	0	0								0	0		0	0	0	0	0	0	5.96e-05	0	0	0	0	0	4.65e-05	4.72e-05	0	0	5.95e-05	0	0	0	0	0.000183456	0	0.000113242	0	0.000127238
287.905	0	0	0	0	0	0	0	0		Other	288.912	0	0								0	0		0	0	0	0	0	0	0	0	0	0	0	0	0	0	0	0	0	5.02e-05	0	0	0	0	0	0	0	0
287.905	0	0	0	0	0	0	0	0		Other	288.912	0	0								0	0		0	0	0	0	0	0	0	0	0	0	0	0	0	0	4.27e-05	0	0	0	0	0	0	0	0	0	0	0
288.018	10	11	7	1	0	1	0	0	CHONS	Tannin	289.026	-0.283933	1	C10H11O7NS	0.7	1.1	0.8	37.5	6	-1	-3	0.111111	-3	0	0	0	0	0	0	0	0	0	0	0	0	0	0	0	0	0	0	0	0	0	0	4.24e-05	0	0	0
288.051	14	11	6	1	0	0	0	0	CHON	Condensed hydrocarbon	289.059	-0.222709	1	C14H11O6N	0.428571	0.785714	0.285714	52.1571	10	4	0.428571	0.6	3	0	0	0	0	5.34e-05	0	0	0	0	0	0	0	0	0	0	0	0	0	0	0	0	0	0	0	0	0
288.073	11	15	8	1	0	0	0	0	CHON	Tannin	289.08	-0.296975	1	C11H15O8N	0.727273	1.36364	0.363636	49.9364	5	-3	-2	0	-4	4.97e-05	0	0	0	5.46e-05	5.15e-05	0	0	0	5.08e-05	3.93e-05	0	5.88e-05	4.39e-05	5.41e-05	6.05e-05	0	5.69e-05	5.57e-05	3.31e-05	0	0	0	0	4.86e-05	0
288.109	12	19	7	1	0	0	0	0	CHON	Amino sugar	289.116	-0.25449	1	C12H19O7N	0.583333	1.58333	-0.166667	65.05	4	-3	-1	-0.0666667	-4	7.81e-05	0.000111067	7.66e-05	8.95e-05	5.83e-05	9.37e-05	5.2e-05	7.42e-05	9.39e-05	9.66e-05	8.94e-05	0.000118174	9.78e-05	7.9e-05	9.07e-05	0.000118518	0.000110261	0.000123419	8.17e-05	6.88e-05	0.000126637	0	0	7.93e-05	8.61e-05	0.000126624
288.12	0	0	0	0	0	0	0	0		Other	289.127	0	1								0	0		0	0	0	0	0	0	0	0	0	0	0	5.48e-05	0	0	0	0	0	5.68e-05	0	0	4.74e-05	0	0	0	0	0
288.127	0	0	0	0	0	0	0	0		Other	289.134	0	0								0	0		0	0	0	0	0	0	0	0	0	0	0	0	0	0	0	0	0	0	0	0	0	0	0	0	0	0.000160983
288.145	13	23	6	1	0	0	0	0	CHON	Protein	289.153	-0.202283	1	C13H23O6N	0.461538	1.76923	-0.615385	77.8385	3	-3	-0.666667	-0.111111	-4	0.00013232	7.2e-05	5.1e-05	0	0	0	8.22e-05	4.48e-05	0	5.44e-05	5.45e-05	0	0	4.66e-05	5.29e-05	5.89e-05	5.16e-05	5.37e-05	0	0	7.02e-05	0	0	0	4.07e-05	4.13e-05
288.157	0	0	0	0	0	0	0	0		Other	289.164	0	1								0	0		0	6.43e-05	0.000197983	0	8.53e-05	5.48e-05	0.000186762	0.000122388	8.51e-05	0	5.94e-05	7.43e-05	0	5.16e-05	0.000146516	0	6.29e-05	0.000109345	9.42e-05	5.51e-05	0.00012614	0.000395305	0.000117882	0.000543214	9.2e-05	0.000141139
288.19	0	0	0	0	0	0	0	0		Other	289.197	0	0								0	0		0	0	0	0	0	0	0	0	0	0	0	5.59e-05	0	0	0	0	0	0	0	0	0	0	0	0	0	0
288.248	0	0	0	0	0	0	0	0		Other	289.255	0	0								0	0		0	0	0	0	0	0	0	0	0	0	0	0	0	0	0	0	0	5.08e-05	0	0	0	0	0	0	0	0
288.697	0	0	0	0	0	0	0	0		Other	289.704	0	0								0	0		0	5.71e-05	0	0	0	0	0	0	0	0	0	0	0	0	0	0	0	0	0	0	0	0	0	0	0	0
288.823	0	0	0	0	0	0	0	0		Other	289.83	0	0								0	0		6.26e-05	0	0	7.41e-05	6.35e-05	7.32e-05	6.18e-05	6.59e-05	4.6e-05	0	4.08e-05	6.06e-05	5.08e-05	5.55e-05	4.12e-05	0	0	0	5.07e-05	5.57e-05	4.99e-05	6.96e-05	0	0	4.09e-05	0
288.899	0	0	0	0	0	0	0	0		Other	289.906	0	1								0	0		0	0.000100616	5.71e-05	4.95e-05	0	4.26e-05	0	4.41e-05	6.64e-05	9.98e-05	6.69e-05	0	6.16e-05	5e-05	5.99e-05	0.000101055	9.94e-05	5.66e-05	5.35e-05	6.93e-05	7.06e-05	0	0	0	6.1e-05	0
288.987	0	0	0	0	0	0	0	0		Other	289.995	0	0								0	0		6.55e-05	0.000156716	0.000495665	7.17e-05	0.000123594	8.55e-05	7.58e-05	0.00053879	8.78e-05	7.9e-05	0.000625152	9.95e-05	0.000101904	0.000133815	7.33e-05	0.000100376	0.000109788	0.000110099	0.000248432	6.13e-05	7.37e-05	0.000164415	0.000111502	0.000183581	7.06e-05	0.000243089
288.999	13	6	8	0	0	0	0	0	CHO	Condensed hydrocarbon	290.006	-0.133782	1	C13H6O8	0.615385	0.461538	0.769231	38.3769	11	3	0.6	0.777778	3	5.17e-05	0	0	0	6.98e-05	0	0	0	0	0	0	0	0	0	0	0	0	0	0	0	0	0	0	0	0	0
289.024	0	0	0	0	0	0	0	0		Other	290.031	0	0								0	0		0	0	0.00011946	0	0	8.88e-05	0	9.92e-05	0.000189423	0	0	0	0	0	0	0	0	0	0.000182686	4.43e-05	6.81e-05	0	0	0	6.32e-05	0
289.035	14	10	7	0	0	0	0	0	CHO	Condensed hydrocarbon	290.043	-0.144836	1	C14H10O7	0.5	0.714286	0.285714	52.1571	10	3	0.428571	0.619048	3	0.000363839	0.00031532	7.73e-05	0.000346051	0.000299829	0.000114547	0.000243694	0.000130969	0.000117367	8e-05	7.9e-05	9.8e-05	0.000151301	0.000115824	0.000101243	5.05e-05	8.08e-05	0.000113618	6.12e-05	7.53e-05	9.05e-05	0.000106302	0	0	6.84e-05	0
289.046	0	0	0	0	0	0	0	0		Other	290.053	0	0								0	0		0	0	7.06e-05	0	0	0	0	6.58e-05	0	5.01e-05	3.89e-05	0	0	0	0	5.35e-05	0	0	0	0	0	0	0	0	0	0
289.048	0	0	0	0	0	0	0	0		Other	290.056	0	0								0	0		8.98e-05	8.6e-05	8.74e-05	0.000122562	9.81e-05	0.000114255	8.89e-05	6.44e-05	0.000104368	9.12e-05	7.11e-05	9.37e-05	8.5e-05	6.36e-05	8.94e-05	5.51e-05	7.84e-05	5.32e-05	5.19e-05	4.17e-05	0	0	0	0	4.25e-05	0
289.049	0	0	0	0	0	0	0	0		Other	290.056	0	0								0	0		0	0	0	0	0	0	0	0	0	0	0	0	0	0	0	0	0	0	0	0	0	0	4.27e-05	0	0	0
289.057	11	14	9	0	0	0	0	0	CHO	Tannin	290.064	-0.0786988	1	C11H14O9	0.818182	1.27273	0.363636	49.9364	5	-4	-2	0.0769231	-4	7.77e-05	0	5.3e-05	0.000104877	0.000131659	9.69e-05	7.07e-05	4.49e-05	0.000100995	5.68e-05	0	0	6.31e-05	4.49e-05	6.35e-05	5.86e-05	5.01e-05	6.72e-05	6.19e-05	4.55e-05	5.93e-05	6.96e-05	5.3e-05	5.33e-05	6.25e-05	0
289.061	0	0	0	0	0	0	0	0		Other	290.068	0	0								0	0		0	0	0	0	0	0	0	0	0	0	0	0	0	0	0	0	0	0	0.000129746	6.17e-05	0	0	0.00023262	0	0	0
289.063	0	0	0	0	0	0	0	0		Other	290.071	0	0								0	0		0	0	0	0	0	0	0	0	0	0	4.01e-05	5.55e-05	0	6.28e-05	0	0	5.93e-05	0	0	0	7.47e-05	0	0	0	0	0
289.066	0	0	0	0	0	0	0	0		Other	290.074	0	0								0	0		0	0	0	0	0	0	0	0	0	0	0	0	0	4.56e-05	0	0	0	0	0	0	0	0	0	0	0	0
289.07	0	0	0	0	0	0	0	0		Other	290.077	0	0								0	0		0	0	0.000128806	0	0	0	0	0	5.84e-05	0	8.31e-05	0	0	0.00013076	0	0	0	0	0	0	0	6.15e-05	0	0	4.69e-05	0
289.071	7	18	8	2	0	1	0	0	CHONS	Other	290.078	0.295741	1	C7H18O8N2S	1.14286	2.57143	0.857143	35.8714	0	-8	2.75	0	-11	0	0	0	0	0	0	0	0	0	0	0	0	0	0	0	0	0	0	0	0.000552221	0	0	0	0	0	0
289.072	0	0	0	0	0	0	0	0		Other	290.079	0	0								0	0		0	0	0	0	0	0	0	0	0	0	0	0	0	0	0	0	0	0	0	0	0	5.89e-05	0	0	0	0
289.072	15	14	6	0	0	0	0	0	CHO	Lignin	290.079	-0.240439	1	C15H14O6	0.4	0.933333	-0.133333	64.1	9	3	0.333333	0.5	3	0.000389144	0.000296008	8.41e-05	0.00127129	0.00175374	0.00237199	0.000254714	9.59e-05	0.000105531	0.00011619	9.65e-05	0.000133898	0.000188836	0.000235549	9.03e-05	0.000157815	9.21e-05	9.02e-05	0.00904754	0.0038692	0.000189336	0	0.016415	0.00081832	0.000117094	0.00139301
289.085	0	0	0	0	0	0	0	0		Other	290.092	0	0								0	0		0.000230145	0.00023296	0.000181101	0.000272278	0.000212172	0.000212398	0.000224896	0.000231591	0.00030341	0.000235686	0.000189567	0.000192694	0.000231733	0.000208288	0.000228531	0.000219039	0.00020471	0.000200229	0.000134667	0.00016974	0.000214539	0.000110443	9.33e-05	0.00010395	0.000201033	0.000236888
289.093	12	18	8	0	0	0	0	0	CHO	Amino sugar	290.1	-0.103621	1	C12H18O8	0.666667	1.5	-0.166667	65.05	4	-4	-1	0	-4	0.000493101	0.000441275	0.000409725	0.000590205	0.00051325	0.000613998	0.000453688	0.0004104	0.00053839	0.000665273	0.000468724	0.000654547	0.000523154	0.000456081	0.000464028	0.000697653	0.000638735	0.000619678	0.000504686	0.000435245	0.00058742	0.000447722	0.000227319	0.000339552	0.000512284	0.000321731
289.103	0	0	0	0	0	0	0	0		Other	290.11	0	0								0	0		0.00011979	6.61e-05	8.34e-05	5.61e-05	5.84e-05	5.67e-05	6.64e-05	4.84e-05	7.98e-05	6.33e-05	5.74e-05	5.69e-05	5.6e-05	5.34e-05	7.92e-05	6.2e-05	5.8e-05	5.22e-05	0	4.54e-05	0.000102479	0	0	0	8.25e-05	0.000147755
289.104	11	18	7	2	0	0	0	0	CHON	Amino sugar	290.111	-0.256019	1	C11H18O7N2	0.636364	1.63636	0.181818	55.1182	4	-3	-2.5	-0.272727	-5	0	0	0	0	0	4.6e-05	0.000128126	0	5.04e-05	6.37e-05	4.71e-05	5.57e-05	6.71e-05	0	4.95e-05	7.19e-05	5.75e-05	7.84e-05	4.61e-05	5.36e-05	0	0	4.47e-05	5.39e-05	5.37e-05	0
289.108	16	18	5	0	0	0	0	0	CHO	Lignin	290.115	-0.1876	1	C16H18O5	0.3125	1.125	-0.5	74.55	8	3	0.272727	0.407407	3	9.42e-05	0.000104475	5.69e-05	9.32e-05	0	4.27e-05	8.87e-05	6.43e-05	7.31e-05	0	0	0.00010448	5.47e-05	5.65e-05	0	0	0	0	4.59e-05	8.18e-05	5.32e-05	0	3.87e-05	0	5.68e-05	0
289.108	0	0	0	0	0	0	0	0		Other	290.116	0	0								0	0		0	0	0	0	7.07e-05	0	0	0	0	0	0	0	0	0	0	0	0	0	0	0	0	0	0	0	0	0
289.11	0	0	0	0	0	0	0	0		Other	290.117	0	0								0	0		0	0	0	4.46e-05	0	0	0	4.39e-05	5.29e-05	0	6.23e-05	6.27e-05	4.47e-05	4.26e-05	0	4.97e-05	5.37e-05	5.65e-05	0	3.49e-05	0	0	0	0	4.18e-05	0
289.111	13	22	5	0	0	1	0	0	CHOS	Protein	290.119	0.169034	1	C13H22O5S	0.384615	1.69231	-0.769231	82.2231	3	-2	-0.428571	-0.0526316	-3	0	0	0	0	0	0	0	0	0	0	0	0	0	0	0	0	0	0	0	0	0	0	0	6.74e-05	0	0
289.115	0	0	0	0	0	0	0	0		Other	290.123	0	0								0	0		0	6.5e-05	0	0	0	4.34e-05	0	0	4.47e-05	7.26e-05	5.39e-05	0	5.3e-05	5.12e-05	0	5.07e-05	7.17e-05	6.27e-05	4.63e-05	3.56e-05	4.88e-05	0	0	0	0	0
289.121	0	0	0	0	0	0	0	0		Other	290.128	0	0								0	0		0.00264657	0.00320083	0.00292091	0.00264156	0.00154383	0.00284774	0.00208844	0.00220852	0.00290194	0.00489124	0.00352547	0.00471899	0.00341537	0.00299829	0.00280097	0.00484598	0.00439532	0.00389675	0.00242259	0.00253691	0.00325539	0.00180905	0.000906277	0.00170704	0.00241579	0.00136136
289.127	17	22	2	0	0	1	0	0	CHOS	Unsaturated hydrocarbon	290.134	-0.288923	1	C17H22O2S	0.117647	1.29412	-0.941176	87.1235	7	5	0.285714	0.333333	4	0	0	0	0	0	0	0	0	0	6e-05	0	0	0	0	0	0	0	0	0	0	0	0	0	0	0	0
289.129	13	22	7	0	0	0	0	0	CHO	Protein	290.137	-0.148073	1	C13H22O7	0.538462	1.69231	-0.615385	77.8385	3	-4	-0.666667	-0.0526316	-4	0.000547099	0.000510557	0.000584614	0.000600033	0.000438211	0.000660443	0.000468058	0.000469685	0.000792362	0.000878474	0.00062135	0.000917525	0.000599243	0.000605163	0.000725763	0.000911677	0.000849472	0.000716475	0.000537211	0.000539681	0.000704866	0.000514248	0.000267344	0.000527693	0.000666563	0.000398898
289.139	0	0	0	0	0	0	0	0		Other	290.146	0	0								0	0		0.000215583	9.2e-05	0	0	0	0	0.00013144	0	6.45e-05	0	0	0	0	0	0	5.09e-05	0	0	0	0	4.5e-05	0	0	0	0	0
289.145	17	22	4	0	0	0	0	0	CHO	Lignin	290.152	-0.0422961	1	C17H22O4	0.235294	1.29412	-0.823529	83.7706	7	3	0.230769	0.333333	3	0	0	0	0	0	0	0	0	0	0	0	0	0	0	0	0	0	0	0	3.14e-05	0	0	0	0	0	0
289.148	14	26	4	0	0	1	0	0	CHOS	Lipid	290.155	-0.266939	1	C14H26O4S	0.285714	1.85714	-1.14286	92.8714	2	-2	-0.333333	-0.0909091	-3	0	0	0	0	0	0	0	0	0	0	0	0	0	0	0	0	0	5.98e-05	0	0	0	0	0	0	0	0
289.158	0	0	0	0	0	0	0	0		Other	290.165	0	0								0	0		0.000240347	0.000133656	9.09e-05	8.36e-05	6.12e-05	0	0.000182496	0	8.2e-05	0	5.53e-05	0	6.67e-05	0.000112976	0.00012435	0	0	6.01e-05	0	3.15e-05	4.52e-05	0	0	0	0	0
289.16	21	22	1	0	0	0	0	0	CHO	Unsaturated hydrocarbon	290.167	-0.174515	1	C21H22O	0.047619	1.04762	-0.952381	87.4429	11	10	0.5	0.512195	10	0	0	0	0	0	0	0	0	0	0	0	0	0	0	0	0	0	0	0	0	0	5.83e-05	0	8.15e-05	0	0
289.166	14	26	6	0	0	0	0	0	CHO	Protein	290.173	-0.183325	1	C14H26O6	0.428571	1.85714	-1	88.8	2	-4	-0.5	-0.0909091	-4	0.00022409	0.000213555	0.000150335	0.000197385	0.000108472	0.000214053	0.000154576	0.00011864	0.000205208	0.000309127	0.000234049	0.000370175	0.000233804	0.000222812	0.000263718	0.000288494	0.000263545	0.000454978	0.000124932	0.000186394	0.000244932	0.000123234	7.9e-05	0.000109849	0.000201462	0.000121677
289.194	0	0	0	0	0	0	0	0		Other	290.201	0	0								0	0		0	0	0	0	0	0	0	0	0	0	0	0	0	0	0	0	0	5.1e-05	0	0	0	0	0	0	0	0
289.202	15	30	5	0	0	0	0	0	CHO	Protein	290.209	-0.0461508	1	C15H30O5	0.333333	2	-1.33333	98.3		-4	-0.4	-0.12	-4	0	0	0	0	0	0	0	0	0	0	0	0	0	0	0	0	0	8.97e-05	0	4.9e-05	7.51e-05	0	0	0	0	0
289.703	0	0	0	0	0	0	0	0		Other	290.71	0	0								0	0		0	0	0	0	0	0	0	0	0	0	0	0	0	0	0	0	0	0	0	0	0	0.000103774	0	0	0	5.45e-05
289.987	0	0	0	0	0	0	0	0		Other	290.994	0	1								0	0		0	0	9.88e-05	0	0	0	0	7.63e-05	0	0	0.000104119	0	0	0	0	0	0	0	0	0	0	0	0	0	0	0
290.031	13	9	7	1	0	0	0	0	CHON	Condensed hydrocarbon	291.038	-0.0921463	1	C13H9O7N	0.538462	0.692308	0.615385	42.7615	10	3	0.4	0.647059	2	0	0	0	4.79e-05	0	0	0	0	0	0	0	0	0	0	0	0	0	0	0	0	0	0	0	0	0	0
290.052	10	13	9	1	0	0	0	0	CHON	Tannin	291.059	0.140807	1	C10H13O9N	0.9	1.3	0.8	37.5	5	-4	0	-0.111111	-5	0	6.97e-05	0	4.98e-05	0	0	0	0	0	0	0	7.81e-05	4.24e-05	4.52e-05	0	5.31e-05	0	6.66e-05	0	0	0	0	0	0	0	0
290.064	0	0	0	0	0	0	0	0		Other	291.071	0	1								0	0		0	0	0	0	0	0	0	0	0	0	0	0	0	0	0	0	0	0	0	0	0	0	4.04e-05	0	0	0
290.067	14	13	6	1	0	0	0	0	CHON	Lignin	291.074	-0.109291	1	C14H13O6N	0.428571	0.928571	0.142857	56.2286	9	3	0.285714	0.5	2	0	0	0	0	7.59e-05	0	0	0	4.14e-05	0	0	0	0	0	0	0	0	0	0	0	0	0	0	0	0	0
290.088	11	17	8	1	0	0	0	0	CHON	Carbohydrate	291.095	-0.0958522	1	C11H17O8N	0.727273	1.54545	0.181818	55.1182	4	-4	-2.5	-0.166667	-5	0.000148118	0.00015622	0.000120875	0.000140713	0.000119058	0.000133253	0.000141598	0.000130348	0.000167202	0.000199821	0.00016485	0.000243712	0.000177277	0.000138842	0.000220586	0.000213723	0.000204077	0.000211892	0.000165565	0.000155805	0.000187999	0.000120913	7.38e-05	0.000403989	0.000157319	0.000126147
290.115	0	0	0	0	0	0	0	0		Other	291.122	0	1								0	0		0	0	0	0	0	0	0	0	0	0	0	0	0	0	3.94e-05	0	0	0	0	0	0	0	0	0	0	0
290.125	12	21	7	1	0	0	0	0	CHON	Amino sugar	291.132	-0.14079	1	C12H21O7N	0.583333	1.75	-0.333333	69.8	3	-4	-1.25	-0.2	-5	0.000438182	0.000495293	0.000492346	0.000384724	0.000252174	0.0004702	0.000339865	0.000363637	0.000471602	0.000805227	0.000554022	0.000746883	0.000518756	0.000495099	0.000458864	0.000798799	0.000680608	0.000630971	0.000421504	0.000422414	0.000555158	0.000309441	0.000155003	0.000330052	0.000421557	0.000232444
290.133	0	0	0	0	0	0	0	0		Other	291.14	0	0								0	0		0	0	0	0	0	0	0	0	0	0	0	0	0	0	0	0	0	0	0	0	0	0	0	0	0	5.24e-05
290.143	13	25	4	1	0	1	0	0	CHONS	Protein	291.15	-0.193992	1	C13H25O4NS	0.307692	1.92308	-0.923077	86.6077	2	-2	-0.571429	-0.222222	-4	0	0	0	0	0	7.29e-05	0	0	7.57e-05	0	0	0	0	0	0.000126008	0	0	0	0	0	0	0	0	0	0	0
290.161	0	0	0	0	0	0	0	0		Other	291.168	0	1								0	0		0	6.22e-05	0	0	0	0	0	0	0	0	0	0	0	0	0	0	0	0	0	0	0	0	0	0	0	0
290.328	0	0	0	0	0	0	0	0		Other	291.335	0	0								0	0		0	0	0	0	0	4.21e-05	0	0	0	0	0	0	0	0	0	0	0	0	0	0	0	0	0	0	0	0
290.82	0	0	0	0	0	0	0	0		Other	291.828	0	0								0	0		0	0	0	0	0	0	0	0	7.28e-05	0	4.48e-05	0	0	0	5.33e-05	0	0	5.44e-05	7.15e-05	4.12e-05	0	0	4.01e-05	0	0	0
290.82	0	0	0	0	0	0	0	0		Other	291.828	0	0								0	0		0	0	0	0	6.66e-05	0	0	0	0	0	0	0	0	0	0	0	0	0	0	0	0	7.23e-05	0	0	0	0
290.821	0	0	0	0	0	0	0	0		Other	291.828	0	0								0	0		6.48e-05	0	0	6.01e-05	0	6.22e-05	0	0	0	0	0	0	0	4.49e-05	0	0	5.14e-05	0	0	0	0	0	0	0	4.68e-05	0
290.896	0	0	0	0	0	0	0	0		Other	291.903	0	0								0	0		0	8.26e-05	5.32e-05	0	0	0	0	0	6.36e-05	8.55e-05	5.54e-05	5.13e-05	7.77e-05	4.57e-05	5.47e-05	0.000124711	9.46e-05	5.17e-05	5.58e-05	5.41e-05	7.97e-05	0	0	5.67e-05	5.76e-05	5.14e-05
290.914	0	0	0	0	0	0	0	0		Other	291.921	0	0								0	0		0	0	0	0	0	0	0	0	0	0	0	0	0	0	0	0	0	0	0	0	0	0	0	0	4.25e-05	0
290.984	0	0	0	0	0	0	0	0		Other	291.991	0	1								0	0		0	0	6.86e-05	0	0	0	0	5.17e-05	0	0	6.81e-05	0	0	0	0	0	0	0	0	0	0	0	0	0	0	0
291.015	13	8	8	0	0	0	0	0	CHO	Condensed hydrocarbon	292.022	-0.208165	1	C13H8O8	0.615385	0.615385	0.615385	42.7615	10	2	0.4	0.666667	2	0.000233416	0.000151712	8.41e-05	0.000275774	0.000342646	8.66e-05	0.000148685	6.7e-05	8.1e-05	0	0	0	0	6.47e-05	6.43e-05	0	0	5.83e-05	0.000207664	0.000179139	0	6.36e-05	0.000112966	6.47e-05	6.86e-05	0
291.021	0	0	0	0	0	0	0	0		Other	292.028	0	0								0	0		0	0	0	0	0	0	0	0	6.2e-05	0	0	0	0	0	0	0	0	0	7.84e-05	0	0	0	0	0	0	0
291.028	0	0	0	0	0	0	0	0		Other	292.035	0	0								0	0		0	0	0	5.65e-05	5.81e-05	0	0	0	4.96e-05	4.98e-05	0	0	0	0	0	0	0	0	0	0	0	0	0	0	0	0
291.033	14	12	5	0	0	1	0	0	CHOS	Lignin	292.041	-0.199565	1	C14H12O5S	0.357143	0.857143	0	60.3	9	4	0.375	0.52381	3	0	0	5.93e-05	0	0	0	0	0	4.06e-05	0	6.13e-05	0	0	4.85e-05	4.35e-05	0	5.89e-05	0	0	3.14e-05	0	0	0	0	4.03e-05	0
291.039	0	0	0	0	0	0	0	0		Other	292.046	0	0								0	0		0	0	5.75e-05	0	0	0	0	0	0	0	7.49e-05	9.82e-05	0	0	7.59e-05	0	0	0.00108986	0	0	0	0	0	0.000308348	0.000115805	0
291.043	0	0	0	0	0	0	0	0		Other	292.05	0	1								0	0		0	0	0	0	0	0	0	4.63e-05	0	0	0	0	0	0	0	0	0	0	0	0	0	0	0	0	0	0
291.046	0	0	0	0	0	0	0	0		Other	292.053	0	0								0	0		0	0	0	0	0	0	0	0	0	0	0	0	0	0	0	4.56e-05	0	0	0	0	0	0	0	0	0	0
291.051	14	12	7	0	0	0	0	0	CHO	Lignin	292.058	-0.187247	1	C14H12O7	0.5	0.857143	0.142857	56.2286	9	2	0.285714	0.52381	2	0.000511008	0.000298105	0.000112838	0.000550637	0.000500998	0.000197575	0.000281732	0.000193533	0.000208146	0.000112299	0.00012891	0.000118387	0.000209564	0.000184005	0.00019027	0.000119347	0.000110535	0.000102908	9.59e-05	0.000102368	0.000126338	0.000119881	3.76e-05	0	0.000113637	0
291.054	11	16	7	0	0	1	0	0	CHOS	Lignin	292.062	-0.15034	1	C11H16O7S	0.636364	1.45455	0	60.3	4	-3	-1.33333	-0.0769231	-4	0	0	0	0	0	0	0	0	0	0	0	0	0	0	0	0	0	0	0	0	0	6.42e-05	0	0	0	0
291.06	0	0	0	0	0	0	0	0		Other	292.067	0	0								0	0		0	0	0	0	0	0	0	0	0	0	0	0	0	0	0	0	4.58e-05	0	0	0	0	0	0	0	0	0
291.06	0	0	0	0	0	0	0	0		Other	292.068	0	1								0	0		0	5.86e-05	0	0	0	0	0	0	0	0	0	0	0	0	0	0	0	0	0	0	0	0	0	0	0	0
291.064	0	0	0	0	0	0	0	0		Other	292.071	0	0								0	0		0.000225379	0.000201073	0.000165572	0.000338854	0.000398216	0.000223623	0.000217963	0.000321395	0.000288961	0.000229775	0.000192667	0.000228481	0.000265323	0.000248657	0.000234852	0.000236263	0.000223473	0.000225447	0.000162333	0.000136703	0.000189007	0.000124749	8.46e-05	0.00013182	0.000191532	0.000110137
291.067	0	0	0	0	0	0	0	0		Other	292.074	0	0								0	0		0	0	0	0	0	0	0	0	0	0	0	0	0	5.4e-05	0	0	0	0	0	0	0	0	0	0	0	0
291.072	11	16	9	0	0	0	0	0	CHO	Tannin	292.079	-0.0125657	1	C11H16O9	0.818182	1.45455	0.181818	55.1182	4	-5	-2.5	-0.0769231	-5	5.9e-05	0	5.85e-05	7.5e-05	7.32e-05	0	6.48e-05	0	4.19e-05	6.27e-05	4.12e-05	7.95e-05	5.34e-05	5.58e-05	4.57e-05	5.7e-05	0	6.57e-05	4.9e-05	4.16e-05	5.16e-05	0	5.81e-05	0	0	0
291.072	0	0	0	0	0	0	0	0		Other	292.08	0	0								0	0		0	0	0	0	0	5.4e-05	0	0	0	0	0	0	0	0	0	0	0	0	0	0	0	0	0	0	0	0
291.076	0	0	0	0	0	0	0	0		Other	292.083	0	1								0	0		0	0	0	0	0	4.65e-05	0	0	0	0	0	0	0	0	0	0	0	0	0.000106723	3.23e-05	0	0	0.000179011	0	0	0
291.079	0	0	0	0	0	0	0	0		Other	292.086	0	0								0	0		0	0	0	0	0	0	0	0	0	0	0	0	0	0	0	0	0	0	9.78e-05	4.07e-05	0	0	0.00017184	0	0	0
291.082	0	0	0	0	0	0	0	0		Other	292.089	0	0								0	0		8.67e-05	0	0	9.08e-05	5.74e-05	7.36e-05	7.44e-05	8.18e-05	0.000104622	6.07e-05	6.14e-05	7.83e-05	8.94e-05	6.85e-05	7.84e-05	7.36e-05	6.76e-05	8.35e-05	0	4.82e-05	9.14e-05	0	0	0	7.95e-05	6.6e-05
291.087	15	16	6	0	0	0	0	0	CHO	Lignin	292.095	-0.186261	1	C15H16O6	0.4	1.06667	-0.266667	67.9	8	2	0.222222	0.416667	2	0.000316143	0.000249355	0.000162735	0.000289937	0.0002773	0.000193269	0.000239853	0.00019099	0.000258378	0.000123604	0.000105481	0.000123316	0.000188693	0.000232658	0.000108539	0.000160561	0.000148062	0.000123404	0.000117437	0.000173873	0.000165653	0.000117043	8.51e-05	9.69e-05	0.000166827	0.000100047
291.099	14	16	5	2	0	0	0	0	CHON	Lignin	292.106	0.0519251	1	C14H16O5N2	0.357143	1.14286	0	60.3	8	3	0.142857	0.368421		0	0	0	0	0	0	0	0	0	0	0	0	0	0	4.65e-05	0	0	0	0	0	0	0	0	0	0	0
291.101	0	0	0	0	0	0	0	0		Other	292.108	0	0								0	0		0.000430482	0.00047656	0.000414179	0.000456777	0.000354931	0.000424044	0.000372564	0.000426186	0.000651582	0.00056614	0.000512565	0.000587191	0.000522569	0.000534734	0.000620839	0.000594342	0.000587552	0.000575098	0.000295467	0.000316834	0.000459195	0.000343009	0.000152348	0.000287526	0.000364931	0.00037157
291.109	12	20	8	0	0	0	0	0	CHO	Amino sugar	292.116	-0.0287682	1	C12H20O8	0.666667	1.66667	-0.333333	69.8	3	-5	-1.25	-0.125	-5	0.000130128	0.000104463	0.000109022	0.000169017	0.000143746	0.000143276	9.24e-05	0.00011918	0.000156409	0.000183272	0.00011848	0.000193188	0.00011196	8.94e-05	0.000136646	0.000178863	0.000159282	0.000169271	0.000115291	0.00013229	0.000161495	0.000110672	9.14e-05	0.000154291	0.000159402	0.000141413
291.118	0	0	0	0	0	0	0	0		Other	292.126	0	0								0	0		0.000855393	0.000981971	0.000919236	0.000812206	0.000492894	0.000890762	0.000642008	0.000683959	0.000863247	0.00148491	0.00105712	0.00147602	0.00101833	0.000940707	0.000851574	0.00153246	0.0014059	0.00124115	0.000770842	0.000758606	0.00111695	0.000568116	0.000271903	0.000497953	0.000767382	0.000443306
291.124	16	20	5	0	0	0	0	0	CHO	Lignin	292.131	-0.272159	1	C16H20O5	0.3125	1.25	-0.625	78.1125	7	2	0.181818	0.333333	2	0.000112447	0.000139269	0.000111024	0.000107328	9.98e-05	8.72e-05	0.000119203	0.000109076	9.3e-05	6.32e-05	6.05e-05	6.58e-05	6.96e-05	0	6.91e-05	6.33e-05	6.28e-05	0	8.76e-05	0.00013392	0.0001225	0.000112199	6.68e-05	6.29e-05	0.000103388	6.57e-05
291.126	0	0	0	0	0	0	0	0		Other	292.133	0	0								0	0		0	0	0	0	0	0	0	0	0	0	0	0	0	0	0	4.54e-05	4.73e-05	0	0	0	0	0	0	0	0	0
291.127	13	24	5	0	0	1	0	0	CHOS	Protein	292.135	-0.285471	1	C13H24O5S	0.384615	1.84615	-0.923077	86.6077	2	-3	-0.571429	-0.157895	-4	0	0	0	0	0	0	0	0	0	0	0	0	0	0	0	0	0	0	0	0	0.000120332	0	0	0	0	5.91e-05
291.137	0	0	0	0	0	0	0	0		Other	292.144	0	0								0	0		0.00017715	0.000190598	0.000175627	0.000177326	0.000134597	0.000106996	0.000113228	0.000148806	0.000193608	0.000202661	0.000257218	0.000254173	0.000201759	0.000205191	0.000355398	0.000207343	0.000223618	0.00030216	0.000130681	0.000242244	0.00024247	0.000150067	7.01e-05	0.000127347	0.000165053	0.00013015
291.145	13	24	7	0	0	0	0	0	CHO	Protein	292.152	-0.0342576	1	C13H24O7	0.538462	1.84615	-0.769231	82.2231	2	-5	-0.833333	-0.157895	-5	0.000114124	9.15e-05	0.000118785	6.8e-05	0.000111283	0.000101863	7.75e-05	7.44e-05	9.93e-05	0.000135159	8.69e-05	0.000122769	0.000193886	0.00013247	0.000165217	0.000143768	0.000121577	0.000120297	8.28e-05	9.76e-05	0.000136399	0.000101987	5.58e-05	0.000121165	0.000104341	6.42e-05
291.155	0	0	0	0	0	0	0	0		Other	292.162	0	0								0	0		0	0	0	0	0	0	0	0	4.61e-05	0	0	0	0	0	0	0	0	0	0	0	0	0	0	0	0	0
291.155	0	0	0	0	0	0	0	0		Other	292.162	0	0								0	0		6.01e-05	0	0	0	0	0	6.14e-05	0	0	0	0	0	0	0	4.72e-05	0	0	0	0	0	0	0	0	0	0	0
291.16	17	24	4	0	0	0	0	0	CHO	Lignin	292.167	-0.132828	1	C17H24O4	0.235294	1.41176	-0.941176	87.1235	6	2	0.153846	0.266667	2	0	0	0	4.51e-05	0	0	0	0	0	0	0	0	0	0	5.47e-05	5.44e-05	0	0	0	3.73e-05	5.42e-05	0	0	0	0	0
291.173	0	0	0	0	0	0	0	0		Other	292.181	0	0								0	0		8.18e-05	7.91e-05	0.000162153	4.96e-05	5.93e-05	4.8e-05	7.77e-05	7.57e-05	7.07e-05	6.63e-05	0.00011084	0.000122685	7.03e-05	7.82e-05	0.000108093	8.06e-05	0.000107606	0.000186187	5.21e-05	5.41e-05	5.98e-05	7.12e-05	0	5.14e-05	5.71e-05	4.45e-05
291.181	14	28	6	0	0	0	0	0	CHO	Protein	292.189	-0.0944098	1	C14H28O6	0.428571	2	-1.14286	92.8714		-5	-0.625	-0.181818	-5	0	0	0	0	0	0	0	0	0	0	4.98e-05	0.000156337	0	0	0	0	0	0.000126389	0	3.51e-05	0	0	0	0	0	0
291.197	0	0	0	0	0	0	0	0		Other	292.204	0	0								0	0		0	0	0	0	0	0	0	0	0	0	0	0	0	0	5.83e-05	0	0	0	0	0	0	0	0	0	0	0
291.21	0	0	0	0	0	0	0	0		Other	292.217	0	0								0	0		0.0007598	0.00145298	0.000889367	0.00056538	0.000519635	0.000662814	0.000711548	0.000761546	0.00067254	0.00144685	0.00114792	0.00125432	0.00121544	0.00090555	0.000628766	0.00167034	0.0012048	0.00114732	0.000595658	0.000490644	0.00101443	0.000839181	0.000398539	0.000882938	0.0006499	0.000669912
291.211	0	0	0	0	0	0	0	0		Other	292.218	0	0								0	0		0	0	0	0	0	0	0	0	0	0	0	6.2e-05	0	0	0	0	0	0	0	0	0	0	0	0	0	0
291.458	0	0	0	0	0	0	0	0		Other	292.466	0	0								0	0		0	0	0	0	0	0	0	0	0	0	0	0	0	0	0	0	0	0	0	0	0	0	0	0	0	0
291.89	0	0	0	0	0	0	0	0		Other	292.897	0	0								0	0		0	0	0	0	0	0	0	0	0	0	0	0	0	0	0	0	0	0	0	0	0	0	0	0	4.16e-05	0
291.9	0	0	0	0	0	0	0	0		Other	292.907	0	0								0	0		0	0	0	0	0	0	0	0	0	0	0	0	0	4.25e-05	0	0	0	0	0	0	0	0	0	0	0	0
291.933	0	0	0	0	0	0	0	0		Other	292.94	0	0								0	0		0	0	0	0	0	0	0	4.71e-05	0	0	0	0	0	0	0	0	0	0	0	0	0	0	0	0	0	0
292.042	0	0	0	0	0	0	0	0		Other	293.05	0	1								0	0		0	0	0	0	0	0	0	0	0	0	0	0	0	0	0	0	0	0.00010636	0	0	0	0	0	0	0	0
292.046	13	11	7	1	0	0	0	0	CHON	Lignin	293.054	-0.290347	1	C13H11O7N	0.538462	0.846154	0.461538	47.1462	9	2	0.2	0.529412		5.47e-05	0	0	4.89e-05	6.21e-05	0	0	0	0	0	0	0	0	0	0	0	0	0	0	0	0	0	0	0	0	0
292.067	10	15	9	1	0	0	0	0	CHON	Carbohydrate	293.075	-0.015868	1	C10H15O9N	0.9	1.5	0.6	43.2	4	-5	0	-0.333333	-6	9.3e-05	0.000100636	8.13e-05	0.000140923	9.53e-05	0.000132625	6.66e-05	8.37e-05	0.000116587	0.000184215	9.29e-05	0.000162499	0.00010958	0.000108517	0.000116972	0.000164874	0.000138653	0.000145292	0.000115601	8.39e-05	0.000139237	7.89e-05	0	8.82e-05	0.000120057	6.69e-05
292.083	14	15	6	1	0	0	0	0	CHON	Lignin	293.09	-0.191912	1	C14H15O6N	0.428571	1.07143	0	60.3	8	2	0.142857	0.4		4.45e-05	0	0	4.42e-05	6.77e-05	0	0	0	0	0	0	0	0	0	4.18e-05	0	0	0	0	0	0	0	0	0	0	0
292.096	0	0	0	0	0	0	0	0		Other	293.103	0	0								0	0		0	0	0	0	0	0	0	0	0	0	0	0	4.57e-05	0	0	0	5.51e-05	0	0	0	0	0	0	0	0	0
292.104	11	19	8	1	0	0	0	0	CHON	Carbohydrate	293.111	-0.0789265	1	C11H19O8N	0.727273	1.72727	0	60.3	3	-5	-3	-0.333333	-6	0.000136522	0.000125364	0.000156327	0.000143235	0.00011088	0.000168234	0.000138258	0.000105221	0.000183567	0.000204641	0.000163734	0.00023831	0.000154802	0.000181959	0.000184915	0.000225142	0.000217878	0.000201181	0.000175014	0.000136438	0.000180916	0.000124649	5.42e-05	0.000101333	0.000127465	0.000117408
292.122	0	0	0	0	0	0	0	0		Other	293.129	0	0								0	0		0.000131007	0.000153606	0.000113335	0.000119174	6.69e-05	0.000136571	8.63e-05	9.74e-05	0.000148727	0.000198775	0.000155681	0.000223948	0.000153954	0.000144466	0.000138896	0.00021342	0.000179902	0.000169101	9.61e-05	0.00012001	0.000143326	7.4e-05	4.75e-05	7.36e-05	0.000105355	0
292.13	0	0	0	0	0	0	0	0		Other	293.138	0	1								0	0		0	0	0.000130836	0	0	0	6.54e-05	0	5.57e-05	0	4.64e-05	0	0	0	0.00010665	0	0	9.54e-05	0	0	5.19e-05	0.000124984	0	0.000142715	0	0
292.132	0	0	0	0	0	0	0	0		Other	293.139	0	0								0	0		5.98e-05	8.13e-05	0.000138221	0	9.64e-05	4.3e-05	7.46e-05	0.000135747	0	0.000137801	0.000116844	0.000118046	8.89e-05	6.6e-05	4.83e-05	0.00017329	0.000143005	9.02e-05	4.51e-05	4.65e-05	5.93e-05	9.06e-05	5.77e-05	0.000106112	7.9e-05	0.000140722
292.14	12	23	7	1	0	0	0	0	CHON	Amino sugar	293.147	-0.120651	1	C12H23O7N	0.583333	1.91667	-0.5	74.55	2	-5	-1.5	-0.333333	-6	6.8e-05	0	0	5.71e-05	0	6.35e-05	0	0	0	7.77e-05	8.4e-05	0	4.65e-05	6.84e-05	7.63e-05	9.43e-05	8.56e-05	8.95e-05	0	5.5e-05	7.94e-05	0	0	0	5.33e-05	0
292.159	13	27	4	1	0	1	0	0	CHONS	Protein	293.166	-0.00142097	1	C13H27O4NS	0.307692	2.07692	-1.07692	90.9923		-3	-0.714286	-0.333333	-5	0	0	0	0	0	0	0	0	0	0	0	0	0	0	8.27e-05	0	0	0	0	0	0	0	0	0	0	0
292.159	0	0	0	0	0	0	0	0		Other	293.166	0	0								0	0		0	0	0	0	0	5.17e-05	0	0	0	0	0	0	0	0	0	0	0	0	0	0	0	0	0	0	0	0
292.168	0	0	0	0	0	0	0	0		Other	293.176	0	0								0	0		0	0	0	0	0	0	0	5.15e-05	0	0	4.26e-05	0	0	0	0	0	0	0	0	0	0	0	0	0	0	0
292.213	14	31	5	1	0	0	0	0	CHON	Protein	293.22	-0.281878	1	C14H31O5N	0.357143	2.21429	-1.28571	96.9429	0	-5	-0.75	-0.333333	-6	0.000124646	0.000251484	0.000160292	9.56e-05	7.62e-05	0.000106632	0.00010122	9.88e-05	9.1e-05	0.000234298	0.000161897	0.000202428	0.000205608	0.000153154	8.07e-05	0.000251456	0.000178645	0.000169247	9.17e-05	7.03e-05	0.000187174	0.000133432	6.84e-05	0.000160937	9.23e-05	0.000102861
292.293	0	0	0	0	0	0	0	0		Other	293.3	0	0								0	0		0	0	0	0	5.12e-05	0	0	0	0	0	0	0	0	0	0	0	0	0	0	0	0	0	0	0	0	0
292.818	0	0	0	0	0	0	0	0		Other	293.825	0	0								0	0		0	0	0	4.74e-05	5.34e-05	5.71e-05	0	0	0	0	0	0	0	4.8e-05	0	0	4.57e-05	0	5.83e-05	4.9e-05	0	0	0	0	6.28e-05	0
292.845	0	0	0	0	0	0	0	0		Other	293.853	0	0								0	0		0	0	0	0	0	0	0	5.19e-05	0	0	0	0	0	0	0	0	0	0	0	0	0	6.1e-05	0	0	0	0
292.893	0	0	0	0	0	0	0	0		Other	293.9	0	0								0	0		0	0	0	0	0	0	0	0	0	4.64e-05	0	0	0	0	0	0	0	0	0	0	0	0	0	0	0	0
292.894	0	0	0	0	0	0	0	0		Other	293.901	0	0								0	0		0	0	0	0	0	0	0	0	0	0	0	0	0	0	0	0	0	0	0	0	0	0	4.26e-05	0	0	0
292.983	0	0	0	0	0	0	0	0		Other	293.991	0	0								0	0		0	0	0	0	0	0	0	0	0	0	0.000108564	0.000189847	0	0	0	0	0	6.84e-05	0	0	0	0	0	0	0	0
292.991	0	0	0	0	0	0	0	0		Other	293.998	0	2								0	0		0	0	5.54e-05	0	5.37e-05	0	0	0	0	0	6.42e-05	0	0	0	0	0	0	0	5.9e-05	0	0	0	0	0	0	4.33e-05
292.994	12	6	9	0	0	0	0	0	CHO	Condensed hydrocarbon	294.001	0.246001	1	C12H6O9	0.75	0.5	1	31.8	10		0.333333	0.733333		0	0	0	5.4e-05	0	0	0	0	0	0	0	0	0	0	0	0	0	0	0	0	0	0	0	0	0	0
292.994	12	6	9	0	0	0	0	0	CHO	Condensed hydrocarbon	294.001	-0.28801	1	C12H6O9	0.75	0.5	1	31.8	10		0.333333	0.733333		0	0	0	0	0.000104335	0	0	0	0	0	0	0	0	0	0	0	0	0	0	0	0	0	0	0	0	0
292.998	0	0	0	0	0	0	0	0		Other	294.005	0	1								0	0		0	0	0	0	0	0	0	0	0	0	0	0	0	0	0	0	0	0	0	3.93e-05	0	0	0	0	0	0
293.03	13	10	8	0	0	0	0	0	CHO	Condensed hydrocarbon	294.038	-0.0341407	1	C13H10O8	0.615385	0.769231	0.461538	47.1462	9		0.2	0.555556		0.00046605	0.000244936	5.9e-05	0.000559698	0.000493008	0.000156705	0.000274687	0.000154485	0.000148869	0	7.78e-05	6.47e-05	0.000130277	0.000128821	0.000132867	0	6.21e-05	5.76e-05	4.4e-05	5.24e-05	4.77e-05	8.2e-05	9.51e-05	5.04e-05	7.15e-05	0
293.034	0	0	0	0	0	0	0	0		Other	294.041	0	1								0	0		0	0	0	0	0	0	0	0	0	0	0	8.88e-05	0	0	0	0	0	0	0	0	0	0	0	0	0	0
293.036	0	0	0	0	0	0	0	0		Other	294.043	0	0								0	0		0	0	0	0	0	0	0	0	0	0	0	0	0	0	0	0	0	0.000317457	0	0	0	0	0	7.82e-05	0	0
293.043	0	0	0	0	0	0	0	0		Other	294.051	0	0								0	0		5.99e-05	7.76e-05	7.54e-05	8.16e-05	0	8.52e-05	7.88e-05	6.27e-05	7.72e-05	0.000106066	7.05e-05	9.94e-05	7.25e-05	7.11e-05	7.78e-05	9.53e-05	9.66e-05	0.000111993	4.68e-05	4.68e-05	9.44e-05	0	0	5.81e-05	6.33e-05	0
293.044	0	0	0	0	0	0	0	0		Other	294.051	0	0								0	0		0	0	0	0	0	0	0	0	0	0	0	0	0	0	0	0	0	0	0	0	0	0	0	0	0	0
293.055	0	0	0	0	0	0	0	0		Other	294.062	0	0								0	0		0	0	0	0	0	0	0	0	0	0	0	0	0	0	0	0	0	9.13e-05	0	0	0	0	0	6.52e-05	0	0
293.061	0	0	0	0	0	0	0	0		Other	294.068	0	0								0	0		7.55e-05	6.07e-05	0	8.86e-05	7.65e-05	6.15e-05	6.2e-05	0	9.45e-05	6.39e-05	7.83e-05	7.96e-05	7.07e-05	6.02e-05	6.43e-05	7.67e-05	7.57e-05	0	7.76e-05	4.78e-05	7.01e-05	0	0	0	5.09e-05	0
293.067	14	14	7	0	0	0	0	0	CHO	Lignin	294.074	-0.0459163	1	C14H14O7	0.5	1	0	60.3	8		0.142857	0.428571		0.000616507	0.000327203	0.000161536	0.000521042	0.000517493	0.00023688	0.000282543	0.000248006	0.000234793	0.000187591	0.000183847	0.000178603	0.000262837	0.000190658	0.000174572	0.000217585	0.000177577	0.000133702	0.000108879	0.00012017	0.000142574	0.000104194	5.8e-05	6.75e-05	0.000133211	0
293.08	0	0	0	0	0	0	0	0		Other	294.087	0	0								0	0		0.000369592	0.000426907	0.000386676	0.000439103	0.000352957	0.000413183	0.000340504	0.000431231	0.00048847	0.00066504	0.000476446	0.000617039	0.000504879	0.000406486	0.000431481	0.000729603	0.000615054	0.000550764	0.000350143	0.000320665	0.000517162	0.000272798	0.00014756	0.000298781	0.000364037	0.000235164
293.088	11	18	9	0	0	0	0	0	CHO	Carbohydrate	294.095	-0.296809	1	C11H18O9	0.818182	1.63636	0	60.3	3	-6	-3	-0.230769	-6	0	0	0	0	0	0	0	0	0	0	0	0	0	0.000313851	0	0	0	0	0	0	0	0	0	0	0	0
293.098	0	0	0	0	0	0	0	0		Other	294.105	0	0								0	0		0.000134409	0.000109068	0.000113079	0.000119839	9.66e-05	0.000131933	0.000101568	0.00011905	0.00017857	0.000167344	0.000153189	0.000120482	0.000140493	0.00014441	0.000187388	0.000143022	0.000170421	0.000150596	8.03e-05	8.62e-05	0.000153771	0	5.35e-05	0	9.67e-05	0.000102135
293.103	15	18	6	0	0	0	0	0	CHO	Lignin	294.11	-0.0797414	1	C15H18O6	0.4	1.2	-0.4	71.7	7		0.111111	0.333333		0.000348613	0.000333719	0.000666948	0.000425086	0.000275119	0.000361571	0.000291589	0.00030821	0.000405494	0.000193529	0.000158801	0.000177803	0.000268064	0.000224753	0.000168437	0.000148093	0.000161575	0.000212678	0.000211286	0.000260723	0.000203074	0.000222117	0.000141308	9.83e-05	0.000350962	0.000200001
293.114	14	18	5	2	0	0	0	0	CHON	Lignin	294.122	-0.202393	1	C14H18O5N2	0.357143	1.28571	-0.142857	64.3714	7	2	0	0.263158	0	0	0	0.000254008	0.000123091	0.000658798	0.000105455	0.000368647	0.00040431	0.000185643	5.88e-05	0.000174589	0.000198861	4.86e-05	0.000101269	0.000358682	5.87e-05	0.000125109	0.0004943	0.000124705	0.000112997	0.00023041	0.000309879	0.000106677	0.000623003	0.000129368	0.000214382
293.116	0	0	0	0	0	0	0	0		Other	294.123	0	1								0	0		0.000445361	0.000551877	0.000447921	0.000471185	0.000298057	0.000431307	0.000371179	0.000434482	0.000494823	0.000678777	0.00060225	0.000726207	0.000587755	0.000521164	0.000654867	0.000752094	0.000699781	0.000689374	0.000347422	0.000350261	0.000518798	0.000352447	0.000166347	0.000312284	0.000374944	0.000251255
293.124	12	22	8	0	0	0	0	0	CHO	Amino sugar	294.132	-0.142285	1	C12H22O8	0.666667	1.83333	-0.5	74.55	2	-6	-1.5	-0.25	-6	0	0	0	4.45e-05	0	6.64e-05	0	0	0	0	7.49e-05	6.61e-05	0	9.53e-05	0	0	0	5.41e-05	8.11e-05	0.000161905	0.00018978	0.000221736	0.000565159	0.00049652	0.000260813	0.000375888
293.134	0	0	0	0	0	0	0	0		Other	294.141	0	0								0	0		4.75e-05	0	0	0	0	0	0	6.09e-05	0	4.65e-05	7.58e-05	8.53e-05	5.28e-05	5.61e-05	9.2e-05	7.61e-05	7.19e-05	7.45e-05	5.04e-05	7.41e-05	6.29e-05	0	0	5.5e-05	4.27e-05	5.44e-05
293.139	16	22	5	0	0	0	0	0	CHO	Lignin	294.147	-0.108104	1	C16H22O5	0.3125	1.375	-0.75	81.675	6		0.0909091	0.259259		0.000140682	0.000121139	0.000102483	0.0001133	9.07e-05	8.97e-05	0.000100303	0.000103275	0.000105237	7.1e-05	7.03e-05	7.91e-05	8.38e-05	9.39e-05	9.79e-05	6.58e-05	7.38e-05	0.000100759	9.97e-05	0.000157566	0.000128108	0.000109135	8.38e-05	7.23e-05	0.000159428	0.000101499
293.143	13	26	5	0	0	1	0	0	CHOS	Protein	294.15	-0.271398	1	C13H26O5S	0.384615	2	-1.07692	90.9923		-4	-0.714286	-0.263158	-5	0	0	0	0	0	0	0	0	0	0	0	0	0	0	0	0	0	6.68e-05	0	0	0	0	0	0	0	0
293.151	15	22	4	2	0	0	0	0	CHON	Lignin	294.158	-0.161518	1	C15H22O4N2	0.266667	1.46667	-0.533333	75.5	6	2	0	0.181818	0	0	0	0.00023632	0	0	5.59e-05	7.42e-05	0.00010195	6.52e-05	6.5e-05	8.06e-05	8.15e-05	5.1e-05	0	0.000152778	0	7.06e-05	0.000156544	0	0	0	0.000161343	0	0.000108995	0	5.74e-05
293.153	0	0	0	0	0	0	0	0		Other	294.16	0	0								0	0		9.98e-05	0.000104499	0.000124824	0.000104323	5.98e-05	0.000100787	6.67e-05	0.000119015	6.4e-05	0.000112327	0.000184767	0.000136508	0.000205145	0.000152067	0.000175884	0.00012101	0.00011585	0.000346391	6.3e-05	0.000119318	0.000157576	0.000130205	7.78e-05	0.00012085	8.69e-05	7.4e-05
293.17	0	0	0	0	0	0	0	0		Other	294.178	0	0								0	0		0	0	9.23e-05	0	0	0	0	0	0	0	6e-05	6.51e-05	4.32e-05	0	0	0	4.54e-05	5.71e-05	0	0	0	0	0	0	0	0
293.176	17	26	4	0	0	0	0	0	CHO	Lipid	294.183	0.0182697	1	C17H26O4	0.235294	1.52941	-1.05882	90.4765	5		0.0769231	0.2		0.000525312	0.000914694	0.000600365	0.00051071	0.000334742	0.000582631	0.000363735	0.000747442	0.000752987	0.00114181	0.00108175	0.00107258	0.000825861	0.00064477	0.000555287	0.00133228	0.000968633	0.000940089	0.000642865	0.000574634	0.000690132	0.000487026	0.000217467	0.00057176	0.000551761	0.000439445
293.179	14	30	4	0	0	1	0	0	CHOS	Lipid	294.186	-0.025492	1	C14H30O4S	0.285714	2.14286	-1.42857	101.014	0	-4	-0.555556	-0.272727	-5	9.22e-05	0.000257266	7.45e-05	9.44e-05	7.12e-05	0.000149609	8.4e-05	0	0.000119335	0.00015436	0.000138574	0.000113513	0.000109832	9.74e-05	0.000108948	9.67e-05	9.75e-05	0.000145124	7.1e-05	7.37e-05	0.000102604	9.87e-05	0	5.36e-05	0.000125689	0
293.189	0	0	0	0	0	0	0	0		Other	294.196	0	0								0	0		0	0	6.09e-05	0	0	4.28e-05	0	0	4.25e-05	5.25e-05	8.23e-05	8.78e-05	4.93e-05	0	5.97e-05	6.13e-05	5.85e-05	0.000129383	0	3.57e-05	0	0	0	0	4.96e-05	0
293.207	0	0	0	0	0	0	0	0		Other	294.214	0	0								0	0		0.000192823	0.000416878	0.000248002	0.000168433	0.000139351	0.000169042	0.000180694	0.000209639	0.000181845	0.000387737	0.000308668	0.000352884	0.000344696	0.000243089	0.000167	0.000494267	0.000339875	0.000361372	0.000168887	0.000124586	0.000309217	0.00021644	0.000111428	0.000238428	0.000194254	0.000170604
293.212	18	30	3	0	0	0	0	0	CHO	Lipid	294.219	0.0963989	1	C18H30O3	0.166667	1.66667	-1.33333	98.3	4		0.0666667	0.151515		0	0	0	0	0	0	0	0	0	0	0	0	0	0	4.7e-05	0	0	0	0	0	0	0	0	0	0	0
293.279	0	0	0	0	0	0	0	0		Other	294.286	0	0								0	0		4.67e-05	0	0	0	0	0	0	0	0	0	0	0	0	0	0	0	0	0	0	0	0	0	0	0	0	0
293.565	0	0	0	0	0	0	0	0		Other	294.572	0	0								0	0		0	0	0	0	0	0	0	0	0	0	0	0	0	0	0	0	0	0	0	0	0	0	0	5.38e-05	0	0
293.598	0	0	0	0	0	0	0	0		Other	294.605	0	0								0	0		0	0	0	0	0	0	0	0	0	0	0	0	0	0	0	0	0	0	0	0	0	0	3.74e-05	0	0	0
293.74	0	0	0	0	0	0	0	0		Other	294.747	0	0								0	0		0	0	0	0	0	0	0	0	0	0	0	0	0	0	0	0	0	0	0	0	0	0	3.81e-05	0	0	0
294.039	0	0	0	0	0	0	0	0		Other	295.046	0	0								0	0		0	0	0	0	0	0	0	0	0	0	0	0	0	0	0	0	0	0	0	0	5.96e-05	0	0	0	0.000100173	0
294.047	9	13	10	1	0	0	0	0	CHON	Other	295.054	-0.226478	1	C9H13O10N	1.11111	1.44444	1.11111	28.6333	4	-6	3.5	-0.666667	-7	0	0	0	0	0	0	4.71e-05	0	0	0	0	0	0	0	0	0	0	0	0	0	0	0	0	0	0	0
294.062	0	0	0	0	0	0	0	0		Other	295.069	0	0								0	0		0	0	0	4.81e-05	0	0	0	0	0	0	0	0	0	0	0	0	0	0	0	0	0	0	0	0	0	0
294.083	10	17	9	1	0	0	0	0	CHON	Carbohydrate	295.09	-0.0790167	1	C10H17O9N	0.9	1.7	0.4	48.9	3	-6	0	-0.555556	-7	8.89e-05	8.81e-05	6.23e-05	7.34e-05	8.4e-05	8.48e-05	5.5e-05	6.81e-05	8.24e-05	0.000122606	8.31e-05	0.000109967	9.69e-05	6.98e-05	7.62e-05	0.000109722	0.000124151	0.00012382	8.35e-05	6.56e-05	9.25e-05	0	0	8.32e-05	7.62e-05	5.1e-05
294.098	14	17	6	1	0	0	0	0	CHON	Lignin	295.106	-0.0955027	1	C14H17O6N	0.428571	1.21429	-0.142857	64.3714	7		0	0.3	0	0	0	7.62e-05	4.89e-05	0	0	0	0	0	0	0	0	0	0	0	0	0	0	0	0	0	0	0	0	0	0
294.119	11	21	8	1	0	0	0	0	CHON	Carbohydrate	295.127	-0.082374	1	C11H21O8N	0.727273	1.90909	-0.181818	65.4818	2	-6	-3.5	-0.5	-7	6.88e-05	9.08e-05	7.53e-05	9.17e-05	6.94e-05	8.1e-05	5.9e-05	0	9.31e-05	0.000115166	8.35e-05	0.000123108	9.59e-05	8.48e-05	9.88e-05	0.000135392	0.000125339	8.88e-05	6.2e-05	4.81e-05	8.61e-05	0	0	0	6.6e-05	0
294.123	0	0	0	0	0	0	0	0		Other	295.13	0	0								0	0		0	0	0.000130618	0	6.56e-05	4.91e-05	0.000144188	6.94e-05	7.3e-05	0	4.48e-05	0	0	0	0.000104358	0	4.79e-05	8.79e-05	4.56e-05	0	9.86e-05	0.00025034	7.26e-05	0.000387539	7.84e-05	0.000107763
294.129	0	0	0	0	0	0	0	0		Other	295.136	0	0								0	0		0	0	5.28e-05	0	5.38e-05	0	0	0	0	5.26e-05	0	0	0	4.44e-05	0	0	0	0	0	0	0	6.11e-05	0	0	0	0
294.147	0	0	0	0	0	0	0	0		Other	295.154	0	0								0	0		0	0	0	0	0	0	0	0	0	0	0	0	4.4e-05	0	0	0	0	0	0	0	0	0	0	0	0	0
294.156	12	25	7	1	0	0	0	0	CHON	Amino sugar	295.163	-0.0428164	1	C12H25O7N	0.583333	2.08333	-0.666667	79.3		-6	-1.75	-0.466667	-7	0	0	0	0	0	0	0	0	0	0	0	0	0	0	4.35e-05	0	0	6.13e-05	0	0	5.19e-05	0	0	0	0	0
294.184	0	0	0	0	0	0	0	0		Other	295.191	0	0								0	0		0	6.69e-05	5.17e-05	0	0	0	0	5.23e-05	4.25e-05	9.12e-05	6.36e-05	5.46e-05	4.59e-05	0	0	6.86e-05	5.26e-05	6.53e-05	0.000102873	0	0	7.79e-05	0	0	7.68e-05	0
294.21	0	0	0	0	0	0	0	0		Other	295.217	0	0								0	0		0	7.11e-05	0	5.3e-05	0	0	0	0	0	6.22e-05	4.09e-05	6.81e-05	0	5.1e-05	0	9.1e-05	0	0	0	0	5.4e-05	0	0	0	0	4.31e-05
294.21	0	0	0	0	0	0	0	0		Other	295.218	0	0								0	0		0	0	0	0	0	0	0	0	0	0	0	0	4.94e-05	0	0	0	0	0	0	0	0	0	0	0	0	0
294.221	0	0	0	0	0	0	0	0		Other	295.228	0	0								0	0		0	0	6.58e-05	0	0	0	0	6.03e-05	0	5.93e-05	5.99e-05	0	0	0	0	4.65e-05	0	0	0	0	0	0	0	5.28e-05	0	4.35e-05
294.221	0	0	0	0	0	0	0	0		Other	295.228	0	0								0	0		0	0	0	0	0	0	0	0	0	0	0	0	4.35e-05	0	0	0	0	0	0	0	0	0	0	0	0	0
294.275	0	0	0	0	0	0	0	0		Other	295.282	0	0								0	0		0	0	0	0	0	0	0	0	0	0	0	0	0	0	0	0	0	0	0	0	0	0	0	0	0	0
294.683	0	0	0	0	0	0	0	0		Other	295.691	0	0								0	0		0	0	0	0	0	0	0	0	0	0	0	0	0	0	0	4.76e-05	0	0	0	0	0	0	0	0	0	0
294.843	0	0	0	0	0	0	0	0		Other	295.851	0	0								0	0		0	0	0	0	0	0	0	0	0	4.55e-05	0	0	0	0	0	0	0	0	0	0	0	0	0	0	0	0
294.843	0	0	0	0	0	0	0	0		Other	295.851	0	0								0	0		0	0	9.24e-05	0	0	0	0	5.15e-05	0	0	0	0	0	6.81e-05	0	0	4.54e-05	0	0	0	4.81e-05	0.00010919	0	0	0	0
294.861	0	0	0	0	0	0	0	0		Other	295.868	0	0								0	0		0	0	0	0	0	0	0	0	0	0	0	0	0	6.33e-05	0	0	0	0	0	3.33e-05	0	7.14e-05	0	0	0	5.45e-05
294.861	0	0	0	0	0	0	0	0		Other	295.869	0	0								0	0		0	0	0	0	0	0	0	0	0	0	4.36e-05	0	0	0	0	0	0	0	0	0	0	0	0	0	0	0
294.938	0	0	0	0	0	0	0	0		Other	295.945	0	0								0	0		5.21e-05	7.2e-05	6e-05	6.42e-05	0	6.28e-05	5.91e-05	4.91e-05	7.8e-05	5.18e-05	5.59e-05	0	6.59e-05	7.14e-05	7.46e-05	7.51e-05	7.56e-05	8.52e-05	6.89e-05	6.06e-05	6.31e-05	0	0	0	4.53e-05	0
294.98	0	0	0	0	0	0	0	0		Other	295.988	0	0								0	0		0	0	0	0	0	0	0	0	0	0	5.83e-05	0.000115814	0	0	0	0	0	5.89e-05	0	0	0	0	0	0	0	0
295.01	12	8	9	0	0	0	0	0	CHO	Condensed hydrocarbon	296.017	-0.195104	1	C12H8O9	0.75	0.666667	0.833333	36.55	9	0	0	0.6	0	8.47e-05	0	0	0.000166977	0.000328672	4.63e-05	6.6e-05	4.61e-05	0	0	0	0	0	0	0	0	0	0	0	0	0	0	5.31e-05	0	0	0
295.038	0	0	0	0	0	0	0	0		Other	296.045	0	0								0	0		4.49e-05	0	0	0	0	0	0	0	0	0	0	0	0	0	0	0	0	0	0	0	0	0	0	0	0	0
295.04	0	0	0	0	0	0	0	0		Other	296.048	0	0								0	0		0	0	0	0	0	0	0	0	0	0	0	0	0	0	0	4.64e-05	0	0	0	0	0	0	0	0	0	0
295.046	13	12	8	0	0	0	0	0	CHO	Lignin	296.053	-0.149922	1	C13H12O8	0.615385	0.923077	0.307692	51.5308	8	0	0	0.444444	0	0.000432195	0.000233345	0.000131216	0.000693184	0.00057184	0.000223573	0.000311645	0.000208428	0.00018082	8.33e-05	0.00013102	0.000103538	0.000189829	0.000174135	0.000138517	0.000273248	0.00010354	0.00012439	5.44e-05	9.3e-05	7.97e-05	7.47e-05	7.57e-05	5.97e-05	8.26e-05	0
295.059	0	0	0	0	0	0	0	0		Other	296.066	0	0								0	0		9.5e-05	9.38e-05	0.000119806	0.000126804	0.000123546	0.000146051	8.32e-05	9.43e-05	0.000146536	0.000174024	0.000122777	0.000186719	0.000114132	0.000117912	0.000138996	0.000203132	0.000179366	0.000163528	0.000123928	0.000108903	0.000294525	9.35e-05	7.22e-05	0.000192621	0.000150123	0.000122341
295.074	0	0	0	0	0	0	0	0		Other	296.081	0	0								0	0		0	0	0	0	0	0	0	0	0	0	0	0	0	0	0	0	0	0	0	3.28e-05	0	0	0	0	0	0
295.077	0	0	0	0	0	0	0	0		Other	296.084	0	0								0	0		0.000121082	0.000120938	9.7e-05	0.000164233	0.000121144	0.000142675	8.7e-05	0.00013162	0.000148501	0.000187939	0.000154862	0.00018495	0.000153754	0.000119217	0.00013286	0.000205741	0.000201339	0.000173158	0.000104037	0.000100401	0.000166416	9.98e-05	4.51e-05	8.58e-05	0.000101155	7.61e-05
295.082	14	16	7	0	0	0	0	0	CHO	Lignin	296.09	-0.153377	1	C14H16O7	0.5	1.14286	-0.142857	64.3714	7	0	0	0.333333	0	0.000430826	0.000353019	0.000313531	0.000489133	0.000410982	0.000430713	0.000283428	0.000346254	0.000390783	0.000233084	0.00020562	0.000254822	0.0002687	0.000222444	0.000263088	0.000194386	0.000214141	0.000233779	0.000164724	0.000147076	0.000136397	0.000195143	8.81e-05	0.000112685	0.000231106	0.00010977
295.086	11	20	7	0	0	1	0	0	CHOS	Amino sugar	296.093	-0.167448	1	C11H20O7S	0.636364	1.81818	-0.363636	70.6636	2	-5	-2	-0.384615	-6	0	0	0	0	0	0	0	0	0	0	0	0	0	0	0	0	0	0	0	5.34e-05	8.24e-05	0	0	9.79e-05	0	0.000184808
295.095	0	0	0	0	0	0	0	0		Other	296.103	0	0								0	0		0.000557997	0.000646318	0.000723384	0.0006072	0.000489365	0.000660248	0.000524281	0.000627345	0.000619934	0.00103438	0.000806831	0.000974557	0.000785839	0.000683799	0.000620888	0.00113592	0.00107913	0.000929089	0.000499252	0.000500614	0.000788549	0.000605986	0.000259752	0.000503626	0.000588581	0.000419424
295.103	11	20	9	0	0	0	0	0	CHO	Carbohydrate	296.111	-0.0536713	1	C11H20O9	0.818182	1.81818	-0.181818	65.4818	2	-7	-3.5	-0.384615	-7	0	0	0	0	0	4.43e-05	0	0	0	0	0	0	0	0	0	0	0	0	0	4.39e-05	5.6e-05	8.29e-05	4.82e-05	0.000107438	4.98e-05	0.000105379
295.107	0	0	0	0	0	0	0	0		Other	296.114	0	0								0	0		0	0	0	0	0.000120894	0	0.000187049	6.99e-05	0	0	4.6e-05	6.23e-05	0	0	5.49e-05	0	0	0.000100932	0	4.26e-05	8.62e-05	0	5.01e-05	0.000118175	4.26e-05	5e-05
295.113	0	0	0	0	0	0	0	0		Other	296.12	0	0								0	0		0.000118126	0.000174471	0.000138581	0.000154876	0.000110323	0.000125242	0.000110848	0.000112436	0.000161469	0.000184327	0.000194524	0.000210178	0.000168144	0.000163904	0.0002001	0.000216986	0.000196736	0.000212832	0.00012789	0.000114848	0.000167589	0.000105306	5.89e-05	0.000108923	0.000110158	7.53e-05
295.119	15	20	6	0	0	0	0	0	CHO	Lignin	296.126	-0.168158	1	C15H20O6	0.4	1.33333	-0.533333	75.5	6	0	0	0.25	0	0.000458654	0.00053363	0.000375694	0.000462543	0.000355581	0.000471025	0.000408881	0.000406317	0.000627269	0.000256336	0.000280348	0.000284725	0.000353476	0.000274324	0.000356022	0.00022022	0.000253736	0.000279009	0.000333279	0.000350431	0.000257486	0.000300181	0.000188896	0.000149837	0.000620777	0.000340582
295.132	0	0	0	0	0	0	0	0		Other	296.139	0	0								0	0		0.000263717	0.000337457	0.000287332	0.000287105	0.000188497	0.000238286	0.000221372	0.000240616	0.000312653	0.000454513	0.000476979	0.000839447	0.000453524	0.000519817	0.000448444	0.000495762	0.000569913	0.000473095	0.000221537	0.000242484	0.000331139	0.000323803	0.000135417	0.000245127	0.00028883	0.000213
295.137	16	24	3	0	0	1	0	0	CHOS	Lipid	296.145	-0.203752	1	C16H24O3S	0.1875	1.5	-1	88.8	5	2	0.0833333	0.185185		7.29e-05	0.000131135	5.29e-05	0	0	0	0	0	0	0	0	0	0	0	0	0	0	0	4.77e-05	5.73e-05	0	0	0	0	0	0
295.138	0	0	0	0	0	0	0	0		Other	296.145	0	1								0	0		0	0	0	0	0	0	0	0	0	0	0	7.37e-05	0	0	0	0	0	0	0	0	0	0	0	0	0	0
295.14	12	24	8	0	0	0	0	0	CHO	Amino sugar	296.147	0.0684806	1	C12H24O8	0.666667	2	-0.666667	79.3		-7	-1.75	-0.375	-7	0	0	0	0	0	0	0	0	4.24e-05	0	0	0	0	0	0	0	0	0	0	0	0	0	0	0	0	0
295.15	0	0	0	0	0	0	0	0		Other	296.157	0	0								0	0		0	0	0	0	0	0	0	4.9e-05	0	4.46e-05	4.99e-05	0	5.99e-05	5.76e-05	6.52e-05	4.53e-05	4.85e-05	0	0	4.6e-05	0	0	0	0	4.27e-05	0
295.155	16	24	5	0	0	0	0	0	CHO	Protein	296.162	-0.219635	1	C16H24O5	0.3125	1.5	-0.875	85.2375	5	0	0	0.185185	0	0.000109169	0.000143956	9.53e-05	0.000107151	6.25e-05	6.63e-05	8.7e-05	8.51e-05	0.000154265	9.12e-05	6.2e-05	9.51e-05	9.14e-05	8.58e-05	0.000203105	5.21e-05	6.83e-05	0	7.13e-05	0.000111864	0.000106895	6.77e-05	5.86e-05	7.54e-05	8.39e-05	8e-05
295.159	13	28	5	0	0	1	0	0	CHOS	Protein	296.166	-0.238946	1	C13H28O5S	0.384615	2.15385	-1.23077	95.3769	0	-5	-0.857143	-0.368421	-6	0	0	0	0	0	0	0	0	0	0	0	0	0	0	0	0	7.01e-05	0.00251174	0	0	0	0	0	0	0	0
295.168	0	0	0	0	0	0	0	0		Other	296.175	0	0								0	0		0	8.27e-05	0	0	0	4.85e-05	0	8.54e-05	4.87e-05	7.58e-05	7.37e-05	0.000126367	6.33e-05	6.35e-05	5.51e-05	8.46e-05	0.000106221	0.000248391	0	5.01e-05	8.73e-05	6.18e-05	0	5.26e-05	0	0
295.168	0	0	0	0	0	0	0	0		Other	296.176	0	0								0	0		0	0	7.96e-05	0	0	0	0	0	0	0	0	0	0	0	0	0	0	0	0	0	0	0	0	0	0	0
295.191	17	28	4	0	0	0	0	0	CHO	Lipid	296.199	-0.0103973	1	C17H28O4	0.235294	1.64706	-1.17647	93.8294	4	0	0	0.133333	0	0	0	0	0	0	0	0	0	0	0	0	0	0	0	0.000100457	0	0	0	0	0	0	0	0	0	0	0
295.767	0	0	0	0	0	0	0	0		Other	296.775	0	0								0	0		0	0	0	0	0	0	0	0	0	0	0	0	0	0	0	0	0	0	0	0	0	0	0	5.26e-05	0	0
295.874	0	0	0	0	0	0	0	0		Other	296.881	0	0								0	0		0	0	0	0	0	0	0	0	0	0	0	0	0	0	0	0	0	0	0	0	0	0	0	0	0	4.15e-05
295.877	0	0	0	0	0	0	0	0		Other	296.884	0	0								0	0		0	0	5.51e-05	0	0	0	0	0	0	0	0	0	0	0	0	0	0	0	0	0	0	0	0	0	0	0
296.036	0	0	0	0	0	0	0	0		Other	297.043	0	1								0	0		0	0	0	0	0	0	0	0	0	0	0	0	0	0	0	0	0	0	0	0	0	0	0	0	4.98e-05	0
296.041	12	11	8	1	0	0	0	0	CHON	Tannin	297.049	-0.236095	1	C12H11O8N	0.666667	0.916667	0.666667	41.3	8	0	-0.333333	0.428571	-1	0	0	0	0	5.56e-05	0	0	0	0	0	0	0	0	0	0	0	0	0	0	0	0	0	0	0	0	0
296.054	0	0	0	0	0	0	0	0		Other	297.062	0	0								0	0		0	0	0	0	0	0	0	0	0	4.63e-05	0	0	0	5.11e-05	0	0	6.28e-05	0	0	0	0	0	0	0	0	0
296.062	9	15	10	1	0	0	0	0	CHON	Carbohydrate	297.07	0.00585997	1	C9H15O10N	1.11111	1.66667	0.888889	34.9667	3	-7	4	-1	-8	0	0	0	0	0	0	0	0	4.08e-05	0	0	0	0	0	0	0	0	0	0	0	4.49e-05	0	0	0	0	0
296.074	0	0	0	0	0	0	0	0		Other	297.081	0	0								0	0		0	0	0	0	0	0	0	0	0	0	0	0	0	0	0	0	0	0	0	0	0	0	0	5.19e-05	0	0
296.078	0	0	0	0	0	0	0	0		Other	297.085	0	0								0	0		5.05e-05	0	0	5.68e-05	5.76e-05	0	0	0	4.49e-05	0	0	0	0	4.44e-05	0	4.53e-05	0	0	0	0	0	0	0	0	0	0
296.091	0	0	0	0	0	0	0	0		Other	297.098	0	0								0	0		0	0	0	0	0	0	0	0	0	0	0	0	4.35e-05	0	0	0	0	0	0	0	4.58e-05	0	0	0	0	0
296.091	0	0	0	0	0	0	0	0		Other	297.098	0	0								0	0		0	0	0	0	0	0	0	0	0	0	0	5.93e-05	0	0	0	0	0	0	0	0	0	0	0	0	0	0
296.099	10	19	9	1	0	0	0	0	CHON	Carbohydrate	297.106	-0.150241	1	C10H19O9N	0.9	1.9	0.2	54.6	2	-7	0	-0.777778	-8	7.05e-05	8.65e-05	6.68e-05	5.34e-05	6.68e-05	8.69e-05	5.94e-05	7.14e-05	8.6e-05	0.000146672	0.000116005	0.000107196	8.53e-05	8.18e-05	7.3e-05	0.000151256	0.000139048	0.000101667	4.9e-05	7.74e-05	0.000102659	7.06e-05	3.95e-05	7.58e-05	6.32e-05	5.4e-05
296.114	14	19	6	1	0	0	0	0	CHON	Lignin	297.121	-0.168683	1	C14H19O6N	0.428571	1.35714	-0.285714	68.4429	6	0	-0.142857	0.2	-1	0	0	0	0	0	0	0	0	0	5.94e-05	0	0	0	0	0	0	0	0	0	0	0	0	0	0	0	0
[truncated: 17,419 more rows]
[truncated: 1 more columns]
