# Supplementary material for: Microbial polyphenol metabolism is part of the thawing permafrost carbon cycle
Source: Nat Microbiol. 2024 May 28;9(6):1454–66. doi: 10.1038/s41564-024-01691-0 (PMC11153144; doi:10.1038/s41564-024-01691-0)
Supplement: Supplementary file 7 — Metabolism curation of the polyphenol talented and dominant genera. [file 41564_2024_1691_MOESM7_ESM.xlsx]

## Sheet: README
tab	description
methanogen_hits	curation of methanogen polyphenol-active genes
Palsa-504	Each tab corresponds to the polyphenol gene expression of a genus in Fig S10. TOTAL ACTIVE MAGs lists number of MAGs active in each habitat, and subsequent counts are the number expressing each transformation per habitat.
Terracidiphilus
Palsa-295
Acidocella
Bog-1198
FEN-1191

## Sheet: methanogen_hits
Gene ID	Annotation	Top Phyre2 Template	Alignment Coverage	Alignment Confidence	Alignment %ID	Notes on other template hits
PLGY01_ENA|PLGY01000030|PLGY01000030.1_11	AA6 (1,4-benzoquinone reductase)	c4c0xA	77	100	28	also hits to c7d3aA with 82% coverage an 29% ID (a flavoprotein)
PLGY01_ENA|PLGY01000056|PLGY01000056.1_12	AA6 (1,4-benzoquinone reductase)	c4lafB	97	100	38	a good hit for d2arka1 too (98% coverage, 100% confidence, 36% ID)
PMIN01_ENA|PMIN01000063|PMIN01000063.1_7	AA6 (1,4-benzoquinone reductase)	c4lafB	97	100	37	Many other good hits to flavoproteins and oxirodecutases
PMIN01_ENA|PMIN01000168|PMIN01000168.1_1	AA6 (1,4-benzoquinone reductase)	c4c0xA	98	100	30
PMEE01_ENA|PMEE01000027|PMEE01000027.1_53	AA6 (1,4-benzoquinone reductase)	c4c0xA	77	100	30	also hits to c7d3aA with 81% coverage, 99% confidence, 30% ID
20140700_E14_1_c_000000000700_24	AA6 (1,4-benzoquinone reductase)	c4lafB	98	100	57
PMNG01_ENA|PMNG01000168|PMNG01000168.1_13	AA6 (1,4-benzoquinone reductase)	d2arka1	98	100	37	identically good hit to c4lafB
PMNG01_ENA|PMNG01000210|PMNG01000210.1_4	AA6 (1,4-benzoquinone reductase)	c4lafB	94	100	26
20110700_S2D_21_c_000000000999_26	AA6 (1,4-benzoquinone reductase)	c4lafB	90	100	32	comparably good hit with 33% ID to d2a5la1
PLTK01_ENA|PLTK01000056|PLTK01000056.1_20	AA6 (1,4-benzoquinone reductase)	c4lafB	98	100	25
PLGY01_ENA|PLGY01000068|PLGY01000068.1_9	K06911 (quercetin-2,3-dioxygenase)	d1j1la	99	100	37	also hits to c6d0pC AND c7te5B with 98% coverage and 32% ID
20120500_P19_2_c_000000001837_5	K06911 (quercetin-2,3-dioxygenase)	d1j1la	99	100	38	also hits to c6d0pC with 98% coverage and 32% ID
PMEE01_ENA|PMEE01000059|PMEE01000059.1_5	K06911 (quercetin-2,3-dioxygenase)	d1j1la	99	100	37	also hits to c7te5B (97/100/32 and c6d0pC (98/100/32)
20110700_S2D_21_c_000000001002_6	K06911 (quercetin-2,3-dioxygenase)	d1j1la	98	100	41	also hits to c7te5B (97/100/39 and c6d0pC (98/100/36)
20160700_E25_7_c_000000001843_12	K06911 (quercetin-2,3-dioxygenase)	d1j1la	98	100	41	also hits to c7te5B (98/100/36) and c6d0pC (98/100/35)
20120700_P3D_99_c_000000085934_15	K06911 (quercetin-2,3-dioxygenase)	d1j1la	96	100	41	also hits to c7te5B (94/100/37) and c6d0pC (95/100/34)
PMGM01_ENA|PMGM01000096|PMGM01000096.1_5	K06911 (quercetin-2,3-dioxygenase)	d1j1la	98	100	50	also hits to c7te5B (97/100/36) and c6d0pC (98/100/33)
Template key, colored coded by protein category (green = AA6, blue = K06911)
c4lafB; oxidoreductase; nad(p) dehydrogenase (quinone); crystral structure of pnpb complex with fmn
d2arka1; flavodoxin-like; flavoproteins; WrbA-like
d2a5la1; flavodoxin-like; flavoproteins; WrbA-like
c4c0xA; oxidoreductase; fmn-dependent nadh-azoreductase 1; the crystal structure of ppazor in complex with anthraquinone-202-sulfonate
c7d3aA; flavoprotein; cd1; flavone reductase
d1j1la; double-stranded beta-heliz; RmlC-like cupins; Pirin like
c6d0pC; oxirodecutase; pirin family protein; 1.88 angrstrom resolution ceystral structure of quercetin 2,3-2 dioxygenase from acinetobacter baumannii
c7te5B; metal binding protein; pirin family protein yhak;crystal structure of the pirin family protein redox-sensitive bicupin2 yhak from yersinia pestis

## Sheet: Terracidiphilus
pathway			Palsa	Bog	Fen
TOTAL ACTIVE MAGs	polyphenol family	decarboxylating?	116	118	118
Benzoate degradation to Protocatechuic Acid (oxic)	benzoic		1	0	1
Quercetin degradation (oxic)	flavonoids		2	33	29
Pinoresinol Conversion Route 1 (anoxic)	lignan		5	8	5
Pinoresinol Conversion Route 2 (anoxic)	lignan		0	1	2
Peroxidase (Non-Specific)	non-specific		7	35	21
Polyphenol Oxidase (Non-specific)	non-specific		3	15	2
Benzoquinone Reductase (Non-Specific)	non-specific		0	1	2
Coniferyl Alcohol Conversion to Ferulic Acid (oxic)	other		11	43	33
Curcumin Conversion	other		0	6	6
Phloroglucinol degradation (anoxic)	other		1	8	3
Pyrogallol conversion to phloroglucinol (anoxic)	other		0	0	1
Eugenol Conversion to Coniferyl Alcohol (oxic)	other		0	1	0
Caffeate Respiration (anoxic)	phenolic		6	41	27
Ferulic Acid Conversion to Vanillin (oxic)	phenolic		2	19	22
Chlorogenic Acid Cleavage (oxic or anoxic)	phenolic		4	19	12
p-hydroxyphenyl conversion to homogentisate (oxic)	phenolic		6	10	2
Protocatechuic Acid Degradation- Ortho-cleavage (oxic)	phenolic		1	2	1
Homogentisic Acid degradation (oxic)	phenolic		3	10	0
K04561 (norB)			0	6	3

## Sheet: Palsa-295
pathway			Palsa	Bog	Fen
TOTAL ACTIVE MAGs	polyphenol family	decarboxylating?	13	13	5
Benzoate degradation to Protocatechuic Acid (oxic)	benzoic		4	0	0
Quercetin degradation (oxic)	flavonoids		6	0	0
Sesamin Conversion (anoxic)	lignans		4	0	0
Dehydroconiferyl alcohol conversion (oxic or anoxic)	lignans	yes	2	0	0
Pinoresinol Conversion (oxic)	lignans		2	1	0
Peroxidase (Non-Specific)	non-specific		5	1	0
Coniferyl Alcohol Conversion to Ferulic Acid (oxic)	other		10	2	0
Curcumin Conversion	other		5	0	0
Vanillyl-Alcohol conversion to Vanillate (oxic)	other		3	0	0
Resorcylic Acid Degradation (oxic)	other	yes	2	0	0
Caffeate Respiration (anoxic)	phenolic		9	2	0
Protocatechuic Acid Degradation- Ortho-cleavage (oxic)	phenolic		7	1	0
Ferulic Acid Conversion to Vanillin (oxic)	phenolic		5	0	0
Chlorogenic Acid Cleavage (oxic or anoxic)	phenolic		4	0	0
Gentisic Acid degradation Route 1 (oxic)	phenolic		1	0	0
Homogentisic Acid degradation (oxic)	phenolic		1	1	0
Protocatechuic Acid Degradation- Meta-cleavage (oxic)	phenolic		1	0	0
Resveratrol conversion to HydroxyBenzaldehydes (oxic)	stilbenes		2	0	0

## Sheet: Acidocella
pathway			Palsa	Bog	Fen
TOTAL ACTIVE MAGs	polyphenol family	decarboxylating?	4	6	6
Benzoate degradation to Protocatechuic Acid (oxic)	benzoic		0	2	1
m-xylene conversion to m-Toluate (oxic)	benzoic		0	0	1
Benzoate degradation to catechol (oxic)	benzoic		0	1	0
Gentisic Acid degradation Route 2 (oxic)	benzoic		0	1	0
m-methylbenzoic acid degradation to 3-methylcatechol (oxic)	benzoic		0	1	0
Quercetin degradation (oxic)	flavonoids		0	2	1
Peroxidase (Non-Specific)	non-specific		0	3	1
Coniferyl Alcohol Conversion to Ferulic Acid (oxic)	other		0	5	1
Catechol Degradation- Meta-Cleavage Route 1 (oxic)	other		0	1	1
Catechol Degradation- Meta-Cleavage Route 2 (oxic)	other		0	1	1
Vanillyl-Alcohol conversion to Vanillate (oxic)	other		0	0	1
Caffeate Respiration (anoxic)	phenolic		0	3	1
phenylacteate degradation (oxic)	phenolic		0	2	1
Homoprotocatechuic Acid degradation (oxic)	phenolic		0	1	1
Protocatechuic Acid Degradation- Meta-cleavage (oxic)	phenolic		0	1	1

## Sheet: Palsa-504
pathway			Palsa	Bog	Fen
TOTAL ACTIVE MAGs	polyphenol family	decarboxylating?	8	7	2
Benzoyl-CoA degradation (oxic)	benzoic		5	3	0
Mandelic acid conversion to benzaldehyde (oxic)	benzoic		1	0	0
O-Toluate degradation to 3-methylcatechol (oxic)	benzoic		1	1	0
Benzoate degradation to catechol (oxic)	benzoic		1	1	0
m-methylbenzoic acid degradation to 3-methylcatechol (oxic)	benzoic		1	1	0
Benzoate degradation to Protocatechuic Acid (oxic)	benzoic		3	1	0
Flavanone Degradation (oxic)	flavonoids		3	0	0
Flavone degradation (oxic)	flavonoids		3	0	0
Isoflavonoid degradation (oxic)	flavonoids		3	0	0
Quercetin degradation (oxic)	flavonoids		4	2	0
Pinoresinol Conversion Route 1 (anoxic)	lignan		1	0	0
Peroxidase (Non-Specific)	non-specific		3	1	0
Catechol Degradation- Ortho Cleavage (oxic)	other		2	2	0
Isoeugenol conversion to vanillin (oxic)	other		2	0	0
Toluate degradation to 4-methylcatechol (oxic)	other		1	1	0
Toluene Conversion to Benzoate (oxic)	other		4	2	0
Vanillyl-Alcohol Oxidase (Non-Specific)	other		1	0	0
Catechol Degradation- Meta-Cleavage Route 1 (oxic)	other		3	3	0
Catechol Degradation- Meta-Cleavage Route 2 (oxic)	other		1	0	0
Coniferyl Alcohol Conversion to Ferulic Acid (oxic)	other		7	6	1
Curcumin Conversion	other		6	1	0
Pyrogallol conversion to phloroglucinol (anoxic)	other		2	0	0
Coumaric Acid Conversion (oxic)	phenolic		3	0	0
Gallate degradation (oxic)	phenolic	yes	1	0	0
Phenylpropionate degradation (oxic)	phenolic		1	1	0
Salicylic Acid conversion to Catechol (oxic)	phenolic		2	0	0
trans-cinnamate degradation (oxic)	phenolic		1	1	0
Gentisic Acid degradation Route 1 (oxic)	phenolic		1	0	0
phenylacteate degradation (oxic)	phenolic		5	6	0
Protocatechuic Acid Degradation- Meta-cleavage (oxic)	phenolic		2	0	0
Caffeate Respiration (anoxic)	phenolic		8	6	1
Chlorogenic Acid Cleavage (oxic or anoxic)	phenolic		1	0	0
Ferulic Acid Conversion to Vanillin (oxic)	phenolic		0	1	0
Homogentisic Acid degradation (oxic)	phenolic		1	1	0
p-hydroxyphenyl conversion to homogentisate (oxic)	phenolic		3	3	0
Protocatechuic Acid Degradation- Ortho-cleavage (oxic)	phenolic		2	1	0

## Sheet: FEN-1191
pathway			Palsa	Bog	Fen
TOTAL ACTIVE MAGs	polyphenol family	decarboxylating?	10	8	1
Benzoate degradation to Protocatechuic Acid (oxic)	benzoic		1	1	0
Naringenin Degradation (oxic)	flavonoids		4	1	0
Flavanone Degradation (oxic)	flavonoids		1	2	0
Flavone degradation (oxic)	flavonoids		1	2	0
Isoflavonoid degradation (oxic)	flavonoids		1	2	0
Quercetin degradation (oxic)	flavonoids		0	3	0
Dehydroconiferyl alcohol conversion (oxic or anoxic)	lignans	yes	1	0	0
Pinoresinol Conversion (oxic)	lignans		0	1	0
Sesamin Conversion (anoxic)	lignans		3	2	0
Benzoquinone Reductase (Non-Specific)	non-specific		1	1	0
Polyphenol Oxidase (Non-specific)	non-specific		1	0	0
Peroxidase (Non-Specific)	non-specific		1	2	0
vanillate conversion to protocatechuate Route 1 (oxic)	other		2	0	0
Resorcylic Acid Degradation (oxic)	other	yes	1	1	0
Coniferyl Alcohol Conversion to Ferulic Acid (oxic)	other		7	7	1
Vanillyl-Alcohol Oxidase (Non-Specific)	other		0	1	0
Homoprotocatechuic Acid degradation (oxic)	phenolic		2	2	0
Caffeate Respiration (anoxic)	phenolic		5	2	0
Coumaric Acid Conversion (oxic)	phenolic		1	2	0
Homogentisic Acid degradation (oxic)	phenolic		2	3	0
Phenylpropionate degradation (oxic)	phenolic		0	1	0
Protocatechuic Acid Degradation- Meta-cleavage (oxic)	phenolic		3	4	0
trans-cinnamate degradation (oxic)	phenolic		0	1	0
Resveratrol conversion to HydroxyBenzaldehydes (oxic)	stilbenes		1	0	0

## Sheet: Bog-1198
pathway			Palsa	Bog	Fen
TOTAL ACTIVE MAGs	polyphenol family	decarboxylating?	13	13	7
4-hydroxybenzoate conversion to benzoyl-CoA (anoxic)	benzoic		0	1	0
4-Methoxybenzoate conversion (oxic)	benzoic		0	1	0
Benzoyl-CoA Degradation Route 1 (anoxic)	benzoic		0	1	0
Benzoyl-CoA Degradation Route 2 (anoxic)	benzoic		0	1	0
Gentisic Acid degradation Route 2 (oxic)	benzoic		0	1	1
Benzoate degradation to Protocatechuic Acid (oxic)	benzoic		0	2	0
Benzoyl-CoA degradation (oxic)	benzoic		0	0	1
Naringenin Degradation (oxic)	flavonoids		3	1	1
Flavanone Degradation (oxic)	flavonoids		2	4	1
Flavone degradation (oxic)	flavonoids		2	4	1
Isoflavonoid degradation (oxic)	flavonoids		2	4	1
Quercetin degradation (oxic)	flavonoids		0	6	2
Pinoresinol Conversion Route 1 (anoxic)	lignan		1	3	0
Dehydroconiferyl alcohol conversion (oxic or anoxic)	lignans	yes	2	2	0
Pinoresinol Conversion (oxic)	lignans		0	0	1
Sesamin Conversion (anoxic)	lignans		2	6	0
Benzoquinone Reductase (Non-Specific)	non-specific		0	5	0
Peroxidase (Non-Specific)	non-specific		4	3	6
Resorcylic Acid Degradation (oxic)	other	yes	0	2	0
vanillate conversion to protocatechuate Route 1 (oxic)	other		0	1	0
Catechol Degradation- Ortho Cleavage (oxic)	other		1	0	0
Coniferyl Alcohol Conversion to Ferulic Acid (oxic)	other		9	9	4
Curcumin Conversion	other		2	3	0
Isoeugenol conversion to vanillin (oxic)	other		1	1	0
Homoprotocatechuic Acid degradation (oxic)	phenolic		0	5	1
Caffeate Respiration (anoxic)	phenolic		7	9	3
Chlorogenic Acid Cleavage (oxic or anoxic)	phenolic		0	2	1
Coumaric Acid Conversion (oxic)	phenolic		2	4	1
Gentisic Acid degradation Route 1 (oxic)	phenolic		0	2	0
Homogentisic Acid degradation (oxic)	phenolic		2	2	1
p-hydroxyphenyl conversion to homogentisate (oxic)	phenolic		4	4	1
phenylacteate degradation (oxic)	phenolic		5	7	1
Protocatechuic Acid Degradation- Meta-cleavage (oxic)	phenolic		0	6	2
Protocatechuic Acid Degradation- Ortho-cleavage (oxic)	phenolic		0	1	1
Resveratrol conversion to HydroxyBenzaldehydes (oxic)	stilbenes		1	1	0
