# Supplementary material for: Microbial polyphenol metabolism is part of the thawing permafrost carbon cycle
Source: Nat Microbiol. 2024 May 28;9(6):1454–66. doi: 10.1038/s41564-024-01691-0 (PMC11153144; doi:10.1038/s41564-024-01691-0)
Supplement: Supplementary file 8 — Data used to refine classifications of polyphenol-like classes. [file 41564_2024_1691_MOESM8_ESM.xlsx]

## Sheet: CT
Source	Type	# of myrecetin terminal	# of (epi)catechin subunits	# of (epi)gallo catechin subunits	# of gallate esters	# of B-type linkages	# of A-type linkages	Exact mass	C	H intact monomer	H corrected for linkages	O		O:C	H:C
Reeves et al. 2020	Sorghum var. Sumac		12			11		3457.77	180	168	146	72		0.4	0.811111
	Sorghum var. IS8260		13	1		13	1	3759.81	210	196	168	85		0.404762	0.8
Naumann et al. 2018	Desmodium paniculatum		4	3		6		2065.44	105	98	86	45		0.428571	0.819048
	Lespedeza stuevei		3	2		4		1473.31	75	70	62	32		0.426667	0.826667
	Lespedeza cuneata			6		5		1825.36	90	84	74	42		0.466667	0.822222
	Desmanthus illinoensis			3	3	2		1369.22	66	54	50	33		0.5	0.757576
	Neptunia lutea		1	8	2	8		3025.56	149	134	118	70		0.469799	0.791946
	Leucaena retusa		5		2			1745.35	89	78	78	38		0.426966	0.876404
Li et al 2010	Persimmon 14	0.51	6.82	11.17	13.94	18			375.08	312.72	276.72	174.87		0.466221	0.737763
	Persimmon 23	0.26	12.52	24.02	30.19	36			763.33	634.92	562.92	364.02		0.476884	0.737453
	Persimmon 60	0.27	16.21	30.71	37.56	46			970.77	809.82	717.82	462.47		0.476395	0.739434
PubChem CID 124025	Procyanidin A2		2			1	1	576.51	30	28	24	12		0.4	0.8
PubChem CID11250133	Procyanidin B1/2/3		2			1		578.52	30	28	26	12		0.4	0.866667
PubChem CID16146159	Parameritannin A-1		4			3	1		60	56	48	24		0.4	0.8
Scioneaux et al. 2011	Populus narrowleaf		12.9	8.1		21			315	294	252	134.1		0.425714	0.8
	Populus Fremont		0.8	0.2		1			15	14	12	6.2		0.413333	0.8
	Populus F1		5.9	0.4		6			94.5	88.2	76.2	38.2		0.404233	0.806349
	Populus backcross		17.6	16.7		34			514.5	480.2	412.2	222.5		0.432459	0.801166
Sarni-Manchado et al. 1999	grape seed		5.7		1.4	4.7			95.3	85.4	76	39.8		0.417629	0.797482
Yokota et al. 2013	horse chestnut		94.4	5.5		65.9	34.1		1498.5	1398.6	1198.6	604.9		0.40367	0.799867
	blueberry		98.4	1.5		91.7	8.3		1498.5	1398.6	1198.6	600.9		0.401001	0.799867
	cranberry		91.4	7.6		79.7	20.3		1485	1386	1186	601.6		0.405118	0.798653
									395.885	358.93	311.321	168.844
										average all				0.429368	0.799531
													min	0.4	0.737453
													max	0.5	0.876404
Li, C., R. Leverence, J. D. Trombley, S. Xu, J. Yang, Y. Tian, J. D. Reed and A. E. Hagerman (2010). "High molecular weight persimmon (Diospyros kaki L.) proanthocyanidin: A highly galloylated, A-linked tannin with an unusual flavonol terminal unit, myricetin." Journal of Agricultural and Food Chemistry 58: 9033-9042.
Naumann, H., R. Sepela, A. Rezaire, S. E. Masih, W. E. Zeller, L. A. Reinhardt, J. T. Robe, M. L. Sullivan and A. E. Hagerman (2018). "Relationships between Structures of Condensed Tannins from Texas Legumes and Methane Production During In Vitro Rumen Digestion." Molecules 23(9).
Sarni-Manchado, P., V. Cheynier and M. Moutounet (1999). "Interactions of grape seed tannins with salivary proteins." Journal of Agricultural and Food Chemistry 47(1): 42-47.
Scioneaux, A. N., M. A. Schmidt, M. A. Moore, R. L. Lindroth, S. C. Wooley and A. E. Hagerman (2011). "Qualitative variation in proanthocyanidin composition of Populus species and hybrids: Genetics is the key." Journal of Chemical Ecology 37: 57-70.
Yokota, K., H. Kimura, S. Ogawa and T. Akihiro (2013). "Analysis of A-Type and B-Type Highly Polymeric Proanthocyanidins and Their Biological Activities as Nutraceuticals." Journal of Chemistry.

## Sheet: HT
Source	Name	Type	PubChem CID	Mol wt	C	H	O		O:C	H:C
Engstrom et al 2016	Tellimagrandin I	ET	442690	786.56	34	26	22		0.647059	0.764706
	Vescalagin	ET	168165	934	41	26	26		0.634146	0.634146
	Oenothein B	ET	16132398	1569.08	68	48	44		0.647059	0.705882
	Oenothein A	ET	16129729	2354	102	72	66		0.647059	0.705882
Moilanen et al. 2008	isostrictinin	ET	13917513	634.5	27	22	18		0.666667	0.814815
	pedunculagin	ET	442688	784.54	34	24	22		0.647059	0.705882
	Stachyurin	ET	157395	936.6	41	28	26		0.634146	0.682927
	casuarictin	ET	73644	936.64	41	28	26		0.634146	0.682927
	roburin A	ET	101670390	1851.2	82	50	51		0.621951	0.609756
	agrimoniin	ET	16129621	1871.3	82	54	52		0.634146	0.658537
	Sanguiin H-6	ET	16130897	1871.3	82	54	52		0.634146	0.658537
	lambertianin C	ET	101196665	2749.9	121	80	76		0.628099	0.661157
Moilanen et al. 2016	chebulanin	ET	75034370	652.5	27	24	19		0.703704	0.888889
	Tellimagrandin II	ET	151590	938.66	41	30	26		0.634146	0.731707
	chebulagic acid	ET	72285	954.66	41	30	27		0.658537	0.731707
	carpinusin	ET	5481429	954.7	41	30	27		0.658537	0.731707
	roburin E	ET	101670389	1066.7	46	34	30		0.652174	0.73913
	puniculagin A/B (anomers)	ET	44584733	1084.71	48	28	30		0.625	0.583333
	grandinin	ET	492392	1066.74	46	34	30		0.652174	0.73913
Ito et al. 1999	elaeagnatin A	ET	100936648	1236.86	53	40	35		0.660377	0.754717
Ito et al. 2002	cocciferin D1	ET	16131651	1724.19	75	56	48		0.64	0.746667
	cocciferin D2	ET	122364521	1868	82	52	52		0.634146	0.634146
	cocciferin D3	ET		1566	68	46	44		0.647059	0.676471
	cocciferin T1	ET		2658	116	82	74		0.637931	0.706897
	cocciferin T2	ET		2652	116	76	74		0.637931	0.655172
Bar-Yaakov et al 2019	granatin A	ET	131752596	784.54	34	24	22		0.647059	0.705882
	granatin B	ET		952.6	41	28	27		0.658537	0.682927
	pomegraniin A	ET		3140.19	136	98	88		0.647059	0.720588
	pomegraniin B	ET		3924.74	170	122	110		0.647059	0.717647
common knowledge	trigalloyl glucose	GT		636	27	24	18		0.666667	0.888889
	tetragalloyl glucose	GT		788	34	28	22		0.647059	0.823529
	Pentagalloyl glucose	GT		940	41	32	26		0.634146	0.780488
	hexagalloyl glucose	GT		1092	48	36	30		0.625	0.75
	hepta galloyl glucose	GT		1244	55	40	34		0.618182	0.727273
	octagalloyl gluocse	GT		1396	62	44	38		0.612903	0.709677
	nonagalloyl glucose	GT		1548	69	48	42		0.608696	0.695652
	decagalloyl glucose	GT		1700	76	52	46		0.605263	0.684211
	11-galloyl glucose	GT		1852	83	56	50		0.60241	0.674699
	dodecagalloyl glucose	GT		2004	90	60	54		0.6	0.666667
								average	0.639421	0.713666
								min	0.6	0.583333
								max	0.703704	0.888889
Bar-Ya'akov, I., L. Tian, R. Amir and D. Holland (2019). "Primary Metabolites, Anthocyanins, and Hydrolyzable Tannins in the Pomegranate Fruit." Frontiers in Plant Science 10.
Engstrom, M. T., X. W. Sun, M. P. Suber, M. Li, J. P. Salminen and A. E. Hagerman (2016). "The Oxidative Activity of Ellagitannins Dictates Their Tendency To Form Highly Stabilized Complexes with Bovine Serum Albumin at Increased pH." Journal of Agricultural and Food Chemistry 64(47): 8994-9003.
Ito, H., K. Miki and T. Yoshida (1999). "Tannins and related polyphenols from elaeagnaceous plants, part 3. Elaeagnatins A-G, C-glucosidic ellagitannins from Elaeagnus umbellata." Chemical & Pharmaceutical Bulletin 47(4): 536-542.
Ito, H., K. Yamaguchi, T. H. Kim, S. Khennouf, K. Gharzouli and T. Yoshida (2002). "Dimeric and trimeric hydrolyzable tannins from Quercus coccifera and Quercus suber." Journal of Natural Products 65(3): 339-345.
Moilanen, J., M. Karonen, P. Tahtinen, R. Jacquet, S. Quideau and J. P. Salminen (2016). "Biological activity of ellagitannins: Effects as anti-oxidants, pro-oxidants and metal chelators." Phytochemistry 125: 65-72.
Moilanen, J. and J. P. Salminen (2008). "Ecologically neglected tannins and their biologically relevant activity: chemical structures of plant ellagitannins reveal their in vitro oxidative activity at high pH." Chemoecology 18(2): 73-83.

## Sheet: Lignin
Source	Type	Mol wt	C	H	O	(OCH3)	O:C	H:C
Pubchem	organosolve lignin	1513	81	92	28		0.345679	1.1358
BIOrefinery UK	Lobolly pine		9	8.32	3.01	0.92	0.396169	1.11694
	Aspen		9	8.93	3.5	1.52	0.477186	1.28232
	spruce		9	8.21	2.76	0.97	0.374122	1.11535
	white pine		9	8.3	2.72	0.97	0.37011	1.12437
	eucalyptus		9	8.24	2.57	1.67	0.397376	1.2418
Sigma	maize		10	12	3		0.3	1.2
Univ. Washington	spruce		9	7.92	2.4	0.92	0.334677	1.07661
	beech		9	8.5	2.86	1.43	0.411314	1.22627
						average	0.378515	1.16883
						min	0.3	1.07661
						max	0.477186	1.28232
